# Supplementary material for: Multilevel Gene Expression Changes in Lineages Containing Adaptive Copy Number Variants
Source: Mol Biol Evol. 2025 Jan 23;42(2):msaf005. doi: 10.1093/molbev/msaf005 (PMC11789944; doi:10.1093/molbev/msaf005)
Supplement: msaf005_Supplementary_Data [file msaf005_supplementary_data.zip]

Archive with 16 entries (16 files):
- SF1_Saccharomyces_cerevisiae.R64-1-1.ncrna_wo_ncrna_genes.fa.txt
- SF2_MaxQuant_16plex_template_10262023.txt
- SF3_parameters.txt
- ST10_Unit_v12_teff_results.tab.txt
- ST11_unit_object_level_2v13v40_Unit_10pct_reduced.tab.txt
- ST12_Table_S18.xlsx
- ST13_Table_S19.xlsx
- ST14_uorffish_results.txt
- ST15_sig_SSD1_hits_in_TL.txt
- ST1_chemostat_gene_relative_copy_number.tsv.txt
- ST4_DESeq_Obs_RNA_results.txt
- ST5_DESeq_Obs_RPF_results.txt
- ST6_Perseus_DA_Welchs_t-test_wFDR_edit.txt
- ST7_unit_object_all_24k_which.clust.tab.txt
- ST8_DESeq_Exp_RNA_results.txt
- Supplemental_Materials.pdf
