# Supplementary material for: Multilevel Gene Expression Changes in Lineages Containing Adaptive Copy Number Variants
Source: Mol Biol Evol. 2025 Jan 23;42(2):msaf005. doi: 10.1093/molbev/msaf005 (PMC11789944; doi:10.1093/molbev/msaf005)
Supplement: msaf005_Supplementary_Data [file msaf005_supplementary_data.zip › SF1_Saccharomyces_cerevisiae.R64-1-1.ncrna_wo_ncrna_genes.fa.txt]

>snR7-L_snRNA ncrna chromosome:R64-1-1:VII:939459:939672:-1 gene:snR7-L gene_biotype:snRNA transcript_biotype:snRNA description:U5 spliceosomal RNA (U5 snRNA), long form; associated with spliceosome [Source:SGD;Acc:S000006495]
AAGCAGCTTTACAGATCAATGGCGGAGGGAGGTCAACATCAAGAACTGTGGGCCTTTTAT
TGCCTATAGAACTTATAACGAACATGGTTCTTGCCTTTTACCAGAACCATCCGGGTGTTG
TCTCCATAGAAACAGGTAAAGCTGTCCGTTACTGTGGGCTTGCCATATTTTTTGGAACTT
TTCTGCCCTTTTTCTCAATGAGTAAGGAGGGCGT
>snR14_snRNA ncrna chromosome:R64-1-1:V:167427:167586:-1 gene:snR14 gene_biotype:snRNA transcript_biotype:snRNA description:U4 spliceosomal RNA (U4 snRNA); interacts with U6 [Source:SGD;Acc:S000006499]
ATCCTTATGCACGGGAAATACGCATATCAGTGAGGATTCGTCCGAGATTGTGTTTTTGCT
GGTTGAAATTTAATTATAAACCAGACCGTCTCCTCATGGTCAATTCGGTGTTCGCTTTTG
AATACTTCAAGACTATGTAGGGAATTTTTGGAATACCTTT
>snR6_snRNA ncrna chromosome:R64-1-1:XII:366235:366346:1 gene:snR6 gene_biotype:snRNA transcript_biotype:snRNA description:U6 spliceosomal RNA (U6 snRNA); mediates catalysis of pre-mRNA splicing by the spliceosome; interacts with U4; homology to U6 snRNA, interacts with snr14 [Source:SGD;Acc:S000006494]
GTTCGCGAAGTAACCCTTCGTGGACATTTGGTCAATTTGAAACAATACAGAGATGATCAG
CAGTTCCCCTGCATAAGGATGAACCGTTTTACAAAGAGATTTATTTCGTTTT
>LSR1_snRNA ncrna chromosome:R64-1-1:II:680688:681862:-1 gene:LSR1 gene_biotype:snRNA transcript_biotype:snRNA description:U2 spliceosomal RNA (U2 snRNA), component of the spliceosome; pairs with the branchpoint sequence; functionally equivalent to mammalian U2 snRNA; stress-induced pseudouridylations at positions 56 and 93 may contribute to regulation of splicing [Source:SGD;Acc:S000006478]
ACGAATCTCTTTGCCTTTTGGCTTAGATCAAGTGTAGTATCTGTTCTTTTCAGTGTAACA
ACTGAAATGACCTCAATGAGGCTCATTACCTTTTAATTTGTTACAATACACATTTTTTGG
CACCCAAAATAATAAAATGGACGGGAAGAGACTTTTTAAGCAAGTTGTTTTCCGCTAATG
TCAGGTCTCACTACTTTTTGCTGCTATTTTTCTTCGCTCATGGTTTCTTCATAAGGCGTT
TTTATGATGGTTTTTCGAAATTGGTTTTTGAGACGACGGTTGCTCAAGGTTATTGTTTTT
GTTTTCTTCTGGTTGTTTTCTATTTTCTTTTTTTTAGCTTTCTGTTTCTCCCTTAGTTTG
GCTTTTTGCTTCATACTCTTCCCTGTCTTTCCGAGCCGTTTATGTCCAACGCGGGATTTG
GTTTTTCTTTATCGATGGGAAGAAATGGTGCTATAGTAGGTTGGGAGATAATATTTATGG
TATGGGGTGCTAGTGCGGATGGGGCGCTCTTATTGTTGATTTCTTCGCTCGTCTTCTTTT
TCTGGTGGCGCTGCAAGAGGAAGTTTTTCGACTTTGTTATGATTTTTGGTTTGCAAGGAA
AGGTGTCTTACGATTCTTTTTTTGATGTAATAGGATAAGCTTGCTTATCCCCCAAGTATC
GGCCAAAGTTGTTGATTTTCCTTTTGAAGTGTCCTCGGTTTGAGGGGGTGTAGGGTGGGG
TTGGTCTACAATAAGAGTGTTCCATTGTTAACGTGCTGGCGTCTTTTACTATATTTTTTT
TCCCAGTTTATTTTGTGCTTATTTTCTCATTGAGGAGAAGGAGCTCTTCTCGCAGGATAT
AAATGGAGGTTTGCTAAAGGGGAGGAGATGTGTTTGTGAGAATACTGCTGAGAGAGTTCT
GGAAGAGAAAAAAAGGAGGCAATGGAAGGCGTTTGCTGGGAAAAGAGAAGAGCCATGACT
GCATCTGTTGTTTCAAGGCCAGTTTTATTAACCGCCTATGTCATAGAGGCGTTTTTTTTG
GAGGGATTTGAAGAATGCCGGCGGCATCAAGAAACGGACTTGATGGTTGACGCCTGTTTT
TAAAGTTAGAGACGTCGCGACCCTCGCACTTGTGGAGTCGTTCTTGACTTTTACTTTGGT
CGCTTGATGTTTCTCTCGTCTTCCCGTTCGCTCTT
>snR19_snRNA ncrna chromosome:R64-1-1:XIV:230105:230672:-1 gene:snR19 gene_biotype:snRNA transcript_biotype:snRNA description:U1 spliceosomal RNA (U1 snRNA); snRNA U1 homolog [Source:SGD;Acc:S000007295]
ATACTTACCTTAAGATATCAGAGGAGATCAAGAAGTCCTACTGATCAAACATGCGCTTCC
AATAGTAGAAGGACGTTAAGCATTTATCATTGAACTATAATTGTTCATTGAAGTCATTGA
TGCAAACTCCTTGGTCACACACACATACGGCGCGGAAGGCGTGTTTGCTGACGTTTCCAT
TCCCTTGTTTCAATCATTGGTTAATCCCTTGATTCCTTTGGGGATTTTTGGGTTAAACTG
ATTTTTGGGGCCCTTTGTTTCTTCTGCCTGGAGAAGTTTGACACCAAATTCAAATTGGTG
TTAGGGGAGCTGGGGCCTTTCAAAAGAGAGCTTTGTAGAGGCATTCTTTTTGACTACTTT
TCTCTAGCGTGCCATTTTAGTTTTTGACGGCAGATTCGAATGAACTTAAGTTTATGATGA
AGGTATGGCTGTTGAGATTATTTGGTCGGGATTGTAGTTTGAAGATGTGCTCTTTTGAGC
AGTCTCAACTTTGCTCGTTCCCGTTATGGGAAAAATTTTGGAAGGTCTTGGTAGGAACGG
GTGGATCTTATAATTTTTGATTTATTTT
>snR7-S_snRNA ncrna chromosome:R64-1-1:VII:939494:939672:-1 gene:snR7-S gene_biotype:snRNA transcript_biotype:snRNA description:U5 spliceosomal RNA (U5 snRNA), short form; derived from SNR7-L by 3' end processing; associated with spliceosome [Source:SGD;Acc:S000006496]
AAGCAGCTTTACAGATCAATGGCGGAGGGAGGTCAACATCAAGAACTGTGGGCCTTTTAT
TGCCTATAGAACTTATAACGAACATGGTTCTTGCCTTTTACCAGAACCATCCGGGTGTTG
TCTCCATAGAAACAGGTAAAGCTGTCCGTTACTGTGGGCTTGCCATATTTTTTGGAACT
>Q0158_rRNA ncrna chromosome:R64-1-1:Mito:58009:62447:1 gene:Q0158 gene_biotype:rRNA transcript_biotype:rRNA gene_symbol:21S_RRNA description:Mitochondrial 21S rRNA; intron encodes the I-SceI DNA endonuclease [Source:SGD;Acc:S000007288]
GTAAAAAGTAGAATAATAGATTTGAAATATTTATTATATAGATTTAAAGAGATAATCATG
GAGTATAATAATTAAATTTAATAAATTTAATATAACTATTAATAGAATTAGGTTACTAAT
AAATTAATAACAATTAATTTTAAAACCTAAAGGTAAACCTTTATATTAATAATGTTATTT
TTTATTATTTTTATAATAAGAATAATTATTAATAATAATAAACTAAGTGAACTGAAACAT
CTAAGTAACTTAAGGATAAGAAATCAACAGAGATATTATGAGTATTGGTGAGAGAAAATA
ATAAAGGTCTAATAAGTATTATGTGAAAAAAATGTAAGAAAATAGGATAACAAATTCTAA
GACTAAATACTATTAATAAGTATAGTAAGTACCGTAAGGGAAAGTATGAAAATGATTATT
TTATAAGCAATCATGAATATATTATATTATATTAATGATGTACCTTTTGTATAATGGGTC
AGCAAGTAATTAATATTAGTAAAACAATAAGTTATAAATAAATAGAATAATATATATATA
TAAAAAAATATATTAAAATATTTAATTAATATTAATTGACCCGAAAGCAAACGATCTAAC
TATGATAAGATGGATAAACGATCGAACAGGTTGATGTTGCAATATCATCTGATTAATTGT
GGTTAGTAGTGAAAGACAAATCTGGTTTGCAGATAGCTGGTTTTCTATGAAATATATGTA
AGTATAGCCTTTATAAATAATAATTATTATATAATATTATATTAATATTATATAAAGAAT
GGTACAGCAATTAATATATATTAGGGAACTATTAAAGTTTTATTAATAATATTAAATCTC
GAAATATTTAATTATATATAATAAAGAGTCAGATTATGTGCGATAAGGTAAATAATCTAA
AGGGAAACAGCCCAGATTAAGATATAAAGTTCCTAATAAATAATAAGTGAAATAAATATT
AAAATATTATAATATAATCAGTTAATGGGTTTGACAATAACCATTTTTTAATGAACATGT
AACAATGCACTGATTTATAATAAATAAAAAAAAATAATATTTAAAATCAAATATATATAT
ATTTGTTAATAGATAATATACGGATCTTAATAATAAGAATTATTTAATTCCTAATATGGA
ATATTATATTTTTATAATAAAAATATAAATACTGAATATCTAAATATTATTATTACTTTT
TTTTTAATAATAATAATATGGTAATAGAACATTTAATGATAATATATATTAGTTATTAAT
TAATATATGTATTAATTAAATAGAGAATGCTGACATGAGTAACGAAAAAAAGGTATAAAC
CTTTTCACCTAAAACATAAGGTTTAACTATAAAAGTACGGCCCCTAATTAAATTAATAAG
AATATAAATATATTTAAGATGGGATAATCTATATTAATAAAAATTTATCTTAAAATATAT
ATATTATTAATAATTATATTAATTAATTAATAATATATATAATTATATTATATATTATAT
ATTTTTTATATAATATAAACTAATAAAGATCAGGAAATAATTAATGTATACCGTAATGTA
GACCGACTCAGGTATGTAAGTAGAGAATATGAAGGTGAATTAGATAATTAAAGGGAAGGA
ACTCGGCAAAGATAGCTCATAAGTTAGTCAATAAAGAGTAATAAGAACAAAGTTGTACAA
CTGTTTACTAAAAACACCGCACTTTGCAGAAACGATAAGTTTAAGTATAAGGTGTGAACT
CTGCTCCATGCTTAATATATAAATAAAATTATTTAACGATAATTTAATTAAATTTAGGTA
AATAGCAGCCTTATTATGAGGGTTATAATGTAGCGAAATTCCTTGGCCTATAATTGAGGT
CCCGCATGAATGACGTAATGATACAACAACTGTCTCCCCTTTAAGCTAAGTGAAATTGAA
ATCGTAGTGAAGATGCTATGTACCTTCAGCAAGACGGAAAGACCCTATGCAGCTTTACTG
TAATTAGATAGATCGAATTATTGTTTATTATATTCAGCATATTAAGTAATCCTATTATTA
GGTAATCGTTTAGATATTAATGAGATACTTATTATAATATAATGATAATTCTAATCTTAT
AAATAATTATTATTATTATTATTAATAATAATAATATGCTTTCAAGCATAGTGATAAAAC
ATATTTATATGATAATCACTTTACTTAATAGATATAATTCTTAAGTAATATATAATATAT
ATTTTATATATATTATATATAATATAAGAGACAATCTCTAATTGGTAGTTTTGATGGGGC
GTCATTATCAGCAAAAGTATCTGAATAAGTCCATAAATAAATATATAAAATTATTGAATA
AAAAAAAAATAATATATATTATATATATTAATTATAAATTGAAATATGTTTATATAAATT
TATATTTATTGAATATATTTTAGTAATAGATAAAAATATGTACAGTAAAATTGTAAGGAA
AACAATAATAACTTTCTCCTCTCTCGGTGGGGGTTCACACCTATTTTTAATAGGTGTGAA
CCCCTCTTCGGGGTTCCGGTTCCCTTTCGGGTCCCGGAACTTAAATAAAAATGGAAAGAA
TTAAATTAATATAATGGTATAACTGTGCGATAATTGTAACACAAACGAGTGAAACAAGTA
CGTAAGTATGGCATAATGAACAAATAACACTGATTGTAAAGGTTATTGATAACGAATAAA
AGTTACGCTAGGGATAACAGGGTAATATAGCGAAAGAGTAGATATTGTAAGCTATGTTTG
CCACCTCGATGTCGACTCAACATTTCCTCTTGGTTGTAAAAGCTAAGAAGGGTTTGACTG
TTCGTCAATTAAAATGTTACGTGAGTTGGGTTAAATACGATGTGAATCAGTATGGTTCCT
ATCTGCTGAAGGAAATATTATCAAATTAAATCTCATTATTAGTACGCAAGGACCATAATG
AATCAACCCATGGTGTATCTATTGATAATAATATAATATATTTAATAAAAATAATACTTT
ATTAATATATTATCTATATTAGTTTATATTTTAATTATATATTATCATAGTAGATAAGCT
AAGTTGATAATAAATAAATATTGAATACATATTAAATATGAAGTTGTTTTAATAAGATAA
TTAATCTGATAATTTTATACTAAAATTAATAATTATAGGTTTTATATATTATTTATAAAT
AAATATATTATAATAATAATAATTATTATTATTAATAAAAAATATTAATTATAATATTAA
TAAAATACTAATTTATCAGTTATCTATATAATATCTAATCTATTATTCTATATACT
>RDN58-2_rRNA ncrna chromosome:R64-1-1:XII:464551:464708:-1 gene:RDN58-2 gene_biotype:rRNA transcript_biotype:rRNA description:5.8S ribosomal RNA (5.8S rRNA); component of the large (60S) ribosomal subunit; encoded in the rDNA repeat (RDN1) [Source:SGD;Acc:S000006489]
AAACTTTCAACAACGGATCTCTTGGTTCTCGCATCGATGAAGAACGCAGCGAAATGCGAT
ACGTAATGTGAATTGCAGAATTCCGTGAATCATCGAATCTTTGAACGCACATTGCGCCCC
TTGGTATTCCAGGGGGCATGCCTGTTTGAGCGTCATTT
>RDN5-1_rRNA ncrna chromosome:R64-1-1:XII:459676:459796:1 gene:RDN5-1 gene_biotype:rRNA transcript_biotype:rRNA description:5S ribosomal RNA (5S rRNA); only complete sequence of 6 repeated RDN5 alleles; able to support viability when provided as sole form of 5S rRNA; component of the large (60S) ribosomal subunit; localized to the nucleolus via interaction with Rpl5p; may play a role in translational frame fidelity; transcription is mediated by PolIII and activated by TFIIIA and TFIIIE [Source:SGD;Acc:S000006479]
GGTTGCGGCCATATCTACCAGAAAGCACCGTTTCCCGTCCGATCAACTGTAGTTAAGCTG
GTAAGAGCCTGACCGAGTAGTGTAGTGGGTGACCATACGCGAAACTCAGGTGCTGCAATC
T
>RDN5-6_rRNA ncrna chromosome:R64-1-1:XII:489349:489469:1 gene:RDN5-6 gene_biotype:rRNA transcript_biotype:rRNA description:Variant 5S ribosomal rRNA (5S rRNA) gene; located at a site distal to the RDN1 locus [Source:SGD;Acc:S000029711]
GGTTGCGGCCATATCTACCAGAAAGCACCGTTTCCCGTCCGATCAACTGTAGTTAAGCTG
GTAAGAGCCTGACCGAGTAGTGTAGTGGGTGACCATACGCGAAACTCAGGTGCTGCAATC
T
>RDN37-2_rRNA ncrna chromosome:R64-1-1:XII:460923:466869:-1 gene:RDN37-2 gene_biotype:rRNA transcript_biotype:rRNA description:35S ribosomal RNA (35S rRNA) transcript; encoded by the RDN1 locus; processed into the 25S, 18S and 5.8S rRNAs (represented by the RDN25, RDN18, and RDN58 loci) [Source:SGD;Acc:S000006487]
TATCTGGTTGATCCTGCCAGTAGTCATATGCTTGTCTCAAAGATTAAGCCATGCATGTCT
AAGTATAAGCAATTTATACAGTGAAACTGCGAATGGCTCATTAAATCAGTTATCGTTTAT
TTGATAGTTCCTTTACTACATGGTATAACTGTGGTAATTCTAGAGCTAATACATGCTTAA
AATCTCGACCCTTTGGAAGAGATGTATTTATTAGATAAAAAATCAATGTCTTCGGACTCT
TTGATGATTCATAATAACTTTTCGAATCGCATGGCCTTGTGCTGGCGATGGTTCATTCAA
ATTTCTGCCCTATCAACTTTCGATGGTAGGATAGTGGCCTACCATGGTTTCAACGGGTAA
CGGGGAATAAGGGTTCGATTCCGGAGAGGGAGCCTGAGAAACGGCTACCACATCCAAGGA
AGGCAGCAGGCGCGCAAATTACCCAATCCTAATTCAGGGAGGTAGTGACAATAAATAACG
ATACAGGGCCCATTCGGGTCTTGTAATTGGAATGAGTACAATGTAAATACCTTAACGAGG
AACAATTGGAGGGCAAGTCTGGTGCCAGCAGCCGCGGTAATTCCAGCTCCAATAGCGTAT
ATTAAAGTTGTTGCAGTTAAAAAGCTCGTAGTTGAACTTTGGGCCCGGTTGGCCGGTCCG
ATTTTTTCGTGTACTGGATTTCCAACGGGGCCTTTCCTTCTGGCTAACCTTGAGTCCTTG
TGGCTCTTGGCGAACCAGGACTTTTACTTTGAAAAAATTAGAGTGTTCAAAGCAGGCGTA
TTGCTCGAATATATTAGCATGGAATAATAGAATAGGACGTTTGGTTCTATTTTGTTGGTT
TCTAGGACCATCGTAATGATTAATAGGGACGGTCGGGGGCATCAGTATTCAATTGTCAGA
GGTGAAATTCTTGGATTTATTGAAGACTAACTACTGCGAAAGCATTTGCCAAGGACGTTT
TCATTAATCAAGAACGAAAGTTAGGGGATCGAAGATGATCAGATACCGTCGTAGTCTTAA
CCATAAACTATGCCGACTAGGGATCGGGTGGTGTTTTTTTAATGACCCACTCGGCACCTT
ACGAGAAATCAAAGTCTTTGGGTTCTGGGGGGAGTATGGTCGCAAGGCTGAAACTTAAAG
GAATTGACGGAAGGGCACCACCAGGAGTGGAGCCTGCGGCTTAATTTGACTCAACACGGG
GAAACTCACCAGGTCCAGACACAATAAGGATTGACAGATTGAGAGCTCTTTCTTGATTTT
GTGGGTGGTGGTGCATGGCCGTTCTTAGTTGGTGGAGTGATTTGTCTGCTTAATTGCGAT
AACGAACGAGACCTTAACCTACTAAATAGTGGTGCTAGCATTTGCTGGTTATCCACTTCT
TAGAGGGACTATCGGTTTCAAGCCGATGGAAGTTTGAGGCAATAACAGGTCTGTGATGCC
CTTAGACGTTCTGGGCCGCACGCGCGCTACACTGACGGAGCCAGCGAGTCTAACCTTGGC
CGAGAGGTCTTGGTAATCTTGTGAAACTCCGTCGTGCTGGGGATAGAGCATTGTAATTAT
TGCTCTTCAACGAGGAATTCCTAGTAAGCGCAAGTCATCAGCTTGCGTTGATTACGTCCC
TGCCCTTTGTACACACCGCCCGTCGCTAGTACCGATTGAATGGCTTAGTGAGGCCTCAGG
ATCTGCTTAGAGAAGGGGGCAACTCCATCTCAGAGCGGAGAATTTGGACAAACTTGGTCA
TTTAGAGGAACTAAAAGTCGTAACAAGGTTTCCGTAGGTGAACCTGCGGAAGGATCATTA
AAACTTTCAACAACGGATCTCTTGGTTCTCGCATCGATGAAGAACGCAGCGAAATGCGAT
ACGTAATGTGAATTGCAGAATTCCGTGAATCATCGAATCTTTGAACGCACATTGCGCCCC
TTGGTATTCCAGGGGGCATGCCTGTTTGAGCGTCATTTGTTTGACCTCAAATCAGGTAGG
AGTACCCGCTGAACTTAAGCATATCAATAAGCGGAGGAAAAGAAACCAACCGGGATTGCC
TTAGTAACGGCGAGTGAAGCGGCAAAAGCTCAAATTTGAAATCTGGTACCTTCGGTGCCC
GAGTTGTAATTTGGAGAGGGCAACTTTGGGGCCGTTCCTTGTCTATGTTCCTTGGAACAG
GACGTCATAGAGGGTGAGAATCCCGTGTGGCGAGGAGTGCGGTTCTTTGTAAAGTGCCTT
CGAAGAGTCGAGTTGTTTGGGAATGCAGCTCTAAGTGGGTGGTAAATTCCATCTAAAGCT
AAATATTGGCGAGAGACCGATAGCGAACAAGTACAGTGATGGAAAGATGAAAAGAACTTT
GAAAAGAGAGTGAAAAAGTACGTGAAATTGTTGAAAGGGAAGGGCATTTGATCAGACATG
GTGTTTTGTGCCCTCTGCTCCTTGTGGGTAGGGGAATCTCGCATTTCACTGGGCCAGCAT
CAGTTTTGGTGGCAGGATAAATCCATAGGAATGTAGCTTGCCTCGGTAAGTATTATAGCC
TGTGGGAATACTGCCAGCTGGGACTGAGGACTGCGACGTAAGTCAAGGATGCTGGCATAA
TGGTTATATGCCGCCCGTCTTGAAACACGGACCAAGGAGTCTAACGTCTATGCGAGTGTT
TGGGTGTAAAACCCATACGCGTAATGAAAGTGAACGTAGGTTGGGGCCTCGCAAGAGGTG
CACAATCGACCGATCCTGATGTCTTCGGATGGATTTGAGTAAGAGCATAGCTGTTGGGAC
CCGAAAGATGGTGAACTATGCCTGAATAGGGTGAAGCCAGAGGAAACTCTGGTGGAGGCT
CGTAGCGGTTCTGACGTGCAAATCGATCGTCGAATTTGGGTATAGGGGCGAAAGACTAAT
CGAACCATCTAGTAGCTGGTTCCTGCCGAAGTTTCCCTCAGGATAGCAGAAGCTCGTATC
AGTTTTATGAGGTAAAGCGAATGATTAGAGGTTCCGGGGTCGAAATGACCTTGACCTATT
CTCAAACTTTAAATATGTAAGAAGTCCTTGTTACTTAATTGAACGTGGACATTTGAATGA
AGAGCTTTTAGTGGGCCATTTTTGGTAAGCAGAACTGGCGATGCGGGATGAACCGAACGT
AGAGTTAAGGTGCCGGAATACACGCTCATCAGACACCACAAAAGGTGTTAGTTCATCTAG
ACAGCCGGACGGTGGCCATGGAAGTCGGAATCCGCTAAGGAGTGTGTAACAACTCACCGG
CCGAATGAACTAGCCCTGAAAATGGATGGCGCTCAAGCGTGTTACCTATACTCTACCGTC
AGGGTTGATATGATGCCCTGACGAGTAGGCAGGCGTGGAGGTCAGTGACGAAGCCTAGAC
CGTAAGGTCGGGTCGAACGGCCTCTAGTGCAGATCTTGGTGGTAGTAGCAAATATTCAAA
TGAGAACTTTGAAGACTGAAGTGGGGAAAGGTTCCACGTCAACAGCAGTTGGACGTGGGT
TAGTCGATCCTAAGAGATGGGGAAGCTCCGTTTCAAAGGCCTGATTTTATGCAGGCCACC
ATCGAAAGGGAATCCGGTTAAGATTCCGGAACCTGGATATGGATTCTTCACGGTAACGTA
ACTGAATGTGGAGACGTCGGCGCGAGCCCTGGGAGGAGTTATCTTTTCTTCTTAACAGCT
TATCACCCCGGAATTGGTTTATCCGGAGATGGGGTCTTATGGCTGGAAGAGGCCAGCACC
TTTGCTGGCTCCGGTGCGCTTGTGACGGCCCGTGAAAATCCACAGGAAGGAATAGTTTTC
ATGCCAGGTCGTACTGATAACCGCAGCAGGTCTCCAAGGTGAACAGCCTCTAGTTGATAG
AATAATGTAGATAAGGGAAGTCGGCAAAATAGATCCGTAACTTCGGGATAAGGATTGGCT
CTAAGGGTCGGGTAGTGAGGGCCTTGGTCAGACGCAGCGGGCGTGCTTGTGGACTGCTTG
GTGGGGCTTGCTCTGCTAGGCGGACTACTTGCGTGCCTTGTTGTAGACGGCCTTGGTAGG
TCTCTTGTAGACCGTCGCTTGCTACAATTAACGATCAACTTAGAACTGGTACGGACAAGG
GGAATCTGACTGTCTAATTAAAACATAGCATTGCGATGGTCAGAAAGTGATGTTGACGCA
ATGTGATTTCTGCCCAGTGCTCTGAATGTCAAAGTGAAGAAATTCAACCAAGCGCGGGTA
AACGGCGGGAGTAACTATGACTCTCTTAAGGTAGCCAAATGCCTCGTCATCTAATTAGTG
ACGCGCATGAATGGATTAACGAGATTCCCACTGTCCCTATCTACTATCTAGCGAAACCAC
AGCCAAGGGAACGGGCTTGGCAGAATCAGCGGGGAAAGAAGACCCTGTTGAGCTTGACTC
TAGTTTGACATTGTGAAGAGACATAGAGGGTGTAGAATAAGTGGGAGCTTCGGCGCCAGT
GAAATACCACTACCTTTATAGTTTCTTTACTTATTCAATGAAGCGGAGCTGGAATTCATT
TTCCACGTTCTAGCATTCAAGGTCCCATTCGGGGCTGATCCGGGTTGAAGACATTGTCAG
GTGGGGAGTTTGGCTGGGGCGGCACATCTGTTAAACGATAACGCAGATGTCCTAAGGGGG
GCTCATGGAGAACAGAAATCTCCAGTAGAACAAAAGGGTAAAAGCCCCCTTGATTTTGAT
TTTCAGTGTGAATACAAACCATGAAAGTGTGGCCTATCGATCCTTTAGTCCCTCGGAATT
TGAGGCTAGAGGTGCCAGAAAAGTTACCACAGGGATAACTGGCTTGTGGCAGTCAAGCGT
TCATAGCGACATTGCTTTTTGATTCTTCGATGTCGGCTCTTCCTATCATACCGAAGCAGA
ATTCGGTAAGCGTTGGATTGTTCACCCACTAATAGGGAACGTGAGCTGGGTTTAGACCGT
CGTGAGACAGGTTAGTTTTACCCTACTGATGAATGTTACCGCAATAGTAATTGAACTTAG
TACGAGAGGAACAGTTCATTCGGATAATTGGTTTTTGCGGCTGTCTGATCAGGCATTGCC
GCGAAGCTACCATCCGCTGGATTATGGCTGAACGCCTCTAAGTCAGAATCCATGCTAGAA
CGCGGTGATTTCTTTGCTCCACACAATATAGATGGATACGAATAAGGCGTCCTTGTGGCG
TCGCTGAACCATAGCAGGCTAGCAACGGTGCACTTGGCGGAAAGGCCTTGGGTGCTTGCT
GGCGAATTGCAATGTCATTTTGCGTGGGGATAAATCATTTGTATACGACTTAGATGTACA
ACGGGGTATTGTAAGCAGTAGAGTAGCCTTGTTGTTACGATCTGCTGAGATTAAGCCTTT
GTTGTCTGATTTGT
>RDN5-3_rRNA ncrna chromosome:R64-1-1:XII:472465:472583:1 gene:RDN5-3 gene_biotype:rRNA transcript_biotype:rRNA description:Variant 5S ribosomal RNA (5S rRNA) gene; located at a site distal to the RDN1 locus; unable to support cell viability when provided as sole source of 5S rRNA; identical in sequence to variant alleles RDN5-2, RDN5-4, and RDN5-5 [Source:SGD;Acc:S000006481]
GGTTGCGGCCATATCTACCAGAAAGCACCGTTTCCCGTCCGATCAACTGTAGTTAAGCTG
GTAAGAGCCTGACCGAGTAGTGTAGTGGGTGACCATACGCGAAACTCAGGTGCTGCAGT
>ITS1-2_rRNA ncrna chromosome:R64-1-1:XII:464709:465069:-1 gene:ITS1-2 gene_biotype:rRNA transcript_biotype:rRNA description:Non-coding region between RDN58 and RDN18; transcribed as part of the 35S rRNA precursor transcript; excision during transcript maturation is coupled with processing of the 3' external transcribed spacer (3' ETS) [Source:SGD;Acc:S000029709]
AAGAAATTTAATAATTTTGAAAATGGATTTTTTTGTTTTGGCAAGAGCATGAGAGCTTTT
ACTGGGCAAGAAGACAAGAGATGGAGAGTCCAGCCGGGCCTGCGCTTAAGTGCGCGGTCT
TGCTAGGCTTGTAAGTTTCTTTCTTGCTATTCCAAACGGTGAGAGATTTCTGTGCTTTTG
TTATAGGACAATTAAAACCGTTTCAATACAACACACTGTGGAGTTTTCATATCTTTGCAA
CTTTTTCTTTGGGCATTCGAGCAATCGGGGCCCAGAGGTAACAAACACAAACAATTTTAT
CTATTCATTAAATTTTTGTCAAAAACAAGAATTTTCGTAACTGGAAATTTTAAAATATTA
A
>ETS1-2_rRNA ncrna chromosome:R64-1-1:XII:466870:467569:-1 gene:ETS1-2 gene_biotype:rRNA transcript_biotype:rRNA description:Non-coding region located immediately upstream of RDN18; transcribed as part of the 35S rRNA precursor transcript; contains an essential U3 snoRNA binding site required for maturation of 18S rRNA [Source:SGD;Acc:S000029707]
ATGCGAAAGCAGTTGAAGACAAGTTCGAAAAGAGTTTGGAAACGAATTCGAGTAGGCTTG
TCGTTCGTTATGTTTTTGTAAATGGCCTCGTCAAACGGTGGAGAGAGTCGCTAGGTGATC
GTCAGATCTGCCTAGTCTCTATACAGCGTGTTTAATTGACATGGGTTGATGCGTATTGAG
AGATACAATTTGGGAAGAAATTCCCAGAGTGTGTTTCTTTTGCGTTTAACCTGAACAGTC
TCATCGTGGGCATCTTGCGATTCCATTGGTGAGCAGCGAAGGATTTGGTGGATTACTAGC
TAATAGCAATCTATTTCAAAGAATTCAAACTTGGGGGAATGCCTTGTTGAATAGCCGGTC
GCAAGACTGTGATTCTTCAAGTGTAACCTCCTCTCAAATCAGCGATATCAAACGTACCAT
TCCGTGAAACACCGGGGTATCTGTTTGGTGGAACCTGATTAGAGGAAACTCAAAGAGTGC
TATGGTATGGTGACGGAGTGCGCTGGTCAAGAGTGTAAAAGCTTTTTGAACAGAGAGCAT
TTCCGGCAGCAGAGAGACCTGAAAAAGCAATTTTTCTGGAATTTCAGCTGTTTCCAAACT
CAATAAGTATCTTCTAGCAAGAGGGAATAGGTGGGAAAAAAAAAAAGAGATTTCGGTTTC
TTTCTTTTTTACTGCTTGTTGCTTCTTCTTTTAAGATAGT
>RDN37-1_rRNA ncrna chromosome:R64-1-1:XII:451786:457732:-1 gene:RDN37-1 gene_biotype:rRNA transcript_biotype:rRNA description:35S ribosomal RNA (35S rRNA) transcript; encoded by the RDN1 locus; processed into the 25S, 18S and 5.8S rRNAs (represented by the RDN25, RDN18, and RDN58 loci) [Source:SGD;Acc:S000006486]
TATCTGGTTGATCCTGCCAGTAGTCATATGCTTGTCTCAAAGATTAAGCCATGCATGTCT
AAGTATAAGCAATTTATACAGTGAAACTGCGAATGGCTCATTAAATCAGTTATCGTTTAT
TTGATAGTTCCTTTACTACATGGTATAACTGTGGTAATTCTAGAGCTAATACATGCTTAA
AATCTCGACCCTTTGGAAGAGATGTATTTATTAGATAAAAAATCAATGTCTTCGGACTCT
TTGATGATTCATAATAACTTTTCGAATCGCATGGCCTTGTGCTGGCGATGGTTCATTCAA
ATTTCTGCCCTATCAACTTTCGATGGTAGGATAGTGGCCTACCATGGTTTCAACGGGTAA
CGGGGAATAAGGGTTCGATTCCGGAGAGGGAGCCTGAGAAACGGCTACCACATCCAAGGA
AGGCAGCAGGCGCGCAAATTACCCAATCCTAATTCAGGGAGGTAGTGACAATAAATAACG
ATACAGGGCCCATTCGGGTCTTGTAATTGGAATGAGTACAATGTAAATACCTTAACGAGG
AACAATTGGAGGGCAAGTCTGGTGCCAGCAGCCGCGGTAATTCCAGCTCCAATAGCGTAT
ATTAAAGTTGTTGCAGTTAAAAAGCTCGTAGTTGAACTTTGGGCCCGGTTGGCCGGTCCG
ATTTTTTCGTGTACTGGATTTCCAACGGGGCCTTTCCTTCTGGCTAACCTTGAGTCCTTG
TGGCTCTTGGCGAACCAGGACTTTTACTTTGAAAAAATTAGAGTGTTCAAAGCAGGCGTA
TTGCTCGAATATATTAGCATGGAATAATAGAATAGGACGTTTGGTTCTATTTTGTTGGTT
TCTAGGACCATCGTAATGATTAATAGGGACGGTCGGGGGCATCAGTATTCAATTGTCAGA
GGTGAAATTCTTGGATTTATTGAAGACTAACTACTGCGAAAGCATTTGCCAAGGACGTTT
TCATTAATCAAGAACGAAAGTTAGGGGATCGAAGATGATCAGATACCGTCGTAGTCTTAA
CCATAAACTATGCCGACTAGGGATCGGGTGGTGTTTTTTTAATGACCCACTCGGCACCTT
ACGAGAAATCAAAGTCTTTGGGTTCTGGGGGGAGTATGGTCGCAAGGCTGAAACTTAAAG
GAATTGACGGAAGGGCACCACCAGGAGTGGAGCCTGCGGCTTAATTTGACTCAACACGGG
GAAACTCACCAGGTCCAGACACAATAAGGATTGACAGATTGAGAGCTCTTTCTTGATTTT
GTGGGTGGTGGTGCATGGCCGTTCTTAGTTGGTGGAGTGATTTGTCTGCTTAATTGCGAT
AACGAACGAGACCTTAACCTACTAAATAGTGGTGCTAGCATTTGCTGGTTATCCACTTCT
TAGAGGGACTATCGGTTTCAAGCCGATGGAAGTTTGAGGCAATAACAGGTCTGTGATGCC
CTTAGACGTTCTGGGCCGCACGCGCGCTACACTGACGGAGCCAGCGAGTCTAACCTTGGC
CGAGAGGTCTTGGTAATCTTGTGAAACTCCGTCGTGCTGGGGATAGAGCATTGTAATTAT
TGCTCTTCAACGAGGAATTCCTAGTAAGCGCAAGTCATCAGCTTGCGTTGATTACGTCCC
TGCCCTTTGTACACACCGCCCGTCGCTAGTACCGATTGAATGGCTTAGTGAGGCCTCAGG
ATCTGCTTAGAGAAGGGGGCAACTCCATCTCAGAGCGGAGAATTTGGACAAACTTGGTCA
TTTAGAGGAACTAAAAGTCGTAACAAGGTTTCCGTAGGTGAACCTGCGGAAGGATCATTA
AAACTTTCAACAACGGATCTCTTGGTTCTCGCATCGATGAAGAACGCAGCGAAATGCGAT
ACGTAATGTGAATTGCAGAATTCCGTGAATCATCGAATCTTTGAACGCACATTGCGCCCC
TTGGTATTCCAGGGGGCATGCCTGTTTGAGCGTCATTTGTTTGACCTCAAATCAGGTAGG
AGTACCCGCTGAACTTAAGCATATCAATAAGCGGAGGAAAAGAAACCAACCGGGATTGCC
TTAGTAACGGCGAGTGAAGCGGCAAAAGCTCAAATTTGAAATCTGGTACCTTCGGTGCCC
GAGTTGTAATTTGGAGAGGGCAACTTTGGGGCCGTTCCTTGTCTATGTTCCTTGGAACAG
GACGTCATAGAGGGTGAGAATCCCGTGTGGCGAGGAGTGCGGTTCTTTGTAAAGTGCCTT
CGAAGAGTCGAGTTGTTTGGGAATGCAGCTCTAAGTGGGTGGTAAATTCCATCTAAAGCT
AAATATTGGCGAGAGACCGATAGCGAACAAGTACAGTGATGGAAAGATGAAAAGAACTTT
GAAAAGAGAGTGAAAAAGTACGTGAAATTGTTGAAAGGGAAGGGCATTTGATCAGACATG
GTGTTTTGTGCCCTCTGCTCCTTGTGGGTAGGGGAATCTCGCATTTCACTGGGCCAGCAT
CAGTTTTGGTGGCAGGATAAATCCATAGGAATGTAGCTTGCCTCGGTAAGTATTATAGCC
TGTGGGAATACTGCCAGCTGGGACTGAGGACTGCGACGTAAGTCAAGGATGCTGGCATAA
TGGTTATATGCCGCCCGTCTTGAAACACGGACCAAGGAGTCTAACGTCTATGCGAGTGTT
TGGGTGTAAAACCCATACGCGTAATGAAAGTGAACGTAGGTTGGGGCCTCGCAAGAGGTG
CACAATCGACCGATCCTGATGTCTTCGGATGGATTTGAGTAAGAGCATAGCTGTTGGGAC
CCGAAAGATGGTGAACTATGCCTGAATAGGGTGAAGCCAGAGGAAACTCTGGTGGAGGCT
CGTAGCGGTTCTGACGTGCAAATCGATCGTCGAATTTGGGTATAGGGGCGAAAGACTAAT
CGAACCATCTAGTAGCTGGTTCCTGCCGAAGTTTCCCTCAGGATAGCAGAAGCTCGTATC
AGTTTTATGAGGTAAAGCGAATGATTAGAGGTTCCGGGGTCGAAATGACCTTGACCTATT
CTCAAACTTTAAATATGTAAGAAGTCCTTGTTACTTAATTGAACGTGGACATTTGAATGA
AGAGCTTTTAGTGGGCCATTTTTGGTAAGCAGAACTGGCGATGCGGGATGAACCGAACGT
AGAGTTAAGGTGCCGGAATACACGCTCATCAGACACCACAAAAGGTGTTAGTTCATCTAG
ACAGCCGGACGGTGGCCATGGAAGTCGGAATCCGCTAAGGAGTGTGTAACAACTCACCGG
CCGAATGAACTAGCCCTGAAAATGGATGGCGCTCAAGCGTGTTACCTATACTCTACCGTC
AGGGTTGATATGATGCCCTGACGAGTAGGCAGGCGTGGAGGTCAGTGACGAAGCCTAGAC
CGTAAGGTCGGGTCGAACGGCCTCTAGTGCAGATCTTGGTGGTAGTAGCAAATATTCAAA
TGAGAACTTTGAAGACTGAAGTGGGGAAAGGTTCCACGTCAACAGCAGTTGGACGTGGGT
TAGTCGATCCTAAGAGATGGGGAAGCTCCGTTTCAAAGGCCTGATTTTATGCAGGCCACC
ATCGAAAGGGAATCCGGTTAAGATTCCGGAACCTGGATATGGATTCTTCACGGTAACGTA
ACTGAATGTGGAGACGTCGGCGCGAGCCCTGGGAGGAGTTATCTTTTCTTCTTAACAGCT
TATCACCCCGGAATTGGTTTATCCGGAGATGGGGTCTTATGGCTGGAAGAGGCCAGCACC
TTTGCTGGCTCCGGTGCGCTTGTGACGGCCCGTGAAAATCCACAGGAAGGAATAGTTTTC
ATGCCAGGTCGTACTGATAACCGCAGCAGGTCTCCAAGGTGAACAGCCTCTAGTTGATAG
AATAATGTAGATAAGGGAAGTCGGCAAAATAGATCCGTAACTTCGGGATAAGGATTGGCT
CTAAGGGTCGGGTAGTGAGGGCCTTGGTCAGACGCAGCGGGCGTGCTTGTGGACTGCTTG
GTGGGGCTTGCTCTGCTAGGCGGACTACTTGCGTGCCTTGTTGTAGACGGCCTTGGTAGG
TCTCTTGTAGACCGTCGCTTGCTACAATTAACGATCAACTTAGAACTGGTACGGACAAGG
GGAATCTGACTGTCTAATTAAAACATAGCATTGCGATGGTCAGAAAGTGATGTTGACGCA
ATGTGATTTCTGCCCAGTGCTCTGAATGTCAAAGTGAAGAAATTCAACCAAGCGCGGGTA
AACGGCGGGAGTAACTATGACTCTCTTAAGGTAGCCAAATGCCTCGTCATCTAATTAGTG
ACGCGCATGAATGGATTAACGAGATTCCCACTGTCCCTATCTACTATCTAGCGAAACCAC
AGCCAAGGGAACGGGCTTGGCAGAATCAGCGGGGAAAGAAGACCCTGTTGAGCTTGACTC
TAGTTTGACATTGTGAAGAGACATAGAGGGTGTAGAATAAGTGGGAGCTTCGGCGCCAGT
GAAATACCACTACCTTTATAGTTTCTTTACTTATTCAATGAAGCGGAGCTGGAATTCATT
TTCCACGTTCTAGCATTCAAGGTCCCATTCGGGGCTGATCCGGGTTGAAGACATTGTCAG
GTGGGGAGTTTGGCTGGGGCGGCACATCTGTTAAACGATAACGCAGATGTCCTAAGGGGG
GCTCATGGAGAACAGAAATCTCCAGTAGAACAAAAGGGTAAAAGCCCCCTTGATTTTGAT
TTTCAGTGTGAATACAAACCATGAAAGTGTGGCCTATCGATCCTTTAGTCCCTCGGAATT
TGAGGCTAGAGGTGCCAGAAAAGTTACCACAGGGATAACTGGCTTGTGGCAGTCAAGCGT
TCATAGCGACATTGCTTTTTGATTCTTCGATGTCGGCTCTTCCTATCATACCGAAGCAGA
ATTCGGTAAGCGTTGGATTGTTCACCCACTAATAGGGAACGTGAGCTGGGTTTAGACCGT
CGTGAGACAGGTTAGTTTTACCCTACTGATGAATGTTACCGCAATAGTAATTGAACTTAG
TACGAGAGGAACAGTTCATTCGGATAATTGGTTTTTGCGGCTGTCTGATCAGGCATTGCC
GCGAAGCTACCATCCGCTGGATTATGGCTGAACGCCTCTAAGTCAGAATCCATGCTAGAA
CGCGGTGATTTCTTTGCTCCACACAATATAGATGGATACGAATAAGGCGTCCTTGTGGCG
TCGCTGAACCATAGCAGGCTAGCAACGGTGCACTTGGCGGAAAGGCCTTGGGTGCTTGCT
GGCGAATTGCAATGTCATTTTGCGTGGGGATAAATCATTTGTATACGACTTAGATGTACA
ACGGGGTATTGTAAGCAGTAGAGTAGCCTTGTTGTTACGATCTGCTGAGATTAAGCCTTT
GTTGTCTGATTTGT
>ITS1-1_rRNA ncrna chromosome:R64-1-1:XII:455572:455932:-1 gene:ITS1-1 gene_biotype:rRNA transcript_biotype:rRNA description:Non-coding region between RDN58 and RDN18; transcribed as part of the 35S rRNA precursor transcript; excision during transcript maturation is coupled with processing of the 3' external transcribed spacer (3'ETS) [Source:SGD;Acc:S000029715]
AAGAAATTTAATAATTTTGAAAATGGATTTTTTTGTTTTGGCAAGAGCATGAGAGCTTTT
ACTGGGCAAGAAGACAAGAGATGGAGAGTCCAGCCGGGCCTGCGCTTAAGTGCGCGGTCT
TGCTAGGCTTGTAAGTTTCTTTCTTGCTATTCCAAACGGTGAGAGATTTCTGTGCTTTTG
TTATAGGACAATTAAAACCGTTTCAATACAACACACTGTGGAGTTTTCATATCTTTGCAA
CTTTTTCTTTGGGCATTCGAGCAATCGGGGCCCAGAGGTAACAAACACAAACAATTTTAT
CTATTCATTAAATTTTTGTCAAAAACAAGAATTTTCGTAACTGGAAATTTTAAAATATTA
A
>RDN5-4_rRNA ncrna chromosome:R64-1-1:XII:482045:482163:1 gene:RDN5-4 gene_biotype:rRNA transcript_biotype:rRNA description:Variant 5S ribosomal rRNA (5S rRNA) gene; located at a site distal to the RDN1 locus; unable to support cell viability when provided as sole source of 5S rRNA; identical in sequence to variant alleles RDN5-2, RDN5-3, and RDN5-5 [Source:SGD;Acc:S000029708]
GGTTGCGGCCATATCTACCAGAAAGCACCGTTTCCCGTCCGATCAACTGTAGTTAAGCTG
GTAAGAGCCTGACCGAGTAGTGTAGTGGGTGACCATACGCGAAACTCAGGTGCTGCAGT
>RDN25-1_rRNA ncrna chromosome:R64-1-1:XII:451786:455181:-1 gene:RDN25-1 gene_biotype:rRNA transcript_biotype:rRNA description:25S ribosomal RNA (25S rRNA); component of the large (60S) ribosomal subunit; encoded in the rDNA repeat (RDN1) as part of the 35S primary transcript; formed by endonucleolytic cleavage at the C2 site of internal transcribed spacer 2 (ITS2) [Source:SGD;Acc:S000006484]
GTTTGACCTCAAATCAGGTAGGAGTACCCGCTGAACTTAAGCATATCAATAAGCGGAGGA
AAAGAAACCAACCGGGATTGCCTTAGTAACGGCGAGTGAAGCGGCAAAAGCTCAAATTTG
AAATCTGGTACCTTCGGTGCCCGAGTTGTAATTTGGAGAGGGCAACTTTGGGGCCGTTCC
TTGTCTATGTTCCTTGGAACAGGACGTCATAGAGGGTGAGAATCCCGTGTGGCGAGGAGT
GCGGTTCTTTGTAAAGTGCCTTCGAAGAGTCGAGTTGTTTGGGAATGCAGCTCTAAGTGG
GTGGTAAATTCCATCTAAAGCTAAATATTGGCGAGAGACCGATAGCGAACAAGTACAGTG
ATGGAAAGATGAAAAGAACTTTGAAAAGAGAGTGAAAAAGTACGTGAAATTGTTGAAAGG
GAAGGGCATTTGATCAGACATGGTGTTTTGTGCCCTCTGCTCCTTGTGGGTAGGGGAATC
TCGCATTTCACTGGGCCAGCATCAGTTTTGGTGGCAGGATAAATCCATAGGAATGTAGCT
TGCCTCGGTAAGTATTATAGCCTGTGGGAATACTGCCAGCTGGGACTGAGGACTGCGACG
TAAGTCAAGGATGCTGGCATAATGGTTATATGCCGCCCGTCTTGAAACACGGACCAAGGA
GTCTAACGTCTATGCGAGTGTTTGGGTGTAAAACCCATACGCGTAATGAAAGTGAACGTA
GGTTGGGGCCTCGCAAGAGGTGCACAATCGACCGATCCTGATGTCTTCGGATGGATTTGA
GTAAGAGCATAGCTGTTGGGACCCGAAAGATGGTGAACTATGCCTGAATAGGGTGAAGCC
AGAGGAAACTCTGGTGGAGGCTCGTAGCGGTTCTGACGTGCAAATCGATCGTCGAATTTG
GGTATAGGGGCGAAAGACTAATCGAACCATCTAGTAGCTGGTTCCTGCCGAAGTTTCCCT
CAGGATAGCAGAAGCTCGTATCAGTTTTATGAGGTAAAGCGAATGATTAGAGGTTCCGGG
GTCGAAATGACCTTGACCTATTCTCAAACTTTAAATATGTAAGAAGTCCTTGTTACTTAA
TTGAACGTGGACATTTGAATGAAGAGCTTTTAGTGGGCCATTTTTGGTAAGCAGAACTGG
CGATGCGGGATGAACCGAACGTAGAGTTAAGGTGCCGGAATACACGCTCATCAGACACCA
CAAAAGGTGTTAGTTCATCTAGACAGCCGGACGGTGGCCATGGAAGTCGGAATCCGCTAA
GGAGTGTGTAACAACTCACCGGCCGAATGAACTAGCCCTGAAAATGGATGGCGCTCAAGC
GTGTTACCTATACTCTACCGTCAGGGTTGATATGATGCCCTGACGAGTAGGCAGGCGTGG
AGGTCAGTGACGAAGCCTAGACCGTAAGGTCGGGTCGAACGGCCTCTAGTGCAGATCTTG
GTGGTAGTAGCAAATATTCAAATGAGAACTTTGAAGACTGAAGTGGGGAAAGGTTCCACG
TCAACAGCAGTTGGACGTGGGTTAGTCGATCCTAAGAGATGGGGAAGCTCCGTTTCAAAG
GCCTGATTTTATGCAGGCCACCATCGAAAGGGAATCCGGTTAAGATTCCGGAACCTGGAT
ATGGATTCTTCACGGTAACGTAACTGAATGTGGAGACGTCGGCGCGAGCCCTGGGAGGAG
TTATCTTTTCTTCTTAACAGCTTATCACCCCGGAATTGGTTTATCCGGAGATGGGGTCTT
ATGGCTGGAAGAGGCCAGCACCTTTGCTGGCTCCGGTGCGCTTGTGACGGCCCGTGAAAA
TCCACAGGAAGGAATAGTTTTCATGCCAGGTCGTACTGATAACCGCAGCAGGTCTCCAAG
GTGAACAGCCTCTAGTTGATAGAATAATGTAGATAAGGGAAGTCGGCAAAATAGATCCGT
AACTTCGGGATAAGGATTGGCTCTAAGGGTCGGGTAGTGAGGGCCTTGGTCAGACGCAGC
GGGCGTGCTTGTGGACTGCTTGGTGGGGCTTGCTCTGCTAGGCGGACTACTTGCGTGCCT
TGTTGTAGACGGCCTTGGTAGGTCTCTTGTAGACCGTCGCTTGCTACAATTAACGATCAA
CTTAGAACTGGTACGGACAAGGGGAATCTGACTGTCTAATTAAAACATAGCATTGCGATG
GTCAGAAAGTGATGTTGACGCAATGTGATTTCTGCCCAGTGCTCTGAATGTCAAAGTGAA
GAAATTCAACCAAGCGCGGGTAAACGGCGGGAGTAACTATGACTCTCTTAAGGTAGCCAA
ATGCCTCGTCATCTAATTAGTGACGCGCATGAATGGATTAACGAGATTCCCACTGTCCCT
ATCTACTATCTAGCGAAACCACAGCCAAGGGAACGGGCTTGGCAGAATCAGCGGGGAAAG
AAGACCCTGTTGAGCTTGACTCTAGTTTGACATTGTGAAGAGACATAGAGGGTGTAGAAT
AAGTGGGAGCTTCGGCGCCAGTGAAATACCACTACCTTTATAGTTTCTTTACTTATTCAA
TGAAGCGGAGCTGGAATTCATTTTCCACGTTCTAGCATTCAAGGTCCCATTCGGGGCTGA
TCCGGGTTGAAGACATTGTCAGGTGGGGAGTTTGGCTGGGGCGGCACATCTGTTAAACGA
TAACGCAGATGTCCTAAGGGGGGCTCATGGAGAACAGAAATCTCCAGTAGAACAAAAGGG
TAAAAGCCCCCTTGATTTTGATTTTCAGTGTGAATACAAACCATGAAAGTGTGGCCTATC
GATCCTTTAGTCCCTCGGAATTTGAGGCTAGAGGTGCCAGAAAAGTTACCACAGGGATAA
CTGGCTTGTGGCAGTCAAGCGTTCATAGCGACATTGCTTTTTGATTCTTCGATGTCGGCT
CTTCCTATCATACCGAAGCAGAATTCGGTAAGCGTTGGATTGTTCACCCACTAATAGGGA
ACGTGAGCTGGGTTTAGACCGTCGTGAGACAGGTTAGTTTTACCCTACTGATGAATGTTA
CCGCAATAGTAATTGAACTTAGTACGAGAGGAACAGTTCATTCGGATAATTGGTTTTTGC
GGCTGTCTGATCAGGCATTGCCGCGAAGCTACCATCCGCTGGATTATGGCTGAACGCCTC
TAAGTCAGAATCCATGCTAGAACGCGGTGATTTCTTTGCTCCACACAATATAGATGGATA
CGAATAAGGCGTCCTTGTGGCGTCGCTGAACCATAGCAGGCTAGCAACGGTGCACTTGGC
GGAAAGGCCTTGGGTGCTTGCTGGCGAATTGCAATGTCATTTTGCGTGGGGATAAATCAT
TTGTATACGACTTAGATGTACAACGGGGTATTGTAAGCAGTAGAGTAGCCTTGTTGTTAC
GATCTGCTGAGATTAAGCCTTTGTTGTCTGATTTGT
>ETS2-1_rRNA ncrna chromosome:R64-1-1:XII:451575:451785:-1 gene:ETS2-1 gene_biotype:rRNA transcript_biotype:rRNA description:Non-coding region located adjacent to and downstream of RDN25; transcribed as part of the 35S rRNA precursor transcript; contains the primary rRNA transcription termination site at +93 and a secondary termination site between +211 and +250 [Source:SGD;Acc:S000029718]
TTTTTATTTCTTTCTAAGTGGGTACTGGCAGGAGCCGGGGCCTAGTTTAGAGAGAAGTAG
ACTGAACAAGTCTCTATAAATTTTATTTGTCTTAAGAATTCTATGATCCGGGTAAAAACA
TGTATTGTATATATCTATTATAATATACGATGAGGATGATAGTGTGTAAGAGTGTACCAT
TTACTAATGTATGTAAGTTACTATTTACTAT
>RDN58-1_rRNA ncrna chromosome:R64-1-1:XII:455414:455571:-1 gene:RDN58-1 gene_biotype:rRNA transcript_biotype:rRNA description:5.8S ribosomal RNA (5.8S rRNA); component of the large (60S) ribosomal subunit; encoded in the rDNA repeat (RDN1) as part of the 35S primary transcript; 3' end formation involves processing by the exosome complex while 5' end is generated by Kem1p and Rat1p [Source:SGD;Acc:S000006488]
AAACTTTCAACAACGGATCTCTTGGTTCTCGCATCGATGAAGAACGCAGCGAAATGCGAT
ACGTAATGTGAATTGCAGAATTCCGTGAATCATCGAATCTTTGAACGCACATTGCGCCCC
TTGGTATTCCAGGGGGCATGCCTGTTTGAGCGTCATTT
>RDN25-2_rRNA ncrna chromosome:R64-1-1:XII:460923:464318:-1 gene:RDN25-2 gene_biotype:rRNA transcript_biotype:rRNA description:25S ribosomal RNA (25S rRNA); component of the large (60S) ribosomal subunit; encoded in the rDNA repeat (RDN1) as part of the 35S primary transcript; formed by endonucleolytic cleavage at the C2 site of internal transcribed spacer 2 (ITS2) [Source:SGD;Acc:S000006485]
GTTTGACCTCAAATCAGGTAGGAGTACCCGCTGAACTTAAGCATATCAATAAGCGGAGGA
AAAGAAACCAACCGGGATTGCCTTAGTAACGGCGAGTGAAGCGGCAAAAGCTCAAATTTG
AAATCTGGTACCTTCGGTGCCCGAGTTGTAATTTGGAGAGGGCAACTTTGGGGCCGTTCC
TTGTCTATGTTCCTTGGAACAGGACGTCATAGAGGGTGAGAATCCCGTGTGGCGAGGAGT
GCGGTTCTTTGTAAAGTGCCTTCGAAGAGTCGAGTTGTTTGGGAATGCAGCTCTAAGTGG
GTGGTAAATTCCATCTAAAGCTAAATATTGGCGAGAGACCGATAGCGAACAAGTACAGTG
ATGGAAAGATGAAAAGAACTTTGAAAAGAGAGTGAAAAAGTACGTGAAATTGTTGAAAGG
GAAGGGCATTTGATCAGACATGGTGTTTTGTGCCCTCTGCTCCTTGTGGGTAGGGGAATC
TCGCATTTCACTGGGCCAGCATCAGTTTTGGTGGCAGGATAAATCCATAGGAATGTAGCT
TGCCTCGGTAAGTATTATAGCCTGTGGGAATACTGCCAGCTGGGACTGAGGACTGCGACG
TAAGTCAAGGATGCTGGCATAATGGTTATATGCCGCCCGTCTTGAAACACGGACCAAGGA
GTCTAACGTCTATGCGAGTGTTTGGGTGTAAAACCCATACGCGTAATGAAAGTGAACGTA
GGTTGGGGCCTCGCAAGAGGTGCACAATCGACCGATCCTGATGTCTTCGGATGGATTTGA
GTAAGAGCATAGCTGTTGGGACCCGAAAGATGGTGAACTATGCCTGAATAGGGTGAAGCC
AGAGGAAACTCTGGTGGAGGCTCGTAGCGGTTCTGACGTGCAAATCGATCGTCGAATTTG
GGTATAGGGGCGAAAGACTAATCGAACCATCTAGTAGCTGGTTCCTGCCGAAGTTTCCCT
CAGGATAGCAGAAGCTCGTATCAGTTTTATGAGGTAAAGCGAATGATTAGAGGTTCCGGG
GTCGAAATGACCTTGACCTATTCTCAAACTTTAAATATGTAAGAAGTCCTTGTTACTTAA
TTGAACGTGGACATTTGAATGAAGAGCTTTTAGTGGGCCATTTTTGGTAAGCAGAACTGG
CGATGCGGGATGAACCGAACGTAGAGTTAAGGTGCCGGAATACACGCTCATCAGACACCA
CAAAAGGTGTTAGTTCATCTAGACAGCCGGACGGTGGCCATGGAAGTCGGAATCCGCTAA
GGAGTGTGTAACAACTCACCGGCCGAATGAACTAGCCCTGAAAATGGATGGCGCTCAAGC
GTGTTACCTATACTCTACCGTCAGGGTTGATATGATGCCCTGACGAGTAGGCAGGCGTGG
AGGTCAGTGACGAAGCCTAGACCGTAAGGTCGGGTCGAACGGCCTCTAGTGCAGATCTTG
GTGGTAGTAGCAAATATTCAAATGAGAACTTTGAAGACTGAAGTGGGGAAAGGTTCCACG
TCAACAGCAGTTGGACGTGGGTTAGTCGATCCTAAGAGATGGGGAAGCTCCGTTTCAAAG
GCCTGATTTTATGCAGGCCACCATCGAAAGGGAATCCGGTTAAGATTCCGGAACCTGGAT
ATGGATTCTTCACGGTAACGTAACTGAATGTGGAGACGTCGGCGCGAGCCCTGGGAGGAG
TTATCTTTTCTTCTTAACAGCTTATCACCCCGGAATTGGTTTATCCGGAGATGGGGTCTT
ATGGCTGGAAGAGGCCAGCACCTTTGCTGGCTCCGGTGCGCTTGTGACGGCCCGTGAAAA
TCCACAGGAAGGAATAGTTTTCATGCCAGGTCGTACTGATAACCGCAGCAGGTCTCCAAG
GTGAACAGCCTCTAGTTGATAGAATAATGTAGATAAGGGAAGTCGGCAAAATAGATCCGT
AACTTCGGGATAAGGATTGGCTCTAAGGGTCGGGTAGTGAGGGCCTTGGTCAGACGCAGC
GGGCGTGCTTGTGGACTGCTTGGTGGGGCTTGCTCTGCTAGGCGGACTACTTGCGTGCCT
TGTTGTAGACGGCCTTGGTAGGTCTCTTGTAGACCGTCGCTTGCTACAATTAACGATCAA
CTTAGAACTGGTACGGACAAGGGGAATCTGACTGTCTAATTAAAACATAGCATTGCGATG
GTCAGAAAGTGATGTTGACGCAATGTGATTTCTGCCCAGTGCTCTGAATGTCAAAGTGAA
GAAATTCAACCAAGCGCGGGTAAACGGCGGGAGTAACTATGACTCTCTTAAGGTAGCCAA
ATGCCTCGTCATCTAATTAGTGACGCGCATGAATGGATTAACGAGATTCCCACTGTCCCT
ATCTACTATCTAGCGAAACCACAGCCAAGGGAACGGGCTTGGCAGAATCAGCGGGGAAAG
AAGACCCTGTTGAGCTTGACTCTAGTTTGACATTGTGAAGAGACATAGAGGGTGTAGAAT
AAGTGGGAGCTTCGGCGCCAGTGAAATACCACTACCTTTATAGTTTCTTTACTTATTCAA
TGAAGCGGAGCTGGAATTCATTTTCCACGTTCTAGCATTCAAGGTCCCATTCGGGGCTGA
TCCGGGTTGAAGACATTGTCAGGTGGGGAGTTTGGCTGGGGCGGCACATCTGTTAAACGA
TAACGCAGATGTCCTAAGGGGGGCTCATGGAGAACAGAAATCTCCAGTAGAACAAAAGGG
TAAAAGCCCCCTTGATTTTGATTTTCAGTGTGAATACAAACCATGAAAGTGTGGCCTATC
GATCCTTTAGTCCCTCGGAATTTGAGGCTAGAGGTGCCAGAAAAGTTACCACAGGGATAA
CTGGCTTGTGGCAGTCAAGCGTTCATAGCGACATTGCTTTTTGATTCTTCGATGTCGGCT
CTTCCTATCATACCGAAGCAGAATTCGGTAAGCGTTGGATTGTTCACCCACTAATAGGGA
ACGTGAGCTGGGTTTAGACCGTCGTGAGACAGGTTAGTTTTACCCTACTGATGAATGTTA
CCGCAATAGTAATTGAACTTAGTACGAGAGGAACAGTTCATTCGGATAATTGGTTTTTGC
GGCTGTCTGATCAGGCATTGCCGCGAAGCTACCATCCGCTGGATTATGGCTGAACGCCTC
TAAGTCAGAATCCATGCTAGAACGCGGTGATTTCTTTGCTCCACACAATATAGATGGATA
CGAATAAGGCGTCCTTGTGGCGTCGCTGAACCATAGCAGGCTAGCAACGGTGCACTTGGC
GGAAAGGCCTTGGGTGCTTGCTGGCGAATTGCAATGTCATTTTGCGTGGGGATAAATCAT
TTGTATACGACTTAGATGTACAACGGGGTATTGTAAGCAGTAGAGTAGCCTTGTTGTTAC
GATCTGCTGAGATTAAGCCTTTGTTGTCTGATTTGT
>RDN18-2_rRNA ncrna chromosome:R64-1-1:XII:465070:466869:-1 gene:RDN18-2 gene_biotype:rRNA transcript_biotype:rRNA description:18S ribosomal RNA (18S rRNA); component of the small (40S) ribosomal subunit; involved in codon recognition by tRNAs or the release factor eRF1 (Sup45p); encoded in the rDNA repeat (RDN1) as part of the 35S primary transcript [Source:SGD;Acc:S000006483]
TATCTGGTTGATCCTGCCAGTAGTCATATGCTTGTCTCAAAGATTAAGCCATGCATGTCT
AAGTATAAGCAATTTATACAGTGAAACTGCGAATGGCTCATTAAATCAGTTATCGTTTAT
TTGATAGTTCCTTTACTACATGGTATAACTGTGGTAATTCTAGAGCTAATACATGCTTAA
AATCTCGACCCTTTGGAAGAGATGTATTTATTAGATAAAAAATCAATGTCTTCGGACTCT
TTGATGATTCATAATAACTTTTCGAATCGCATGGCCTTGTGCTGGCGATGGTTCATTCAA
ATTTCTGCCCTATCAACTTTCGATGGTAGGATAGTGGCCTACCATGGTTTCAACGGGTAA
CGGGGAATAAGGGTTCGATTCCGGAGAGGGAGCCTGAGAAACGGCTACCACATCCAAGGA
AGGCAGCAGGCGCGCAAATTACCCAATCCTAATTCAGGGAGGTAGTGACAATAAATAACG
ATACAGGGCCCATTCGGGTCTTGTAATTGGAATGAGTACAATGTAAATACCTTAACGAGG
AACAATTGGAGGGCAAGTCTGGTGCCAGCAGCCGCGGTAATTCCAGCTCCAATAGCGTAT
ATTAAAGTTGTTGCAGTTAAAAAGCTCGTAGTTGAACTTTGGGCCCGGTTGGCCGGTCCG
ATTTTTTCGTGTACTGGATTTCCAACGGGGCCTTTCCTTCTGGCTAACCTTGAGTCCTTG
TGGCTCTTGGCGAACCAGGACTTTTACTTTGAAAAAATTAGAGTGTTCAAAGCAGGCGTA
TTGCTCGAATATATTAGCATGGAATAATAGAATAGGACGTTTGGTTCTATTTTGTTGGTT
TCTAGGACCATCGTAATGATTAATAGGGACGGTCGGGGGCATCAGTATTCAATTGTCAGA
GGTGAAATTCTTGGATTTATTGAAGACTAACTACTGCGAAAGCATTTGCCAAGGACGTTT
TCATTAATCAAGAACGAAAGTTAGGGGATCGAAGATGATCAGATACCGTCGTAGTCTTAA
CCATAAACTATGCCGACTAGGGATCGGGTGGTGTTTTTTTAATGACCCACTCGGCACCTT
ACGAGAAATCAAAGTCTTTGGGTTCTGGGGGGAGTATGGTCGCAAGGCTGAAACTTAAAG
GAATTGACGGAAGGGCACCACCAGGAGTGGAGCCTGCGGCTTAATTTGACTCAACACGGG
GAAACTCACCAGGTCCAGACACAATAAGGATTGACAGATTGAGAGCTCTTTCTTGATTTT
GTGGGTGGTGGTGCATGGCCGTTCTTAGTTGGTGGAGTGATTTGTCTGCTTAATTGCGAT
AACGAACGAGACCTTAACCTACTAAATAGTGGTGCTAGCATTTGCTGGTTATCCACTTCT
TAGAGGGACTATCGGTTTCAAGCCGATGGAAGTTTGAGGCAATAACAGGTCTGTGATGCC
CTTAGACGTTCTGGGCCGCACGCGCGCTACACTGACGGAGCCAGCGAGTCTAACCTTGGC
CGAGAGGTCTTGGTAATCTTGTGAAACTCCGTCGTGCTGGGGATAGAGCATTGTAATTAT
TGCTCTTCAACGAGGAATTCCTAGTAAGCGCAAGTCATCAGCTTGCGTTGATTACGTCCC
TGCCCTTTGTACACACCGCCCGTCGCTAGTACCGATTGAATGGCTTAGTGAGGCCTCAGG
ATCTGCTTAGAGAAGGGGGCAACTCCATCTCAGAGCGGAGAATTTGGACAAACTTGGTCA
TTTAGAGGAACTAAAAGTCGTAACAAGGTTTCCGTAGGTGAACCTGCGGAAGGATCATTA
>RDN5-2_rRNA ncrna chromosome:R64-1-1:XII:468813:468931:1 gene:RDN5-2 gene_biotype:rRNA transcript_biotype:rRNA description:Variant 5S ribosomal rRNA (5S rRNA) gene; located within the RDN1 locus; unable to support cell viability when provided as sole source of 5S rRNA; identical in sequence to variant alleles RDN5-3, RDN5-4, and RDN5-5 [Source:SGD;Acc:S000006480]
GGTTGCGGCCATATCTACCAGAAAGCACCGTTTCCCGTCCGATCAACTGTAGTTAAGCTG
GTAAGAGCCTGACCGAGTAGTGTAGTGGGTGACCATACGCGAAACTCAGGTGCTGCAGT
>ETS1-1_rRNA ncrna chromosome:R64-1-1:XII:457733:458432:-1 gene:ETS1-1 gene_biotype:rRNA transcript_biotype:rRNA description:Non-coding region located immediately upstream of RDN18; transcribed as part of the 35S rRNA precursor transcript; contains an essential U3 snoRNA binding site required for maturation of 18S rRNA [Source:SGD;Acc:S000029717]
ATGCGAAAGCAGTTGAAGACAAGTTCGAAAAGAGTTTGGAAACGAATTCGAGTAGGCTTG
TCGTTCGTTATGTTTTTGTAAATGGCCTCGTCAAACGGTGGAGAGAGTCGCTAGGTGATC
GTCAGATCTGCCTAGTCTCTATACAGCGTGTTTAATTGACATGGGTTGATGCGTATTGAG
AGATACAATTTGGGAAGAAATTCCCAGAGTGTGTTTCTTTTGCGTTTAACCTGAACAGTC
TCATCGTGGGCATCTTGCGATTCCATTGGTGAGCAGCGAAGGATTTGGTGGATTACTAGC
TAATAGCAATCTATTTCAAAGAATTCAAACTTGGGGGAATGCCTTGTTGAATAGCCGGTC
GCAAGACTGTGATTCTTCAAGTGTAACCTCCTCTCAAATCAGCGATATCAAACGTACCAT
TCCGTGAAACACCGGGGTATCTGTTTGGTGGAACCTGATTAGAGGAAACTCAAAGAGTGC
TATGGTATGGTGACGGAGTGCGCTGGTCAAGAGTGTAAAAGCTTTTTGAACAGAGAGCAT
TTCCGGCAGCAGAGAGACCTGAAAAAGCAATTTTTCTGGAATTTCAGCTGTTTCCAAACT
CAATAAGTATCTTCTAGCAAGAGGGAATAGGTGGGAAAAAAAAAAAGAGATTTCGGTTTC
TTTCTTTTTTACTGCTTGTTGCTTCTTCTTTTAAGATAGT
>ITS2-1_rRNA ncrna chromosome:R64-1-1:XII:455182:455413:-1 gene:ITS2-1 gene_biotype:rRNA transcript_biotype:rRNA description:Non-coding region between RDN58 and RDN25; transcribed as part of the 35S rRNA precursor transcript; forms a stem-loop structure that is required for processing of the precursor transcript [Source:SGD;Acc:S000029716]
CCTTCTCAAACATTCTGTTTGGTAGTGAGTGATACTCTTTGGAGTTAACTTGAAATTGCT
GGCCTTTTCATTGGATGTTTTTTTTCCAAAGAGAGGTTTCTCTGCGTGCTTGAGGTATAA
TGCAAGTACGGTCGTTTTAGGTTTTACCAACTGCGGCTAATCTTTTTTTATACTGAGCGT
ATTGGAACGTTATCGATAAGAAGAGAGCGTCTAGGCGAACAATGTTCTTAAA
>RDN5-5_rRNA ncrna chromosome:R64-1-1:XII:485697:485815:1 gene:RDN5-5 gene_biotype:rRNA transcript_biotype:rRNA description:Variant 5S ribosomal rRNA (5S rRNA) gene; located at a site distal to the RDN1 locus; unable to support cell viability when provided as sole source of 5S rRNA; identical in sequence to variant alleles RDN5-2, RDN5-3, and RDN5-4 [Source:SGD;Acc:S000029710]
GGTTGCGGCCATATCTACCAGAAAGCACCGTTTCCCGTCCGATCAACTGTAGTTAAGCTG
GTAAGAGCCTGACCGAGTAGTGTAGTGGGTGACCATACGCGAAACTCAGGTGCTGCAGT
>Q0020_rRNA ncrna chromosome:R64-1-1:Mito:6546:8194:1 gene:Q0020 gene_biotype:rRNA transcript_biotype:rRNA gene_symbol:15S_RRNA description:Ribosomal RNA of the small mitochondrial ribosomal subunit; MSU1 allele suppresses ochre stop mutations in mitochondrial protein-coding genes [Source:SGD;Acc:S000007287]
GTAAAAAATTTATAAGAATATGATGTTGGTTCAGATTAAGCGCTAAATAAGGACATGACA
CATGCGAATCATACGTTTATTATTGATAAGATAATAAATATGTGGTGTAAACGTGAGTAA
TTTTATTAGGAATTAATGAACTATAGAATAAGCTAAATACTTAATATATTATTATATAAA
AATAATTTATATAATAAAAAGGATATATATATAATATATATTTATCTATAGTCAAGCCAA
TAATGGTTTAGGTAGTAGGTTTATTAAGAGTTAAACCTAGCCAACGATCCATAATCGATA
ATGAAAGTTAGAACGATCACGTTGACTCTGAAATATAGTCAATATCTATAAGATACAGCA
GTGAGGAATATTGGACAATGATCGAAAGATTGATCCAGTTACTTATTAGGATGATATATA
AAAATATTTTATTTTATTTATAAATATTAAATATTTATAATAATAATAATAATAATATAT
ATATATAAATTGATTAAAAATAAAATCCATAAATAATTAAAATAATGATATTAATTACCA
TATATATTTTTATATGGATATATATATTAATAATAATATTAATTTTATTATTATTAATAA
TATATTTTAATAGTCCTGACTAATATTTGTGCCAGCAGTCGCGGTAACACAAAGAGGGCG
AGCGTTAATCATAATGGTTTAAAGGATCCGTAGAATGAATTATATATTATAATTTAGAGT
TAATAAAATATAATTAAAGAATTATAATAGTAAAGATGAAATAATAATAATAATTATAAG
ACTAATATATGTGAAAATATTAATTAAATATTAACTGACATTGAGGGATTAAAACTAGAG
TAGCGAAACGGATTCGATACCCGTGTAGTTCTAGTAGTAAACTATGAATACAATTATTTA
TAATATATATTATATATAAATAATAAATGAAAATGAAAGTATTCCACCTGAAGAGTACGT
TAGCAATAATGAAACTCAAAACAATAGACGGTTACAGACTTAAGCAGTGGAGCATGTTAT
TTAATTCGATAATCCACGACTAACCTTACCATATTTTGAATATTATAATAATTATTATAA
TTATTATATTACAGGCGTTACATTGTTGTCTTTAGTTCGTGCTGCAAAGTTTTAGATTAA
GTTCATAAACGAACAAAACTCCATATATATAATTTTAATTATATATAATTTTATATTATT
TATTAATATAAAGAAAGGAATTAAGACAAATCATAATGATCCTTATAATATGGGTAATAG
ACGTGCTATAATAAAATGATAATAAAATTATATAAAATATATTTAATTATATTTAATTAA
TAATATAAAACATTTTAATTTTTAATATATTTTTTTATTATATATTAATATGAATTATAA
TCTGAAATTCGATTATATGAAAAAAGAATTGCTAGTAATACGTAAATTAGTATGTTACGG
TGAATATTCTAACTGTTTCGCACTAATCACTCATCACGCGTTGAAACATATTATTATCTT
ATTATTTATATAATATTTTTTAATAAATATTAATAATTATTAATTTATATTTATTTATAT
CAGAAATAATATGAATTAATGCGAAGTTGAAATACAGTTACCGTAGGGGAACCTGCGGTG
GGCTTATAAATATCTTAAATATTCTTACA
>RDN18-1_rRNA ncrna chromosome:R64-1-1:XII:455933:457732:-1 gene:RDN18-1 gene_biotype:rRNA transcript_biotype:rRNA description:18S ribosomal RNA (18S rRNA); component of the small (40S) ribosomal subunit; involved in codon recognition by tRNAs or the release factor eRF1 (Sup45p); encoded in the rDNA repeat (RDN1) as part of the 35S primary transcript [Source:SGD;Acc:S000006482]
TATCTGGTTGATCCTGCCAGTAGTCATATGCTTGTCTCAAAGATTAAGCCATGCATGTCT
AAGTATAAGCAATTTATACAGTGAAACTGCGAATGGCTCATTAAATCAGTTATCGTTTAT
TTGATAGTTCCTTTACTACATGGTATAACTGTGGTAATTCTAGAGCTAATACATGCTTAA
AATCTCGACCCTTTGGAAGAGATGTATTTATTAGATAAAAAATCAATGTCTTCGGACTCT
TTGATGATTCATAATAACTTTTCGAATCGCATGGCCTTGTGCTGGCGATGGTTCATTCAA
ATTTCTGCCCTATCAACTTTCGATGGTAGGATAGTGGCCTACCATGGTTTCAACGGGTAA
CGGGGAATAAGGGTTCGATTCCGGAGAGGGAGCCTGAGAAACGGCTACCACATCCAAGGA
AGGCAGCAGGCGCGCAAATTACCCAATCCTAATTCAGGGAGGTAGTGACAATAAATAACG
ATACAGGGCCCATTCGGGTCTTGTAATTGGAATGAGTACAATGTAAATACCTTAACGAGG
AACAATTGGAGGGCAAGTCTGGTGCCAGCAGCCGCGGTAATTCCAGCTCCAATAGCGTAT
ATTAAAGTTGTTGCAGTTAAAAAGCTCGTAGTTGAACTTTGGGCCCGGTTGGCCGGTCCG
ATTTTTTCGTGTACTGGATTTCCAACGGGGCCTTTCCTTCTGGCTAACCTTGAGTCCTTG
TGGCTCTTGGCGAACCAGGACTTTTACTTTGAAAAAATTAGAGTGTTCAAAGCAGGCGTA
TTGCTCGAATATATTAGCATGGAATAATAGAATAGGACGTTTGGTTCTATTTTGTTGGTT
TCTAGGACCATCGTAATGATTAATAGGGACGGTCGGGGGCATCAGTATTCAATTGTCAGA
GGTGAAATTCTTGGATTTATTGAAGACTAACTACTGCGAAAGCATTTGCCAAGGACGTTT
TCATTAATCAAGAACGAAAGTTAGGGGATCGAAGATGATCAGATACCGTCGTAGTCTTAA
CCATAAACTATGCCGACTAGGGATCGGGTGGTGTTTTTTTAATGACCCACTCGGCACCTT
ACGAGAAATCAAAGTCTTTGGGTTCTGGGGGGAGTATGGTCGCAAGGCTGAAACTTAAAG
GAATTGACGGAAGGGCACCACCAGGAGTGGAGCCTGCGGCTTAATTTGACTCAACACGGG
GAAACTCACCAGGTCCAGACACAATAAGGATTGACAGATTGAGAGCTCTTTCTTGATTTT
GTGGGTGGTGGTGCATGGCCGTTCTTAGTTGGTGGAGTGATTTGTCTGCTTAATTGCGAT
AACGAACGAGACCTTAACCTACTAAATAGTGGTGCTAGCATTTGCTGGTTATCCACTTCT
TAGAGGGACTATCGGTTTCAAGCCGATGGAAGTTTGAGGCAATAACAGGTCTGTGATGCC
CTTAGACGTTCTGGGCCGCACGCGCGCTACACTGACGGAGCCAGCGAGTCTAACCTTGGC
CGAGAGGTCTTGGTAATCTTGTGAAACTCCGTCGTGCTGGGGATAGAGCATTGTAATTAT
TGCTCTTCAACGAGGAATTCCTAGTAAGCGCAAGTCATCAGCTTGCGTTGATTACGTCCC
TGCCCTTTGTACACACCGCCCGTCGCTAGTACCGATTGAATGGCTTAGTGAGGCCTCAGG
ATCTGCTTAGAGAAGGGGGCAACTCCATCTCAGAGCGGAGAATTTGGACAAACTTGGTCA
TTTAGAGGAACTAAAAGTCGTAACAAGGTTTCCGTAGGTGAACCTGCGGAAGGATCATTA
>ITS2-2_rRNA ncrna chromosome:R64-1-1:XII:464319:464550:-1 gene:ITS2-2 gene_biotype:rRNA transcript_biotype:rRNA description:Non-coding region between RDN58 and RDN25; transcribed as part of the 35S rRNA precursor transcript; forms a stem-loop structure required for processing of the precursor transcript [Source:SGD;Acc:S000029712]
CCTTCTCAAACATTCTGTTTGGTAGTGAGTGATACTCTTTGGAGTTAACTTGAAATTGCT
GGCCTTTTCATTGGATGTTTTTTTTCCAAAGAGAGGTTTCTCTGCGTGCTTGAGGTATAA
TGCAAGTACGGTCGTTTTAGGTTTTACCAACTGCGGCTAATCTTTTTTTATACTGAGCGT
ATTGGAACGTTATCGATAAGAAGAGAGCGTCTAGGCGAACAATGTTCTTAAA
>ETS2-2_rRNA ncrna chromosome:R64-1-1:XII:460712:460922:-1 gene:ETS2-2 gene_biotype:rRNA transcript_biotype:rRNA description:Non-coding region located adjacent to RDN25; transcribed as part of the 35S rRNA precursor transcript; contains the primary rRNA transcription termination site at +93 and a secondary termination site between +211 and +250 [Source:SGD;Acc:S000029713]
TTTTTATTTCTTTCTAAGTGGGTACTGGCAGGAGCCGGGGCCTAGTTTAGAGAGAAGTAG
ACTGAACAAGTCTCTATAAATTTTATTTGTCTTAAGAATTCTATGATCCGGGTAAAAACA
TGTATTGTATATATCTATTATAATATACGATGAGGATGATAGTGTGTAAGAGTGTACCAT
TTACTAATGTATGTAAGTTACTATTTACTAT
>tT(AGU)O2_tRNA ncrna chromosome:R64-1-1:XV:354041:354113:-1 gene:tT(AGU)O2 gene_biotype:tRNA transcript_biotype:tRNA description:Threonine tRNA (tRNA-Thr), predicted by tRNAscan-SE analysis [Source:SGD;Acc:S000006747]
GCTTCTATGGCCAAGTTGGTAAGGCGCCACACTAGTAATGTGGAGATCATCGGTTCAAAT
CCGATTGGAAGCA
>tR(ACG)E_tRNA ncrna chromosome:R64-1-1:V:492352:492424:-1 gene:tR(ACG)E gene_biotype:tRNA transcript_biotype:tRNA description:Arginine tRNA (tRNA-Arg), predicted by tRNAscan-SE analysis; one of 6 nuclear tRNA genes containing the tDNA-anticodon ACG (converted to ICG in the mature tRNA), decodes CGU, CGC, and probably CGA codons into arginine, one of 19 nuclear tRNAs for arginine [Source:SGD;Acc:S000006701]
TTCCTCGTGGCCCAATGGTCACGGCGTCTGGCTACGAACCAGAAGATTCCAGGTTCAAGT
CCTGGCGGGGAAG
>tG(UCC)O_tRNA ncrna chromosome:R64-1-1:XV:110962:111033:-1 gene:tG(UCC)O gene_biotype:tRNA transcript_biotype:tRNA gene_symbol:SUF1 description:Glycine tRNA (tRNA-Gly), predicted by tRNAscan-SE analysis; can mutate to suppress +1 frameshift mutations in glycine codons [Source:SGD;Acc:S000006592]
GGGCGGTTAGTGTAGTGGTTATCATCCCACCCTTCCAAGGTGGGGACACGGGTTCGATTC
TCGTACCGCTCA
>tY(GUA)F1_tRNA ncrna chromosome:R64-1-1:VI:167437:167525:1 gene:tY(GUA)F1 gene_biotype:tRNA transcript_biotype:tRNA gene_symbol:SUP11 description:Tyrosine tRNA (tRNA-Tyr), predicted by tRNAscan-SE analysis; can mutate to suppress ochre nonsense mutations [Source:SGD;Acc:S000006779]
CTCTCGGTAGCCAAGTTGGTTTAAGGCGCAAGACTGTAAATCTTGAGATCGGGCGTTCGA
CTCGCCCCCGGGAGA
>tS(GCU)O_tRNA ncrna chromosome:R64-1-1:XV:274673:274773:1 gene:tS(GCU)O gene_biotype:tRNA transcript_biotype:tRNA description:Serine tRNA (tRNA-Ser), predicted by tRNAscan-SE analysis [Source:SGD;Acc:S000006733]
GTCCCAGTGGCCGAGTGGTTAAGGCGATGCCCTGCTAAGGCATTGGGTTTTACCTGCGCA
GGTTCGAATCCTGTCTGTGACG
>tI(AAU)E2_tRNA ncrna chromosome:R64-1-1:V:551285:551358:-1 gene:tI(AAU)E2 gene_biotype:tRNA transcript_biotype:tRNA description:Isoleucine tRNA (tRNA-Ile), predicted by tRNAscan-SE analysis [Source:SGD;Acc:S000006603]
GGTCTCTTGGCCCAGTTGGTTAAGGCACCGTGCTAATAACGCGGGGATCAGCGGTTCGAT
CCCGCTAGAGACCA
>tE(UUC)G3_tRNA ncrna chromosome:R64-1-1:VII:541850:541921:1 gene:tE(UUC)G3 gene_biotype:tRNA transcript_biotype:tRNA description:Glutamate tRNA (tRNA-Glu), predicted by tRNAscan-SE analysis; thiolation of uridine at wobble position (34) requires Ncs6p; target of K. lactis zymocin [Source:SGD;Acc:S000006555]
TCCGATATAGTGTAACGGCTATCACATCACGCTTTCACCGTGGAGACCGGGGTTCGACTC
CCCGTATCGGAG
>tK(CUU)D2_tRNA ncrna chromosome:R64-1-1:IV:1352466:1352538:-1 gene:tK(CUU)D2 gene_biotype:tRNA transcript_biotype:tRNA description:Lysine tRNA (tRNA-Lys), predicted by tRNAscan-SE analysis; a small portion is imported into mitochondria via interaction with mt lysyl-tRNA synthetase Msk1p and is necessary to decode AAG codons at high temperature, when base modification of mt-encoded tRNA-Lys is reduced [Source:SGD;Acc:S000006617]
GCCTTGTTGGCGCAATCGGTAGCGCGTATGACTCTTAATCATAAGGTTAGGGGTTCGAGC
CCCCTACAGGGCT
>tE(UUC)G2_tRNA ncrna chromosome:R64-1-1:VII:401527:401598:-1 gene:tE(UUC)G2 gene_biotype:tRNA transcript_biotype:tRNA description:Glutamate tRNA (tRNA-Glu), predicted by tRNAscan-SE analysis; thiolation of uridine at wobble position (34) requires Ncs6p [Source:SGD;Acc:S000006554]
TCCGATATAGTGTAACGGCTATCACATCACGCTTTCACCGTGGAGACCGGGGTTCGACTC
CCCGTATCGGAG
>tR(UCU)K_tRNA ncrna chromosome:R64-1-1:XI:162487:162558:-1 gene:tR(UCU)K gene_biotype:tRNA transcript_biotype:tRNA description:Arginine tRNA (tRNA-Arg), predicted by tRNAscan-SE analysis; one of 11 nuclear tRNA genes containing the tDNA-anticodon UCU (converted to mcm5-UCU in the mature tRNA), decodes AGA codons into arginine, one of 19 nuclear tRNAs for arginine [Source:SGD;Acc:S000006716]
GCTCGCGTGGCGTAATGGCAACGCGTCTGACTTCTAATCAGAAGATTATGGGTTCGACCC
CCATCGTGAGTG
>tI(AAU)L1_tRNA ncrna chromosome:R64-1-1:XII:734802:734875:1 gene:tI(AAU)L1 gene_biotype:tRNA transcript_biotype:tRNA description:Isoleucine tRNA (tRNA-Ile), predicted by tRNAscan-SE analysis [Source:SGD;Acc:S000006607]
GGTCTCTTGGCCCAGTTGGTTAAGGCACCGTGCTAATAACGCGGGGATCAGCGGTTCGAT
CCCGCTAGAGACCA
>tD(GUC)O_tRNA ncrna chromosome:R64-1-1:XV:571958:572029:1 gene:tD(GUC)O gene_biotype:tRNA transcript_biotype:tRNA description:Aspartate tRNA (tRNA-Asp), predicted by tRNAscan-SE analysis [Source:SGD;Acc:S000006545]
TCCGTGATAGTTTAATGGTCAGAATGGGCGCTTGTCGCGTGCCAGATCGGGGTTCAATTC
CCCGTCGCGGAG
>tR(UCU)M2_tRNA ncrna chromosome:R64-1-1:XIII:131825:131896:-1 gene:tR(UCU)M2 gene_biotype:tRNA transcript_biotype:tRNA description:Arginine tRNA (tRNA-Arg), predicted by tRNAscan-SE analysis; one of 11 nuclear tRNA genes containing the tDNA-anticodon UCU (converted to mcm5-UCU in the mature tRNA), decodes AGA codons into arginine, one of 19 nuclear tRNAs for arginine [Source:SGD;Acc:S000006718]
GCTCGCGTGGCGTAATGGCAACGCGTCTGACTTCTAATCAGAAGATTATGGGTTCGACCC
CCATCGTGAGTG
>tI(GAU)Q_tRNA ncrna chromosome:R64-1-1:Mito:70162:70237:1 gene:tI(GAU)Q gene_biotype:tRNA transcript_biotype:tRNA description:Mitochondrial isoleucine tRNA (tRNA-Ile); predicted by tRNAscan-SE analysis; mutations in human ortholog are linked to conditions such as progressive encephalopathy, metabolic syndrome, and hypomagnesaemia [Source:SGD;Acc:S000007322]
GAAACTATAATTCAATTGGTTAGAATAGTATTTTGATAAGGTACAAATATAGGTTCAATC
CCTGTTAGTTTCATAT
>tT(UGU)H_tRNA ncrna chromosome:R64-1-1:VIII:466990:467061:1 gene:tT(UGU)H gene_biotype:tRNA transcript_biotype:tRNA description:Threonine tRNA (tRNA-Thr), predicted by tRNAscan-SE analysis [Source:SGD;Acc:S000006751]
GCCTCCTTAGCTTAGTGGTAGAGCGTTGCACTTGTAATGCAAAGGTCGCTAGTTCAATTC
TGGCAGGTGGCA
>tS(AGA)J_tRNA ncrna chromosome:R64-1-1:X:524012:524093:-1 gene:tS(AGA)J gene_biotype:tRNA transcript_biotype:tRNA description:Serine tRNA (tRNA-Ser), predicted by tRNAscan-SE analysis [Source:SGD;Acc:S000006727]
GGCAACTTGGCCGAGTGGTTAAGGCGAAAGATTAGAAATCTTTTGGGCTTTGCCCGCGCA
GGTTCGAGTCCTGCAGTTGTCG
>tY(GUA)J2_tRNA ncrna chromosome:R64-1-1:X:542956:543044:-1 gene:tY(GUA)J2 gene_biotype:tRNA transcript_biotype:tRNA gene_symbol:SUP4 description:Tyrosine tRNA (tRNA-Tyr), predicted by tRNAscan-SE analysis; can mutate to suppress ochre nonsense mutations [Source:SGD;Acc:S000006782]
CTCTCGGTAGCCAAGTTGGTTTAAGGCGCAAGACTGTAAATCTTGAGATCGGGCGTTCGA
CTCGCCCCCGGGAGA
>tP(UGG)Q_tRNA ncrna chromosome:R64-1-1:Mito:731:802:1 gene:tP(UGG)Q gene_biotype:tRNA transcript_biotype:tRNA description:Mitochondrial proline tRNA (tRNA-Pro) [Source:SGD;Acc:S000007328]
CAGATAGAAGCCAAAAGGTCAGGCGCTTTCTTTGGGAGAAAGACCTAGTTAGTTCGAGTC
TATCCTATCTGA
>tV(AAC)G2_tRNA ncrna chromosome:R64-1-1:VII:823482:823555:1 gene:tV(AAC)G2 gene_biotype:tRNA transcript_biotype:tRNA description:Valine tRNA (tRNA-Val), predicted by tRNAscan-SE analysis [Source:SGD;Acc:S000006756]
GGTTTCGTGGTCTAGTCGGTTATGGCATCTGCTTAACACGCAGAACGTCCCCAGTTCGAT
CCTGGGCGAAATCA
>tF(GAA)G_tRNA ncrna chromosome:R64-1-1:VII:440716:440807:-1 gene:tF(GAA)G gene_biotype:tRNA transcript_biotype:tRNA description:Phenylalanine tRNA (tRNA-Phe), predicted by tRNAscan-SE analysis [Source:SGD;Acc:S000006565]
GCGGATTTAGCTCAGTTGGGAGAGCGCCAGACTGAAGATCTGGAGGTCCTGTGTTCGATC
CACAGAATTCGCA
>tF(GAA)B_tRNA ncrna chromosome:R64-1-1:II:36398:36488:1 gene:tF(GAA)B gene_biotype:tRNA transcript_biotype:tRNA description:Phenylalanine tRNA (tRNA-Phe), predicted by tRNAscan-SE analysis [Source:SGD;Acc:S000006562]
GCGGATTTAGCTCAGTTGGGAGAGCGCCAGACTGAAGATCTGGAGGTCCTGTGTTCGATC
CACAGAATTCGCA
>tH(GUG)G2_tRNA ncrna chromosome:R64-1-1:VII:319781:319852:1 gene:tH(GUG)G2 gene_biotype:tRNA transcript_biotype:tRNA description:Histidine tRNA (tRNA-His), predicted by tRNAscan-SE analysis [Source:SGD;Acc:S000006596]
GCCATCTTAGTATAGTGGTTAGTACACATCGTTGTGGCCGATGAAACCCTGGTTCGATTC
TAGGAGATGGCA
>tI(AAU)I1_tRNA ncrna chromosome:R64-1-1:IX:183440:183513:-1 gene:tI(AAU)I1 gene_biotype:tRNA transcript_biotype:tRNA description:Isoleucine tRNA (tRNA-Ile), predicted by tRNAscan-SE analysis [Source:SGD;Acc:S000006605]
GGTCTCTTGGCCCAGTTGGTTAAGGCACCGTGCTAATAACGCGGGGATCAGCGGTTCGAT
CCCGCTAGAGACCA
>tX(XXX)L_tRNA ncrna chromosome:R64-1-1:XII:784354:784453:1 gene:tX(XXX)L gene_biotype:tRNA transcript_biotype:tRNA description:tRNA of undetermined specificity, predicted by tRNAscan-SE analysis; very similar to serine tRNAs [Source:SGD;Acc:S000006732]
GTCCCAGTGGCCGAGTGGTTAAGGCGATGCCTGCTAGGCATTGGGTTTTACCTGCGCAGG
TTCGAATCCTGTCTGTGACG
>tV(AAC)O_tRNA ncrna chromosome:R64-1-1:XV:663812:663885:-1 gene:tV(AAC)O gene_biotype:tRNA transcript_biotype:tRNA description:Valine tRNA (tRNA-Val), predicted by tRNAscan-SE analysis [Source:SGD;Acc:S000006766]
GGTTTCGTGGTCTAGTCGGTTATGGCATCTGCTTAACACGCAGAACGTCCCCAGTTCGAT
CCTGGGCGAAATCG
>tI(AAU)E1_tRNA ncrna chromosome:R64-1-1:V:443202:443275:-1 gene:tI(AAU)E1 gene_biotype:tRNA transcript_biotype:tRNA description:Isoleucine tRNA (tRNA-Ile), predicted by tRNAscan-SE analysis [Source:SGD;Acc:S000006602]
GGTCTCTTGGCCCAGTTGGTTAAGGCACCGTGCTAATAACGCGGGGATCAGCGGTTCGAT
CCCGCTAGAGACCA
>tG(CCC)D_tRNA ncrna chromosome:R64-1-1:IV:1257008:1257079:-1 gene:tG(CCC)D gene_biotype:tRNA transcript_biotype:tRNA gene_symbol:SUF3 description:Glycine tRNA (tRNA-Gly), predicted by tRNAscan-SE analysis; can mutate to suppress +1 frameshift mutations in glycine codons [Source:SGD;Acc:S000006572]
GCGAAAGTGGTTCAGTGGTTAGAATTCATGCTTCCCAAGCATGGGGCCCGGGTTCGATTC
CCGGCTTCCGCA
>tL(CAA)G3_tRNA ncrna chromosome:R64-1-1:VII:857378:857491:-1 gene:tL(CAA)G3 gene_biotype:tRNA transcript_biotype:tRNA description:Leucine tRNA (tRNA-Leu), predicted by tRNAscan-SE analysis [Source:SGD;Acc:S000006641]
GGTTGTTTGGCCGAGCGGTCTAAGGCGCCTGATTCAAGCTCAGGTATCGTAAGATGCAAG
AGTTCGAATCTCTTAGCAACCA
>tT(UGU)P_tRNA ncrna chromosome:R64-1-1:XVI:744284:744355:1 gene:tT(UGU)P gene_biotype:tRNA transcript_biotype:tRNA description:Threonine tRNA (tRNA-Thr), predicted by tRNAscan-SE analysis [Source:SGD;Acc:S000006752]
GCCTCCTTAGCTTAGTGGTAGAGCGTTGCACTTGTAATGCAAAGGTCGTTAGTTCAATTC
TGACAGGTGGCA
>tR(UCU)Q1_tRNA ncrna chromosome:R64-1-1:Mito:67309:67381:1 gene:tR(UCU)Q1 gene_biotype:tRNA transcript_biotype:tRNA description:Mitochondrial arginine tRNA (tRNA-Arg); predicted by tRNAscan-SE analysis [Source:SGD;Acc:S000007331]
GCTCTCTTAGCTTAATGGTTAAAGCATAATACTTCTAATATTAATATTCCATGTTCAAAT
CATGGAGAGAGTA
>tD(GUC)B_tRNA ncrna chromosome:R64-1-1:II:405960:406031:1 gene:tD(GUC)B gene_biotype:tRNA transcript_biotype:tRNA description:Aspartate tRNA (tRNA-Asp), predicted by tRNAscan-SE analysis [Source:SGD;Acc:S000006530]
TCCGTGATAGTTTAATGGTCAGAATGGGCGCTTGTCGCGTGCCAGATCGGGGTTCAATTC
CCCGTCGCGGAG
>tR(UCU)G3_tRNA ncrna chromosome:R64-1-1:VII:736340:736411:1 gene:tR(UCU)G3 gene_biotype:tRNA transcript_biotype:tRNA description:Arginine tRNA (tRNA-Arg), predicted by tRNAscan-SE analysis; one of 11 nuclear tRNA genes containing the tDNA-anticodon UCU (converted to mcm5-UCU in the mature tRNA), decodes AGA codons into arginine, one of 19 nuclear tRNAs for arginine [Source:SGD;Acc:S000006713]
GCTCGCGTGGCGTAATGGCAACGCGTCTGACTTCTAATCAGAAGATTATGGGTTCGACCC
CCATCGTGAGTG
>tH(GUG)E1_tRNA ncrna chromosome:R64-1-1:V:207357:207428:1 gene:tH(GUG)E1 gene_biotype:tRNA transcript_biotype:tRNA description:Histidine tRNA (tRNA-His), predicted by tRNAscan-SE analysis [Source:SGD;Acc:S000006593]
GCCATCTTAGTATAGTGGTTAGTACACATCGTTGTGGCCGATGAAACCCTGGTTCGATTC
TAGGAGATGGCA
>tI(AAU)I2_tRNA ncrna chromosome:R64-1-1:IX:210665:210738:1 gene:tI(AAU)I2 gene_biotype:tRNA transcript_biotype:tRNA description:Isoleucine tRNA (tRNA-Ile), predicted by tRNAscan-SE analysis [Source:SGD;Acc:S000006606]
GGTCTCTTGGCCCAGTTGGTTAAGGCACCGTGCTAATAACGCGGGGATCAGCGGTTCGAT
CCCGCTAGAGACCA
>tL(CAA)G2_tRNA ncrna chromosome:R64-1-1:VII:423092:423205:1 gene:tL(CAA)G2 gene_biotype:tRNA transcript_biotype:tRNA gene_symbol:SUP54 description:Leucine tRNA (tRNA-Leu), predicted by tRNAscan-SE analysis; can mutate to suppress amber nonsense mutations [Source:SGD;Acc:S000006640]
GGTTGTTTGGCCGAGCGGTCTAAGGCGCCTGATTCAAGCTCAGGTATCGTAAGATGCAAG
AGTTCGAATCTCTTAGCAACCA
>tR(UCU)M1_tRNA ncrna chromosome:R64-1-1:XIII:747892:747963:-1 gene:tR(UCU)M1 gene_biotype:tRNA transcript_biotype:tRNA description:Arginine tRNA (tRNA-Arg), predicted by tRNAscan-SE analysis; one of 11 nuclear tRNA genes containing the tDNA-anticodon UCU (converted to mcm5-UCU in the mature tRNA), decodes AGA codons into arginine, one of 19 nuclear tRNAs for arginine [Source:SGD;Acc:S000006717]
GCTCGCGTGGCGTAATGGCAACGCGTCTGACTTCTAATCAGAAGATTATGGGTTCGACCC
CCATCGTGAGTG
>tK(CUU)M_tRNA ncrna chromosome:R64-1-1:XIII:480621:480693:-1 gene:tK(CUU)M gene_biotype:tRNA transcript_biotype:tRNA description:Lysine tRNA (tRNA-Lys), predicted by tRNAscan-SE analysis; a small portion is imported into mitochondria via interaction with mt lysyl-tRNA synthetase Msk1p and is necessary to decode AAG codons at high temperature, when base modification of mt-encoded tRNA-Lys is reduced [Source:SGD;Acc:S000006627]
GCCTTGTTGGCGCAATCGGTAGCGCGTATGACTCTTAATCATAAGGTTAGGGGTTCGAGC
CCCCTACAGGGCT
>tV(UAC)B_tRNA ncrna chromosome:R64-1-1:II:326792:326865:-1 gene:tV(UAC)B gene_biotype:tRNA transcript_biotype:tRNA description:Valine tRNA (tRNA-Val), predicted by tRNAscan-SE analysis [Source:SGD;Acc:S000006769]
GGTCCAATGGTCCAGTGGTTCAAGACGTCGCCTTTACACGGCGAAGATCCCGAGTTCGAA
CCTCGGTTGGATCA
>tT(UGU)G1_tRNA ncrna chromosome:R64-1-1:VII:661749:661820:1 gene:tT(UGU)G1 gene_biotype:tRNA transcript_biotype:tRNA description:Threonine tRNA (tRNA-Thr), predicted by tRNAscan-SE analysis [Source:SGD;Acc:S000006749]
GCCTCCTTAGCTTAGTGGTAGAGCGTTGCACTTGTAATGCAAAGGTCGTTAGTTCAATTC
TGACAGGTGGCA
>tR(ACG)O_tRNA ncrna chromosome:R64-1-1:XV:340299:340371:-1 gene:tR(ACG)O gene_biotype:tRNA transcript_biotype:tRNA description:Arginine tRNA (tRNA-Arg), predicted by tRNAscan-SE analysis; one of 6 nuclear tRNA genes containing the tDNA-anticodon ACG (converted to ICG in the mature tRNA), decodes CGU, CGC, and probably CGA codons into arginine, one of 19 nuclear tRNAs for arginine [Source:SGD;Acc:S000006705]
TTCCTCGTGGCCCAATGGTCACGGCGTCTGGCTACGAACCAGAAGATTCCAGGTTCAAGT
CCTGGCGGGGAAG
>tY(GUA)O_tRNA ncrna chromosome:R64-1-1:XV:288192:288280:1 gene:tY(GUA)O gene_biotype:tRNA transcript_biotype:tRNA gene_symbol:SUP3 description:Tyrosine tRNA (tRNA-Tyr), predicted by tRNAscan-SE analysis; can mutate to suppress ochre nonsense mutations [Source:SGD;Acc:S000006785]
CTCTCGGTAGCCAAGTTGGTTTAAGGCGCAAGACTGTAAATCTTGAGATCGGGCGTTCGA
CTCGCCCCCGGGAGA
>tM(CAU)E_tRNA ncrna chromosome:R64-1-1:V:100133:100204:1 gene:tM(CAU)E gene_biotype:tRNA transcript_biotype:tRNA gene_symbol:IMT4 description:Methionine initiator tRNA (tRNA-Met); predicted by tRNAscan-SE analysis; one of four initiator methionine tRNAs in yeast that are functional for translation [Source:SGD;Acc:S000006660]
AGCGCCGTGGCGCAGTGGAAGCGCGCAGGGCTCATAACCCTGATGTCCTCGGATCGAAAC
CGAGCGGCGCTA
>tV(UAC)D_tRNA ncrna chromosome:R64-1-1:IV:488797:488870:-1 gene:tV(UAC)D gene_biotype:tRNA transcript_biotype:tRNA description:Valine tRNA (tRNA-Val), predicted by tRNAscan-SE analysis [Source:SGD;Acc:S000006770]
GGTCCAATGGTCCAGTGGTTCAAGACGTCGCCTTTACACGGCGAAGATCCCGAGTTCGAA
CCTCGGTTGGATCA
>tQ(UUG)Q_tRNA ncrna chromosome:R64-1-1:Mito:66210:66285:1 gene:tQ(UUG)Q gene_biotype:tRNA transcript_biotype:tRNA description:Mitochondrial glutamine tRNA (tRNA-Gln); predicted by tRNAscan-SE analysis; thiolation of uridine at wobble position (34) requires Ncs6p [Source:SGD;Acc:S000007329]
TGAGTCGTAGACTAATAGGTAAGTTACCAAAATTTGAGTTTGGAGTTTGTTTGTTCGAAT
CAAACCGATTCAATAT
>tK(CUU)G2_tRNA ncrna chromosome:R64-1-1:VII:185714:185786:-1 gene:tK(CUU)G2 gene_biotype:tRNA transcript_biotype:tRNA description:Lysine tRNA (tRNA-Lys), predicted by tRNAscan-SE analysis; a small portion is imported into mitochondria via interaction with mt lysyl-tRNA synthetase Msk1p and is necessary to decode AAG codons at high temperature, when base modification of mt-encoded tRNA-Lys is reduced [Source:SGD;Acc:S000006622]
GCCTTGTTGGCGCAATCGGTAGCGCGTATGACTCTTAATCATAAGGTTAGGGGTTCGAGC
CCCCTACAGGGCT
>tP(UGG)N1_tRNA ncrna chromosome:R64-1-1:XIV:547094:547196:1 gene:tP(UGG)N1 gene_biotype:tRNA transcript_biotype:tRNA description:Proline tRNA (tRNA-Pro), predicted by tRNAscan-SE analysis; target of K. lactis zymocin [Source:SGD;Acc:S000006685]
GGGCGTGTGGTCTAGTGGTATGATTCTCGCTTTGGGTGCGAGAGGCCCTGGGTTCAATTC
CCAGCTCGCCCC
>tR(CCG)L_tRNA ncrna chromosome:R64-1-1:XII:818609:818680:1 gene:tR(CCG)L gene_biotype:tRNA transcript_biotype:tRNA gene_symbol:TRR4 description:Arginine tRNA (tRNA-Arg), predicted by tRNAscan-SE analysis; single essential nuclear tRNA gene containing the tDNA-anticodon CCG (presumably CCG in the mature tRNA), decodes CGG codons into arginine, one of 19 nuclear tRNAs for arginine; correct folding and efficient aminoacylation require Lhp1p [Source:SGD;Acc:S000006706]
GCTCCTCTAGTGCAATGGTTAGCATGCATTCTTCCGGTGGCTGTGATCCGGGTTCGAGTC
CCGGGAGGAGCT
>tL(UAA)L_tRNA ncrna chromosome:R64-1-1:XII:962972:963055:-1 gene:tL(UAA)L gene_biotype:tRNA transcript_biotype:tRNA description:Leucine tRNA (tRNA-Leu), predicted by tRNAscan-SE analysis [Source:SGD;Acc:S000006652]
GGAGGGTTGGCCGAGTGGTCTAAGGCGGCAGACTTAAGATCTGTTGGACGGTTGTCCGCG
CGAGTTCGAACCTCGCATCCTTCA
>tR(UCU)J1_tRNA ncrna chromosome:R64-1-1:X:355374:355445:1 gene:tR(UCU)J1 gene_biotype:tRNA transcript_biotype:tRNA description:Arginine tRNA (tRNA-Arg), predicted by tRNAscan-SE analysis; one of 11 nuclear tRNA genes containing the tDNA-anticodon UCU (converted to mcm5-UCU in the mature tRNA), decodes AGA codons into arginine, one of 19 nuclear tRNAs for arginine [Source:SGD;Acc:S000006714]
GCTCGCGTGGCGTAATGGCAACGCGTCTGACTTCTAATCAGAAGATTATGGGTTCGACCC
CCATCGTGAGTG
>tE(UUC)E3_tRNA ncrna chromosome:R64-1-1:V:487331:487402:-1 gene:tE(UUC)E3 gene_biotype:tRNA transcript_biotype:tRNA description:Glutamate tRNA (tRNA-Glu), predicted by tRNAscan-SE analysis; thiolation of uridine at wobble position (34) requires Ncs6p; target of K. lactis zymocin [Source:SGD;Acc:S000006552]
TCCGATATAGTGTAACGGCTATCACATCACGCTTTCACCGTGGAGACCGGGGTTCGACTC
CCCGTATCGGAG
>tE(UUC)I_tRNA ncrna chromosome:R64-1-1:IX:370417:370488:1 gene:tE(UUC)I gene_biotype:tRNA transcript_biotype:tRNA description:Glutamate tRNA (tRNA-Glu), predicted by tRNAscan-SE analysis; thiolation of uridine at wobble position (34) requires Ncs6p [Source:SGD;Acc:S000006556]
TCCGATATAGTGTAACGGCTATCACATCACGCTTTCACCGTGGAGACCGGGGTTCGACTC
CCCGTATCGGAG
>tL(CAA)G1_tRNA ncrna chromosome:R64-1-1:VII:205521:205634:1 gene:tL(CAA)G1 gene_biotype:tRNA transcript_biotype:tRNA description:Leucine tRNA (tRNA-Leu), predicted by tRNAscan-SE analysis [Source:SGD;Acc:S000006639]
GGTTGTTTGGCCGAGCGGTCTAAGGCGCCTGATTCAAGCTCAGGTATCGTAAGATGCAAG
AGTTCGAATCTCTTAGCAACCA
>tQ(UUG)D1_tRNA ncrna chromosome:R64-1-1:IV:520972:521043:1 gene:tQ(UUG)D1 gene_biotype:tRNA transcript_biotype:tRNA description:Glutamine tRNA (tRNA-Gln), predicted by tRNAscan-SE analysis; thiolation of uridine at wobble position (34) requires Ncs6p [Source:SGD;Acc:S000006693]
GGTCCTATAGTGTAGTGGTTATCACTTTCGGTTTTGATCCGGACAACCCCGGTTCGAATC
CGGGTAGGACCT
>tK(CUU)I_tRNA ncrna chromosome:R64-1-1:IX:300228:300300:-1 gene:tK(CUU)I gene_biotype:tRNA transcript_biotype:tRNA description:Lysine tRNA (tRNA-Lys), predicted by tRNAscan-SE analysis; a small portion is imported into mitochondria via interaction with mt lysyl-tRNA synthetase Msk1p and is necessary to decode AAG codons at high temperature, when base modification of mt-encoded tRNA-Lys is reduced [Source:SGD;Acc:S000006624]
GCCTTGTTGGCGCAATCGGTAGCGCGTATGACTCTTAATCATAAGGTTAGGGGTTCGAGC
CCCCTACAGGGCT
>tK(CUU)K_tRNA ncrna chromosome:R64-1-1:XI:202999:203071:1 gene:tK(CUU)K gene_biotype:tRNA transcript_biotype:tRNA description:Lysine tRNA (tRNA-Lys), predicted by tRNAscan-SE analysis; a small portion is imported into mitochondria via interaction with mt lysyl-tRNA synthetase Msk1p and is necessary to decode AAG codons at high temperature, when base modification of mt-encoded tRNA-Lys is reduced [Source:SGD;Acc:S000006626]
GCCTTGTTGGCGCAATCGGTAGCGCGTATGACTCTTAATCATAAGGTTAGGGGTTCGAGC
CCCCTACAGGGCT
>tV(UAC)Q_tRNA ncrna chromosome:R64-1-1:Mito:78533:78608:1 gene:tV(UAC)Q gene_biotype:tRNA transcript_biotype:tRNA description:Mitochondrial valine tRNA (tRNA-Val); predicted by tRNAscan-SE analysis [Source:SGD;Acc:S000007336]
AGGAGATTAGCTTAATTGGTATAGCATTCGTTTTACACACGAAAGATTATAGGTTCGAAC
CCTATATTTCCTAAAT
>tT(AGU)H_tRNA ncrna chromosome:R64-1-1:VIII:116107:116179:-1 gene:tT(AGU)H gene_biotype:tRNA transcript_biotype:tRNA description:Threonine tRNA (tRNA-Thr), predicted by tRNAscan-SE analysis [Source:SGD;Acc:S000006740]
GCTTCTATGGCCAAGTTGGTAAGGCGCCACACTAGTAATGTGGAGATCATCGGTTCAAAT
CCGATTGGAAGCA
>tF(GAA)P1_tRNA ncrna chromosome:R64-1-1:XVI:560198:560289:-1 gene:tF(GAA)P1 gene_biotype:tRNA transcript_biotype:tRNA description:Phenylalanine tRNA (tRNA-Phe), predicted by tRNAscan-SE analysis [Source:SGD;Acc:S000006570]
GCGGATTTAGCTCAGTTGGGAGAGCGCCAGACTGAAGATCTGGAGGTCCTGTGTTCGATC
CACAGAATTCGCA
>tP(AGG)N_tRNA ncrna chromosome:R64-1-1:XIV:631846:631917:-1 gene:tP(AGG)N gene_biotype:tRNA transcript_biotype:tRNA gene_symbol:SUF10 description:Proline tRNA (tRNA-Pro), predicted by tRNAscan-SE analysis; can mutate to suppress +1 frameshift mutations in proline codons [Source:SGD;Acc:S000006679]
GGGCGTGTGGTCTAGAGGTATGATTCTCGCTTAGGGTGCGGGAGGTCCCGGGTTCGAGTC
CCGGCTCGCCCC
>tQ(UUG)D2_tRNA ncrna chromosome:R64-1-1:IV:645153:645224:-1 gene:tQ(UUG)D2 gene_biotype:tRNA transcript_biotype:tRNA description:Glutamine tRNA (tRNA-Gln), predicted by tRNAscan-SE analysis; thiolation of uridine at wobble position (34) requires Ncs6p [Source:SGD;Acc:S000006694]
GGTCCTATAGTGTAGTGGTTATCACTTTCGGTTTTGATCCGGACAACCCCGGTTCGAATC
CGGGTAGGACCT
>tK(CUU)G1_tRNA ncrna chromosome:R64-1-1:VII:122269:122341:1 gene:tK(CUU)G1 gene_biotype:tRNA transcript_biotype:tRNA description:Lysine tRNA (tRNA-Lys), predicted by tRNAscan-SE analysis; a small portion is imported into mitochondria via interaction with mt lysyl-tRNA synthetase Msk1p and is necessary to decode AAG codons at high temperature, when base modification of mt-encoded tRNA-Lys is reduced [Source:SGD;Acc:S000006621]
GCCTTGTTGGCGCAATCGGTAGCGCGTATGACTCTTAATCATAAGGTTAGGGGTTCGAGC
CCCCTACAGGGCT
>tT(AGU)B_tRNA ncrna chromosome:R64-1-1:II:266378:266450:1 gene:tT(AGU)B gene_biotype:tRNA transcript_biotype:tRNA description:Threonine tRNA (tRNA-Thr), predicted by tRNAscan-SE analysis [Source:SGD;Acc:S000006737]
GCTTCTATGGCCAAGTTGGTAAGGCGCCACACTAGTAATGTGGAGATCATCGGTTCAAAT
CCGATTGGAAGCA
>tS(AGA)D1_tRNA ncrna chromosome:R64-1-1:IV:437772:437853:1 gene:tS(AGA)D1 gene_biotype:tRNA transcript_biotype:tRNA description:Serine tRNA (tRNA-Ser), predicted by tRNAscan-SE analysis [Source:SGD;Acc:S000006721]
GGCAACTTGGCCGAGTGGTTAAGGCGAAAGATTAGAAATCTTTTGGGCTTTGCCCGCGCA
GGTTCGAGTCCTGCAGTTGTCG
>tY(GUA)J1_tRNA ncrna chromosome:R64-1-1:X:354244:354332:1 gene:tY(GUA)J1 gene_biotype:tRNA transcript_biotype:tRNA gene_symbol:SUP7 description:Tyrosine tRNA (tRNA-Tyr), predicted by tRNAscan-SE analysis; can mutate to suppress ochre nonsense mutations [Source:SGD;Acc:S000006781]
CTCTCGGTAGCCAAGTTGGTTTAAGGCGCAAGACTGTAAATCTTGAGATCGGGCGTTCGA
CTCGCCCCCGGGAGA
>tS(AGA)L_tRNA ncrna chromosome:R64-1-1:XII:167944:168025:-1 gene:tS(AGA)L gene_biotype:tRNA transcript_biotype:tRNA description:Serine tRNA (tRNA-Ser), predicted by tRNAscan-SE analysis [Source:SGD;Acc:S000006728]
GGCAACTTGGCCGAGTGGTTAAGGCGAAAGATTAGAAATCTTTTGGGCTTTGCCCGCGCA
GGTTCGAGTCCTGCAGTTGTCG
>tW(CCA)G2_tRNA ncrna chromosome:R64-1-1:VII:878710:878815:-1 gene:tW(CCA)G2 gene_biotype:tRNA transcript_biotype:tRNA description:Tryptophan tRNA (tRNA-Trp), predicted by tRNAscan-SE analysis [Source:SGD;Acc:S000006772]
GAAGCGGTGGCTCAATGGTAGAGCTTTCGACTCCAAATCGAAGGGTTGCAGGTTCAATTC
CTGTCCGTTTCA
>tN(GUU)C_tRNA ncrna chromosome:R64-1-1:III:127716:127789:1 gene:tN(GUU)C gene_biotype:tRNA transcript_biotype:tRNA description:Asparagine tRNA (tRNA-Asn), predicted by tRNAscan-SE analysis [Source:SGD;Acc:S000006668]
GACTCCATGGCCAAGTTGGTTAAGGCGTGCGACTGTTAATCGCAAGATCGTGAGTTCAAC
CCTCACTGGGGTCG
>tG(GCC)F2_tRNA ncrna chromosome:R64-1-1:VI:180974:181044:-1 gene:tG(GCC)F2 gene_biotype:tRNA transcript_biotype:tRNA description:Glycine tRNA (tRNA-Gly), predicted by tRNAscan-SE analysis [Source:SGD;Acc:S000006580]
GCGCAAGTGGTTTAGTGGTAAAATCCAACGTTGCCATCGTTGGGCCCCCGGTTCGATTCC
GGGCTTGCGCA
>tD(GUC)L1_tRNA ncrna chromosome:R64-1-1:XII:427132:427203:1 gene:tD(GUC)L1 gene_biotype:tRNA transcript_biotype:tRNA description:Aspartate tRNA (tRNA-Asp), predicted by tRNAscan-SE analysis [Source:SGD;Acc:S000006541]
TCCGTGATAGTTTAATGGTCAGAATGGGCGCTTGTCGCGTGCCAGATCGGGGTTCAATTC
CCCGTCGCGGAG
>tG(GCC)J2_tRNA ncrna chromosome:R64-1-1:X:531828:531898:1 gene:tG(GCC)J2 gene_biotype:tRNA transcript_biotype:tRNA gene_symbol:SUF23 description:Glycine tRNA (tRNA-Gly); can mutate to suppress +1 frameshift mutations [Source:SGD;Acc:S000006584]
GCGCAAGTGGTTTAGTGGTAAAATCCAACGTTGCCATCGTTGGGCCCCCGGTTCGATTCC
GGGCTTGCGCA
>tE(UUC)P_tRNA ncrna chromosome:R64-1-1:XVI:210192:210263:-1 gene:tE(UUC)P gene_biotype:tRNA transcript_biotype:tRNA description:Glutamate tRNA (tRNA-Glu), predicted by tRNAscan-SE analysis; thiolation of uridine at wobble position (34) requires Ncs6p; target of K. lactis zymocin [Source:SGD;Acc:S000006561]
TCCGATATAGTGTAACGGCTATCACATCACGCTTTCACCGTGGAGACCGGGGTTCGACTC
CCCGTATCGGAG
>tL(CAA)C_tRNA ncrna chromosome:R64-1-1:III:90859:90972:1 gene:tL(CAA)C gene_biotype:tRNA transcript_biotype:tRNA gene_symbol:SUP53 description:Leucine tRNA (tRNA-Leu), predicted by tRNAscan-SE analysis; can mutate to suppress amber nonsense mutations [Source:SGD;Acc:S000006637]
GGTTGTTTGGCCGAGCGGTCTAAGGCGCCTGATTCAAGCTCAGGTATCGTAAGATGCAAG
AGTTCGAATCTCTTAGCAACCA
>tS(GCU)Q1_tRNA ncrna chromosome:R64-1-1:Mito:69203:69288:1 gene:tS(GCU)Q1 gene_biotype:tRNA transcript_biotype:tRNA description:Mitochondrial serine tRNA (tRNA-Ser); predicted by tRNAscan-SE analysis [Source:SGD;Acc:S000007332]
GGAAAATTAACTATAGGTAAAGTGGATTATTTGCTAAGTAATTGAATTGTAAATTCTTAT
GAGTTCGAATCTCATATTTTCCGTAT
>tA(UGC)L_tRNA ncrna chromosome:R64-1-1:XII:214883:214955:-1 gene:tA(UGC)L gene_biotype:tRNA transcript_biotype:tRNA description:Alanine tRNA (tRNA-Ala), predicted by tRNAscan-SE analysis; one of 5 nuclear tRNA genes containing the tDNA-anticodon TGC (mature tRNA may be UGC or may contain modified bases), decodes GCA and probably GCG codons into alanine, one of 16 nuclear tRNAs for alanine [Source:SGD;Acc:S000006524]
GGGCACATGGCGCAGTTGGTAGCGCGCTTCCCTTGCAAGGAAGAGGTCATCGGTTCGATT
CCGGTTGCGTCCA
>tC(GCA)B_tRNA ncrna chromosome:R64-1-1:II:643007:643078:-1 gene:tC(GCA)B gene_biotype:tRNA transcript_biotype:tRNA description:Cysteine tRNA (tRNA-Cys), predicted by tRNAscan-SE analysis [Source:SGD;Acc:S000006526]
GCTCGTATGGCGCAGTGGTAGCGCAGCAGATTGCAAATCTGTTGGTCCTTAGTTCGATCC
TGAGTGCGAGCT
>tQ(UUG)H_tRNA ncrna chromosome:R64-1-1:VIII:134321:134392:1 gene:tQ(UUG)H gene_biotype:tRNA transcript_biotype:tRNA description:Glutamine tRNA (tRNA-Gln), predicted by tRNAscan-SE analysis; thiolation of uridine at wobble position (34) requires Ncs6p [Source:SGD;Acc:S000006698]
GGTCCTATAGTGTAGTGGTTATCACTTTCGGTTTTGATCCGGACAACCCCGGTTCGAATC
CGGGTAGGACCT
>tN(GUU)K_tRNA ncrna chromosome:R64-1-1:XI:74624:74697:1 gene:tN(GUU)K gene_biotype:tRNA transcript_biotype:tRNA description:Asparagine tRNA (tRNA-Asn), predicted by tRNAscan-SE analysis [Source:SGD;Acc:S000006671]
GACTCCATGGCCAAGTTGGTTAAGGCGTGCGACTGTTAATCGCAAGATCGTGAGTTCAAC
CCTCACTGGGGTCG
>tK(CUU)P_tRNA ncrna chromosome:R64-1-1:XVI:582062:582134:1 gene:tK(CUU)P gene_biotype:tRNA transcript_biotype:tRNA description:Lysine tRNA (tRNA-Lys), predicted by tRNAscan-SE analysis; a small portion is imported into mitochondria via interaction with mt lysyl-tRNA synthetase Msk1p and is necessary to decode AAG codons at high temperature, when base modification of mt-encoded tRNA-Lys is reduced [Source:SGD;Acc:S000006628]
GCCTTGTTGGCGCAATCGGTAGCGCGTATGACTCTTAATCATAAGGTTAGGGGTTCGAGC
CCCCTACAGGGCT
>tM(CAU)Q1_tRNA ncrna chromosome:R64-1-1:Mito:72630:72705:1 gene:tM(CAU)Q1 gene_biotype:tRNA transcript_biotype:tRNA description:Mitochondrial methionine tRNA (tRNA-Met); predicted by tRNAscan-SE analysis [Source:SGD;Acc:S000007325]
GAGCTTGTATAGTTTAATTGGTTAAAACATTTGTCTCATAAATAAATAATGTAAGGTTCA
ATTCCTTCTACAAGTA
>tI(AAU)L2_tRNA ncrna chromosome:R64-1-1:XII:1052071:1052144:-1 gene:tI(AAU)L2 gene_biotype:tRNA transcript_biotype:tRNA description:Isoleucine tRNA (tRNA-Ile), predicted by tRNAscan-SE analysis [Source:SGD;Acc:S000006608]
GGTCTCTTGGCCCAGTTGGTTAAGGCACCGTGCTAATAACGCGGGGATCAGCGGTTCGAT
CCCGCTAGAGACCA
>tM(CAU)O2_tRNA ncrna chromosome:R64-1-1:XV:976421:976493:1 gene:tM(CAU)O2 gene_biotype:tRNA transcript_biotype:tRNA gene_symbol:EMT2 description:Methionine tRNA (tRNA-Met), functions in translational elongation; not involved in translational initiation; predicted by tRNAscan-SE analysis [Source:SGD;Acc:S000006666]
GCTTCAGTAGCTCAGTAGGAAGAGCGTCAGTCTCATAATCTGAAGGTCGAGAGTTCGAAC
CTCCCCTGGAGCA
>tR(CCU)J_tRNA ncrna chromosome:R64-1-1:X:538555:538626:1 gene:tR(CCU)J gene_biotype:tRNA transcript_biotype:tRNA gene_symbol:HSX1 description:Arginine tRNA (tRNA-Arg), predicted by tRNAscan-SE analysis; low abundance tRNA required for growth on nonfermentable carbon sources at high temperatures, for synthesis of heat shock protein Ssc1p, and for Ty1 retrotransposition through the regulation of translational frameshifting [Source:SGD;Acc:S000006707]
GTTCCGTTGGCGTAATGGTAACGCGTCTCCCTCCTAAGGAGAAGACTGCGGGTTCGAGTC
CCGTACGGAACG
>tM(CAU)J1_tRNA ncrna chromosome:R64-1-1:X:391043:391115:-1 gene:tM(CAU)J1 gene_biotype:tRNA transcript_biotype:tRNA gene_symbol:EMT5 description:Methionine tRNA (tRNA-Met), functions in translational elongation; not involved in translational initiation; predicted by tRNAscan-SE analysis [Source:SGD;Acc:S000006661]
GCTTCAGTAGCTCAGTAGGAAGAGCGTCAGTCTCATAATCTGAAGGTCGAGAGTTCGAAC
CTCCCCTGGAGCA
>tE(UUC)B_tRNA ncrna chromosome:R64-1-1:II:645167:645238:1 gene:tE(UUC)B gene_biotype:tRNA transcript_biotype:tRNA description:Glutamate tRNA (tRNA-Glu), predicted by tRNAscan-SE analysis; thiolation of uridine at wobble position (34) requires Ncs6p [Source:SGD;Acc:S000006548]
TCCGATATAGTGTAACGGCTATCACATCACGCTTTCACCGTGGAGACCGGGGTTCGACTC
CCCGTATCGGAG
>tG(GCC)E_tRNA ncrna chromosome:R64-1-1:V:61890:61960:-1 gene:tG(GCC)E gene_biotype:tRNA transcript_biotype:tRNA description:Glycine tRNA (tRNA-Gly), predicted by tRNAscan-SE analysis [Source:SGD;Acc:S000006578]
GCGCAAGTGGTTTAGTGGTAAAATCCAACGTTGCCATCGTTGGGCCCCCGGTTCGATTCC
GGGCTTGCGCA
>tA(UGC)Q_tRNA ncrna chromosome:R64-1-1:Mito:69846:69921:1 gene:tA(UGC)Q gene_biotype:tRNA transcript_biotype:tRNA description:Mitochondrial alanine tRNA (tRNA-Ala); predicted by tRNAscan-SE analysis [Source:SGD;Acc:S000007315]
GGGGTTATAGTTAAATTTGGTAGAACGACTGCGTTGCATGCATTTAATATGAGTTCAAGT
CTCATTAACTCCAATA
>tQ(UUG)D3_tRNA ncrna chromosome:R64-1-1:IV:802731:802802:-1 gene:tQ(UUG)D3 gene_biotype:tRNA transcript_biotype:tRNA description:Glutamine tRNA (tRNA-Gln), predicted by tRNAscan-SE analysis; thiolation of uridine at wobble position (34) requires Ncs6p [Source:SGD;Acc:S000006695]
GGTCCTATAGTGTAGTGGTTATCACTTTCGGTTTTGATCCGGACAACCCCGGTTCGAATC
CGGGTAGGACCT
>tP(UGG)M_tRNA ncrna chromosome:R64-1-1:XIII:196068:196170:-1 gene:tP(UGG)M gene_biotype:tRNA transcript_biotype:tRNA gene_symbol:SUF7 description:Proline tRNA (tRNA-Pro), predicted by tRNAscan-SE analysis; target of K. lactis zymocin; can mutate to suppress +1 frameshift mutations in proline codons [Source:SGD;Acc:S000006684]
GGGCGTGTGGTCTAGTGGTATGATTCTCGCTTTGGGTGCGAGAGGCCCTGGGTTCAATTC
CCAGCTCGCCCC
>tK(CUU)G3_tRNA ncrna chromosome:R64-1-1:VII:876394:876466:1 gene:tK(CUU)G3 gene_biotype:tRNA transcript_biotype:tRNA description:Lysine tRNA (tRNA-Lys), predicted by tRNAscan-SE analysis; a small portion is imported into mitochondria via interaction with mt lysyl-tRNA synthetase Msk1p and is necessary to decode AAG codons at high temperature, when base modification of mt-encoded tRNA-Lys is reduced [Source:SGD;Acc:S000006623]
GCCTTGTTGGCGCAATCGGTAGCGCGTATGACTCTTAATCATAAGGTTAGGGGTTCGAGC
CCCCTACAGGGCT
>tG(UCC)N_tRNA ncrna chromosome:R64-1-1:XIV:96241:96312:-1 gene:tG(UCC)N gene_biotype:tRNA transcript_biotype:tRNA gene_symbol:SUF6 description:Glycine tRNA (tRNA-Gly), predicted by tRNAscan-SE analysis; can mutate to suppress +1 frameshift mutations in glycine codons [Source:SGD;Acc:S000006591]
GGGCGGTTAGTGTAGTGGTTATCATCCCACCCTTCCAAGGTGGGGACACGGGTTCGATTC
TCGTACCGCTCA
>tL(UAA)D_tRNA ncrna chromosome:R64-1-1:IV:519743:519826:1 gene:tL(UAA)D gene_biotype:tRNA transcript_biotype:tRNA description:Leucine tRNA (tRNA-Leu), predicted by tRNAscan-SE analysis [Source:SGD;Acc:S000006649]
GGAGGGTTGGCCGAGTGGTCTAAGGCGGCAGACTTAAGATCTGTTGGACGGTTGTCCGCG
CGAGTTCGAACCTCGCATCCTTCA
>tL(CAA)M_tRNA ncrna chromosome:R64-1-1:XIII:504895:505008:1 gene:tL(CAA)M gene_biotype:tRNA transcript_biotype:tRNA description:Leucine tRNA (tRNA-Leu), predicted by tRNAscan-SE analysis [Source:SGD;Acc:S000006644]
GGTTGTTTGGCCGAGCGGTCTAAGGCGCCTGATTCAAGCTCAGGTATCGTAAGATGCAAG
AGTTCGAATCTCTTAGCAACCA
>tW(CCA)K_tRNA ncrna chromosome:R64-1-1:XI:302918:303023:1 gene:tW(CCA)K gene_biotype:tRNA transcript_biotype:tRNA description:Tryptophan tRNA (tRNA-Trp), predicted by tRNAscan-SE analysis [Source:SGD;Acc:S000006774]
GAAGCGGTGGCTCAATGGTAGAGCTTTCGACTCCAAATCGAAGGGTTGCAGGTTCAATTC
CTGTCCGTTTCA
>tH(GUG)Q_tRNA ncrna chromosome:R64-1-1:Mito:64596:64670:1 gene:tH(GUG)Q gene_biotype:tRNA transcript_biotype:tRNA description:Mitochondrial histidine tRNA (tRNA-His); predicted by tRNAscan-SE analysis [Source:SGD;Acc:S000007321]
GGTGAATATATTTCAATGGTAGAAAATACGCTTGTGGTGCGTTAAATCTGAGTTCGATTC
TCAGTATTCACCCTA
>tV(AAC)E1_tRNA ncrna chromosome:R64-1-1:V:438700:438773:1 gene:tV(AAC)E1 gene_biotype:tRNA transcript_biotype:tRNA description:Valine tRNA (tRNA-Val), predicted by tRNAscan-SE analysis [Source:SGD;Acc:S000006753]
GGTTTCGTGGTCTAGTCGGTTATGGCATCTGCTTAACACGCAGAACGTCCCCAGTTCGAT
CCTGGGCGAAATCA
>tK(CUU)E1_tRNA ncrna chromosome:R64-1-1:V:135425:135497:-1 gene:tK(CUU)E1 gene_biotype:tRNA transcript_biotype:tRNA description:Lysine tRNA (tRNA-Lys), predicted by tRNAscan-SE analysis; a small portion is imported into mitochondria via interaction with mt lysyl-tRNA synthetase Msk1p and is necessary to decode AAG codons at high temperature, when base modification of mt-encoded tRNA-Lys is reduced [Source:SGD;Acc:S000006618]
GCCTTGTTGGCGCAATCGGTAGCGCGTATGACTCTTAATCATAAGGTTAGGGGTTCGAGC
CCCCTACAGGGCT
>tL(CAA)L_tRNA ncrna chromosome:R64-1-1:XII:628383:628497:1 gene:tL(CAA)L gene_biotype:tRNA transcript_biotype:tRNA description:Leucine tRNA (tRNA-Leu), predicted by tRNAscan-SE analysis [Source:SGD;Acc:S000006643]
GGTTGTTTGGCCGAGCGGTCTAAGGCGCCTGATTCAAGCTCAGGTATCGTAAGATGCAAG
AGTTCGAATCTCTTAGCAACCA
>tC(GCA)G_tRNA ncrna chromosome:R64-1-1:VII:707108:707179:-1 gene:tC(GCA)G gene_biotype:tRNA transcript_biotype:tRNA description:Cysteine tRNA (tRNA-Cys), predicted by tRNAscan-SE analysis [Source:SGD;Acc:S000006527]
GCTCGTATGGCGCAGTGGTAGCGCAGCAGATTGCAAATCTGTTGGTCCTTAGTTCGATCC
TGAGTGCGAGCT
>tD(GUC)J1_tRNA ncrna chromosome:R64-1-1:X:204735:204806:1 gene:tD(GUC)J1 gene_biotype:tRNA transcript_biotype:tRNA description:Aspartate tRNA (tRNA-Asp), predicted by tRNAscan-SE analysis [Source:SGD;Acc:S000006536]
TCCGTGATAGTTTAATGGTCAGAATGGGCGCTTGTCGCGTGCCAGATCGGGGTTCAATTC
CCCGTCGCGGAG
>tR(UCU)G1_tRNA ncrna chromosome:R64-1-1:VII:405470:405541:1 gene:tR(UCU)G1 gene_biotype:tRNA transcript_biotype:tRNA description:Arginine tRNA (tRNA-Arg), predicted by tRNAscan-SE analysis; one of 11 nuclear tRNA genes containing the tDNA-anticodon UCU (converted to mcm5-UCU in the mature tRNA), decodes AGA codons into arginine, one of 19 nuclear tRNAs for arginine [Source:SGD;Acc:S000006711]
GCTCGCGTGGCGTAATGGCAACGCGTCTGACTTCTAATCAGAAGATTATGGGTTCGACCC
CCATCGTGAGTG
>tK(UUU)L_tRNA ncrna chromosome:R64-1-1:XII:875376:875471:1 gene:tK(UUU)L gene_biotype:tRNA transcript_biotype:tRNA description:Lysine tRNA (tRNA-Lys), predicted by tRNAscan-SE analysis; thiolation of uridine at wobble position (34) requires Ncs6p [Source:SGD;Acc:S000006633]
TCCTTGTTAGCTCAGTTGGTAGAGCGTTCGGCTTTTAACCGAAATGTCAGGGGTTCGAGC
CCCCTATGAGGAG
>tR(ACG)L_tRNA ncrna chromosome:R64-1-1:XII:374355:374427:1 gene:tR(ACG)L gene_biotype:tRNA transcript_biotype:tRNA description:Arginine tRNA (tRNA-Arg), predicted by tRNAscan-SE analysis; one of 6 nuclear tRNA genes containing the tDNA-anticodon ACG (converted to ICG in the mature tRNA), decodes CGU, CGC, and probably CGA codons into arginine, one of 19 nuclear tRNAs for arginine [Source:SGD;Acc:S000006704]
TTCCTCGTGGCCCAATGGTCACGGCGTCTGGCTACGAACCAGAAGATTCCAGGTTCAAGT
CCTGGCGGGGAAG
>tT(AGU)N1_tRNA ncrna chromosome:R64-1-1:XIV:104805:104877:1 gene:tT(AGU)N1 gene_biotype:tRNA transcript_biotype:tRNA description:Threonine tRNA (tRNA-Thr), predicted by tRNAscan-SE analysis [Source:SGD;Acc:S000006744]
GCTTCTATGGCCAAGTTGGTAAGGCGCCACACTAGTAATGTGGAGATCATCGGTTCAAAT
CCGATTGGAAGCA
>tM(CAU)J2_tRNA ncrna chromosome:R64-1-1:X:422937:423009:1 gene:tM(CAU)J2 gene_biotype:tRNA transcript_biotype:tRNA gene_symbol:EMT3 description:Methionine tRNA (tRNA-Met), functions in translational elongation; not involved in translational initiation; predicted by tRNAscan-SE analysis [Source:SGD;Acc:S000006662]
GCTTCAGTAGCTCAGTAGGAAGAGCGTCAGTCTCATAATCTGAAGGTCGAGAGTTCGAAC
CTCCCCTGGAGCA
>tA(AGC)M1_tRNA ncrna chromosome:R64-1-1:XIII:321147:321219:-1 gene:tA(AGC)M1 gene_biotype:tRNA transcript_biotype:tRNA description:Alanine tRNA (tRNA-Ala), predicted by tRNAscan-SE analysis; one of 11 nuclear tRNA genes containing the tDNA-anticodon AGC (converted to IGC in the mature tRNA), decodes GCU and GCC codons into alanine, one of 16 nuclear tRNAs for alanine [Source:SGD;Acc:S000006518]
GGGCGTGTGGCGTAGTCGGTAGCGCGCTCCCTTAGCATGGGAGAGGTCTCCGGTTCGATT
CCGGACTCGTCCA
>tD(GUC)N_tRNA ncrna chromosome:R64-1-1:XIV:519099:519169:-1 gene:tD(GUC)N gene_biotype:tRNA transcript_biotype:tRNA description:Aspartate tRNA (tRNA-Asp), predicted by tRNAscan-SE analysis [Source:SGD;Acc:S000006544]
TCCAACAAGTTTAATGGTCAGAATGGGCGCTTGTCGCGTGCCAGATCGGGGTTCAATTCC
CCGTCGCGGAG
>tA(AGC)K2_tRNA ncrna chromosome:R64-1-1:XI:517988:518060:1 gene:tA(AGC)K2 gene_biotype:tRNA transcript_biotype:tRNA description:Alanine tRNA (tRNA-Ala), predicted by tRNAscan-SE analysis; one of 11 nuclear tRNA genes containing the tDNA-anticodon AGC (converted to IGC in the mature tRNA), decodes GCU and GCC codons into alanine, one of 16 nuclear tRNAs for alanine [Source:SGD;Acc:S000006516]
GGGCGTGTGGCGTAGTCGGTAGCGCGCTCCCTTAGCATGGGAGAGGTCTCCGGTTCGATT
CCGGACTCGTCCA
>tL(UAA)B1_tRNA ncrna chromosome:R64-1-1:II:9583:9666:1 gene:tL(UAA)B1 gene_biotype:tRNA transcript_biotype:tRNA description:Leucine tRNA (tRNA-Leu), predicted by tRNAscan-SE analysis [Source:SGD;Acc:S000006647]
GGAGGGTTGGCCGAGTGGTCTAAGGCGGCAGACTTAAGATCTGTTGGACGGTTGTCCGCG
CGAGTTCGAACCTCGCATCCTTCA
>tV(CAC)D_tRNA ncrna chromosome:R64-1-1:IV:1075472:1075544:-1 gene:tV(CAC)D gene_biotype:tRNA transcript_biotype:tRNA description:Valine tRNA (tRNA-Val), predicted by tRNAscan-SE analysis [Source:SGD;Acc:S000006767]
GTTCCAATAGTGTAGCGGCTATCACGTTGCCTTCACACGGCAAAGGTCCCGAGTTCGATC
CTCGGTTGGAACA
>tP(UGG)H_tRNA ncrna chromosome:R64-1-1:VIII:388893:388995:-1 gene:tP(UGG)H gene_biotype:tRNA transcript_biotype:tRNA gene_symbol:SUF8 description:Proline tRNA (tRNA-Pro), predicted by tRNAscan-SE analysis; target of K. lactis zymocin; can mutate to suppress +1 frameshift mutations in proline codons [Source:SGD;Acc:S000006682]
GGGCGTGTGGTCTAGTGGTATGATTCTCGCTTTGGGTGCGAGAGGCCCTGGGTTCAATTC
CCAGCTCGCCCC
>tG(GCC)D1_tRNA ncrna chromosome:R64-1-1:IV:83548:83618:1 gene:tG(GCC)D1 gene_biotype:tRNA transcript_biotype:tRNA description:Glycine tRNA (tRNA-Gly), predicted by tRNAscan-SE analysis [Source:SGD;Acc:S000006576]
GCGCAAGTGGTTTAGTGGTAAAATCCAACGTTGCCATCGTTGGGCCCCCGGTTCGATTCC
GGGCTTGCGCA
>tD(GUC)J2_tRNA ncrna chromosome:R64-1-1:X:355456:355527:1 gene:tD(GUC)J2 gene_biotype:tRNA transcript_biotype:tRNA description:Aspartate tRNA (tRNA-Asp), predicted by tRNAscan-SE analysis [Source:SGD;Acc:S000006537]
TCCGTGATAGTTTAATGGTCAGAATGGGCGCTTGTCGCGTGCCAGATCGGGGTTCAATTC
CCCGTCGCGGAG
>tS(UGA)Q2_tRNA ncrna chromosome:R64-1-1:Mito:48201:48290:1 gene:tS(UGA)Q2 gene_biotype:tRNA transcript_biotype:tRNA description:Mitochondrial serine tRNA (tRNA-Ser); predicted by tRNAscan-SE analysis [Source:SGD;Acc:S000007333]
GGATGGTTGACTGAGTGGTTTAAAGTGTGATATTTGAGCTATCATTAGTCTTTATTGGCT
ACGTAGGTTCAAATCCTACATCATCCGTAA
>tV(AAC)G1_tRNA ncrna chromosome:R64-1-1:VII:412294:412367:-1 gene:tV(AAC)G1 gene_biotype:tRNA transcript_biotype:tRNA description:Valine tRNA (tRNA-Val), predicted by tRNAscan-SE analysis [Source:SGD;Acc:S000006755]
GGTTTCGTGGTCTAGTCGGTTATGGCATCTGCTTAACACGCAGAACGTCCCCAGTTCGAT
CCTGGGCGAAATCA
>tI(AAU)N2_tRNA ncrna chromosome:R64-1-1:XIV:602312:602385:1 gene:tI(AAU)N2 gene_biotype:tRNA transcript_biotype:tRNA description:Isoleucine tRNA (tRNA-Ile), predicted by tRNAscan-SE analysis [Source:SGD;Acc:S000006610]
GGTCTCTTGGCCCAGTTGGTTAAGGCACCGTGCTAATAACGCGGGGATCAGCGGTTCGAT
CCCGCTAGAGACCA
>tT(AGU)J_tRNA ncrna chromosome:R64-1-1:X:59100:59172:-1 gene:tT(AGU)J gene_biotype:tRNA transcript_biotype:tRNA description:Threonine tRNA (tRNA-Thr), predicted by tRNAscan-SE analysis [Source:SGD;Acc:S000006743]
GCTTCTATGGCCAAGTTGGTAAGGCGCCACACTAGTAATGTGGAGATCATCGGTTCAAAT
CCGATTGGAAGCA
>tA(AGC)H_tRNA ncrna chromosome:R64-1-1:VIII:146242:146314:-1 gene:tA(AGC)H gene_biotype:tRNA transcript_biotype:tRNA description:Alanine tRNA (tRNA-Ala), predicted by tRNAscan-SE analysis; one of 11 nuclear tRNA genes containing the tDNA-anticodon AGC (converted to IGC in the mature tRNA), decodes GCU and GCC codons into alanine, one of 16 nuclear tRNAs for alanine [Source:SGD;Acc:S000006513]
GGGCGTGTGGCGTAGTCGGTAGCGCGCTCCCTTAGCATGGGAGAGGTCTCCGGTTCGATT
CCGGACTCGTCCA
>tG(GCC)J1_tRNA ncrna chromosome:R64-1-1:X:396726:396796:-1 gene:tG(GCC)J1 gene_biotype:tRNA transcript_biotype:tRNA description:Glycine tRNA (tRNA-Gly), predicted by tRNAscan-SE analysis [Source:SGD;Acc:S000006583]
GCGCAAGTGGTTTAGTGGTAAAATCCAACGTTGCCATCGTTGGGCCCCCGGTTCGATTCC
GGGCTTGCGCA
>tL(UAA)J_tRNA ncrna chromosome:R64-1-1:X:424432:424515:-1 gene:tL(UAA)J gene_biotype:tRNA transcript_biotype:tRNA gene_symbol:SUP51 description:Leucine tRNA (tRNA-Leu), predicted by tRNAscan-SE analysis; can mutate to suppress amber nonsense mutations [Source:SGD;Acc:S000006650]
GGAGGGTTGGCCGAGTGGTCTAAGGCGGCAGACTTAAGATCTGTTGGACGGTTGTCCGCG
CGAGTTCGAACCTCGCATCCTTCA
>tE(UUC)J_tRNA ncrna chromosome:R64-1-1:X:115939:116010:-1 gene:tE(UUC)J gene_biotype:tRNA transcript_biotype:tRNA description:Glutamate tRNA (tRNA-Glu), predicted by tRNAscan-SE analysis; thiolation of uridine at wobble position (34) requires Ncs6p; target of K. lactis zymocin [Source:SGD;Acc:S000006557]
TCCGATATAGTGTAACGGCTATCACATCACGCTTTCACCGTGGAGACCGGGGTTCGACTC
CCCGTATCGGAG
>tM(CAU)C_tRNA ncrna chromosome:R64-1-1:III:149920:149991:1 gene:tM(CAU)C gene_biotype:tRNA transcript_biotype:tRNA description:Methionine tRNA (tRNA-Met), predicted by tRNAscan-SE analysis [Source:SGD;Acc:S000006658]
AGCGCCGTGGCGCAGTGGAAGCGCGCAGGGCTCATAACCCTGATGTCCTCGGATCGAAAC
CGAGCGGCGCTA
>tP(UGG)L_tRNA ncrna chromosome:R64-1-1:XII:92548:92650:1 gene:tP(UGG)L gene_biotype:tRNA transcript_biotype:tRNA description:Proline tRNA (tRNA-Pro), predicted by tRNAscan-SE analysis; target of K. lactis zymocin [Source:SGD;Acc:S000006683]
GGGCGTGTGGTCTAGTGGTATGATTCTCGCTTTGGGTGCGAGAGGCCCTGGGTTCAATTC
CCAGCTCGCCCC
>tQ(CUG)M_tRNA ncrna chromosome:R64-1-1:XIII:808246:808317:-1 gene:tQ(CUG)M gene_biotype:tRNA transcript_biotype:tRNA gene_symbol:CDC65 description:Glutamine tRNA (tRNA-Gln), predicted by tRNAscan-SE analysis; can mutate to cause constitutive pseudohyphal growth in homozygous diploids; required for localization of transcription factor Gln3p to the nucleus in response to nitrogen starvation or rapamycin treatment [Source:SGD;Acc:S000006690]
GGTCCTATAGTGTAGTGGTTATCACTTTCGGTTCTGATCCGAACAACCCCAGTTCGAATC
CGGGTGGGACCT
>tL(UAG)L1_tRNA ncrna chromosome:R64-1-1:XII:592519:592619:-1 gene:tL(UAG)L1 gene_biotype:tRNA transcript_biotype:tRNA description:Leucine tRNA (tRNA-Leu), predicted by tRNAscan-SE analysis [Source:SGD;Acc:S000006655]
GGGAGTTTGGCCGAGTGGTTTAAGGCGTCAGATTTAGGCTCTGATATCTTCGGATGCAAG
GGTTCGAATCCCTTAGCTCTCA
>tT(UAG)Q2_tRNA ncrna chromosome:R64-1-1:Mito:78089:78162:-1 gene:tT(UAG)Q2 gene_biotype:tRNA transcript_biotype:tRNA description:Mitochondrial threonine tRNA (tRNA-Thr); decodes CUA codons as threonine rather than leucine; has an unusual enlarged 8-nt anticodon loop; may be evolutionarily derived from mitochondrial tRNA-His; conserved in some genera of budding yeasts [Source:SGD;Acc:S000007335]
GTAAATATAATTTAATGGTAAAATGTATGTTTTTAGGTGCATATTATCTAAGTTCAAATC
TTAGTATTTACAAA
>tS(AGA)A_tRNA ncrna chromosome:R64-1-1:I:182522:182603:-1 gene:tS(AGA)A gene_biotype:tRNA transcript_biotype:tRNA description:Serine tRNA (tRNA-Ser), predicted by tRNAscan-SE analysis [Source:SGD;Acc:S000006719]
GGCAACTTGGCCGAGTGGTTAAGGCGAAAGATTAGAAATCTTTTGGGCTTTGCCCGCGCA
GGTTCGAGTCCTGCAGTTGTCG
>tL(GAG)G_tRNA ncrna chromosome:R64-1-1:VII:700675:700756:1 gene:tL(GAG)G gene_biotype:tRNA transcript_biotype:tRNA description:Leucine tRNA (tRNA-Leu), predicted by tRNAscan-SE analysis; not essential for viability even though this is the only tRNA that decodes GAG codons [Source:SGD;Acc:S000006646]
GGTACTCTGGCCGAGTGGTCTAAGGCGTCAGGTCGAGGTCCTGATCTCTTCGGAGGCGCG
GGTTCAAACCCCGCGGGTATCA
>tG(GCC)P1_tRNA ncrna chromosome:R64-1-1:XVI:572269:572339:1 gene:tG(GCC)P1 gene_biotype:tRNA transcript_biotype:tRNA description:Glycine tRNA (tRNA-Gly), predicted by tRNAscan-SE analysis [Source:SGD;Acc:S000006588]
GCGCAAGTGGTTTAGTGGTAAAATCCAACGTTGCCATCGTTGGGCCCCCGGTTCGATTCC
GGGCTTGCGCA
>tS(AGA)D2_tRNA ncrna chromosome:R64-1-1:IV:980974:981055:-1 gene:tS(AGA)D2 gene_biotype:tRNA transcript_biotype:tRNA description:Serine tRNA (tRNA-Ser), predicted by tRNAscan-SE analysis [Source:SGD;Acc:S000006722]
GGCAACTTGGCCGAGTGGTTAAGGCGAAAGATTAGAAATCTTTTGGGCTTTGCCCGCGCA
GGTTCGAGTCCTGCAGTTGTCG
>tW(UCA)Q_tRNA ncrna chromosome:R64-1-1:Mito:9374:9447:1 gene:tW(UCA)Q gene_biotype:tRNA transcript_biotype:tRNA description:Mitochondrial tRNA, annotated as tryptophanyl tRNA (tRNA-Trp); predicted by tRNAscan-SE analysis to have specificity for selenocysteine [Source:SGD;Acc:S000007337]
AAGGATATAGTTTAATGGTAAAACAGTTGATTTCAAATCAATCATTAGGAGTTCGAATCT
CTTTATCCTTGATA
>tG(GCC)F1_tRNA ncrna chromosome:R64-1-1:VI:162228:162298:1 gene:tG(GCC)F1 gene_biotype:tRNA transcript_biotype:tRNA gene_symbol:SUF20 description:Glycine tRNA (tRNA-Gly), predicted by tRNAscan-SE analysis; can mutate to suppress +1 frameshift mutations in glycine codons [Source:SGD;Acc:S000006579]
GCGCAAGTGGTTTAGTGGTAAAATCCAACGTTGCCATCGTTGGGCCCCCGGTTCGATTCC
GGGCTTGCGCA
>tE(UUC)E1_tRNA ncrna chromosome:R64-1-1:V:177099:177170:1 gene:tE(UUC)E1 gene_biotype:tRNA transcript_biotype:tRNA description:Glutamate tRNA (tRNA-Glu), predicted by tRNAscan-SE analysis; thiolation of uridine at wobble position (34) requires Ncs6p; target of K. lactis zymocin [Source:SGD;Acc:S000006550]
TCCGATATAGTGTAACGGCTATCACATCACGCTTTCACCGTGGAGACCGGGGTTCGACTC
CCCGTATCGGAG
>tS(GCU)F_tRNA ncrna chromosome:R64-1-1:VI:191513:191613:-1 gene:tS(GCU)F gene_biotype:tRNA transcript_biotype:tRNA description:Serine tRNA (tRNA-Ser), predicted by tRNAscan-SE analysis [Source:SGD;Acc:S000006731]
GTCCCAGTGGCCGAGTGGTTAAGGCGATGCCCTGCTAAGGCATTGGGTTTTACCTGCGCA
GGTTCGAATCCTGTCTGTGACG
>tF(GAA)Q_tRNA ncrna chromosome:R64-1-1:Mito:77431:77505:1 gene:tF(GAA)Q gene_biotype:tRNA transcript_biotype:tRNA description:Mitochondrial phenylalanine tRNA (tRNA-Phe); predicted by tRNAscan-SE analysis [Source:SGD;Acc:S000007319]
GCTTTTATAGCTTAGTGGTAAAGCGATAAATTGAAGATTTATTTACATGTAGTTCGATTC
TCATTAAGGGCAATA
>tT(AGU)C_tRNA ncrna chromosome:R64-1-1:III:295484:295556:1 gene:tT(AGU)C gene_biotype:tRNA transcript_biotype:tRNA description:Threonine tRNA (tRNA-Thr), predicted by tRNAscan-SE analysis [Source:SGD;Acc:S000006738]
GCTTCTATGGCCAAGTTGGTAAGGCGCCACACTAGTAATGTGGAGATCATCGGTTCAAAT
CCGATTGGAAGCA
>tS(UGA)P_tRNA ncrna chromosome:R64-1-1:XVI:689565:689646:1 gene:tS(UGA)P gene_biotype:tRNA transcript_biotype:tRNA gene_symbol:SUP16 description:Serine tRNA (tRNA-Ser), predicted by tRNAscan-SE analysis; can mutate to suppress ochre nonsense mutations [Source:SGD;Acc:S000006736]
GGCACTATGGCCGAGTGGTTAAGGCGACAGACTTGAAATCTGTTGGGCTCTGCCCGCGCT
GGTTCAAATCCTGCTGGTGTCG
>tX(XXX)D_tRNA ncrna chromosome:R64-1-1:IV:1150842:1150941:-1 gene:tX(XXX)D gene_biotype:tRNA transcript_biotype:tRNA description:tRNA of undetermined specificity, predicted by tRNAscan-SE analysis; very similar to serine tRNAs [Source:SGD;Acc:S000006777]
GTCCCAGTGGCCGAGTGGTTAAGGCGATGCCTGCTATTTCCTCAGAAAAGCAATTAGGCA
TTGGGTTTTACCTGCGCAGGTTCGAATCCTGTCTGTGACG
>tE(UUC)K_tRNA ncrna chromosome:R64-1-1:XI:141018:141089:-1 gene:tE(UUC)K gene_biotype:tRNA transcript_biotype:tRNA description:Glutamate tRNA (tRNA-Glu), predicted by tRNAscan-SE analysis; thiolation of uridine at wobble position (34) requires Ncs6p [Source:SGD;Acc:S000006558]
TCCGATATAGTGTAACGGCTATCACATCACGCTTTCACCGTGGAGACCGGGGTTCGACTC
CCCGTATCGGAG
>tA(AGC)G_tRNA ncrna chromosome:R64-1-1:VII:774349:774421:1 gene:tA(AGC)G gene_biotype:tRNA transcript_biotype:tRNA description:Alanine tRNA (tRNA-Ala), predicted by tRNAscan-SE analysis; one of 11 nuclear tRNA genes containing the tDNA-anticodon AGC (converted to IGC in the mature tRNA), decodes GCU and GCC codons into alanine, one of 16 nuclear tRNAs for alanine [Source:SGD;Acc:S000006512]
GGGCGTGTGGCGTAGTCGGTAGCGCGCTCCCTTAGCATGGGAGAGGTCTCCGGTTCGATT
CCGGACTCGTCCA
>tL(UAA)Q_tRNA ncrna chromosome:R64-1-1:Mito:66095:66179:1 gene:tL(UAA)Q gene_biotype:tRNA transcript_biotype:tRNA description:Mitochondrial leucine tRNA (tRNA-Leu); predicted by tRNAscan-SE analysis; required for mitochondrial translation and indirectly for maintenance of the mitochondrial genome; mutations in the orthologous human gene cause the neurological disease MELAS [Source:SGD;Acc:S000007324]
GCTATTTTGGTGGAATTGGTAGACACGATACTCTTAAGATGTATTACTTTACAGTATGAA
GGTTCAAGTCCTTTAAATAGCAATA
>tV(AAC)H_tRNA ncrna chromosome:R64-1-1:VIII:85298:85371:-1 gene:tV(AAC)H gene_biotype:tRNA transcript_biotype:tRNA description:Valine tRNA (tRNA-Val), predicted by tRNAscan-SE analysis [Source:SGD;Acc:S000006758]
GGTTTCGTGGTCTAGTCGGTTATGGCATCTGCTTAACACGCAGAACGTCCCCAGTTCGAT
CCTGGGCGAAATCA
>tG(CCC)O_tRNA ncrna chromosome:R64-1-1:XV:594354:594425:-1 gene:tG(CCC)O gene_biotype:tRNA transcript_biotype:tRNA gene_symbol:SUF5 description:Glycine tRNA (tRNA-Gly), predicted by tRNAscan-SE analysis; can mutate to suppress +1 frameshift mutations in glycine codons [Source:SGD;Acc:S000006573]
GCGCAAGTGGTTCAGTGGTTAGAATTTATGCTTCCCAAGCATGAGGCCCGGGTTCGATTC
CCGGCTTGCGCA
>tG(UCC)G_tRNA ncrna chromosome:R64-1-1:VII:779616:779687:1 gene:tG(UCC)G gene_biotype:tRNA transcript_biotype:tRNA gene_symbol:SUF4 description:Glycine tRNA (tRNA-Gly), predicted by tRNAscan-SE analysis; can mutate to suppress +1 frameshift mutations in glycine codons [Source:SGD;Acc:S000006590]
GGGCGGTTAGTGTAGTGGTTATCATCCCACCCTTCCAAGGTGGGGACACGGGTTCGATTC
TCGTACCGCTCA
>tA(AGC)M2_tRNA ncrna chromosome:R64-1-1:XIII:768369:768441:-1 gene:tA(AGC)M2 gene_biotype:tRNA transcript_biotype:tRNA description:Alanine tRNA (tRNA-Ala), predicted by tRNAscan-SE analysis; one of 11 nuclear tRNA genes containing the tDNA-anticodon AGC (converted to IGC in the mature tRNA), decodes GCU and GCC codons into alanine, one of 16 nuclear tRNAs for alanine [Source:SGD;Acc:S000006519]
GGGCGTGTGGCGTAGTCGGTAGCGCGCTCCCTTAGCATGGGAGAGGTCTCCGGTTCGATT
CCGGACTCGTCCA
>tG(GCC)C_tRNA ncrna chromosome:R64-1-1:III:142701:142771:-1 gene:tG(GCC)C gene_biotype:tRNA transcript_biotype:tRNA gene_symbol:SUF16 description:Glycine tRNA (tRNA-Gly), predicted by tRNAscan-SE analysis;can mutate to suppress +1 frameshift mutations in glycine codons [Source:SGD;Acc:S000006575]
GCGCAAGTGGTTTAGTGGTAAAATCCAACGTTGCCATCGTTGGGCCCCCGGTTCGATTCC
GGGCTTGCGCA
>tT(AGU)I1_tRNA ncrna chromosome:R64-1-1:IX:175031:175103:1 gene:tT(AGU)I1 gene_biotype:tRNA transcript_biotype:tRNA description:Threonine tRNA (tRNA-Thr), predicted by tRNAscan-SE analysis [Source:SGD;Acc:S000006741]
GCTTCTATGGCCAAGTTGGTAAGGCGCCACACTAGTAATGTGGAGATCATCGGTTCAAAT
CCGATTGGAAGCA
>tE(UUC)M_tRNA ncrna chromosome:R64-1-1:XIII:290801:290872:1 gene:tE(UUC)M gene_biotype:tRNA transcript_biotype:tRNA description:Glutamate tRNA (tRNA-Glu), predicted by tRNAscan-SE analysis; thiolation of uridine at wobble position (34) requires Ncs6p [Source:SGD;Acc:S000006560]
TCCGATATAGTGTAACGGCTATCACATCACGCTTTCACCGTGGAGACCGGGGTTCGACTC
CCCGTAGCGGAG
>tV(AAC)M1_tRNA ncrna chromosome:R64-1-1:XIII:372445:372518:-1 gene:tV(AAC)M1 gene_biotype:tRNA transcript_biotype:tRNA description:Valine tRNA (tRNA-Val), predicted by tRNAscan-SE analysis [Source:SGD;Acc:S000006763]
GGTTTCGTGGTCTAGTCGGTTATGGCATCTGCTTAACACGCAGAACGTCCCCAGTTCGAT
CCTGGGCGAAATCA
>tI(UAU)D_tRNA ncrna chromosome:R64-1-1:IV:884361:884493:1 gene:tI(UAU)D gene_biotype:tRNA transcript_biotype:tRNA description:Isoleucine tRNA (tRNA-Ile), predicted by tRNAscan-SE analysis [Source:SGD;Acc:S000006613]
GCTCGTGTAGCTCAGTGGTTAGAGCTTCGTGCTTATAACGCGACCGTCGTGGGTTCAAAC
CCCACCTCGAGCA
>tK(CUU)E2_tRNA ncrna chromosome:R64-1-1:V:435752:435824:-1 gene:tK(CUU)E2 gene_biotype:tRNA transcript_biotype:tRNA description:Lysine tRNA (tRNA-Lys), predicted by tRNAscan-SE analysis; a small portion is imported into mitochondria via interaction with mt lysyl-tRNA synthetase Msk1p and is necessary to decode AAG codons at high temperature, when base modification of mt-encoded tRNA-Lys is reduced [Source:SGD;Acc:S000006619]
GCCTTGTTGGCGCAATCGGTAGCGCGTATGACTCTTAATCATAAGGTTAGGGGTTCGAGC
CCCCTACAGGGCT
>tP(UGG)O3_tRNA ncrna chromosome:R64-1-1:XV:980683:980787:1 gene:tP(UGG)O3 gene_biotype:tRNA transcript_biotype:tRNA description:Proline tRNA (tRNA-Pro), predicted by tRNAscan-SE analysis; target of K. lactis zymocin [Source:SGD;Acc:S000006689]
GGGCGTGTGGTCTAGTGGAATGATTCTCGCTTTGGGTGCGAGAGGCCCTGGGTTCAATTC
CCAGCTCGCCCC
>tG(GCC)D2_tRNA ncrna chromosome:R64-1-1:IV:992832:992902:1 gene:tG(GCC)D2 gene_biotype:tRNA transcript_biotype:tRNA description:Glycine tRNA (tRNA-Gly), predicted by tRNAscan-SE analysis [Source:SGD;Acc:S000006577]
GCGCAAGTGGTTTAGTGGTAAAATCCAACGTTGCCATCGTTGGGCCCCCGGTTCGATTCC
GGGCTTGCGCA
>tS(AGA)M_tRNA ncrna chromosome:R64-1-1:XIII:259158:259239:-1 gene:tS(AGA)M gene_biotype:tRNA transcript_biotype:tRNA description:Serine tRNA (tRNA-Ser), predicted by tRNAscan-SE analysis [Source:SGD;Acc:S000006729]
GGCAACTTGGCCGAGTGGTTAAGGCGAAAGATTAGAAATCTTTTGGGCTTTGCCCGCGCA
GGTTCGAGTCCTGCAGTTGTCG
>tN(GUU)F_tRNA ncrna chromosome:R64-1-1:VI:137486:137559:-1 gene:tN(GUU)F gene_biotype:tRNA transcript_biotype:tRNA description:Asparagine tRNA (tRNA-Asn), predicted by tRNAscan-SE analysis [Source:SGD;Acc:S000006669]
GACTCCATGGCCAAGTTGGTTAAGGCGTGCGACTGTTAATCGCAAGATCGTGAGTTCAAC
CCTCACTGGGGTCG
>tY(GUA)M1_tRNA ncrna chromosome:R64-1-1:XIII:168795:168883:1 gene:tY(GUA)M1 gene_biotype:tRNA transcript_biotype:tRNA gene_symbol:SUP5 description:Tyrosine tRNA (tRNA-Tyr), predicted by tRNAscan-SE analysis; can mutate to suppress ochre nonsense mutations [Source:SGD;Acc:S000006783]
CTCTCGGTAGCCAAGTTGGTTTAAGGCGCAAGACTGTAAATCTTGAGATCGGGCGTTCGA
CTCGCCCCCGGGAGA
>tE(UUC)L_tRNA ncrna chromosome:R64-1-1:XII:797178:797249:1 gene:tE(UUC)L gene_biotype:tRNA transcript_biotype:tRNA description:Glutamate tRNA (tRNA-Glu), predicted by tRNAscan-SE analysis; thiolation of uridine at wobble position (34) requires Ncs6p; target of K. lactis zymocin [Source:SGD;Acc:S000006559]
TCCGATATAGTGTAACGGCTATCACATCACGCTTTCACCGTGGAGACCGGGGTTCGACTC
CCCGTATCGGAG
>tF(GAA)H1_tRNA ncrna chromosome:R64-1-1:VIII:237848:237939:-1 gene:tF(GAA)H1 gene_biotype:tRNA transcript_biotype:tRNA description:Phenylalanine tRNA (tRNA-Phe), predicted by tRNAscan-SE analysis [Source:SGD;Acc:S000006566]
GCGGATTTAGCTCAGTTGGGAGAGCGCCAGACTGAAGATCTGGAGGTCCTGTGTTCGATC
CACAGAATTCGCA
>tS(CGA)C_tRNA ncrna chromosome:R64-1-1:III:227942:228042:1 gene:tS(CGA)C gene_biotype:tRNA transcript_biotype:tRNA gene_symbol:SUP61 description:Serine tRNA (tRNA-Ser), predicted by tRNAscan-SE analysis; i6A37 modification is catalyzed by Mod5p; can mutate to suppress amber or ochre nonsense mutations; suppressor mutant alleles are recessive lethal and can only be maintained when an additional wild-type copy of the gene is present, because SUP61 encodes the only tRNA species that can decode UCG codons [Source:SGD;Acc:S000006730]
GGCACTATGGCCGAGTGGTTAAGGCGAGAGACTCGAAATCTCTTGGGCTCTGCCCGCGCT
GGTTCAAATCCTGCTGGTGTCG
>tC(GCA)P2_tRNA ncrna chromosome:R64-1-1:XVI:775765:775836:-1 gene:tC(GCA)P2 gene_biotype:tRNA transcript_biotype:tRNA description:Cysteine tRNA (tRNA-Cys), predicted by tRNAscan-SE analysis [Source:SGD;Acc:S000006529]
GCTCGTATGGCGCAGTGGTAGCGCAGCAGATTGCAAATCTGTTGGTCCTTAGTTCGATCC
TGAGTGCGAGCT
>tM(CAU)J3_tRNA ncrna chromosome:R64-1-1:X:517813:517884:-1 gene:tM(CAU)J3 gene_biotype:tRNA transcript_biotype:tRNA gene_symbol:IMT3 description:Methionine initiator tRNA (tRNA-Met); predicted by tRNAscan-SE analysis; one of four initiator methionine tRNAs in yeast that are functional for translation [Source:SGD;Acc:S000006663]
AGCGCCGTGGCGCAGTGGAAGCGCGCAGGGCTCATAACCCTGATGTCCTCGGATCGAAAC
CGAGCGGCGCTA
>tQ(UUG)B_tRNA ncrna chromosome:R64-1-1:II:350827:350898:1 gene:tQ(UUG)B gene_biotype:tRNA transcript_biotype:tRNA description:Glutamine tRNA (tRNA-Gln), predicted by tRNAscan-SE analysis; thiolation of uridine at wobble position (34) requires Ncs6p [Source:SGD;Acc:S000006691]
GGTTTTATAGTGTAGTGGTTATCACTTTCGGTTTTGATCCGGACAACCCCGGTTCGAATC
CGGGTAAGACCT
>tA(AGC)L_tRNA ncrna chromosome:R64-1-1:XII:656934:657006:-1 gene:tA(AGC)L gene_biotype:tRNA transcript_biotype:tRNA description:Alanine tRNA (tRNA-Ala), predicted by tRNAscan-SE analysis; one of 11 nuclear tRNA genes containing the tDNA-anticodon AGC (converted to IGC in the mature tRNA), decodes GCU and GCC codons into alanine, one of 16 nuclear tRNAs for alanine [Source:SGD;Acc:S000006517]
GGGCGTGTGGCGTAGTCGGTAGCGCGCTCCCTTAGCATGGGAGAGGTCTCCGGTTCGATT
CCGGACTCGTCCA
>tY(GUA)F2_tRNA ncrna chromosome:R64-1-1:VI:210619:210707:-1 gene:tY(GUA)F2 gene_biotype:tRNA transcript_biotype:tRNA gene_symbol:SUP6 description:Tyrosine tRNA (tRNA-Tyr), predicted by tRNAscan-SE analysis; can mutate to suppress ochre nonsense mutations [Source:SGD;Acc:S000006780]
CTCTCGGTAGCCAAGTTGGTTTAAGGCGCAAGACTGTAAATCTTGAGATCGGGCGTTCGA
CTCGCCCCCGGGAGA
>tI(UAU)L_tRNA ncrna chromosome:R64-1-1:XII:605300:605432:-1 gene:tI(UAU)L gene_biotype:tRNA transcript_biotype:tRNA description:Isoleucine tRNA (tRNA-Ile), predicted by tRNAscan-SE analysis [Source:SGD;Acc:S000006614]
GCTCGTGTAGCTCAGTGGTTAGAGCTTCGTGCTTATAACGCGACCGTCGTGGGTTCAATC
CCCACCTCGAGCA
>tG(GCC)M_tRNA ncrna chromosome:R64-1-1:XIII:183898:183968:-1 gene:tG(GCC)M gene_biotype:tRNA transcript_biotype:tRNA description:Glycine tRNA (tRNA-Gly), predicted by tRNAscan-SE analysis [Source:SGD;Acc:S000006585]
GCGCAAGTGGTTTAGTGGTAAAATCCAACGTTGCCATCGTTGGGCCCCCGGTTCGATTCC
GGGCTTGCGCA
>tY(GUA)Q_tRNA ncrna chromosome:R64-1-1:Mito:70824:70907:1 gene:tY(GUA)Q gene_biotype:tRNA transcript_biotype:tRNA description:Mitochondrial tyrosine tRNA (tRNA-Tyr) [Source:SGD;Acc:S000007338]
GGAGGGATTTTCAATGTTGGTAGTTGGAGTTGAGCTGTAAACTCAATGACTTAGGTCTTC
ATAGGTTCAATTCCTATTCCCTTC
>tP(UGG)N2_tRNA ncrna chromosome:R64-1-1:XIV:568115:568217:1 gene:tP(UGG)N2 gene_biotype:tRNA transcript_biotype:tRNA description:Proline tRNA (tRNA-Pro), predicted by tRNAscan-SE analysis; target of K. lactis zymocin [Source:SGD;Acc:S000006686]
GGGCGTGTGGTCTAGTGGTATGATTCTCGCTTTGGGTGCGAGAGGCCCTGGGTTCAATTC
CCAGCTCGCCCC
>tK(UUU)D_tRNA ncrna chromosome:R64-1-1:IV:359577:359672:1 gene:tK(UUU)D gene_biotype:tRNA transcript_biotype:tRNA description:Lysine tRNA (tRNA-Lys), predicted by tRNAscan-SE analysis; thiolation of uridine at wobble position (34) requires Ncs6p [Source:SGD;Acc:S000006629]
TCCTTGTTAGCTCAGTTGGTAGAGCGTTCGGCTTTTAACCGAAATGTCAGGGGTTCGAGC
CCCCTATGAGGAG
>tR(UCU)E_tRNA ncrna chromosome:R64-1-1:V:138666:138737:1 gene:tR(UCU)E gene_biotype:tRNA transcript_biotype:tRNA description:Arginine tRNA (tRNA-Arg), predicted by tRNAscan-SE analysis; one of 11 nuclear tRNA genes containing the tDNA-anticodon UCU (converted to mcm5-UCU in the mature tRNA), decodes AGA codons into arginine, one of 19 nuclear tRNAs for arginine [Source:SGD;Acc:S000006710]
GCTCGCGTGGCGTAATGGCAACGCGTCTGACTTCTAATCAGAAGATTATGGGTTCGACCC
CCATCGTGAGTG
>tP(UGG)O2_tRNA ncrna chromosome:R64-1-1:XV:464450:464551:1 gene:tP(UGG)O2 gene_biotype:tRNA transcript_biotype:tRNA gene_symbol:SUF11 description:Proline tRNA (tRNA-Pro), predicted by tRNAscan-SE analysis; target of K. lactis zymocin; can mutate to suppress +1 frameshift mutations in proline codons [Source:SGD;Acc:S000006688]
GGGCGTGTGGTCTAGTGGTATGATTCTCGCTTTGGGTGCGAGAGGCCCTGGGTTCAATTC
CCAGCTCGCCCC
>tN(GUU)P_tRNA ncrna chromosome:R64-1-1:XVI:810676:810749:1 gene:tN(GUU)P gene_biotype:tRNA transcript_biotype:tRNA description:Asparagine tRNA (tRNA-Asn), predicted by tRNAscan-SE analysis [Source:SGD;Acc:S000006677]
GACTCCATGGCCAAGTTGGTTAAGGCGTGCGACTGTTAATCGCAAGATCGTGAGTTCAAC
CCTCACTGGGGTCG
>tK(CUU)J_tRNA ncrna chromosome:R64-1-1:X:414966:415038:1 gene:tK(CUU)J gene_biotype:tRNA transcript_biotype:tRNA description:Lysine tRNA (tRNA-Lys), predicted by tRNAscan-SE analysis; a small portion is imported into mitochondria via interaction with mt lysyl-tRNA synthetase Msk1p and is necessary to decode AAG codons at high temperature, when base modification of mt-encoded tRNA-Lys is reduced [Source:SGD;Acc:S000006625]
GCCTTGTTGGCGCAATCGGTAGCGCGTATGACTCTTAATCATAAGGTTAGGGGTTCGAGC
CCCCTACAGGGCT
>tQ(UUG)E2_tRNA ncrna chromosome:R64-1-1:V:131082:131153:-1 gene:tQ(UUG)E2 gene_biotype:tRNA transcript_biotype:tRNA description:Glutamine tRNA (tRNA-Gln), predicted by tRNAscan-SE analysis; thiolation of uridine at wobble position (34) requires Ncs6p [Source:SGD;Acc:S000006697]
GGTTTTATAGTGTAGTGGTTATCACTTTCGGTTTTGATCCGAACAACCCCGGTTCGAATC
CGGGTAAGACCT
>tD(GUC)K_tRNA ncrna chromosome:R64-1-1:XI:513332:513403:-1 gene:tD(GUC)K gene_biotype:tRNA transcript_biotype:tRNA description:Aspartate tRNA (tRNA-Asp), predicted by tRNAscan-SE analysis [Source:SGD;Acc:S000006540]
TCCGTGATAGTTTAATGGTCAGAATGGGCGCTTGTCGCGTGCCAGATCGGGGTTCAATTC
CCCGTCGCGGAG
>tR(UCU)D_tRNA ncrna chromosome:R64-1-1:IV:568882:568953:1 gene:tR(UCU)D gene_biotype:tRNA transcript_biotype:tRNA description:Arginine tRNA (tRNA-Arg), predicted by tRNAscan-SE analysis; one of 11 nuclear tRNA genes containing the tDNA-anticodon UCU (converted to mcm5-UCU in the mature tRNA), decodes AGA codons into arginine, one of 19 nuclear tRNAs for arginine [Source:SGD;Acc:S000006709]
GCTCGCGTGGCGTAATGGCAACGCGTCTGACTTCTAATCAGAAGATTATGGGTTCGACCC
CCATCGTGAGTG
>tQ(UUG)E1_tRNA ncrna chromosome:R64-1-1:V:250286:250357:1 gene:tQ(UUG)E1 gene_biotype:tRNA transcript_biotype:tRNA description:Glutamine tRNA (tRNA-Gln), predicted by tRNAscan-SE analysis; thiolation of uridine at wobble position (34) requires Ncs6p [Source:SGD;Acc:S000006696]
GGTCCTATAGTGTAGTGGTTATCACTTTCGGTTTTGATCCGGACAACCCCGGTTCGAATC
CGGGTAGGACCT
>tL(CAA)D_tRNA ncrna chromosome:R64-1-1:IV:1461715:1461829:-1 gene:tL(CAA)D gene_biotype:tRNA transcript_biotype:tRNA description:Leucine tRNA (tRNA-Leu), predicted by tRNAscan-SE analysis [Source:SGD;Acc:S000006638]
GGTTGTTTGGCCGAGCGGTCTAAGGCGCCTGATTCAAGCTCAGGTATCGTAAGATGCAAG
AGTTCGAATCTCTTAGCAACCA
>tI(AAU)D_tRNA ncrna chromosome:R64-1-1:IV:668007:668080:-1 gene:tI(AAU)D gene_biotype:tRNA transcript_biotype:tRNA description:Isoleucine tRNA (tRNA-Ile), predicted by tRNAscan-SE analysis [Source:SGD;Acc:S000006601]
GGTCTCTTGGCCCAGTTGGTTAAGGCACCGTGCTAATAACGCGGGGATCAGCGGTTCGAT
CCCGCTAGAGACCA
>tD(GUC)J4_tRNA ncrna chromosome:R64-1-1:X:541508:541579:1 gene:tD(GUC)J4 gene_biotype:tRNA transcript_biotype:tRNA description:Aspartate tRNA (tRNA-Asp), predicted by tRNAscan-SE analysis [Source:SGD;Acc:S000006539]
TCCGTGATAGTTTAATGGTCAGAATGGGCGCTTGTCGCGTGCCAGATCGGGGTTCAATTC
CCCGTCGCGGAG
>tR(UCU)B_tRNA ncrna chromosome:R64-1-1:II:405878:405949:1 gene:tR(UCU)B gene_biotype:tRNA transcript_biotype:tRNA description:Arginine tRNA (tRNA-Arg), predicted by tRNAscan-SE analysis; one of 11 nuclear tRNA genes containing the tDNA-anticodon UCU (converted to mcm5-UCU in the mature tRNA); decodes AGA codons into arginine; one of 19 nuclear tRNAs for arginine; part of dicistronic transcript with tD(GUC)B [Source:SGD;Acc:S000006708]
GCTCGCGTGGCGTAATGGCAACGCGTCTGACTTCTAATCAGAAGATTATGGGTTCGACCC
CCATCGTGAGTG
>tV(CAC)H_tRNA ncrna chromosome:R64-1-1:VIII:475706:475778:-1 gene:tV(CAC)H gene_biotype:tRNA transcript_biotype:tRNA description:Valine tRNA (tRNA-Val), predicted by tRNAscan-SE analysis [Source:SGD;Acc:S000006768]
GTTCCAATAGTGTAGCGGCTATCACGTTGCCTTCACACGGCAAAGGTCCCGAGTTCGATC
CTCGGTTGGAACA
>tW(CCA)P_tRNA ncrna chromosome:R64-1-1:XVI:56169:56274:-1 gene:tW(CCA)P gene_biotype:tRNA transcript_biotype:tRNA description:Tryptophan tRNA (tRNA-Trp), predicted by tRNAscan-SE analysis [Source:SGD;Acc:S000006776]
GAAGCGGTGGCTCAATGGTAGAGCTTTCGACTCCAAATCGAAGGGTTGCAGGTTCAATTC
CTGTCCGTTTCA
>tS(UGA)E_tRNA ncrna chromosome:R64-1-1:V:288443:288524:-1 gene:tS(UGA)E gene_biotype:tRNA transcript_biotype:tRNA gene_symbol:SUP19 description:Serine tRNA (tRNA-Ser), predicted by tRNAscan-SE analysis; can mutate to suppress ochre nonsense mutations [Source:SGD;Acc:S000006734]
GGCACTATGGCCGAGTGGTTAAGGCGACAGACTTGAAATCTGTTGGGCTCTGCCCGCGCT
GGTTCAAATCCTGCTGGTGTCG
>tD(GUC)M_tRNA ncrna chromosome:R64-1-1:XIII:463554:463625:1 gene:tD(GUC)M gene_biotype:tRNA transcript_biotype:tRNA description:Aspartate tRNA (tRNA-Asp), predicted by tRNAscan-SE analysis [Source:SGD;Acc:S000006543]
TCCGTGATAGTTTAATGGTCAGAATGGGCGCTTGTCGCGTGCCAGATCGGGGTTCAATTC
CCCGTCGCGGAG
>tM(CAU)D_tRNA ncrna chromosome:R64-1-1:IV:1175829:1175901:1 gene:tM(CAU)D gene_biotype:tRNA transcript_biotype:tRNA gene_symbol:EMT1 description:Methionine tRNA (tRNA-Met), functions in translational elongation; not involved in translational initiation; predicted by tRNAscan-SE analysis [Source:SGD;Acc:S000006659]
GCTTCAGTAGCTCAGTAGGAAGAGCGTCAGTCTCATAATCTGAAGGTCGAGAGTTCGAAC
CTCCCCTGGAGCA
>tK(UUU)P_tRNA ncrna chromosome:R64-1-1:XVI:769207:769302:-1 gene:tK(UUU)P gene_biotype:tRNA transcript_biotype:tRNA description:Lysine tRNA (tRNA-Lys), predicted by tRNAscan-SE analysis; thiolation of uridine at wobble position (34) requires Ncs6p [Source:SGD;Acc:S000006635]
TCCTTGTTAGCTCAGTTGGTAGAGCGTTCGGCTTTTAACCGAAATGTCAGGGGTTCGAGC
CCCCTATGAGGAG
>tP(UGG)O1_tRNA ncrna chromosome:R64-1-1:XV:301097:301198:1 gene:tP(UGG)O1 gene_biotype:tRNA transcript_biotype:tRNA description:Proline tRNA (tRNA-Pro), predicted by tRNAscan-SE analysis; target of K. lactis zymocin [Source:SGD;Acc:S000006687]
GGGCGTGTGGTCTAGTGGTATGATTCTCGCTTTGGGTGCGAGAGGCCCTGGGTTCAATTC
CCAGCTCGCCCC
>tR(ACG)K_tRNA ncrna chromosome:R64-1-1:XI:490968:491040:1 gene:tR(ACG)K gene_biotype:tRNA transcript_biotype:tRNA description:Arginine tRNA (tRNA-Arg), predicted by tRNAscan-SE analysis; one of 6 nuclear tRNA genes containing the tDNA-anticodon ACG (converted to ICG in the mature tRNA), decodes CGU, CGC, and probably CGA codons into arginine, one of 19 nuclear tRNAs for arginine [Source:SGD;Acc:S000006703]
TTCCTCGTGGCCCAATGGTCACGGCGTCTGGCTACGAACCAGAAGATTCCAGGTTCAAGT
CCTGGCGGGGAAG
>tV(AAC)E2_tRNA ncrna chromosome:R64-1-1:V:469457:469530:1 gene:tV(AAC)E2 gene_biotype:tRNA transcript_biotype:tRNA description:Valine tRNA (tRNA-Val), predicted by tRNAscan-SE analysis [Source:SGD;Acc:S000006754]
GGTTTCGTGGTCTAGTCGGTTATGGCATCTGCTTAACACGCAGAACGTCCCCAGTTCGAT
CCTGGGCGAAATCA
>tH(GUG)G1_tRNA ncrna chromosome:R64-1-1:VII:110625:110696:-1 gene:tH(GUG)G1 gene_biotype:tRNA transcript_biotype:tRNA description:Histidine tRNA (tRNA-His), predicted by tRNAscan-SE analysis [Source:SGD;Acc:S000006595]
GCCATCTTAGTATAGTGGTTAGTACACATCGTTGTGGCCGATGAAACCCTGGTTCGATTC
TAGGAGATGGCA
>tL(CAA)K_tRNA ncrna chromosome:R64-1-1:XI:458557:458670:1 gene:tL(CAA)K gene_biotype:tRNA transcript_biotype:tRNA description:Leucine tRNA (tRNA-Leu), predicted by tRNAscan-SE analysis [Source:SGD;Acc:S000006642]
GGTTGTTTGGCCGAGCGGTCTAAGGCGCCTGATTCAAGCTCAGGTATCGTAAGATGCAAG
AGTTCGAATCTCTTAGCAACCA
>tT(AGU)N2_tRNA ncrna chromosome:R64-1-1:XIV:560693:560765:-1 gene:tT(AGU)N2 gene_biotype:tRNA transcript_biotype:tRNA description:Threonine tRNA (tRNA-Thr), predicted by tRNAscan-SE analysis [Source:SGD;Acc:S000006745]
GCTTCTATGGCCAAGTTGGTAAGGCGCCACACTAGTAATGTGGAGATCATCGGTTCAAAT
CCGATTGGAAGCA
>tP(AGG)C_tRNA ncrna chromosome:R64-1-1:III:123577:123648:-1 gene:tP(AGG)C gene_biotype:tRNA transcript_biotype:tRNA gene_symbol:SUF2 description:Proline tRNA (tRNA-Pro), predicted by tRNAscan-SE analysis; can mutate to suppress +1 frameshift mutations in proline codons [Source:SGD;Acc:S000006678]
GGGCGTGTGGTCTAGAGGTATGATTCTCGCTTAGGGTGCGGGAGGTCCCGGGTTCGAGTC
CCGGCTCGCCCC
>tS(AGA)G_tRNA ncrna chromosome:R64-1-1:VII:561662:561743:-1 gene:tS(AGA)G gene_biotype:tRNA transcript_biotype:tRNA description:Serine tRNA (tRNA-Ser), predicted by tRNAscan-SE analysis [Source:SGD;Acc:S000006725]
GGCAACTTGGCCGAGTGGTTAAGGCGAAAGATTAGAAATCTTTTGGGCTTTGCCCGCGCA
GGTTCGAGTCCTGCAGTTGTCG
>tG(GCC)O2_tRNA ncrna chromosome:R64-1-1:XV:282164:282234:1 gene:tG(GCC)O2 gene_biotype:tRNA transcript_biotype:tRNA gene_symbol:SUF17 description:Glycine tRNA (tRNA-Gly), predicted by tRNAscan-SE analysis; can mutate to suppress +1 frameshift mutations in glycine codons [Source:SGD;Acc:S000006587]
GCGCAAGTGGTTTAGTGGTAAAATCCAACGTTGCCATCGTTGGGCCCCCGGTTCGATTCC
GGGCTTGCGCA
>tA(UGC)E_tRNA ncrna chromosome:R64-1-1:V:312023:312095:-1 gene:tA(UGC)E gene_biotype:tRNA transcript_biotype:tRNA description:Alanine tRNA (tRNA-Ala), predicted by tRNAscan-SE analysis; one of 5 nuclear tRNA genes containing the tDNA-anticodon TGC (mature tRNA may be UGC or may contain modified bases), decodes GCA and probably GCG codons into alanine, one of 16 nuclear tRNAs for alanine [Source:SGD;Acc:S000006522]
GGGCACATGGCGCAGTTGGTAGCGCGCTTCCCTTGCAAGGAAGAGGTCATCGGTTCGATT
CCGGTTGCGTCCA
>tK(UUU)G1_tRNA ncrna chromosome:R64-1-1:VII:115488:115583:1 gene:tK(UUU)G1 gene_biotype:tRNA transcript_biotype:tRNA description:Lysine tRNA (tRNA-Lys), predicted by tRNAscan-SE analysis; thiolation of uridine at wobble position (34) requires Ncs6p [Source:SGD;Acc:S000006630]
TCCTTGTTAGCTCAGTTGGTAGAGCGTTCGGCTTTTAACCGAAATGTCAGGGGTTCGAGC
CCCCTATGAGGAG
>tD(GUC)L2_tRNA ncrna chromosome:R64-1-1:XII:793918:793989:1 gene:tD(GUC)L2 gene_biotype:tRNA transcript_biotype:tRNA description:Aspartate tRNA (tRNA-Asp), predicted by tRNAscan-SE analysis [Source:SGD;Acc:S000006542]
TCCGTGATAGTTTAATGGTCAGAATGGGCGCTTGTCGCGTGCCAGATCGGGGTTCAATTC
CCCGTCGCGGAG
>tM(CAU)Q2_tRNA ncrna chromosome:R64-1-1:Mito:85035:85112:1 gene:tM(CAU)Q2 gene_biotype:tRNA transcript_biotype:tRNA description:Mitochondrial formylated methionine tRNA (tRNA-fMet); predicted by tRNAscan-SE analysis [Source:SGD;Acc:S000007326]
TGCAATATGATGTAATTGGTTAACATTTTAGGGTCATGACCTAATTATATACGTTCAAAT
CGTATTATTGCTAATAAA
>tT(UGU)Q1_tRNA ncrna chromosome:R64-1-1:Mito:63862:63937:1 gene:tT(UGU)Q1 gene_biotype:tRNA transcript_biotype:tRNA description:Mitochondrial threonine tRNA (tRNA-Thr); predicted by tRNAscan-SE analysis [Source:SGD;Acc:S000007334]
GTTATATTAGCTTAATTGGTAGAGCATTCGTTTTGTAATCGAAAGGTTTGGGGTTCAAAT
CCCTAATATAACAATA
>tR(UCU)J2_tRNA ncrna chromosome:R64-1-1:X:374506:374577:-1 gene:tR(UCU)J2 gene_biotype:tRNA transcript_biotype:tRNA description:Arginine tRNA (tRNA-Arg), predicted by tRNAscan-SE analysis; one of 11 nuclear tRNA genes containing the tDNA-anticodon UCU (converted to mcm5-UCU in the mature tRNA), decodes AGA codons into arginine, one of 19 nuclear tRNAs for arginine [Source:SGD;Acc:S000006715]
GCTCGCGTGGCGTAATGGCAACGCGTCTGACTTCTAATCAGAAGATTATGGGTTCGACCC
CCATCGTGAGTG
>tW(CCA)M_tRNA ncrna chromosome:R64-1-1:XIII:379303:379408:-1 gene:tW(CCA)M gene_biotype:tRNA transcript_biotype:tRNA description:Tryptophan tRNA (tRNA-Trp), predicted by tRNAscan-SE analysis [Source:SGD;Acc:S000006775]
GAAGCGGTGGCTCAATGGTAGAGCTTTCGACTCCAAATCGAAGGGTTGCAGGTTCAATTC
CTGTCCGTTTCA
>tV(AAC)M2_tRNA ncrna chromosome:R64-1-1:XIII:420588:420661:-1 gene:tV(AAC)M2 gene_biotype:tRNA transcript_biotype:tRNA description:Valine tRNA (tRNA-Val), predicted by tRNAscan-SE analysis [Source:SGD;Acc:S000006764]
GGTTTCGTGGTCTAGTCGGTTATGGCATCTGCTTAACACGCAGAACGTCCCCAGTTCGAT
CCTGGGCGAAATCA
>tV(AAC)L_tRNA ncrna chromosome:R64-1-1:XII:687859:687932:-1 gene:tV(AAC)L gene_biotype:tRNA transcript_biotype:tRNA description:Valine tRNA (tRNA-Val), predicted by tRNAscan-SE analysis [Source:SGD;Acc:S000006762]
GGTTTCGTGGTCTAGTCGGTTATGGCATCTGCTTAACACGCAGAACGTCCCCAGTTCGAT
CCTGGGCGAAATCA
>tG(GCC)B_tRNA ncrna chromosome:R64-1-1:II:197629:197699:-1 gene:tG(GCC)B gene_biotype:tRNA transcript_biotype:tRNA description:Glycine tRNA (tRNA-Gly), predicted by tRNAscan-SE analysis [Source:SGD;Acc:S000006574]
GCGCAAGTGGTTTAGTGGTAAAATCCAACGTTGCCATCGTTGGGCCCCCGGTTCGATTCC
GGGCTTGCGCA
>tI(AAU)G_tRNA ncrna chromosome:R64-1-1:VII:739122:739195:1 gene:tI(AAU)G gene_biotype:tRNA transcript_biotype:tRNA description:Isoleucine tRNA (tRNA-Ile), predicted by tRNAscan-SE analysis [Source:SGD;Acc:S000006604]
GGTCTCTTGGCCCAGTTGGTTAAGGCACCGTGCTAATAACGCGGGGATCAGCGGTTCGAT
CCCGCTAGAGACCA
>tV(AAC)K2_tRNA ncrna chromosome:R64-1-1:XI:379680:379753:1 gene:tV(AAC)K2 gene_biotype:tRNA transcript_biotype:tRNA description:Valine tRNA (tRNA-Val), predicted by tRNAscan-SE analysis [Source:SGD;Acc:S000006761]
GGTTTCGTGGTCTAGTCGGTTATGGCATCTGCTTAACACGCAGAACGTCCCCAGTTCGAT
CCTGGGCGAAATCA
>tT(AGU)O1_tRNA ncrna chromosome:R64-1-1:XV:113802:113874:1 gene:tT(AGU)O1 gene_biotype:tRNA transcript_biotype:tRNA description:Threonine tRNA (tRNA-Thr), predicted by tRNAscan-SE analysis [Source:SGD;Acc:S000006746]
GCTTCTATGGCCAAGTTGGTAAGGCGCCACACTAGTAATGTGGAGATCATCGGTTCAAAT
CCGATTGGAAGCA
>tA(AGC)J_tRNA ncrna chromosome:R64-1-1:X:197313:197385:-1 gene:tA(AGC)J gene_biotype:tRNA transcript_biotype:tRNA description:Alanine tRNA (tRNA-Ala), predicted by tRNAscan-SE analysis; one of 11 nuclear tRNA genes containing the tDNA-anticodon AGC (converted to IGC in the mature tRNA), decodes GCU and GCC codons into alanine, one of 16 nuclear tRNAs for alanine [Source:SGD;Acc:S000006514]
GGGCGTGTGGCGTAGTCGGTAGCGCGCTCCCTTAGCATGGGAGAGGTCTCCGGTTCGATT
CCGGACTCGTCCA
>tG(UCC)Q_tRNA ncrna chromosome:R64-1-1:Mito:67468:67542:1 gene:tG(UCC)Q gene_biotype:tRNA transcript_biotype:tRNA description:Mitochondrial glycine tRNA (tRNA-Gly); predicted by tRNAscan-SE analysis [Source:SGD;Acc:S000007320]
ATAGATATAAGTTAATTGGTAAACTGGATGTCTTCCAAACATTGAATGCGAGTTCGATTC
TCGCTATCTATAATT
>tV(AAC)M3_tRNA ncrna chromosome:R64-1-1:XIII:586636:586709:-1 gene:tV(AAC)M3 gene_biotype:tRNA transcript_biotype:tRNA description:Valine tRNA (tRNA-Val), predicted by tRNAscan-SE analysis [Source:SGD;Acc:S000006765]
GGTTTCGTGGTCTAGTCGGTTATGGCATCTGCTTAACACGCAGAACGTCCCCAGTTCGAT
CCTGGGCGAAATCA
>tM(CAU)O1_tRNA ncrna chromosome:R64-1-1:XV:710201:710272:1 gene:tM(CAU)O1 gene_biotype:tRNA transcript_biotype:tRNA gene_symbol:IMT1 description:Methionine initiator tRNA (tRNA-Met); predicted by tRNAscan-SE analysis; one of four initiator methionine tRNAs in yeast that are functional for translation [Source:SGD;Acc:S000006665]
AGCGCCGTGGCGCAGTGGAAGCGCGCAGGGCTCATAACCCTGATGTCCTCGGATCGAAAC
CGAGCGGCGCTA
>tF(GAA)F_tRNA ncrna chromosome:R64-1-1:VI:157916:158007:-1 gene:tF(GAA)F gene_biotype:tRNA transcript_biotype:tRNA description:Phenylalanine tRNA (tRNA-Phe), predicted by tRNAscan-SE analysis [Source:SGD;Acc:S000006564]
GCGGATTTAGCTCAGTTGGGAGAGCGCCAGACTGAAGATCTGGAGGTCCTGTGTTCGATC
CACAGAATTCGCA
>tV(AAC)G3_tRNA ncrna chromosome:R64-1-1:VII:73829:73902:-1 gene:tV(AAC)G3 gene_biotype:tRNA transcript_biotype:tRNA description:Valine tRNA (tRNA-Val), predicted by tRNAscan-SE analysis [Source:SGD;Acc:S000006757]
GGTTTCGTGGTCTAGTCGGTTATGGCATCTGCTTAACACGCAGAACGTCCCCAGTTCGAT
CCTGGGCGAAATCA
>tS(AGA)D3_tRNA ncrna chromosome:R64-1-1:IV:1305630:1305712:1 gene:tS(AGA)D3 gene_biotype:tRNA transcript_biotype:tRNA description:Serine tRNA (tRNA-Ser), predicted by tRNAscan-SE analysis [Source:SGD;Acc:S000006723]
GGCAACTTGGCCGAGTGGTTAAGGCGAAAGATTAGAAATCTTTTGGGCTTTGGCCCGCGC
AGGTTCGAGTCCTGCAGTTGTCG
>tH(GUG)K_tRNA ncrna chromosome:R64-1-1:XI:313401:313472:-1 gene:tH(GUG)K gene_biotype:tRNA transcript_biotype:tRNA description:Histidine tRNA (tRNA-His), predicted by tRNAscan-SE analysis [Source:SGD;Acc:S000006598]
GCCATCTTAGTATAGTGGTTAGTACACATCGTTGTGGCCGATGAAACCCTGGTTCGATTC
TAGGAGATGGCA
>tG(GCC)G1_tRNA ncrna chromosome:R64-1-1:VII:845649:845719:1 gene:tG(GCC)G1 gene_biotype:tRNA transcript_biotype:tRNA description:Glycine tRNA (tRNA-Gly), predicted by tRNAscan-SE analysis [Source:SGD;Acc:S000006581]
GCGCAAGTGGTTTAGTGGTAAAATCCAACGTTGCCATCGTTGGGCCCCCGGTTCGATTCC
GGGCTTGCGCA
>tD(GUC)J3_tRNA ncrna chromosome:R64-1-1:X:374424:374495:-1 gene:tD(GUC)J3 gene_biotype:tRNA transcript_biotype:tRNA description:Aspartate tRNA (tRNA-Asp), predicted by tRNAscan-SE analysis [Source:SGD;Acc:S000006538]
TCCGTGATAGTTTAATGGTCAGAATGGGCGCTTGTCGCGTGCCAGATCGGGGTTCAATTC
CCCGTCGCGGAG
>tF(GAA)H2_tRNA ncrna chromosome:R64-1-1:VIII:358478:358569:-1 gene:tF(GAA)H2 gene_biotype:tRNA transcript_biotype:tRNA description:Phenylalanine tRNA (tRNA-Phe), predicted by tRNAscan-SE analysis [Source:SGD;Acc:S000006567]
GCGGATTTAGCTCAGTTGGGAGAGCGCCAGACTGAAGATCTGGAGGTCCTGTGTTCGATC
CACAGAATTCGCA
>tN(GUU)O1_tRNA ncrna chromosome:R64-1-1:XV:228331:228404:1 gene:tN(GUU)O1 gene_biotype:tRNA transcript_biotype:tRNA description:Asparagine tRNA (tRNA-Asn), predicted by tRNAscan-SE analysis [Source:SGD;Acc:S000006675]
GACTCCATGGCCAAGTTGGTTAAGGCGTGCGACTGTTAATCGCAAGATCGTGAGTTCAAC
CCTCACTGGGGTCG
>tR(UCU)G2_tRNA ncrna chromosome:R64-1-1:VII:828723:828794:-1 gene:tR(UCU)G2 gene_biotype:tRNA transcript_biotype:tRNA description:Arginine tRNA (tRNA-Arg), predicted by tRNAscan-SE analysis; one of 11 nuclear tRNA genes containing the tDNA-anticodon UCU (converted to mcm5-UCU in the mature tRNA), decodes AGA codons into arginine, one of 19 nuclear tRNAs for arginine [Source:SGD;Acc:S000006712]
GCTCGCGTGGCGTAATGGCAACGCGTCTGACTTCTAATCAGAAGATTATGGGTTCGACCC
CCATCGTGAGTG
>tH(GUG)M_tRNA ncrna chromosome:R64-1-1:XIII:363064:363135:1 gene:tH(GUG)M gene_biotype:tRNA transcript_biotype:tRNA description:Histidine tRNA (tRNA-His), predicted by tRNAscan-SE analysis [Source:SGD;Acc:S000006599]
GCCATCTTAGTATAGTGGTTAGTACACATCGTTGTGGCCGATGAAACCCTGGTTCGATTC
TAGGAGATGGCA
>tC(GCA)Q_tRNA ncrna chromosome:R64-1-1:Mito:64415:64490:1 gene:tC(GCA)Q gene_biotype:tRNA transcript_biotype:tRNA description:Mitochondrial cysteine tRNA (tRNA-Cys) [Source:SGD;Acc:S000007316]
GGAGATGTTGTTTTAAGGTTAAACTATTAGATTGCAAATCTACTTATTAAGAGTTCGATT
CTCTTCATCTCTTAAA
>tN(GUU)N2_tRNA ncrna chromosome:R64-1-1:XIV:632599:632672:1 gene:tN(GUU)N2 gene_biotype:tRNA transcript_biotype:tRNA description:Asparagine tRNA (tRNA-Asn), predicted by tRNAscan-SE analysis [Source:SGD;Acc:S000006674]
GACTCCATGGCCAAGTTGGTTAAGGCGTGCGACTGTTAATCGCAAGATCGTGAGTTCAAC
CCTCACTGGGGTCG
>tF(GAA)M_tRNA ncrna chromosome:R64-1-1:XIII:352280:352370:1 gene:tF(GAA)M gene_biotype:tRNA transcript_biotype:tRNA description:Phenylalanine tRNA (tRNA-Phe), predicted by tRNAscan-SE analysis [Source:SGD;Acc:S000006568]
GCGGATTTAGCTCAGTTGGGAGAGCGCCAGACTGAAGATCTGGAGGTCCTGTGTTCGATC
CACAGAATTCGCA
>tL(UAG)J_tRNA ncrna chromosome:R64-1-1:X:617919:618019:1 gene:tL(UAG)J gene_biotype:tRNA transcript_biotype:tRNA description:Leucine tRNA (tRNA-Leu), predicted by tRNAscan-SE analysis [Source:SGD;Acc:S000006654]
GGGAGTTTGGCCGAGTGGTTTAAGGCGTCAGATTTAGGCTCTGATATCTTCGGATGCAAG
GGTTCGAATCCCTTAGCTCTCA
>tE(UUC)G1_tRNA ncrna chromosome:R64-1-1:VII:328583:328654:1 gene:tE(UUC)G1 gene_biotype:tRNA transcript_biotype:tRNA gene_symbol:SOE1 description:Glutamate tRNA (tRNA-Glu), predicted by tRNAscan-SE analysis; thiolation of uridine at wobble position (34) requires Ncs6p; can mutate to become a missense suppressor tRNA that inserts glutamate residues at lysine codons; target of K. lactis zymocin [Source:SGD;Acc:S000006553]
TCCGATATAGTGTAACGGCTATCACATCACGCTTTCACCGTGGAGACCGGGGTTCGACTC
CCCGTATCGGAG
>tY(GUA)D_tRNA ncrna chromosome:R64-1-1:IV:946312:946400:1 gene:tY(GUA)D gene_biotype:tRNA transcript_biotype:tRNA gene_symbol:SUP2 description:Tyrosine tRNA (tRNA-Tyr), predicted by tRNAscan-SE analysis; can mutate to suppress ochre nonsense mutations [Source:SGD;Acc:S000006778]
CTCTCGGTAGCCAAGTTGGTTTAAGGCGCAAGACTGTAAATCTTGAGATCGGGCGTTCGA
CTCGCCCCCGGGAGA
>tE(CUC)I_tRNA ncrna chromosome:R64-1-1:IX:197592:197663:1 gene:tE(CUC)I gene_biotype:tRNA transcript_biotype:tRNA description:Glutamate tRNA (tRNA-Glu), predicted by tRNAscan-SE analysis [Source:SGD;Acc:S000006547]
TCCGATGTAGTGTAACGGCTATCACATCACGTTCTCACCGTGGAGACCGGGGTTCGACTC
CCCGCTTCGGAG
>tF(GAA)N_tRNA ncrna chromosome:R64-1-1:XIV:374869:374959:1 gene:tF(GAA)N gene_biotype:tRNA transcript_biotype:tRNA description:Phenylalanine tRNA (tRNA-Phe), predicted by tRNAscan-SE analysis [Source:SGD;Acc:S000006569]
GCGGACTTAGCTCAGTTGGGAGAGCGCCAGACTGAAGATCTGGAGGTCCTGTGTTCGATC
CACAGAGTTCGCA
>tA(UGC)O_tRNA ncrna chromosome:R64-1-1:XV:854187:854259:-1 gene:tA(UGC)O gene_biotype:tRNA transcript_biotype:tRNA description:Alanine tRNA (tRNA-Ala), predicted by tRNAscan-SE analysis; one of 5 nuclear tRNA genes containing the tDNA-anticodon TGC (mature tRNA may be UGC or may contain modified bases), decodes GCA and probably GCG codons into alanine, one of 16 nuclear tRNAs for alanine [Source:SGD;Acc:S000006525]
GGGCACATGGCGCAGTTGGTAGCGCGCTTCCCTTGCAAGGAAGAGGTCATCGGTTCGATT
CCGGTTGCGTCCA
>tN(GUU)L_tRNA ncrna chromosome:R64-1-1:XII:975983:976056:-1 gene:tN(GUU)L gene_biotype:tRNA transcript_biotype:tRNA description:Asparagine tRNA (tRNA-Asn), predicted by tRNAscan-SE analysis [Source:SGD;Acc:S000006672]
GACTCCATGGCCAAGTTGGTTAAGGCGTGCGACTGTTAATCGCAAGATCGTGAGTTCAAC
CCTCACTGGGGTCG
>tL(CAA)N_tRNA ncrna chromosome:R64-1-1:XIV:443006:443119:1 gene:tL(CAA)N gene_biotype:tRNA transcript_biotype:tRNA description:Leucine tRNA (tRNA-Leu), predicted by tRNAscan-SE analysis [Source:SGD;Acc:S000006645]
GGTTGTTTGGCCGAGCGGTCTAAGGCGCCTGATTCAAGCTCAGGTATCGTAAGATGCAAG
AGTTCGAATCTCTTAGCAACCA
>tW(CCA)J_tRNA ncrna chromosome:R64-1-1:X:415931:416036:-1 gene:tW(CCA)J gene_biotype:tRNA transcript_biotype:tRNA description:Tryptophan tRNA (tRNA-Trp), predicted by tRNAscan-SE analysis [Source:SGD;Acc:S000006773]
GAAGCGGTGGCTCAATGGTAGAGCTTTCGACTCCAAATCGAAGGGTTGCAGGTTCAATTC
CTGTCCGTTTCA
>tA(AGC)F_tRNA ncrna chromosome:R64-1-1:VI:204924:204996:-1 gene:tA(AGC)F gene_biotype:tRNA transcript_biotype:tRNA description:Alanine tRNA (tRNA-Ala), predicted by tRNAscan-SE analysis; one of 11 nuclear tRNA genes containing the tDNA-anticodon AGC (converted to IGC in the mature tRNA), decodes GCU and GCC codons into alanine, one of 16 nuclear tRNAs for alanine [Source:SGD;Acc:S000006511]
GGGCGTGTGGCGTAGTCGGTAGCGCGCTCCCTTAGCATGGGAGAGGTCTCCGGTTCGATT
CCGGACTCGTCCA
>tE(CUC)D_tRNA ncrna chromosome:R64-1-1:IV:1017207:1017278:-1 gene:tE(CUC)D gene_biotype:tRNA transcript_biotype:tRNA description:Glutamate tRNA (tRNA-Glu), predicted by tRNAscan-SE analysis [Source:SGD;Acc:S000006546]
TCCGATGTAGTGTAACGGCTATCACATCACGTTCTCACCGTGGAGACCGGGGTTCGACTC
CCCGCTTCGGAG
>tN(GUU)G_tRNA ncrna chromosome:R64-1-1:VII:731137:731210:1 gene:tN(GUU)G gene_biotype:tRNA transcript_biotype:tRNA description:Asparagine tRNA (tRNA-Asn), predicted by tRNAscan-SE analysis [Source:SGD;Acc:S000006670]
GACTCCATGGCCAAGTTGGTTAAGGCGTGCGACTGTTAATCGCAAGATCGTGAGTTCAAC
CCTCACTGGGGTCG
>tS(AGA)E_tRNA ncrna chromosome:R64-1-1:V:86604:86685:1 gene:tS(AGA)E gene_biotype:tRNA transcript_biotype:tRNA description:Serine tRNA (tRNA-Ser), predicted by tRNAscan-SE analysis [Source:SGD;Acc:S000006724]
GGCAACTTGGCCGAGTGGTTAAGGCGAAAGATTAGAAATCTTTTGGGCTTTGCCCGCGCA
GGTTCGAGTCCTGCAGTTGTCG
>tF(GAA)P2_tRNA ncrna chromosome:R64-1-1:XVI:622540:622631:-1 gene:tF(GAA)P2 gene_biotype:tRNA transcript_biotype:tRNA description:Phenylalanine tRNA (tRNA-Phe), predicted by tRNAscan-SE analysis [Source:SGD;Acc:S000006571]
GCGGATTTAGCTCAGTTGGGAGAGCGCCAGACTGAAGATCTGGAGGTCCTGTGTTCGATC
CACAGAATTCGCA
>tL(UAA)B2_tRNA ncrna chromosome:R64-1-1:II:347603:347686:1 gene:tL(UAA)B2 gene_biotype:tRNA transcript_biotype:tRNA description:Leucine tRNA (tRNA-Leu), predicted by tRNAscan-SE analysis [Source:SGD;Acc:S000006648]
GGAGGGTTGGCCGAGTGGTCTAAGGCGGCAGACTTAAGATCTGTTGGACGGTTGTCCGCG
CGAGTTCGAACCTCGCATCCTTCA
>tE(UUC)E2_tRNA ncrna chromosome:R64-1-1:V:354934:355005:1 gene:tE(UUC)E2 gene_biotype:tRNA transcript_biotype:tRNA description:Glutamate tRNA (tRNA-Glu), predicted by tRNAscan-SE analysis; thiolation of uridine at wobble position (34) requires Ncs6p [Source:SGD;Acc:S000006551]
TCCGATATAGTGTAACGGCTATCACATCACGCTTTCACCGTGGAGACCGGGGTTCGACTC
CCCGTATCGGAG
>tR(ACG)J_tRNA ncrna chromosome:R64-1-1:X:233939:234011:1 gene:tR(ACG)J gene_biotype:tRNA transcript_biotype:tRNA description:Arginine tRNA (tRNA-Arg), predicted by tRNAscan-SE analysis; one of 6 nuclear tRNA genes containing the tDNA-anticodon ACG (converted to ICG in the mature tRNA), decodes CGU, CGC, and probably CGA codons into arginine, one of 19 nuclear tRNAs for arginine [Source:SGD;Acc:S000006702]
TTCCTCGTGGCCCAATGGTCACGGCGTCTGGCTACGAACCAGGAGATTCCAGGTTCGAGT
CCTGGCGGGGAAG
>tP(UGG)F_tRNA ncrna chromosome:R64-1-1:VI:101376:101478:1 gene:tP(UGG)F gene_biotype:tRNA transcript_biotype:tRNA gene_symbol:SUF9 description:Proline tRNA (tRNA-Pro), predicted by tRNAscan-SE analysis; can mutate to suppress +1 frameshift mutations in proline codons [Source:SGD;Acc:S000006681]
GGGCGTGTGGTCTAGTGGTATGATTCTCGCTTTGGGTGCGAGAGGCCCTGGGTTCAATTC
CCAGCTCGCCCC
>tQ(UUG)L_tRNA ncrna chromosome:R64-1-1:XII:448650:448721:-1 gene:tQ(UUG)L gene_biotype:tRNA transcript_biotype:tRNA description:Glutamine tRNA (tRNA-Gln), predicted by tRNAscan-SE analysis; thiolation of uridine at wobble position (34) requires Ncs6p [Source:SGD;Acc:S000006699]
GGTCCTATAGTGTAGTGGTTATCACTTTCGGTTTTGATCCGGACAACCCCGGTTCGAATC
CGGGTAGGACCT
>tC(GCA)P1_tRNA ncrna chromosome:R64-1-1:XVI:435893:435964:-1 gene:tC(GCA)P1 gene_biotype:tRNA transcript_biotype:tRNA description:Cysteine tRNA (tRNA-Cys), predicted by tRNAscan-SE analysis [Source:SGD;Acc:S000006528]
GCTCGTATGGCGCAGTGGTAGCGCAGCAGATTGCAAATCTGTTGGTCCTTAGTTCGATCC
TGAGTGCGAGCT
>tT(UGU)G2_tRNA ncrna chromosome:R64-1-1:VII:1004216:1004287:1 gene:tT(UGU)G2 gene_biotype:tRNA transcript_biotype:tRNA description:Threonine tRNA (tRNA-Thr), predicted by tRNAscan-SE analysis [Source:SGD;Acc:S000006750]
GCCTCCTTAGCTTAGTGGTAGAGCGTTGCACTTGTAATGCAAAGGTCGTTAGTTCAATTC
TGACAGGTGGCA
>tE(UUC)Q_tRNA ncrna chromosome:R64-1-1:Mito:35373:35444:1 gene:tE(UUC)Q gene_biotype:tRNA transcript_biotype:tRNA description:Mitochondrial glutamate tRNA (tRNA-Glu); predicted by tRNAscan-SE analysis [Source:SGD;Acc:S000007318]
GACCTTATCGTCTAATGGTTACGACATCACCTCTTCATGTTGATAATATCGGTTCGATTC
CGATTAAGGTTA
>tK(UUU)K_tRNA ncrna chromosome:R64-1-1:XI:578965:579060:1 gene:tK(UUU)K gene_biotype:tRNA transcript_biotype:tRNA description:Lysine tRNA (tRNA-Lys), predicted by tRNAscan-SE analysis; thiolation of uridine at wobble position (34) requires Ncs6p [Source:SGD;Acc:S000006632]
TCCTTGTTAGCTCAGTTGGTAGAGCGTTCGGCTTTTAACCGAAATGTCAGGGGTTCGAGC
CCCCTATGAGGAG
>tE(UUC)C_tRNA ncrna chromosome:R64-1-1:III:82462:82533:-1 gene:tE(UUC)C gene_biotype:tRNA transcript_biotype:tRNA description:Glutamine tRNA (tRNA-Glu), predicted by tRNAscan-SE analysis; thiolation of uridine at wobble position (34) requires Ncs6p [Source:SGD;Acc:S000006549]
TCCGATATAGTGTAACGGCTATCACATCACGCTTTCACCGTGGAGACCGGGGTTCGACTC
CCCGTATCGGAG
>tI(AAU)N1_tRNA ncrna chromosome:R64-1-1:XIV:569867:569940:-1 gene:tI(AAU)N1 gene_biotype:tRNA transcript_biotype:tRNA description:Isoleucine tRNA (tRNA-Ile), predicted by tRNAscan-SE analysis [Source:SGD;Acc:S000006609]
GGTCTCTTGGCCCAGTTGGTTAAGGCACCGTGCTAATAACGCGGGGATCAGCGGTTCGAT
CCCGCTAGAGACCA
>tT(AGU)D_tRNA ncrna chromosome:R64-1-1:IV:434264:434336:-1 gene:tT(AGU)D gene_biotype:tRNA transcript_biotype:tRNA description:Threonine tRNA (tRNA-Thr), predicted by tRNAscan-SE analysis [Source:SGD;Acc:S000006739]
GCTTCTATGGCCAAGTTGGTAAGGCGCCACACTAGTAATGTGGAGATCATCGGTTCAAAT
CCGATTGGAAGCA
>tF(GAA)D_tRNA ncrna chromosome:R64-1-1:IV:1095370:1095461:-1 gene:tF(GAA)D gene_biotype:tRNA transcript_biotype:tRNA description:Phenylalanine tRNA (tRNA-Phe), predicted by tRNAscan-SE analysis [Source:SGD;Acc:S000006563]
GCGGACTTAGCTCAGTTGGGAGAGCGCCAGACTGAAGATCTGGAGGTCCTGTGTTCGATC
CACAGAGTTCGCA
>tA(AGC)P_tRNA ncrna chromosome:R64-1-1:XVI:856902:856974:1 gene:tA(AGC)P gene_biotype:tRNA transcript_biotype:tRNA description:Alanine tRNA (tRNA-Ala), predicted by tRNAscan-SE analysis; one of 11 nuclear tRNA genes containing the tDNA-anticodon AGC (converted to IGC in the mature tRNA), decodes GCU and GCC codons into alanine, one of 16 nuclear tRNAs for alanine [Source:SGD;Acc:S000006520]
GGGCGTGTGGCGTAGTCGGTAGCGCGCTCCCTTAGCATGGGAGAGGTCTCCGGTTCGATT
CCGGACTCGTCCA
>tH(GUG)H_tRNA ncrna chromosome:R64-1-1:VIII:62755:62826:1 gene:tH(GUG)H gene_biotype:tRNA transcript_biotype:tRNA description:Histidine tRNA (tRNA-His), predicted by tRNAscan-SE analysis [Source:SGD;Acc:S000006597]
GCCATCTTAGTATAGTGGTTAGTACACATCGTTGTGGCCGATGAAACCCTGGTTCGATTC
TAGGAGATGGCA
>tQ(UUG)C_tRNA ncrna chromosome:R64-1-1:III:168301:168372:-1 gene:tQ(UUG)C gene_biotype:tRNA transcript_biotype:tRNA description:Glutamine tRNA (tRNA-Gln), predicted by tRNAscan-SE analysis; thiolation of uridine at wobble position (34) requires Ncs6p [Source:SGD;Acc:S000006692]
GGTCCTATAGTGTAGTGGTTATCACTTTCGGTTTTGATCCGGACAACCCCGGTTCGAATC
CGGGTAGGACCT
>tD(GUC)G2_tRNA ncrna chromosome:R64-1-1:VII:544577:544648:-1 gene:tD(GUC)G2 gene_biotype:tRNA transcript_biotype:tRNA description:Aspartate tRNA (tRNA-Asp), predicted by tRNAscan-SE analysis [Source:SGD;Acc:S000006533]
TCCGTGATAGTTTAATGGTCAGAATGGGCGCTTGTCGCGTGCCAGATCGGGGTTCAATTC
CCCGTCGCGGAG
>tI(AAU)P2_tRNA ncrna chromosome:R64-1-1:XVI:880296:880369:-1 gene:tI(AAU)P2 gene_biotype:tRNA transcript_biotype:tRNA description:Isoleucine tRNA (tRNA-Ile), predicted by tRNAscan-SE analysis [Source:SGD;Acc:S000006612]
GGTCTCTTGGCCCAGTTGGTTAAGGCACCGTGCTAATAACGCGGGGATCAGCGGTTCGAT
CCCGCTAGAGACCA
>tA(AGC)D_tRNA ncrna chromosome:R64-1-1:IV:410379:410451:1 gene:tA(AGC)D gene_biotype:tRNA transcript_biotype:tRNA description:Alanine tRNA (tRNA-Ala), predicted by tRNAscan-SE analysis; one of 11 nuclear tRNA genes containing the tDNA-anticodon AGC (converted to IGC in the mature tRNA), decodes GCU and GCC codons into alanine, one of 16 nuclear tRNAs for alanine [Source:SGD;Acc:S000006510]
GGGCGTGTGGCGTAGTCGGTAGCGCGCTCCCTTAGCATGGGAGAGGTCTCCGGTTCGATT
CCGGACTCGTCCA
>tN(GUU)Q_tRNA ncrna chromosome:R64-1-1:Mito:71433:71503:1 gene:tN(GUU)Q gene_biotype:tRNA transcript_biotype:tRNA description:Mitochondrial asparagine tRNA (tRNA-Asn); predicted by tRNAscan-SE analysis [Source:SGD;Acc:S000007327]
GTCCTTATAGCTTATCGGTTAAAGCATCTCACTGTTAATGAGAATAGATGGGTTCAATTC
CTATTAAGGAC
>tG(GCC)G2_tRNA ncrna chromosome:R64-1-1:VII:930953:931023:-1 gene:tG(GCC)G2 gene_biotype:tRNA transcript_biotype:tRNA description:Glycine tRNA (tRNA-Gly), predicted by tRNAscan-SE analysis [Source:SGD;Acc:S000006582]
GCGCAAGTGGTTTAGTGGTAAAATCCAACGTTGCCATCGTTGGGCCCCCGGTTCGATTCC
GGGCTTGCGCA
>tA(UGC)A_tRNA ncrna chromosome:R64-1-1:I:166267:166339:1 gene:tA(UGC)A gene_biotype:tRNA transcript_biotype:tRNA gene_symbol:TGA1 description:Alanine tRNA (tRNA-Ala), predicted by tRNAscan-SE analysis; one of 5 nuclear tRNA genes containing the tDNA-anticodon TGC (mature tRNA may be UGC or may contain modified bases), decodes GCA and probably GCG codons into alanine, one of 16 nuclear tRNAs for alanine [Source:SGD;Acc:S000006521]
GGGCACATGGCGCAGTTGGTAGCGCGCTTCCCTTGCAAGGAAGAGGTCATCGGTTCGATT
CCGGTTGCGTCCA
>tP(UGG)A_tRNA ncrna chromosome:R64-1-1:I:139152:139254:1 gene:tP(UGG)A gene_biotype:tRNA transcript_biotype:tRNA gene_symbol:TRN1 description:Proline tRNA (tRNA-Pro), predicted by tRNAscan-SE analysis; target of K. lactis zymocin; can mutate to suppress +1 frameshift mutations in proline codons [Source:SGD;Acc:S000006680]
GGGCGTGTGGTCTAGTGGTATGATTCTCGCTTTGGGTGCGAGAGGCCCTGGGTTCAATTC
CCAGCTCGCCCC
>tK(CUU)F_tRNA ncrna chromosome:R64-1-1:VI:226688:226760:-1 gene:tK(CUU)F gene_biotype:tRNA transcript_biotype:tRNA description:Lysine tRNA (tRNA-Lys), predicted by tRNAscan-SE analysis; a small portion is imported into mitochondria via interaction with mt lysyl-tRNA synthetase Msk1p and is necessary to decode AAG codons at high temperature, when base modification of mt-encoded tRNA-Lys is reduced [Source:SGD;Acc:S000006620]
GCCTTGTTGGCGCAATCGGTAGCGCGTATGACTCTTAATCATAAGGTTAGGGGTTCGAGC
CCCCTACAGGGCT
>tH(GUG)E2_tRNA ncrna chromosome:R64-1-1:V:434541:434612:-1 gene:tH(GUG)E2 gene_biotype:tRNA transcript_biotype:tRNA description:Histidine tRNA (tRNA-His), predicted by tRNAscan-SE analysis [Source:SGD;Acc:S000006594]
GCCATCTTAGTATAGTGGTTAGTACACATCGTTGTGGCCGATGAAACCCTGGTTCGATTC
TAGGAGATGGCA
>tL(UAG)L2_tRNA ncrna chromosome:R64-1-1:XII:732090:732190:1 gene:tL(UAG)L2 gene_biotype:tRNA transcript_biotype:tRNA description:Leucine tRNA (tRNA-Leu), predicted by tRNAscan-SE analysis [Source:SGD;Acc:S000006656]
GGGAGTTTGGCCGAGTGGTTTAAGGCGTCAGATTTAGGCTCTGATATCTTCGGATGCAAG
GGTTCGAATCCCTTAGCTCTCA
>tD(GUC)I2_tRNA ncrna chromosome:R64-1-1:IX:336349:336420:-1 gene:tD(GUC)I2 gene_biotype:tRNA transcript_biotype:tRNA description:Aspartate tRNA (tRNA-Asp), predicted by tRNAscan-SE analysis [Source:SGD;Acc:S000006535]
TCCGTGATAGTTTAATGGTCAGAATGGGCGCTTGTCGCGTGCCAGATCGGGGTTCAATTC
CCCGTCGCGGAG
>tM(CAU)M_tRNA ncrna chromosome:R64-1-1:XIII:572883:572955:-1 gene:tM(CAU)M gene_biotype:tRNA transcript_biotype:tRNA gene_symbol:EMT4 description:Methionine tRNA (tRNA-Met), functions in translational elongation; not involved in translational initiation; predicted by tRNAscan-SE analysis [Source:SGD;Acc:S000006664]
GCTTCAGTAGCTCAGTAGGAAGAGCGTCAGTCTCATAATCTGAAGGTCGAGAGTTCGAAC
CTCCCCTGGAGCA
>tK(UUU)Q_tRNA ncrna chromosome:R64-1-1:Mito:67061:67134:1 gene:tK(UUU)Q gene_biotype:tRNA transcript_biotype:tRNA description:Mitochondrial lysine tRNA (tRNA-Lys); predicted by tRNAscan-SE analysis; modification of wobble base U34 is decreased at elevated temperatures, decreasing ability to decode AAG codons; this function is performed at high temperature by imported cytoplasmic tRNA-Lys with CUU anticodon [Source:SGD;Acc:S000007323]
GAGAATATTGTTTAATGGTAAAACAGTTGTCTTTTAAGCAACCCATGCTTGGTTCAACTC
CAGCTATTCTCATA
>tR(ACG)Q2_tRNA ncrna chromosome:R64-1-1:Mito:69289:69362:1 gene:tR(ACG)Q2 gene_biotype:tRNA transcript_biotype:tRNA description:Mitochondrial arginine tRNA (tRNA-Arg); predicted by tRNAscan-SE analysis [Source:SGD;Acc:S000007330]
ATATCTTTAATTTAATGGTAAAATATTAGAATACGAATCTAATTATATAGGTTCAAATCC
TATAAGATATTATA
>tK(CUU)D1_tRNA ncrna chromosome:R64-1-1:IV:1201750:1201822:1 gene:tK(CUU)D1 gene_biotype:tRNA transcript_biotype:tRNA description:Lysine tRNA (tRNA-Lys), predicted by tRNAscan-SE analysis; a small portion is imported into mitochondria via interaction with mt lysyl-tRNA synthetase Msk1p and is necessary to decode AAG codons at high temperature, when base modification of mt-encoded tRNA-Lys is reduced [Source:SGD;Acc:S000006616]
GCCTTGTTGGCGCAATCGGTAGCGCGTATGACTCTTAATCATAAGGTTAGGGGTTCGAGC
CCCCTACAGGGCT
>tL(CAA)A_tRNA ncrna chromosome:R64-1-1:I:181141:181254:1 gene:tL(CAA)A gene_biotype:tRNA transcript_biotype:tRNA gene_symbol:SUP56 description:Leucine tRNA (tRNA-Leu), predicted by tRNAscan-SE analysis; can mutate to suppress amber nonsense mutations [Source:SGD;Acc:S000006636]
GGTTGTTTGGCCGAGCGGTCTAAGGCGCCTGATTCAAGCTCAGGTATCGTAAGATGCAAG
AGTTCGAATCTCTTAGCAACCA
>tW(CCA)G1_tRNA ncrna chromosome:R64-1-1:VII:287350:287455:-1 gene:tW(CCA)G1 gene_biotype:tRNA transcript_biotype:tRNA description:Tryptophan tRNA (tRNA-Trp), predicted by tRNAscan-SE analysis [Source:SGD;Acc:S000006771]
GAAGCGGTGGCTCAATGGTAGAGCTTTCGACTCCAAATCGAAGGGTTGCAGGTTCAATTC
CTGTCCGTTTCA
>tK(CUU)C_tRNA ncrna chromosome:R64-1-1:III:151284:151356:-1 gene:tK(CUU)C gene_biotype:tRNA transcript_biotype:tRNA description:Lysine tRNA (tRNA-Lys), predicted by tRNAscan-SE analysis; a small portion is imported into mitochondria via interaction with mt lysyl-tRNA synthetase Msk1p and is necessary to decode AAG codons at high temperature, when base modification of mt-encoded tRNA-Lys is reduced [Source:SGD;Acc:S000006615]
GCCTTGTTGGCGCAATCGGTAGCGCGTATGACTCTTAATCATAAGGTTAGGGGTTCGAGC
CCCCTACAGGGCT
>tD(GUC)D_tRNA ncrna chromosome:R64-1-1:IV:568964:569035:1 gene:tD(GUC)D gene_biotype:tRNA transcript_biotype:tRNA description:Aspartate tRNA (tRNA-Asp), predicted by tRNAscan-SE analysis [Source:SGD;Acc:S000006531]
TCCGTGATAGTTTAATGGTCAGAATGGGCGCTTGTCGCGTGCCAGATCGGGGTTCAATTC
CCCGTCGCGGAG
>tS(AGA)B_tRNA ncrna chromosome:R64-1-1:II:227075:227156:1 gene:tS(AGA)B gene_biotype:tRNA transcript_biotype:tRNA description:Serine tRNA (tRNA-Ser), predicted by tRNAscan-SE analysis [Source:SGD;Acc:S000006720]
GGCAACTTGGCCGAGTGGTTAAGGCGAAAGATTAGAAATCTTTTGGGCTTTGCCCGCGCA
GGTTCGAGTCCTGCAGTTGTCG
>tL(UAA)N_tRNA ncrna chromosome:R64-1-1:XIV:726134:726217:-1 gene:tL(UAA)N gene_biotype:tRNA transcript_biotype:tRNA description:Leucine tRNA (tRNA-Leu), predicted by tRNAscan-SE analysis [Source:SGD;Acc:S000006653]
GGAGGGTTGGCCGAGTGGTCTAAGGCGGCAGACTTAAGATCTGTTGGACGGTTGTCCGCG
CGAGTTCGAACCTCGCATCCTTCA
>tR(ACG)D_tRNA ncrna chromosome:R64-1-1:IV:619969:620041:-1 gene:tR(ACG)D gene_biotype:tRNA transcript_biotype:tRNA description:Arginine tRNA (tRNA-Arg), predicted by tRNAscan-SE analysis; one of 6 nuclear tRNA genes containing the tDNA-anticodon ACG (converted to ICG in the mature tRNA), decodes CGU, CGC, and probably CGA codons into arginine, one of 19 nuclear tRNAs for arginine [Source:SGD;Acc:S000006700]
TTCCTCGTGGCCCAATGGTCACGGCGTCTGGCTACGAACCAGAAGATTCCAGGTTCAAGT
CCTGGCGGGGAAG
>tD(GUC)I1_tRNA ncrna chromosome:R64-1-1:IX:324303:324374:-1 gene:tD(GUC)I1 gene_biotype:tRNA transcript_biotype:tRNA description:Aspartate tRNA (tRNA-Asp), predicted by tRNAscan-SE analysis [Source:SGD;Acc:S000006534]
TCCGTGATAGTTTAATGGTCAGAATGGGCGCTTGTCGCGTGCCAGATCGGGGTTCAATTC
CCCGTCGCGGAG
>tV(AAC)J_tRNA ncrna chromosome:R64-1-1:X:378360:378433:1 gene:tV(AAC)J gene_biotype:tRNA transcript_biotype:tRNA description:Valine tRNA (tRNA-Val), predicted by tRNAscan-SE analysis [Source:SGD;Acc:S000006759]
GGTTTCGTGGTCTAGTCGGTTATGGCATCTGCTTAACACGCAGAACGTCCCCAGTTCGAT
CCTGGGCGAAATCA
>tS(UGA)I_tRNA ncrna chromosome:R64-1-1:IX:248850:248931:1 gene:tS(UGA)I gene_biotype:tRNA transcript_biotype:tRNA gene_symbol:SUP17 description:Serine tRNA (tRNA-Ser), predicted by tRNAscan-SE analysis; can mutate to suppress ochre nonsense mutations [Source:SGD;Acc:S000006735]
GGCACTATGGCCGAGTGGTTAAGGCGACAGACTTGAAATCTGTTGGGCTCTGCCCGCGCT
GGTTCAAATCCTGCTGGTGTCG
>tI(AAU)B_tRNA ncrna chromosome:R64-1-1:II:197494:197567:1 gene:tI(AAU)B gene_biotype:tRNA transcript_biotype:tRNA description:Isoleucine tRNA (tRNA-Ile), predicted by tRNAscan-SE analysis [Source:SGD;Acc:S000006600]
GGTCTCTTGGCCCAGTTGGTTAAGGCACCGTGCTAATAACGCGGGGATCAGCGGTTCGAT
CCCGCTAGAGACCA
>tI(AAU)P1_tRNA ncrna chromosome:R64-1-1:XVI:819529:819602:1 gene:tI(AAU)P1 gene_biotype:tRNA transcript_biotype:tRNA description:Isoleucine tRNA (tRNA-Ile), predicted by tRNAscan-SE analysis [Source:SGD;Acc:S000006611]
GGTCTCTTGGCCCAGTTGGTTAAGGCACCGTGCTAATAACGCGGGGATCAGCGGTTCGAT
CCCGCTAGAGACCA
>tA(UGC)G_tRNA ncrna chromosome:R64-1-1:VII:794417:794489:1 gene:tA(UGC)G gene_biotype:tRNA transcript_biotype:tRNA description:Alanine tRNA (tRNA-Ala), predicted by tRNAscan-SE analysis; one of 5 nuclear tRNA genes containing the tDNA-anticodon TGC (mature tRNA may be UGC or may contain modified bases), decodes GCA and probably GCG codons into alanine, one of 16 nuclear tRNAs for alanine [Source:SGD;Acc:S000006523]
GGGCACATGGCGCAGTTGGTAGCGCGCTTCCCTTGCAAGGAAGAGGTCATCGGTTCGATT
CCGGTTGCGTCCA
>tY(GUA)M2_tRNA ncrna chromosome:R64-1-1:XIII:837928:838016:1 gene:tY(GUA)M2 gene_biotype:tRNA transcript_biotype:tRNA gene_symbol:SUP8 description:Tyrosine tRNA (tRNA-Tyr), predicted by tRNAscan-SE analysis; can mutate to suppress ochre nonsense mutations [Source:SGD;Acc:S000006784]
CTCTCGGTAGCCAAGTTGGTTTAAGGCGCAAGACTGTAAATCTTGAGATCGGGCGTTCGA
CTCGCCCCCGGGAGA
>tN(GUU)O2_tRNA ncrna chromosome:R64-1-1:XV:487439:487512:1 gene:tN(GUU)O2 gene_biotype:tRNA transcript_biotype:tRNA description:Asparagine tRNA (tRNA-Asn), predicted by tRNAscan-SE analysis [Source:SGD;Acc:S000006676]
GACTCCATGGCCAAGTTGGTTAAGGCGTGCGACTGTTAATCGCAAGATCGTGAGTTCAAC
CCTCACTGGGGTCG
>tS(AGA)H_tRNA ncrna chromosome:R64-1-1:VIII:133026:133107:-1 gene:tS(AGA)H gene_biotype:tRNA transcript_biotype:tRNA description:Serine tRNA (tRNA-Ser), predicted by tRNAscan-SE analysis [Source:SGD;Acc:S000006726]
GGCAACTTGGCCGAGTGGTTAAGGCGAAAGATTAGAAATCTTTTGGGCTTTGCCCGCGCA
GGTTCGAGTCCTGCAGTTGTCG
>tD(GUC)G1_tRNA ncrna chromosome:R64-1-1:VII:531610:531681:1 gene:tD(GUC)G1 gene_biotype:tRNA transcript_biotype:tRNA description:Aspartate tRNA (tRNA-Asp), predicted by tRNAscan-SE analysis [Source:SGD;Acc:S000006532]
TCCGTGATAGTTTAATGGTCAGAATGGGCGCTTGTCGCGTGCCAGATCGGGGTTCAATTC
CCCGTCGCGGAG
>tG(GCC)P2_tRNA ncrna chromosome:R64-1-1:XVI:860379:860449:1 gene:tG(GCC)P2 gene_biotype:tRNA transcript_biotype:tRNA description:Glycine tRNA (tRNA-Gly), predicted by tRNAscan-SE analysis [Source:SGD;Acc:S000006589]
GCGCAAGTGGTTTAGTGGTAAAATCCAACGTTGCCATCGTTGGGCCCCCGGTTCGATTCC
GGGCTTGCGCA
>tA(AGC)K1_tRNA ncrna chromosome:R64-1-1:XI:219895:219967:1 gene:tA(AGC)K1 gene_biotype:tRNA transcript_biotype:tRNA description:Alanine tRNA (tRNA-Ala), predicted by tRNAscan-SE analysis; one of 11 nuclear tRNA genes containing the tDNA-anticodon AGC (converted to IGC in the mature tRNA), decodes GCU and GCC codons into alanine, one of 16 nuclear tRNAs for alanine [Source:SGD;Acc:S000006515]
GGGCGTGTGGCGTAGTCGGTAGCGCGCTCCCTTAGCATGGGAGAGGTCTCCGGTTCGATT
CCGGACTCGTCCA
>tK(UUU)O_tRNA ncrna chromosome:R64-1-1:XV:438643:438738:1 gene:tK(UUU)O gene_biotype:tRNA transcript_biotype:tRNA description:Lysine tRNA (tRNA-Lys), predicted by tRNAscan-SE analysis; thiolation of uridine at wobble position (34) requires Ncs6p [Source:SGD;Acc:S000006634]
TCCTTGTTAGCTCAGTTGGTAGAGCGTTCGGCTTTTAACCGAAATGTCAGGGGTTCGAGC
CCCCTATGAGGAG
>tM(CAU)P_tRNA ncrna chromosome:R64-1-1:XVI:338848:338919:-1 gene:tM(CAU)P gene_biotype:tRNA transcript_biotype:tRNA gene_symbol:IMT2 description:Methionine initiator tRNA (tRNA-Met); predicted by tRNAscan-SE analysis; one of four initiator methionine tRNAs in yeast that are functional for translation [Source:SGD;Acc:S000006667]
AGCGCCGTGGCGCAGTGGAAGCGCGCAGGGCTCATAACCCTGATGTCCTCGGATCGAAAC
CGAGCGGCGCTA
>tK(UUU)G2_tRNA ncrna chromosome:R64-1-1:VII:700953:701048:-1 gene:tK(UUU)G2 gene_biotype:tRNA transcript_biotype:tRNA description:Lysine tRNA (tRNA-Lys), predicted by tRNAscan-SE analysis; thiolation of uridine at wobble position (34) requires Ncs6p [Source:SGD;Acc:S000006631]
TCCTTGTTAGCTCAGTTGGTAGAGCGTTCGGCTTTTAACCGAAATGTCAGGGGTTCGAGC
CCCCTATGAGGAG
>tN(GUU)N1_tRNA ncrna chromosome:R64-1-1:XIV:102716:102789:1 gene:tN(GUU)N1 gene_biotype:tRNA transcript_biotype:tRNA description:Asparagine tRNA (tRNA-Asn), predicted by tRNAscan-SE analysis [Source:SGD;Acc:S000006673]
GACTCCATGGCCAAGTTGGTTAAGGCGTGCGACTGTTAATCGCAAGATCGTGAGTTCAAC
CCTCACTGGGGTCG
>tT(CGU)K_tRNA ncrna chromosome:R64-1-1:XI:46735:46806:-1 gene:tT(CGU)K gene_biotype:tRNA transcript_biotype:tRNA gene_symbol:TRT2 description:Threonine tRNA (tRNA-Thr), predicted by tRNAscan-SE analysis; correct folding and efficient aminoacylation require Lhp1p [Source:SGD;Acc:S000006748]
GCCCTTTTGGCCAAGTGGTAAGGCATCGCACTCGTAATGCGGGGATCGTGGGTTCAATTC
CCACAGAGGGCA
>tV(AAC)K1_tRNA ncrna chromosome:R64-1-1:XI:308144:308217:-1 gene:tV(AAC)K1 gene_biotype:tRNA transcript_biotype:tRNA description:Valine tRNA (tRNA-Val), predicted by tRNAscan-SE analysis [Source:SGD;Acc:S000006760]
GGTTTCGTGGTCTAGTCGGTTATGGCATCTGCTTAACACGCAGAACGTCCCCAGTTCGAT
CCTGGGCGAAATCA
>tT(AGU)I2_tRNA ncrna chromosome:R64-1-1:IX:325748:325820:1 gene:tT(AGU)I2 gene_biotype:tRNA transcript_biotype:tRNA description:Threonine tRNA (tRNA-Thr), predicted by tRNAscan-SE analysis [Source:SGD;Acc:S000006742]
GCTTCTATGGCCAAGTTGGTAAGGCGCCACACTAGTAATGTGGAGATCATCGGTTCAAAT
CCGATTGGAAGCA
>tL(UAA)K_tRNA ncrna chromosome:R64-1-1:XI:84208:84291:1 gene:tL(UAA)K gene_biotype:tRNA transcript_biotype:tRNA description:Leucine tRNA (tRNA-Leu), predicted by tRNAscan-SE analysis [Source:SGD;Acc:S000006651]
GGAGGGTTGGCCGAGTGGTCTAAGGCGGCAGACTTAAGATCTGTTGGACGGTTGTCCGCG
CGAGTTCGAACCTCGCATCCTTCA
>tD(GUC)Q_tRNA ncrna chromosome:R64-1-1:Mito:68322:68396:1 gene:tD(GUC)Q gene_biotype:tRNA transcript_biotype:tRNA description:Mitochondrial aspartate tRNA (tRNA-Asp); predicted by tRNAscan-SE analysis [Source:SGD;Acc:S000007317]
GGATCTGTAGCTTAATAGTAAAGTACCATTTTGTCATAATGGAGGATGTCAGTGCAAATC
TGATTAGATTCGTAT
>tG(GCC)O1_tRNA ncrna chromosome:R64-1-1:XV:226611:226681:-1 gene:tG(GCC)O1 gene_biotype:tRNA transcript_biotype:tRNA description:Glycine tRNA (tRNA-Gly), predicted by tRNAscan-SE analysis [Source:SGD;Acc:S000006586]
GCGCAAGTGGTTTAGTGGTAAAATCCAACGTTGCCATCGTTGGGCCCCCGGTTCGATTCC
GGGCTTGCGCA
>snR82_snoRNA ncrna chromosome:R64-1-1:VII:316788:317055:1 gene:snR82 gene_biotype:snoRNA transcript_biotype:snoRNA description:H/ACA box small nucleolar RNA (snoRNA); guides pseudouridylation of large subunit (LSU) rRNA at positions U1110, U2349, and U2351 [Source:SGD;Acc:S000028467]
ATGGCTCTTCAACACATTTCAACATGTTCAAGTAATTTGTGTTAGTGGATGACCATTTAG
GGGCTGCTGGCCTGGTTACCGGGAGTTTTTCTTGGATCCAAGCTAGCTTTTCCGTCTGAT
TATCCTTAAGCTTCACAAATTACAATTTTTCCCACGCATTAAGAAATAAGCTCAAGATGC
CTAAAATAAGTTCTATCCCGCCTTTTTTCGCTAACAATGACTGAGTATTCCCACAGTCTA
TAGTTTGATAGTAGATGGGCGGAAATTT
>snR60_snoRNA ncrna chromosome:R64-1-1:X:349130:349233:-1 gene:snR60 gene_biotype:snoRNA transcript_biotype:snoRNA description:C/D box small nucleolar RNA (snoRNA); guides 2'-O-methylation of large subunit (LSU) rRNA at positions A817 and G908 [Source:SGD;Acc:S000006451]
TGTTAATGATGATAACCAAAGATGCATAGTTCAACTGATTGAACATACTATCGAAATGAA
GATAAAAATTTCCATCGAAATTAGTCTTTCGCTCCTATCTGAAC
>snR71_snoRNA ncrna chromosome:R64-1-1:VIII:411228:411317:1 gene:snR71 gene_biotype:snoRNA transcript_biotype:snoRNA description:C/D box small nucleolar RNA (snoRNA); guides 2'-O-methylation of large subunit (LSU) rRNA at position A2946 [Source:SGD;Acc:S000006462]
GTTATATGATGATAACCTTCTCAGCTCACTCAGATCTTTTGATATGATTGATAAAAATTT
CCTATCCAACATTCATCAATTTATCTGACC
>snR64_snoRNA ncrna chromosome:R64-1-1:XI:38811:38911:1 gene:snR64 gene_biotype:snoRNA transcript_biotype:snoRNA description:C/D box small nucleolar RNA (snoRNA); guides 2'-O-methylation of large subunit (LSU) rRNA at position C2337 [Source:SGD;Acc:S000006455]
TTGTATGATGAGGAACCAGATAGGGACAACAGATTCTCAAGTGACGAGGAACATCTTTTA
AAGCCCAGTTTTTAGTAGAGCTTAGGGCGCCTTTACTGACT
>snR54_snoRNA ncrna chromosome:R64-1-1:XIII:163535:163620:-1 gene:snR54 gene_biotype:snoRNA transcript_biotype:snoRNA description:C/D box small nucleolar RNA (snoRNA); guides 2'-O-methylation of small subunit (SSU) rRNA at position A974 [Source:SGD;Acc:S000006445]
TAAGATGATGATCAACTTTTTATATCAATAACTTTCGTTCTACTGACTGTGATCAAACGA
TCTTGTAGAGAACTTTTACTCTGAAT
>snR67_snoRNA ncrna chromosome:R64-1-1:V:61352:61433:1 gene:snR67 gene_biotype:snoRNA transcript_biotype:snoRNA description:C/D box small nucleolar RNA (snoRNA); guides 2'-O-methylation of large subunit (LSU) rRNA at positions G2619 and U2724 [Source:SGD;Acc:S000006458]
TAACATGATGACTAAGTTGTCGCCCCAAGCGGATCTTTGAAATGACTGATTTTACAAACA
ACAAACACTGAAAATTCTGAAA
>snR189_snoRNA ncrna chromosome:R64-1-1:III:178610:178798:-1 gene:snR189 gene_biotype:snoRNA transcript_biotype:snoRNA description:H/ACA box small nucleolar RNA (snoRNA); guides pseudouridylation of large subunit (LSU) rRNA at position U2735 and small subunit (SSU) rRNA at position U466 [Source:SGD;Acc:S000007314]
AACAAAATAATTTACATTCCAAGGACCGGTATTATTGTAGGGGATTTGTGACTTTCAAGG
CAACGTCCTCTCTACAACCGAGTTCGAGAATAAGTACAAATGGCTCTTTTTGTTATTCGA
AAGCTTACAAGTTCTGGTATATTCTATATACTCACTTATTACTTTCAAGTACTTCACACG
GGCCTGACA
>snR38_snoRNA ncrna chromosome:R64-1-1:XI:283185:283279:1 gene:snR38 gene_biotype:snoRNA transcript_biotype:snoRNA description:C/D box small nucleolar RNA (snoRNA); guides 2'-O-methylation of large subunit (LSU) rRNA at position G2815 [Source:SGD;Acc:S000007301]
CATAATGATGAAAAAAAATTTTATCAAACAGTTATCCCTGTCTGAATGGGTAATAATAGG
TAACCTCTCATATGTTGATATTTGTATTTCTGATA
>snR190_snoRNA ncrna chromosome:R64-1-1:X:139761:139950:-1 gene:snR190 gene_biotype:snoRNA transcript_biotype:snoRNA description:C/D box small nucleolar RNA (snoRNA); predicted to guide 2'-O-methylation of large subunit (LSU) rRNA at position G2395; not shown to be active [Source:SGD;Acc:S000006509]
GGCCCTGATGATAATGGTGTCTCTTCTTTCCTCGTCCGATTCGACCATGACGACAAGGGA
TTTTATCTCGTTCTCTTAATGCGAATGATTTTGAAAAGATGTTGCTTCTGTGACATTTTT
TTTTAATCATTTGTGTTTGCAAACGGGAACTTTTCTTGCCAGTGTTATACAACACATGCA
GATCTGAGCC
>snR47_snoRNA ncrna chromosome:R64-1-1:IV:541602:541700:-1 gene:snR47 gene_biotype:snoRNA transcript_biotype:snoRNA description:C/D box small nucleolar RNA (snoRNA); guides 2'-O-methylation of large subunit (LSU) rRNA at position A2220 and small subunit (SSU) rRNA at position A619 [Source:SGD;Acc:S000006507]
ATATATGATGATATCCTATAACAACAACAACATGAATTTCTTCGTCCGAATCCTTTATAG
GTGGAAACAAACTTTGACAATAGCTTTTTAACACTGATA
>snR85_snoRNA ncrna chromosome:R64-1-1:XIII:67768:67938:-1 gene:snR85 gene_biotype:snoRNA transcript_biotype:snoRNA description:H/ACA box small nucleolar RNA (snoRNA); predicted to guide pseudouridylation of small subunit (SSU) rRNA at position U1181 [Source:SGD;Acc:S000081376]
TACTAGCACATATGTCAAATTCCTAATTAACGTTTTTTATATTCATCGTTTCTTAGAGCC
GTAATTGTGCTGATATCAATATCAGGGAAGAACATACCATATAGAGGTGTCAAGTACACC
GAACGATCGTGGTGCTCCCTCAGCCACGGGCGTGCTTGGACGCTATTCCCA
>snR50_snoRNA ncrna chromosome:R64-1-1:XV:259489:259578:1 gene:snR50 gene_biotype:snoRNA transcript_biotype:snoRNA description:C/D box small nucleolar RNA (snoRNA); guides 2'-O-methylation of large subunit (LSU) rRNA at position G867 [Source:SGD;Acc:S000006441]
TTAGAATGATGAAAGAGGTAGCAATTTGCAGCAGATTTTTCGTGATTGAATCAAACAAAG
ATTAACCTTTACAGAACCGCTACACTGATA
>snR39B_snoRNA ncrna chromosome:R64-1-1:VII:366374:366469:-1 gene:snR39B gene_biotype:snoRNA transcript_biotype:snoRNA description:C/D box small nucleolar RNA (snoRNA); guides 2'-O-methylation of large subunit (LSU) rRNA at position G805 [Source:SGD;Acc:S000007303]
ATTTAGTGATGATACTGCCGATTCTGGCATTCCAAAAAGTGACTAGCAAAATTGCGATGT
TGTCAACTTAAATTACACCATCTTTCGGGGCTGATA
>snR49_snoRNA ncrna chromosome:R64-1-1:XIV:716120:716284:1 gene:snR49 gene_biotype:snoRNA transcript_biotype:snoRNA description:H/ACA box small nucleolar RNA (snoRNA); guides pseudouridylation of large subunit (LSU) rRNA at position U990 and small subunit (SSU) rRNA at positions U120, U211, and U302 [Source:SGD;Acc:S000007460]
ACTTTATCTCCATGACTATGCCATTTCTAGGTAGCCTATGGTAAACGAATCCCGTAGATT
ATTCACACGTTTGTTGTCTTTGTTGACAACAACACAGAGTAAGAAAAAGCAAAAGATTTA
TCTCTTTTGTCCATCTTTTTTTTATTTTGAAGGCGTGTAACATTT
>snR24_snoRNA ncrna chromosome:R64-1-1:XIII:499984:500072:-1 gene:snR24 gene_biotype:snoRNA transcript_biotype:snoRNA description:C/D box small nucleolar RNA (snoRNA); commonly referred to as U24; guides 2'-O-methylation of large subunit (LSU) rRNA at positions C1437, C1449, and C1450 [Source:SGD;Acc:S000007501]
TCAAATGATGTAATAACATATTTGCTACTTCAGATGGAACTTTGAGTTCCGAATGAGACA
TACCAATTATCACCAAGATCTCTGATGAA
>snR33_snoRNA ncrna chromosome:R64-1-1:III:142364:142546:-1 gene:snR33 gene_biotype:snoRNA transcript_biotype:snoRNA description:H/ACA box small nucleolar RNA (snoRNA); guides pseudouridylation of large subunit (LSU) rRNA at position U1042 [Source:SGD;Acc:S000007298]
AAGCTTAATGCCCTCTTTGTACGATGGTGTCACTCTAAAATTATTTACGTAATTTAATTG
GATGTGATATCAAGCACTAGTTTTGTTTGGAGGAGCAGAGATTGAAAGCCTAGCTTTTAC
ACCGGTTTGAGTCGGTTCCTTCGTTTTCTTAGTTGGAATTGATATAGAAGTGTGTGGACA
ATC
>snR66_snoRNA ncrna chromosome:R64-1-1:XIV:586090:586175:1 gene:snR66 gene_biotype:snoRNA transcript_biotype:snoRNA description:C/D box small nucleolar RNA (snoRNA); guides 2'-O-methylation of large subunit (LSU) rRNA at position U2417 [Source:SGD;Acc:S000006457]
ATCAAATGATGAAATACCAATGCAACAGAGTCAAGCTCTGAGTTTCAAAAAGAAACATGG
ACGAGATTGCTTTTTTATTACTGACC
>snR5_snoRNA ncrna chromosome:R64-1-1:XV:842403:842606:1 gene:snR5 gene_biotype:snoRNA transcript_biotype:snoRNA description:H/ACA box small nucleolar RNA (snoRNA); guides pseudouridylation of large subunit (LSU) rRNA at positions U1004 and U1124 [Source:SGD;Acc:S000007291]
ATCATTCAATAAACTGATCTTCCGGATTACCATGCTTAAGACATCACGCCTCCATATGTC
TATATAAAGCGCAAATGGCTGGAAGTAGACCAATTTTTTTTGTTCCTAGCTTTTCATTAT
TGAAATCTAATCCAGTTTTAATGGTTTTTCTTAATTAAGAAAACAAATTATCATTGGTTC
GCTCTAGGTGTACATATCTTCACT
>snR59_snoRNA ncrna chromosome:R64-1-1:XVI:173827:173904:1 gene:snR59 gene_biotype:snoRNA transcript_biotype:snoRNA description:C/D box small nucleolar RNA (snoRNA); guides 2'-O-methylation of large subunit (LSU) rRNA at position A807 [Source:SGD;Acc:S000006450]
CTTAATGATGAAAACTATTCCTTATTCTCGACTAGTCTTTGACAATGCTGTCGTTTAATC
ACCATCTTTCGGCTGACT
>snR39_snoRNA ncrna chromosome:R64-1-1:VII:365163:365251:-1 gene:snR39 gene_biotype:snoRNA transcript_biotype:snoRNA description:C/D box small nucleolar RNA (snoRNA); guides 2'-O-methylation of large subunit (LSU) rRNA at position A807 [Source:SGD;Acc:S000007302]
TTTTATGATGAAAATCCATTGTATCCCAATACATATTCGACTAGTCATTGACGATGCTGT
CGTAACTTATCACCATCTTTCGACTGATT
>snR34_snoRNA ncrna chromosome:R64-1-1:XII:899180:899382:1 gene:snR34 gene_biotype:snoRNA transcript_biotype:snoRNA description:H/ACA box small nucleolar RNA (snoRNA); guides pseudouridylation of large subunit (LSU) rRNA at positions U2826 and U2880 [Source:SGD;Acc:S000006500]
GAATCAAAAATTTATTTTTTACACGGAAACGATGCCACAGTTGACTGAACCTGTCTTCTA
ACAGTAGTTAATTGCCAGTATTTCAAACAAGATTTGAAATACGAGTTTCCCAGAATAATT
TATTTGGACAGGATAGGAAGTCCGATTTCTGTGTTGTCTCAAACGAGGCGATAGAATTGG
GATGTCGAAGAAAGTCTACATTA
>snR32_snoRNA ncrna chromosome:R64-1-1:VIII:381540:381727:1 gene:snR32 gene_biotype:snoRNA transcript_biotype:snoRNA description:H/ACA box small nucleolar RNA (snoRNA); guides pseudouridylation of large subunit (LSU) rRNA at position U2191 [Source:SGD;Acc:S000007297]
AACATCATAATTATATCGCGAATGTACTACTAGTATATGCAGTTTTCTTAAAATTGCAGG
GAATGACTAAAAGCCCACGTTTTTCCCACTTTTAGTAGTACTGAAGCGTAGATAGATTGA
ACGTTGCTGGGCGCCTGGTGTTGATCATTTCTGAAATGAGATATTGGGAATCAGCTGTAT
CTACATTT
>snR77_snoRNA ncrna chromosome:R64-1-1:XIII:297506:297593:1 gene:snR77 gene_biotype:snoRNA transcript_biotype:snoRNA description:C/D box small nucleolar RNA (snoRNA); guides 2'-O-methylation of small subunit (SSU) rRNA at position U578 [Source:SGD;Acc:S000007311]
TTCATATGATGATTATAACAAAAACAAAAGCTGGAATTACTGGCTGAACGAGTATATGTT
GATACGTTTTTGCACTATCCTGACCTAG
>snR78_snoRNA ncrna chromosome:R64-1-1:XIII:297278:297364:1 gene:snR78 gene_biotype:snoRNA transcript_biotype:snoRNA description:C/D box small nucleolar RNA (snoRNA); guides 2'-O-methylation of large subunit (LSU) rRNA at position U2421 [Source:SGD;Acc:S000007312]
TCCCTTGATGACCAAAATAAATTTTTACAAACTAGAGTTTCTGAATCTTTTGTGATTAGA
ACGTTTATTCTTATTTCTGAGGTTTTT
>snR30_snoRNA ncrna chromosome:R64-1-1:XII:198784:199389:1 gene:snR30 gene_biotype:snoRNA transcript_biotype:snoRNA description:H/ACA box small nucleolar RNA (snoRNA); essential gene required for cleavage of 35S primary rRNA transcript to release the precursor to the 18S rRNA [Source:SGD;Acc:S000007497]
AACCATAGTCTCGTGCTAGTTCGGTACTATACAGGGAAGGGAAGTCACTCGCATACGTGT
GTGTGCATTTCTTGCTATTGCTGCTTAGCTTCTCTAAAACACTGGGCTAGCGTTTTTCAA
CGCTCGAGAGGCAGAGTCTCAAGGAGCCTCCAATGGGCCTCACGTATTCATCTAGATGGC
GCTTCGGACAACGGCATCACATAAGAGATGCAGCTCCTGACTTCTCCTCTGATCTTCGTG
ATCAGAGTTTTGAGTCGTCAGACTACGAGCAGTTTCTCTTAGTCGTTGCATCGGGTGCTG
TTGCCTTAACGATGTGTATATGGGGTTCGGGGGCTGTTGCCATGATATATATGGATGAGA
CAGAAGTGGCCCCGTTGACGAGTTTAACTTAGATTAAGTAGGACGCATGATCTTGAGCTC
TTTTCCTATACTTTGTCCTATGGCCAGCTTTCTCCTTATTACGAAGAGATTGCGGGATGT
GGGTGCAGAGTGGGAAAATCTGAGTTCGGTCATCTTTGTTGTTCGTCCTACCGCAGTATA
TTCCTAAACACTATGAAATGACCCTAGTTGGTCCATGATCATTTGGGTAAAACCATACTG
CAGACA
>snR68_snoRNA ncrna chromosome:R64-1-1:IX:97111:97246:1 gene:snR68 gene_biotype:snoRNA transcript_biotype:snoRNA description:C/D box small nucleolar RNA (snoRNA); guides 2'-O-methylation of large subunit (LSU) rRNA at position A2640 [Source:SGD;Acc:S000006459]
TATCATGATGAGCATTTATTTTACTGCGTTATCGTATTGACGGGGGCTGTTTAAGTACAG
TCTGTTTTATAATCTATATTCATTTATATTTTATATTTCTTACCGAGGAAATTGACTCTT
AACAGATTTGCTGAAA
>snR75_snoRNA ncrna chromosome:R64-1-1:XIII:297918:298006:1 gene:snR75 gene_biotype:snoRNA transcript_biotype:snoRNA description:C/D box small nucleolar RNA (snoRNA); guides 2'-O-methylation of large subunit (LSU) rRNA at position G2288 [Source:SGD;Acc:S000007309]
TTATGATGAGATATTTATAGATGACGAGTCTGATCATTCGTGAAGACACAACTATTAAAA
TTACCATTCATGCCTTTCTGAAGCTGTTT
>snR65_snoRNA ncrna chromosome:R64-1-1:III:177183:177282:1 gene:snR65 gene_biotype:snoRNA transcript_biotype:snoRNA description:C/D box small nucleolar RNA (snoRNA); guides 2'-O-methylation of large subunit (LSU) rRNA at position U2347 [Source:SGD;Acc:S000006456]
TAAAATGATGATTTTTTTAAACACAATTTATGCTAGATAGTATCTGAAAGCATTCAAACT
TTATGATTACAGTGTTTTCGACAGTTTTAAATCTCTGAAC
>snR45_snoRNA ncrna chromosome:R64-1-1:XVI:821732:821903:1 gene:snR45 gene_biotype:snoRNA transcript_biotype:snoRNA description:C/D box small nucleolar RNA (snoRNA) but not shown to be active; no target site is predicted within the ribosomal RNAs [Source:SGD;Acc:S000006505]
ATGACCTTCCAAGTTTTTAAAAGAATACGATGATATTATTTGCGTTTCAAATCGAACAAT
TCTTCTCGGAGCGATCTGAGGTTTTAATGGAGATAGCGGTTCCTGCGCAACCCATTGATC
TTGTTACATTCTTAAGAATGACAAGGACGCTTTTATAAAATTCTGATTCTTT
>snR72_snoRNA ncrna chromosome:R64-1-1:XIII:298554:298651:1 gene:snR72 gene_biotype:snoRNA transcript_biotype:snoRNA description:C/D box small nucleolar RNA (snoRNA); guides 2'-O-methylation of large subunit (LSU) rRNA at position A876 [Source:SGD;Acc:S000007306]
GTGATGTGATGACAACTTCTTGAGCTATATATTTTCTTGAGAACATCAATGAAGAAAACG
TCTCATCAAATGATTTGCACGTCAGTCTGATCACAAGC
>NME1_snoRNA ncrna chromosome:R64-1-1:XIV:585587:585926:1 gene:NME1 gene_biotype:snoRNA transcript_biotype:snoRNA description:RNA component of RNase MRP; RNase MRP cleaves pre-rRNA and has a role in cell cycle-regulated degradation of daughter cell-specific mRNAs; human ortholog is implicated in cartilage-hair hypoplasia (CHH) [Source:SGD;Acc:S000007436]
AATCCATGACCAAAGAATCGTCACAAATCGAAGCTTACAAAATGGAGTAAAATTTTTTTT
ACTCAGTAATATGCTTTGGGTTGAAAGTCTCCCACCAATTCGTATGCGGAAAACGTAATG
AGATTTAAAAATTTTAAATTGTTTAAATCAACTCATTAAGGAGGATGCCCTTGGGTATTC
TGCTTCTTGACCTGGTACCTCTATTGCAGGGTACTGGTGTTTTCTTCGGTACTGGATTCC
GTTTGTATGGAATCTAAACCATAGTTATGACGATTGCTCTTTCCCGTGCTGGATCGAGTA
ACCCAATGGAGCTTACTATTCTTGGTCCATGGATTCACCC
>snR42_snoRNA ncrna chromosome:R64-1-1:XI:559016:559366:-1 gene:snR42 gene_biotype:snoRNA transcript_biotype:snoRNA description:H/ACA box small nucleolar RNA (snoRNA); guides pseudouridylation of large subunit (LSU) rRNA at position U2975 [Source:SGD;Acc:S000006502]
ATAACAATTTGTGATGCTTTAGGGAGCCTATTGTTTGATGGTTTATAGGAGCCGGATTTG
TCTTTTTGACTAATTTTCAACCTATTCTTACTTCCAAAACTGTTGCAATGGCTCTCGTTT
TTTTTAAATTTTTCTCTTTTCTCTTCTTTGGCATAGTTTATTTTTAATAAATTATTTCAG
GGTGAGATAGAGAAAGGATAATGAGTATCGTAGATAAATCTTCGGTTCCGAATAGTGTAA
CTGTTGGTGCTGAGGTAATCCATCTTTAAAACCATCGCCGTTAGAGGTTGCTTCTGATAT
TTTCGGTTAAGCGACCCATGAAATGGTGATGACCTGAGGTATGGAACATCT
>snR4_snoRNA ncrna chromosome:R64-1-1:V:424698:424883:1 gene:snR4 gene_biotype:snoRNA transcript_biotype:snoRNA description:C/D box small nucleolar RNA (snoRNA) but not shown to be active; no target site is predicted within the ribosomal RNAs [Source:SGD;Acc:S000006493]
AACTATTACAGTCGATGAGGATAGGTTATAGTTCATGTGTAACATCTGTGTTTTAAAATA
ACTCTAGTTATCCGGGGCGTTTTTCACAAAGTTTGTGTAAGATGCTTTCCTGGGTCGATG
TGGATTGTGCCGTGGCCTTTTTCACCACCTTTATAGCGGTGCTTTAACTATTAATAACTG
AGGCTG
>snR87_snoRNA ncrna chromosome:R64-1-1:XI:431030:431138:-1 gene:snR87 gene_biotype:snoRNA transcript_biotype:snoRNA description:C/D box small nucleolar RNA (snoRNA); guides 2'-O-methylation of small subunit (SSU) rRNA at position A436 [Source:SGD;Acc:S000114301]
GTAACTGAATGATGATATAATTTGCGATCTAGGGCTAATCACTTGGAACACCGCCATGTT
CTATATGGGTGATTAGCGAAGTGCGAAAAATTTTTTATCTGATATTTTC
>snR44_snoRNA ncrna chromosome:R64-1-1:XII:856710:856920:1 gene:snR44 gene_biotype:snoRNA transcript_biotype:snoRNA description:H/ACA box small nucleolar RNA (snoRNA); guides pseudouridylation of large subunit (LSU) rRNA at position U1056 and small subunit (SSU) rRNA at position U106 [Source:SGD;Acc:S000006504]
TCCGGGCTGATAACTAGATGGTGTGATCGGGCAGTATACTAATTTATACTGGACAAAGAC
TCGTAAAAGATGTTCTTTGTGCTTAGTCCCATACTGTTTTTTAAGTGTCCGGGATATTTA
ATCCCATGTGGAAATGCTTCTTACACGGTTATGGATTACACCTCATGTGTAGCTACTATA
TCCATTACCGTTTACTTTTCCTCAAAATCTC
>snR63_snoRNA ncrna chromosome:R64-1-1:IV:323217:323471:-1 gene:snR63 gene_biotype:snoRNA transcript_biotype:snoRNA description:C/D box small nucleolar RNA (snoRNA); guides 2'-O-methylation of large subunit (LSU) rRNA at position A2256 [Source:SGD;Acc:S000006454]
TTTAATGATGAAGATTTTAATTTTCCGTTGGTCTATTAAGAACAGAAGTACTTCAAAACT
ACTTTTTAAGACCATCCTTTTACAGTATTTTTTCAATATTGTAAAACTTCTCATTTACTT
TGTGTCTTTATGATCTCATCGTTCTGGTGGACCATAATCAGACGCACGGTATACTTCGTT
TCTGTTGGAGAATATTGGGAGTCTTTTAATGTGATGAGTGGCCAACATAACCTTATAGTC
ATAGTTACACTGATT
>snR43_snoRNA ncrna chromosome:R64-1-1:III:107504:107712:-1 gene:snR43 gene_biotype:snoRNA transcript_biotype:snoRNA description:H/ACA box small nucleolar RNA (snoRNA); guides pseudouridylation of large subunit (LSU) rRNA at position U966 and of 5.8S rRNA at position 73 [Source:SGD;Acc:S000006503]
CACTCCTGTTTCTGCCTCATGTCTTTTAAAACGCTTCCACGGGACATGGGTTCTAATTAT
GGAGAAGATCAAGCTTTGAAATGGCCCGTTTACACATTTTGATACAACCGTAGACGGCGT
CTCGTTTCAAAGACCGTGTGGTTGTCTATCAGTATATACTCATTGTGTTTTTCAAAAAAT
CTCTGGGTTGTTTAGATGCCACTATATTT
>snR52_snoRNA ncrna chromosome:R64-1-1:V:431129:431220:-1 gene:snR52 gene_biotype:snoRNA transcript_biotype:snoRNA description:C/D box small nucleolar RNA (snoRNA); guides 2'-O-methylation of large subunit (LSU) rRNA at position U2921 and small subunit (SSU) rRNA at position A420 [Source:SGD;Acc:S000006443]
TACTATGATGAATGACATTAGCGTGAACAATCTCTGATACAAAATCGAAAGATTTTAGGA
TTAGAAAAACTTATGTTGCCTTCCTTCTGAAA
>snR79_snoRNA ncrna chromosome:R64-1-1:XII:348427:348510:-1 gene:snR79 gene_biotype:snoRNA transcript_biotype:snoRNA description:C/D box small nucleolar RNA (snoRNA); guides 2'-O-methylation of small subunit (SSU) rRNA at position C1007 [Source:SGD;Acc:S000007313]
TTAATGATGATAGCATGATTTATGTTGCTCGAAGTTAATCGATGTGAGCACAATGATTTC
TCAAGACTACAACGGTATCTGAAT
>snR51_snoRNA ncrna chromosome:R64-1-1:XVI:718700:718806:-1 gene:snR51 gene_biotype:snoRNA transcript_biotype:snoRNA description:C/D box small nucleolar RNA (snoRNA); guides 2'-O-methylation of large subunit (LSU) rRNA at position U2729 and small subunit (SSU) rRNA at position A100 [Source:SGD;Acc:S000006442]
TATTATGATGATTTTTTTATATTCACACTGTACTAGATTGGTCTCTTTAACGAAGGGGCT
AATTGATGACTACAAAATAAAAAATAACTGATTTAATGACTCTGAAA
>snR48_snoRNA ncrna chromosome:R64-1-1:VII:609584:609696:1 gene:snR48 gene_biotype:snoRNA transcript_biotype:snoRNA description:C/D box small nucleolar RNA (snoRNA); guides 2'-O-methylation of large subunit (LSU) rRNA at positions G2791 and G2793 [Source:SGD;Acc:S000006440]
TCATAATGATGATTTCACTTATACCTATATGTTTTTTCTGGCATCTCTAATGTTAGGATG
TGAAGTTTAAGTACTCTCCATTCAATGAATACAATTTTTGACAATATCTGATT
>snR80_snoRNA ncrna chromosome:R64-1-1:V:52150:52320:-1 gene:snR80 gene_biotype:snoRNA transcript_biotype:snoRNA description:H/ACA box small nucleolar RNA (snoRNA); guides pseudouridylation of large subunit (LSU) rRNA at position U776 and small subunit (SSU) rRNA at position U759 [Source:SGD;Acc:S000081374]
GAACGTTTGACAACACTCTGGGACCAAGTTTCGATGGTTATTTTTTTATTTCCATCGATG
TCTTTCACTGTACTTAGTTCCAATTTATATTGCAAACAAGATTAATTTAGGCGATTACTC
ACTAAGATATACCTATTTCTACTATGGTTATATTAGTCCATTTCATAGCCT
>snR36_snoRNA ncrna chromosome:R64-1-1:XV:680685:680866:-1 gene:snR36 gene_biotype:snoRNA transcript_biotype:snoRNA description:H/ACA box small nucleolar RNA (snoRNA); guides pseudouridylation of small subunit (SSU) rRNA at position U1187 [Source:SGD;Acc:S000007300]
TTGCCCTGTGCCTCGCTCGGTTGTTAATTGCCAATATTACGATCTTGAGCTGGATGACAA
AAAAATAAAAATACATTTTATTTTTTTGATCAACGGGCTAAAACAATTAGACTTCTTTGA
GTACGAGGATATCGCTATTTTTATCTCACGGTATCGTATTGTAATTAGAACGTCTCATAT
CA
>snR55_snoRNA ncrna chromosome:R64-1-1:XII:794697:794794:-1 gene:snR55 gene_biotype:snoRNA transcript_biotype:snoRNA description:C/D box small nucleolar RNA (snoRNA); predicted to guide 2'-O-methylation of small subunit (SSU) rRNA at position U1269 [Source:SGD;Acc:S000006446]
TTATTTGATGAATAGACACCACAATCGTCTTTTTTTTATCCGGCGATGATTCCTTTGGAA
TATGTGCCATGGATTACATCATGCATCACCATCTGATT
>snR86_snoRNA ncrna chromosome:R64-1-1:XIII:762110:763113:-1 gene:snR86 gene_biotype:snoRNA transcript_biotype:snoRNA description:H/ACA box small nucleolar RNA (snoRNA); guides pseudouridylation of large subunit (LSU) rRNA at position U2314 [Source:SGD;Acc:S000119075]
TAACCATTGATGAAATTCTATTGAATGTCCCCAATTTTCGGAAAAGGACTGCACCGAAAT
ATTTCAATCAAAATCATTTATCGTTTTGTTTAGCTATTTTTTTCTCAAATTATCACTCTT
TTCTTCCTTTTTCATTCTCTCAATTGTTCTTTTTATTTGAGGAAATTTGATTGTATTGCA
TATACAACTATGCGATGCACTTTGTTCATTTTAACTTTGGATATATGTGCCTTGCTATGA
ACGCGTTCATTTTTAAGTGACCGGACCCTAAAATATTCAGGTAGCATGACGGAAGCTATG
AATTAATCCTGGTGGAGGGGTGTGTTCAGTTTGAGGGAGGATGATAAAATGGAACGGAGA
TTGCAAGGAGACGTAGAAAATAAAGTAGGAGCAAATGGATTTTCTGCTTGGCGGTATAGC
ACGTTTGAGTTTTTCAGTCGTGTCTATGTTCAGGTTTATGATATGCTGTGGTTGATTCTG
TTGATTCACACGTTTCGCTTCCATATAGTGTGTTAACGGAAACTCCATGTTAAGGTTTAT
TATAAGAAAATTTTTTGAATTTGTTCTTTTTATATTGGTTTACTCTCCTCGTGATTTCTT
TTCTTTTTTTATCGTCATCCTCTCTGAATGTATTTATTACGCATGGCTTTTATTCATTGC
TTTCTAACTGTGATGGGAGTTTTTTTCTTGTTGCATAAATGAACGTGGGCGAGGTTTTTA
TTTTCAAACTTGGTGTACTATAGTGCAATGCGTTGTTAATTGTAATACGATGTTTCTTCG
ATAAAAGGAGCGGAGGGAGAAGGTGAAATTACGAAGGAAAGAAAGAGATGAGAAATCAAG
AATGAAGCAAGACATTGATTGATATGGTTGTTTTCGGTGCATGTTTGATTACTAAAAGTT
GGGGCATTCGATGGTTTACAGAAGTCATAAATTCAAATATCCCGTTTAATCGCTCATCTA
TTAAAATCAATAGTAGAATGTAGTTTCATACCCGGGAGAAATTC
>snR40_snoRNA ncrna chromosome:R64-1-1:XIV:89210:89306:1 gene:snR40 gene_biotype:snoRNA transcript_biotype:snoRNA description:C/D box small nucleolar RNA (snoRNA); guides 2'-O-methylation of large subunit (LSU) rRNA at position U898 and small subunit (SSU) rRNA at position G1271 [Source:SGD;Acc:S000007304]
GTAAATGACGAGAAAAAAGCTGTGCACCAGTCTGAACATGGATGCCACAAGTACTCAGGT
GTCCTATGAAGCATTAAGTATACCCAAATTTCTGATC
>snR35_snoRNA ncrna chromosome:R64-1-1:XV:759326:759529:-1 gene:snR35 gene_biotype:snoRNA transcript_biotype:snoRNA description:H/ACA box small nucleolar RNA (snoRNA); predicted to guide pseudouridylation of small subunit (SSU) rRNA at position 1191 [Source:SGD;Acc:S000007299]
ATACAAAATTAATCGTGCGGATTAATAATCCAGGACTATAAAACCGTGTTGTTTATATCG
AGTCTCTTTTGGTATAAGCGTCAAGTCCATCGGAGAGATCATCATTTTGTTCATCTTAAT
GCCCTTTTGTGTAGGAAATTGAGGGAAGTTTAGGCTTCTCAACATTTTAAGACGCCTATG
CAAGGGCTGGTAGGACAGACATGC
>snR17a_snoRNA ncrna chromosome:R64-1-1:XV:780107:780596:1 gene:snR17a gene_biotype:snoRNA transcript_biotype:snoRNA description:Small nucleolar RNA (snoRNA) U3; part of Small ribosomal SubUnit (SSU) processosome; SNR17B also encodes snoRNA U3 [Source:SGD;Acc:S000007294]
GTCGACGTACTTCATAGGATCATTTCTATAGGAATCGTCACTCTTTGACTCTTCAAAAGA
GCCACTGAATCCAACTTGGTTGATGAGTCCCATAACCTTTGTACCCCAGAGTGAGAAACC
GAAATTGAATCTAAATTAGCTTGGTCCGCAATCCTTAGCGGTTCGGCCATCTATAATTTT
GAATAAAAATTTTGCTTTGCCGTTGCATTTGTAGTTTTTTCCTTTGGAAGTAATTACAAT
ATTTTATGGCGCGATGATCTTGACCCATCCTATGTACTTCTTTTTTGAAGGGATAGGGCT
CTATGGGTGGGTACAAATGGCAGTCTGACAAGT
>snR57_snoRNA ncrna chromosome:R64-1-1:XII:794937:795024:-1 gene:snR57 gene_biotype:snoRNA transcript_biotype:snoRNA description:C/D box small nucleolar RNA (snoRNA); guides 2'-O-methylation of small subunit (SSU) rRNA at position G1572 [Source:SGD;Acc:S000006448]
AAGCGTGATTATAAAAAATGATTTAAATATTTTTCTGAGGAAGTATATGCAGGACATATT
GTGAATTAGGAATTCTTCGTTTATGATC
>snR62_snoRNA ncrna chromosome:R64-1-1:XV:409765:409864:-1 gene:snR62 gene_biotype:snoRNA transcript_biotype:snoRNA description:C/D box small nucleolar RNA (snoRNA); guides 2'-O-methylation of large subunit (LSU) rRNA at position U1888 [Source:SGD;Acc:S000006453]
TTTTATGATGAATTTATGTTTTCAATCTTATCTACATTATCTGAATTAATAGCTAACAAT
AGTTATAATGGAAGATATACGACTATCAACAATTCTGAAA
>snR56_snoRNA ncrna chromosome:R64-1-1:II:88190:88277:1 gene:snR56 gene_biotype:snoRNA transcript_biotype:snoRNA description:C/D box small nucleolar RNA (snoRNA); guides 2'-O-methylation of small subunit (SSU) rRNA at position G1428 [Source:SGD;Acc:S000006447]
TTAACATGATGAAAAAATATATTAACACAGACCTGTACTGAACTTTTCGAAGTTTTGCAG
ATAACAATATTGCTTTTTTTCTCTGACT
>snR31_snoRNA ncrna chromosome:R64-1-1:XV:841958:842182:-1 gene:snR31 gene_biotype:snoRNA transcript_biotype:snoRNA description:H/ACA box small nucleolar RNA (snoRNA); guides pseudouridylation of small subunit (SSU) rRNA at position U999 [Source:SGD;Acc:S000007296]
GAAGCAAAATTACACCATGAGTTCCTATTAACGTCAGCCTCTTTTGTACTCATAATGTGG
CTTCGGATGTTTGATGGGCGTTGCTTCAGTGCGTACGGCTCATGGTAGATTAATTATTAG
AAAGATGTATCTCCAGCTGTTGATATTAGAGGGGGAAGCCTTTCTCTTTCACCTCGCCTT
TTTAAACACCTGATACAGTTGGTCATGATTCGTTCTACATTTTAA
>snR18_snoRNA ncrna chromosome:R64-1-1:I:142367:142468:1 gene:snR18 gene_biotype:snoRNA transcript_biotype:snoRNA description:C/D box small nucleolar RNA (snoRNA); commonly referred to as U18; guides 2'-O-methylation of large subunit (LSU) rRNA at positions A649 and C650 [Source:SGD;Acc:S000007500]
GTGAATGATGAATTTAATTCTTTGGTCCGTGTTTATGATGGGAAGTAAGACCCCCGATAT
GAGTGACAAAAGAGATGTGGTTGACTATCACAGTATCTGACG
>snR37_snoRNA ncrna chromosome:R64-1-1:X:228094:228479:-1 gene:snR37 gene_biotype:snoRNA transcript_biotype:snoRNA description:H/ACA box small nucleolar RNA (snoRNA); guides pseudouridylation of large subunit (LSU) rRNA at position U2944 [Source:SGD;Acc:S000006501]
AACATCAGTAGTGGTTAATACTATCTTTAGATAATATTAATTTCATTATACCATAGAAAC
CTAAAGATTAGGTTATTTTCGTTCTTCATGTTATGGAGTGTGAGTGATGAGGAGCTTGCT
CTTTTAAGCTCATATTACGTAATAAGTTAATACTGGAGCGAGAATAATTTAAATCATTTC
ATCATAACCCATAGCTGAATGAACTTTGACTACTCCTAAACAAAGTAGTAACAATTTTCA
TTTCGTTTCCGGTTTCTTAGATCGAATATTATTCTGAGGAAATTCCCTGATTACATATCA
GGGAAAGGTTCGCGTTTTTAGAGAATTGCGTAATGCGATTTGAAAGTTTAAATTCCTAAG
CGACTCTTCTTCATGATAAGACAGTT
>snR128_snoRNA ncrna chromosome:R64-1-1:X:139566:139691:-1 gene:snR128 gene_biotype:snoRNA transcript_biotype:snoRNA description:C/D box small nucleolar RNA (snoRNA); referred to as U14; essential gene required for cleavage of 35S primary rRNA transcript to release the precursor to the 18S rRNA; guides 2'-O-methylation of small subunit (SSU) rRNA at position C414 [Source:SGD;Acc:S000006508]
TCACGGTGATGAAAGACTGGTTCCTTAACATTCGCAGTTTCCACGGTAGGAGTACGCTTA
CGAACCCATCGTTAGTACTCTCGGTGACCGCTCTTCTTTAGAGACCTTCCTAGGATGTCT
GAGTGA
>snR11_snoRNA ncrna chromosome:R64-1-1:XIII:652275:652532:1 gene:snR11 gene_biotype:snoRNA transcript_biotype:snoRNA description:H/ACA box small nucleolar RNA (snoRNA); guides pseudouridylation of large subunit (LSU) rRNA at position U2416 [Source:SGD;Acc:S000007293]
AATAATGTCTTTTATAATAGACACCCAGAGTCACGATTCGTCTTGGTTTTAGAGATTCTG
TTTCGACAGTTTTTTTAGGCGGTGGACGTATATAGTTTACTTAATCGTTTACTATACGGT
GGAGTACTAATACTATTTCACTGTCGTGCTCGCGGTTGATCTTAGATAAATATATTTCTT
TTTCATAAAGAAAGTGAGTGGATCTTCCCTGGAAGTACGAATAATGTACTTATGATTAGA
TTCTCTTCACGCACATAC
>snR73_snoRNA ncrna chromosome:R64-1-1:XIII:298307:298412:1 gene:snR73 gene_biotype:snoRNA transcript_biotype:snoRNA description:C/D box small nucleolar RNA (snoRNA); guides 2'-O-methylation of large subunit (LSU) rRNA at position C2959 [Source:SGD;Acc:S000007307]
GTTTATGATGATTTCCACATTTCACGACGGTCAACTGCGTTTTTCGAATGTTTATCGATT
AACTTTGATGATATTTCGCCTGTGACAGGGCGTGGTACTGAGCTTT
>snR83_snoRNA ncrna chromosome:R64-1-1:XIII:626349:626654:1 gene:snR83 gene_biotype:snoRNA transcript_biotype:snoRNA description:H/ACA box small nucleolar RNA (snoRNA); guides pseudouridylation of small subunit (SSU) rRNA at positions U1290 and U1415 [Source:SGD;Acc:S000028468]
ACCCAAAAACATCAAGAAAAGCCTTTCAATAAATTGCTCTTCTCTTGGCGAAAGAAAGCG
GGGGGCAAAAAGAATCACGGGACTTATGTTTCGGGATCTCTTTGTTTCTTCTTTTTTTCC
CGGAGAATAATTTTTTAGGACCAATTACCGTAGTTGCGACTACAACAATTGTTGTTCATA
CCCCCACGATTTACTTTTTGAAAACTAGTTTTTGGAATAATAATGTTGTAAAATTTCCCT
TTTTCCACCCCGATTTGTATTTTATTTTTCGTTACAAAATTGGGACTAATATTAAGGGCG
ACAGTT
>snR74_snoRNA ncrna chromosome:R64-1-1:XIII:298138:298225:1 gene:snR74 gene_biotype:snoRNA transcript_biotype:snoRNA description:C/D box small nucleolar RNA (snoRNA); guides 2'-O-methylation of small subunit (SSU) rRNA at position A28 [Source:SGD;Acc:S000007308]
TGCAGAAGATGAAACAAATTACTCAAATAGACAAGCATATGTCTGATCTTCATGATTGAA
AAGAGCAATTAGTGTCTGATGCAATTTA
>snR3_snoRNA ncrna chromosome:R64-1-1:X:663749:663942:1 gene:snR3 gene_biotype:snoRNA transcript_biotype:snoRNA description:H/ACA box small nucleolar RNA (snoRNA); guides pseudouridylation of large subunit (LSU) rRNA at positions U2129, U2133, and U2264 [Source:SGD;Acc:S000006492]
AACTTTGTCCTAAAGTACTAATCCACCGCATTAGACAGTACGAAGATCGAGCTATTTATT
TGAACACTCGGTCTTATTCGTGATAAGCGTAATGTGGAGAGATCAATTTCCGGGTCATTT
ATAAGAACTCGAGTGGATTGCTAGTTGTTTTGATTAGCTGAATGAGACTCGAGTGTCAGA
AGATGACTATATTT
>snR81_snoRNA ncrna chromosome:R64-1-1:XV:234346:234546:1 gene:snR81 gene_biotype:snoRNA transcript_biotype:snoRNA description:H/ACA box small nucleolar RNA (snoRNA); guides pseudouridylation of large subunit (LSU) rRNA at position U1052, constitutive pseudouridylation of U2 snRNA (LSR1) at position 42, and stress-induced U2 pseudouridylation at position 93 [Source:SGD;Acc:S000081375]
AGGTTAGGGACTGCAAAAGAAGCGGCGAGGCAGCCCACATCAAGTGGAACTACACAGACT
TCCTTGTCGCGATACTACGGTCCCAAGAGCAATCCTAACAAGCAATTACATATTCCCCCG
CTGAACCTGTACAGTCCACGGATGGTGCAGAAGTTATATGATTTGGGGGAAGACGCTTTT
TCACATCTTCTTGCATGATAA
>snR10_snoRNA ncrna chromosome:R64-1-1:VII:345986:346230:1 gene:snR10 gene_biotype:snoRNA transcript_biotype:snoRNA description:H/ACA box small nucleolar RNA (snoRNA); essential gene required for for preRNA processing, specifically for cleavage at sites A1 and A2; also guides pseudouridylation of large subunit (LSU) rRNA at position U2923 [Source:SGD;Acc:S000007499]
AACGCAAATTTAACAGCCATTCGTAACACGTACAGTATCTCGTCGAGGTTGAACCCCTCC
GGGGCGTTCTTGACCCATGAAGAATGTGGATTGGTGTTGCAATATATTTATTATTGGCTT
GGACTGGAGAACAAATTTATCGATCTTGGGTGCAACAGTCTTTCTGTCGTCTGTTTTTTA
GCAGATCTAAGGGTTTACCTTCGTGTGCCCGGATGAGGACCGTTGCAAGGATTGATAATA
CAACT
>snR70_snoRNA ncrna chromosome:R64-1-1:XVI:718887:719050:-1 gene:snR70 gene_biotype:snoRNA transcript_biotype:snoRNA description:C/D box small nucleolar RNA (snoRNA); predicted to guide 2'-O-methylation of small subunit (SSU) rRNA at position C1639 [Source:SGD;Acc:S000006461]
TGATATGATGATTTGTTGTCGACCGGGCGGACATATTAGTATCTGTTAAAGGGTCGCCGT
CTACTCTCATCGTTCTTTTGTGTACAAATTTTTTAAAGGAGCGATGTTGATGGCATTATG
GTTCTTTAGTGGAGAATTGATGATTGGTCACAAGACATCTGATT
>snR9_snoRNA ncrna chromosome:R64-1-1:XV:407948:408134:-1 gene:snR9 gene_biotype:snoRNA transcript_biotype:snoRNA description:H/ACA box small nucleolar RNA (snoRNA); guides pseudouridylation of large subunit (LSU) rRNA at position U2340 and U2345 [Source:SGD;Acc:S000007292]
GGGAATATAATACTAAATACTCTGTTATATAGAACTTTCTACGCCTTTTCCTCTATGGCT
ATGAAAGCGTGGACAACGGAGACAAATAGACCAATTACTGAATATGGCTTTTGACATATC
TTCTTCTTCATGGGTGAGGATTAAGCTGATATCCTGACCCACCTATCATTAGTCCTTCAG
ACATACT
>snR61_snoRNA ncrna chromosome:R64-1-1:XII:794486:794575:-1 gene:snR61 gene_biotype:snoRNA transcript_biotype:snoRNA description:C/D box small nucleolar RNA (snoRNA); guides 2'-O-methylation of large subunit (LSU) rRNA at position A1133 [Source:SGD;Acc:S000006452]
CTACAATGATGATAAAATTTACTATTCAGTTCTGCTTCTGAACCAAAATAATAGGAAGAT
AACCAATTTTACCAAAGCTCAAATCTGATT
>snR13_snoRNA ncrna chromosome:R64-1-1:IV:1402919:1403042:1 gene:snR13 gene_biotype:snoRNA transcript_biotype:snoRNA description:C/D box small nucleolar RNA (snoRNA); guides 2'-O-methylation of large subunit (LSU) rRNA at positions A2280 and A2281 [Source:SGD;Acc:S000006498]
AGGAAGTTTTTTCCTTTTTATATGATGAATATGAGTGCATTTGGCTCGAGTTGCTGTTTG
GCTTTTGCCAAATCAGTAACGGTGTGGAAAAACTCAAGCTACCTTTTTTTACTTTTATCT
GACC
>snR84_snoRNA ncrna chromosome:R64-1-1:IV:1492477:1493026:-1 gene:snR84 gene_biotype:snoRNA transcript_biotype:snoRNA description:H/ACA box small nucleolar RNA (snoRNA); guides pseudouridylation of large subunit (LSU) rRNA at position U2266; overexpression confers resistance to baking-associated stress [Source:SGD;Acc:S000028466]
ATTGCACAACTTAAGTTTGTCGAGGATCATTTTTTTGAACTGAATCATGCTCTTTTTAAG
TGCTTTGAAACCCTCGATGAATGTGTCAATGTGCAAAGATAAACCATTGTTCTCTGTTGA
TCAGTGACTTAATGTTTGCTTTGGAGAATGATATTTTCCCTTTCCTATATTTGACTTTTG
TTCTAAAAGTTATTTGGAGAGAAAAGGCATGATTGAGGTTGCGACTTTTTCGTTTTTGCT
TTTGCATGGATAATTCATCCATGCACATCTCACTTTATTGGACCTTCAAGATTGGTTTCC
CATGTAATTTAATTTTCTCTCCTCTACATTTAATATGTTCTATATTAATTAATACCAATT
GAGTTGTGCGTACTTCATTGCAGATATTTTACCAGACCTGTCTGAGTTTTTCGTTCAAGT
TTGGTTGAAATCGGCTTGAGGTATATGAACGTGGTTGGGATATGGAGATTGGGAGATCAA
AGAAGCGAAAATACCTGAGACAGTTTTTTTAAAAAAGAAGCTAAGGAACATGACTCAAAG
AGACACATTA
>snR58_snoRNA ncrna chromosome:R64-1-1:XV:136088:136183:-1 gene:snR58 gene_biotype:snoRNA transcript_biotype:snoRNA description:C/D box small nucleolar RNA (snoRNA); guides 2'-O-methylation of large subunit (LSU) rRNA at position C663 [Source:SGD;Acc:S000006449]
CTTTATGATGATATTCTTTACGAACTTTTAGACGTTAGACTTCTGAAGGAGATTAGACCC
TCCTATGGAAGAGAAACTCGTTAAACTTATCTGAGT
>snR191_snoRNA ncrna chromosome:R64-1-1:XIV:721938:722211:-1 gene:snR191 gene_biotype:snoRNA transcript_biotype:snoRNA description:H/ACA box small nucleolar RNA (snoRNA); guides pseudouridylation of large subunit (LSU) rRNA at positions U2258 and U2260; encoded within the intron of NOG2/YNR053C [Source:SGD;Acc:S000029463]
TACCAAACCTTTTTGTCAGGGTGCTTCTCTATCCGTTTTAGGATAAACTTATCTACAGAA
GTGTCTGTTACTGTTTTGGAAGAGTAATACTGTTCGCTTATCCATATTTCCCCGTTCTGG
GGAAGCCTCATGGGTAAATTAGAAGGACAACCTTTGTTTTAAAGGTATACCTTCGCTTTT
TAGAACAGCGAGGATCTTATGAGTTGAGCTTTTGTTATTTGAGACTTTATCTCGGGCTCC
ATACAATATGTTCGTAGTAAAGATCCTCACAATT
>snR76_snoRNA ncrna chromosome:R64-1-1:XIII:297725:297833:1 gene:snR76 gene_biotype:snoRNA transcript_biotype:snoRNA description:C/D box small nucleolar RNA (snoRNA); guides 2'-O-methylation of large subunit (LSU) rRNA at position C2197 [Source:SGD;Acc:S000007310]
AATGGAAATGAGGATCCACAGCACTGGGCACTGAGGGGGAAACAAATATCCTTTCAAATG
AGTGACAATGCTTTAGCGGGCCTAGAAAACCCGCGCAACTGATCCATTG
>snR161_snoRNA ncrna chromosome:R64-1-1:II:307185:307345:-1 gene:snR161 gene_biotype:snoRNA transcript_biotype:snoRNA description:H/ACA small nucleolar RNA (snoRNA); guides pseudouridylation of small subunit (SSU) rRNA at positions U632 and U766 [Source:SGD;Acc:S000087162]
TAAATATACAACACCCAGTATTTTTGGCTGCCCGTGTCTTTCTCTACCACGGGTAGTCTC
TCTAAGCTGGCAGATAGATGTTTATTGAACCGCTTAAGTTCCGTTGTGAAGTTTTCGTCT
TTCAGGCTGTATTTCATAACACTACTGTAGTTCACACATAC
>snR17b_snoRNA ncrna chromosome:R64-1-1:XVI:281056:281517:-1 gene:snR17b gene_biotype:snoRNA transcript_biotype:snoRNA description:Small nucleolar RNA (snoRNA) U3; part of small (ribosomal) subunit (SSU) processosome; SNR17A also encodes snoRNA U3 [Source:SGD;Acc:S000007441]
GTCGACGTACTTCATAGGATCATTTCTATAGGAATCGTCACTCTTTGACTCTTCAAAAGA
GCCACTGAATCCAACTTGGTTGATGAGCCCCATAACCTTTGTACCCCAGAGTGAGGAAAT
GAAATCGAATTTAAATTAGCTTGGTCCGCAATCCTTAGCGGTTCGGCCATCTATAATTTT
GAATAAAATTTTGCTTTGCCGTTGCAATTGTGATAACTTCCTTTGGAATTTGTTGCGATA
TTTAATGGCGCGATGATCTTGACCCATCCTATGTGCTTCCATTTTGGAAGGATAGGGATT
CATGGGTGGGTACAAATGGCAGTCTGACAAGT
>snR46_snoRNA ncrna chromosome:R64-1-1:VII:545370:545566:1 gene:snR46 gene_biotype:snoRNA transcript_biotype:snoRNA description:H/ACA box small nucleolar RNA (snoRNA); guides pseudouridylation of large subunit (LSU) rRNA at position U2865 [Source:SGD;Acc:S000006506]
ATGGCCTCTTCGAAGATCCGTAGATTTTGCATTTTTGCGGTGGTTTATGGATTCAAAGCG
AGGCCTAAATTAACGATCATGTCTTTGCTATTATATCAGAGGGCATATCATTGAATTTCC
GATTTCCAAAGGGAAGAAAATAAATAAAGTTGTGCTATTTCCATGCATCCTTTTTTCTTT
CATTCAATGACACATAC
>snR41_snoRNA ncrna chromosome:R64-1-1:XVI:719148:719242:-1 gene:snR41 gene_biotype:snoRNA transcript_biotype:snoRNA description:C/D box small nucleolar RNA (snoRNA); guides 2'-O-methylation of small subunit (SSU) rRNA at positions A541 and G1126 [Source:SGD;Acc:S000007305]
TCCCCTATGATTAAAAATTATTAATCATATACCAATTGTTCCGACTGAATAGTGGTTTAA
CTACATGTCGACAACCCTTTTTCGTTAAGTTTCAG
>snR69_snoRNA ncrna chromosome:R64-1-1:XI:364776:364876:1 gene:snR69 gene_biotype:snoRNA transcript_biotype:snoRNA description:C/D box small nucleolar RNA (snoRNA); guides 2'-O-methylation of large subunit (LSU) rRNA at position C2948 [Source:SGD;Acc:S000006460]
GTTTATGATGAGACCACGTCCTTAGTGACAATGCTATAAACCCAGCTCTTCGATTCGTTT
TTAATGAAAGGGAGAAGATTTTTTTGTCAAACGCTCTGAGT
>snR53_snoRNA ncrna chromosome:R64-1-1:V:61699:61789:1 gene:snR53 gene_biotype:snoRNA transcript_biotype:snoRNA description:C/D box small nucleolar RNA (snoRNA); guides 2'-O-methylation of small subunit (SSU) rRNA at position A796 [Source:SGD;Acc:S000006444]
TTTGATGATGATTACACTCCATGCTAATCATGAACGTGTTCGATGTAAATTTGAATACGA
TGATTAAAATTGTTGTTTACGCTTTCTGAAA
>snR8_snoRNA ncrna chromosome:R64-1-1:XV:832332:832521:1 gene:snR8 gene_biotype:snoRNA transcript_biotype:snoRNA description:H/ACA box small nucleolar RNA (snoRNA); guides pseudouridylation of large subunit (LSU) rRNA at positions U960 and U986 [Source:SGD;Acc:S000006497]
ATGATACATATTAAACATGCCTTCTATTCACTGTGCCATCTTACATCCGTAGGTGATCAG
AGGGGAAAAGAAGAGCTAGAGCAACTCCCACACTCATGAGCGTCCTCATACTGTTCTGGG
CGCTTCTCACAGGTGCTTCTTTTAGTGTCTCCCATTGGCCCAGATCGGTAGCTGCGCGAG
TGAGATATCT
