# Supplementary material for: Multilevel Gene Expression Changes in Lineages Containing Adaptive Copy Number Variants
Source: Mol Biol Evol. 2025 Jan 23;42(2):msaf005. doi: 10.1093/molbev/msaf005 (PMC11789944; doi:10.1093/molbev/msaf005)
Supplement: msaf005_Supplementary_Data [file msaf005_supplementary_data.zip › ST10_Unit_v12_teff_results.tab.txt]

	CDS_RPF_DGY1657_R1_tpm	CDS_RPF_DGY1657_R2_tpm	CDS_RNA_DGY1657_R1_tpm	CDS_RNA_DGY1657_R2_tpm	CDS_RPF_DGY1726_R1_tpm	CDS_RPF_DGY1726_R2_tpm	CDS_RNA_DGY1726_R1_tpm	CDS_RNA_DGY1726_R2_tpm	DGY1726_fet_ratio_r1	DGY1726_fet_ratio_r2	DGY1726_fet_pval_r1	DGY1726_fet_pval_r2	CDS_RPF_DGY1726_median_tpm	CDS_RPF_DGY1657_median_tpm	CDS_RNA_DGY1726_median_tpm	CDS_RNA_DGY1657_median_tpm	DGY1726_fet_ratio_median	DGY1726_fet_pval_median	CDS_RPF_DGY1735_R1_tpm	CDS_RPF_DGY1735_R2_tpm	CDS_RNA_DGY1735_R1_tpm	CDS_RNA_DGY1735_R2_tpm	DGY1735_fet_ratio_r1	DGY1735_fet_ratio_r2	DGY1735_fet_pval_r1	DGY1735_fet_pval_r2	CDS_RPF_DGY1735_median_tpm	CDS_RNA_DGY1735_median_tpm	DGY1735_fet_ratio_median	DGY1735_fet_pval_median	CDS_RPF_DGY1743_R1_tpm	CDS_RPF_DGY1743_R2_tpm	CDS_RNA_DGY1743_R1_tpm	CDS_RNA_DGY1743_R2_tpm	DGY1743_fet_ratio_r1	DGY1743_fet_ratio_r2	DGY1743_fet_pval_r1	DGY1743_fet_pval_r2	CDS_RPF_DGY1743_median_tpm	CDS_RNA_DGY1743_median_tpm	DGY1743_fet_ratio_median	DGY1743_fet_pval_median	CDS_RPF_DGY1741_R1_tpm	CDS_RPF_DGY1741_R2_tpm	CDS_RNA_DGY1741_R1_tpm	CDS_RNA_DGY1741_R2_tpm	DGY1741_fet_ratio_r1	DGY1741_fet_ratio_r2	DGY1741_fet_pval_r1
YAL062W	88.1277527217136	108.48951585610452	152.37651101980023	197.8787967094689	48.09610070571256	49.0307985514748	85.11378975949327	97.52724358555292	0.9775086505190311	0.917883211678832	1.0	0.7516742281482742	48.56344962859368	98.30863428890906	91.3205166725231	175.12765386463457	0.9483065953654188	0.8279444234543312	64.62544765175399	70.83801600788654	122.76514428497234	163.8648811555575	0.9100346020761246	0.7883211678832116	0.6836055027052127	0.19678973540878814	67.73173182982026	143.31501272026492	0.8431372549019607	0.3844970904600979	40.05217037685498	41.66567283655546	82.55953538593755	83.51511555255593	0.8391003460207613	0.9105839416058393	0.4873280101607907	0.6566390306471278	40.85892160670522	83.03732546924674	0.8770053475935828	0.5692811363569354	21.694099480367623	16.38393001741744	52.21411470731618	40.34335354140365	0.7179930795847751	0.7408759124087592	0.26187590802615884
YAL060W	139.22408839613428	129.60954984200987	292.1733204299265	330.8257014045912	246.6943804137947	301.9345075720442	474.0512162313446	511.7278419442268	1.0901467505241091	1.5051020408163265	0.5191669873527553	0.0013162282845286329	274.31444399291945	134.41681911907207	492.8895290877857	311.4995109172588	1.289351851851852	0.0505498951748066	240.3272503161335	241.22309069402996	511.7793583370773	533.554364405658	0.9853249475890985	1.153061224489796	0.9483982923932813	0.2748692315463297	240.77517050508175	522.6668613713676	1.0671296296296298	0.6516872912679665	280.8766916753683	299.6274216120558	603.151823231848	720.3842300415644	0.9769392033542977	1.0612244897959182	0.850175668071314	0.6645341507989346	290.2520566437121	661.7680266367062	1.0162037037037037	0.9007498857192701	254.72486356393983	254.43654802895296	645.1729190641413	526.9732233052791	0.8280922431865829	1.232142857142857	0.14004132384250528
YAL059W	87.55056641448687	72.10885312935815	101.8579060929595	108.91376593802714	97.47054371071546	71.817547878282	137.7382480070632	129.69464682132462	0.8232558139534883	0.8368580060422961	0.3254352973968937	0.3968884759670373	84.64404579449874	79.82970977192251	133.7164474141939	105.38583601549331	0.8361955085865258	0.4152684864618701	109.91661880980814	91.83644468416094	191.8074220110508	134.13009924330785	0.6662790697674418	1.0347432024169185	0.03672000893099084	1.0	100.87653174698454	162.96876062717934	0.8177014531043593	0.32757696574776923	54.37918201535992	52.60003449255758	92.29726231702152	147.1265289392723	0.6848837209302325	0.5407854984894259	0.09484491800861491	0.004430815683973485	53.48960825395875	119.71189562814692	0.5904887714663144	0.021118434522644308	59.16608251192189	54.98907870844589	96.99939195627438	92.12014316157476	0.7093023255813954	0.9018126888217521	0.15368341088183873
YAL058W	22.634446414696352	18.38114478750589	56.020432740462105	57.91290685980152	23.072175799567432	24.41605877402416	72.10220559786825	65.19219113993489	0.792079207920792	1.1829652996845426	0.6032192526193496	0.7214634002436398	23.7441172867958	20.507795601101122	68.64719836890157	56.96666980013181	0.961111111111111	1.0	26.83733322310589	24.04124536872935	73.83821574429395	73.81387372378992	0.8985148514851484	1.028391167192429	0.8650475332542458	1.0	25.439289295917618	73.82604473404194	0.9583333333333333	1.0	35.65604993961637	38.55938783518165	84.48369091936065	81.2891722778788	1.0445544554455444	1.4952681388012616	0.8739352088411299	0.2582362898075269	37.10771888739902	82.88643159861974	1.2444444444444445	0.5209519619191318	22.71497553880377	24.07208236143705	83.39628997674905	68.08082293415187	0.6732673267326733	1.1167192429022081	0.2954994169284587
YAL056W	33.66564175326291	33.56959446359985	177.76142712914535	206.02977733912311	30.56090035338192	29.76075658289413	185.2158079492144	174.19945371001208	0.873015873015873	1.049079754601227	0.6825506643782624	0.8916073100961195	30.160828468138025	33.61761810843138	179.70763082961324	191.89560223413423	0.9600000000000001	1.0	32.2646017429133	37.82252157863269	189.30084774613368	219.16752184657497	0.8994708994708995	1.0613496932515336	0.788088711136834	0.8975500967495367	35.043561660772994	204.23418479635433	0.9828571428571429	1.0	40.56539538777387	46.503212312738405	227.40596139059545	263.73594761366473	0.9417989417989417	1.0797546012269938	0.8981867082309322	0.8064523034807547	43.53430385025614	245.5709545021301	1.0114285714285713	1.0	42.90491768564254	52.93562475298082	261.58972385298904	243.1872221777478	0.8677248677248678	1.3374233128834356	0.6116821336492027
YAL055W	123.93643215725972	112.08992795253282	86.02211621373539	106.57638271470807	118.9421157128542	129.2715861809076	79.98167748659687	77.65447786338876	1.0319222761970854	1.582699619771863	0.8404406915042211	0.02396560727061242	124.10685094688091	118.01318005489627	78.81807767499282	96.29924946422173	1.2857142857142856	0.23273559427760937	117.02359416285914	140.42204134552796	86.57973910221043	112.64336450462142	0.9382373351839001	1.185361216730038	0.8418389983631193	0.40404772858366245	128.72281775419356	99.61155180341592	1.0546938775510204	0.8479346647562908	133.71130642139377	147.86454140685632	84.51995446096204	90.5165024155672	1.0978487161693269	1.5532319391634979	0.6219235667863758	0.023257149045737148	140.78792391412503	87.51822843826463	1.313469387755102	0.17651436629204775	89.39324385807997	95.04119628985502	72.2106584563376	64.68093812584075	0.8591256072172102	1.3963878326996197	0.5254068558093998
YAL053W	71.3417991084548	77.03956446308011	124.20962912750608	109.55683375401024	68.24547622868684	93.3108370049028	104.55306598135644	108.33892671834884	1.137630662020906	1.2247510668563302	0.5900473051027877	0.35716807599479766	80.77815661679482	74.19068178576745	106.44599634985263	116.88323144075815	1.1952755905511812	0.4632353393054565	71.45837287243555	62.62306355266373	97.00605251133604	91.39951799686132	1.28397212543554	0.9743954480796587	0.2813057559828734	0.9118402396689321	67.04071821254963	94.20278525409867	1.121259842519685	0.6623970171338469	162.99011755413787	176.9457099021669	155.97705477534922	157.24016834958456	1.8205574912891986	1.6002844950213373	0.0013670335135039825	0.013486195139063548	169.96791372815238	156.60861156246688	1.7086614173228345	0.004591282112637672	86.28644635228734	91.50971999252444	83.09986222767414	84.24415846504488	1.8083623693379793	1.5448079658605975	0.005899418567100642
YAL051W	27.898126390470843	29.135905463472643	70.66697195038373	80.32660044798915	23.842617257955062	33.97671956291851	69.81260289893069	73.94649419930471	0.8658227848101266	1.2644628099173554	0.7420507075700139	0.5472773848843411	28.909668410436787	28.517015926971744	71.8795485491177	75.49678619918643	1.0634920634920635	0.8763575416225362	22.04670864242977	27.077432273705924	57.66130475451598	68.11705508066771	0.9670886075949366	1.0964187327823693	1.0	0.8751688724708644	24.562070458067847	62.889179917591846	1.0343915343915344	1.0	25.209109563446894	27.430390480359545	66.17035006509526	60.485515401901054	0.9645569620253164	1.2506887052341598	1.0	0.5270319587900982	26.319750021903218	63.32793273349816	1.1005291005291005	0.8722489162753488	25.59394139744681	26.74964338504361	68.48323833245273	67.89354410742067	0.9468354430379746	1.0853994490358128	1.0
YAL049C	278.58491677105013	281.60110094126696	292.25971454554525	302.0825431610628	260.914107288943	183.3391059656955	273.2084638202896	290.90658057483887	1.0020986358866737	0.6759656652360515	1.0	0.0022399269152523164	222.12660662731923	280.0930088561586	282.05752219756425	297.171128853304	0.8356309650053023	0.14294954838252932	302.3704147958022	239.74494863870623	285.37201811400234	327.53401177238226	1.112277019937041	0.7854077253218884	0.377971578020324	0.043993296154944184	271.05768171725424	306.45301494319233	0.9374337221633087	0.637320965903457	368.74064929285777	390.0100118472563	327.867650738246	343.3105204618179	1.180482686253935	1.2188841201716736	0.14209093724604072	0.07577306058571573	379.37533057005703	335.5890856000319	1.1983032873806998	0.1048634744194997	331.4262670789771	321.12764181174583	297.9379697648818	316.4420404697452	1.1668415529905563	1.089055793991416	0.18341626996662108
YAL048C	18.87128755506311	16.747090273885117	38.561396098098086	41.60053933323197	20.941965299351036	19.527429936692997	48.13473379287189	44.69448800086317	0.8895705521472392	1.0843672456575681	0.845254665940939	0.842690209923513	20.234697618022018	17.809188914474113	46.41461089686753	40.080967715665025	0.9819819819819819	1.0	21.61047490394189	18.63197658091638	39.11480660346202	43.00740897694264	1.128834355828221	1.074441687344913	0.8446376593035636	1.0	20.121225742429132	41.06110779020233	1.1036036036036037	0.8430239779368267	20.775170613595925	23.836873637110685	43.55832001223087	37.2563003650648	0.9754601226993865	1.5880893300248138	1.0	0.3266936084878528	22.306022125353305	40.40731018864784	1.2432432432432434	0.561068641607478	17.129257065842808	17.180288388756214	34.697063467138626	37.13376146711273	1.0102249488752557	1.1488833746898264	1.0
YAL047C	14.250697150944076	12.620772590816664	40.50298302303105	49.84010074411589	17.633477436213298	16.087746523645166	49.326188489531184	52.74948454897964	1.0142045454545454	1.2055335968379446	1.0	0.6714282500021522	16.86061197992923	13.43573487088037	51.03783651925541	45.17154188357347	1.1111111111111112	1.0	14.957195716957076	16.413282837380297	46.79546027359639	47.81761745387036	0.9090909090909092	1.3557312252964429	0.8288123666763023	0.5218087789256072	15.685239277168687	47.30653886373338	1.1178451178451179	0.832792749152024	14.632408090103617	15.391006877243536	51.92865863987873	52.38897245917072	0.8011363636363636	1.1620553359683794	0.6657032639591864	0.8289670903212422	15.011707483673575	52.15881554952473	0.9696969696969697	1.0	17.721576307283243	15.618548614939076	48.28136937244783	48.90820858182544	1.0426136363636365	1.2608695652173914	1.0
YAL046C	105.36697350861267	101.54036395769444	122.35394908092	126.12066257825624	134.2188573044816	132.27412773062107	142.07890685061892	140.090159750506	1.097560975609756	1.172670807453416	0.6538995214366687	0.41747435903443697	133.24649251755133	103.45366873315356	141.08453330056244	124.23730582958812	1.1332533013205282	0.5292320441734497	130.16395537182424	135.0830448124639	160.11043278041106	143.98899336812917	0.9442508710801393	1.1652173913043478	0.7896302443854099	0.37136512721424403	132.62350009214407	152.04971307427013	1.0468187274909964	0.8582746853042084	165.40132406634453	152.45094742758215	164.2353847830741	156.65505704948887	1.1695702671312427	1.208695652173913	0.3885627952745326	0.2933107470370395	158.92613574696333	160.44522091628147	1.1896758703481394	0.33937773396520377	111.39856059319656	129.31564244706314	144.01943619270568	141.48854748835686	0.8977932636469222	1.1354037267080745	0.5823564024109431
YAL044W-A	131.41768588020705	136.46940033687213	31.19622691190993	26.51924049742736	188.2511578048453	186.2903666176042	24.560860999623348	42.99107457107586	1.8193686209352005	0.8420132141469103	0.039421698504181216	0.589523396084993	187.27076221122473	133.9435431085396	33.77596778534961	28.857733704668647	1.1943127962085307	0.5726725950056478	181.5195523094349	189.069480730588	31.82259501546979	27.93783794967329	1.3539045810586279	1.3151962689467547	0.26356496623977743	0.3699136700246656	185.29451652001146	29.88021648257154	1.3358466178371389	0.3130113592300857	218.80031959864436	229.5274232402513	21.277750773389048	23.10095891506553	2.4407785426062185	1.930820054411193	0.003684881461227674	0.04218651147005927	224.16387141944784	22.18935484422729	2.1762171477811285	0.013402086282734513	207.3257767359908	215.40437335902672	19.04715332959569	24.210087211058493	2.5836695941134584	1.7289156626506026	0.0031793554315582067
YAL044C	641.0867116576935	603.9489031098325	408.6392420455347	429.2785530570594	688.5337710937933	862.9371243100237	480.6883093947234	466.00892545211497	0.9126832377310389	1.316275764036958	0.29774400801848	0.0013429190816713777	775.7354477019085	622.517807383763	473.34861742341917	418.958897551297	1.1029609690444147	0.2634167589317753	667.8089075720219	615.7138156295168	483.46753136314857	508.86911191768	0.8801784576163162	0.8599857853589197	0.13958674058488127	0.08991678846382953	641.7613616007693	496.1683216404143	0.870121130551817	0.10790424101069412	1217.0835375400616	1331.709108564517	884.1781589022053	881.6199868300902	0.8776290630975143	1.0739161336176262	0.09087465103090188	0.35662640483207675	1274.3963230522893	882.8990728661477	0.9710632570659489	0.7294632735961002	810.3151824569495	853.558835703381	588.386899913589	570.5802680488605	0.8776290630975143	1.0632551528073917	0.12397474041059876
YAL043C	30.76781133605958	28.5969303808814	37.317220323397	34.57836410751675	32.97392891486143	33.057419065841906	38.98964357622783	38.38445528469882	1.0266990291262137	1.041112454655381	1.0	1.0	33.01567399035167	29.68237085847049	38.68704943046332	35.94779221545687	1.0326876513317191	1.0	31.864704780014197	29.491287733094182	29.809561127832097	30.2388898343927	1.2973300970873787	1.1789600967351874	0.47972900324431156	0.7173012984907678	30.677996256554188	30.0242254811124	1.2372881355932204	0.719192241969923	36.32813741877615	32.967155376227176	32.85718406051236	25.896616363385554	1.342233009708738	1.5392986698911728	0.39106031858312584	0.2726733325458053	34.64764639750166	29.376900211948957	1.427360774818402	0.37684501748367577	32.441421964846114	37.609329188010456	30.199555916068096	30.662947300630183	1.3033980582524274	1.4836759371221284	0.48311645735443187
YAL042W	97.76344682168804	103.87181283516097	182.5203872512861	197.8897460193977	111.6359735073046	91.14194831139405	232.22356906196111	203.3997167093422	0.8973880597014925	0.8533333333333333	0.5502959775384085	0.38330897655045	101.38896090934932	100.8176298284245	217.81164288565165	190.2050666353419	0.8773584905660378	0.49084465301873503	126.99879812312696	120.34868538633329	238.25717119685945	243.94634516033796	0.9944029850746269	0.939047619047619	1.0	0.7417325081331684	123.67374175473012	241.1017581785987	0.9679245283018868	0.8683863683398263	155.46629978164282	145.75913172636442	275.1136267466288	275.54155814355266	1.0541044776119401	1.0076190476190476	0.7484975679038889	1.0	150.6127157540036	275.3275924450908	1.0320754716981133	0.873147180714545	154.8629187071813	149.93182479153847	310.6785344295902	280.2147443464682	0.9291044776119403	1.019047619047619	0.6890454611924495
YAL041W	44.651945487290014	36.68808138098344	78.11084747150123	71.67447646051795	42.125427782511615	53.98930414268974	73.1522997403045	78.35796259462535	1.006993006993007	1.3457031249999998	1.0	0.2856109963047005	48.05736596260068	40.67001343413673	75.75513116746492	74.8926619660096	1.167587476979742	0.5910019568730993	39.104927616189606	37.86302273130888	67.77270444008734	68.99290030695381	1.0087412587412588	1.072265625	1.0	0.8852439796661392	38.48397517374924	68.38280237352058	1.0368324125230202	1.0	48.66846303630327	48.90448171790483	66.65367549059764	80.98118214520376	1.2762237762237763	1.1796875	0.35319812807715195	0.585734099291095	48.78647237710405	73.81742881790069	1.2173112338858194	0.5018166393643761	46.80744913884049	49.83054801031537	74.91896830721144	73.56214573227405	1.0926573426573427	1.322265625	0.7904294566553176
YAL039C	111.45985749994152	120.0582579615162	206.2871365205904	197.5868054199978	156.40645388470423	158.7639472303037	267.3215267835972	268.0560043246376	1.0833333333333333	0.9736842105263158	0.6427188463084436	0.8782027973639563	157.58520055750398	115.75905773072887	267.6887655541174	201.9369709702941	1.0279232111692844	0.8777131098451233	193.9698700645532	191.45253702992204	307.85447752145416	313.0546777730344	1.1666666666666665	1.006578947368421	0.3343379360287044	1.0	192.71120354723763	310.45457764724426	1.0837696335078535	0.6044846362037621	225.9362270573612	238.5577772524917	330.4616623831404	282.46853691976395	1.2666666666666666	1.3898026315789473	0.11194933206100252	0.02575457380892838	232.24700215492646	306.4650996514522	1.3228621291448517	0.06059202115209594	130.3493382545518	136.0010363245245	182.4598227876388	191.908383611822	1.322222222222222	1.1661184210526316	0.10084057352331335
YAL038W	5515.151401168911	5222.2582665240725	4239.765067060195	3857.416806171384	6346.887785390358	7176.871194572476	4476.597105851623	4670.763394514601	1.0899308224442736	1.1351550960118166	0.0023859886617617204	8.310863395132161e-06	6761.879489981417	5368.704833846492	4573.680250183112	4048.5909366157894	1.114630467571644	0.00012596668995357356	6598.1998214815685	5640.41183372226	4486.855119393506	4212.634190830289	1.1306687163720217	0.9889217134416542	1.373315476777685e-05	0.7130855937384031	6119.305827601915	4349.744655111897	1.0610859728506787	0.039787198133838936	6141.394012667327	5888.679061510806	3324.614513940801	2928.051072084342	1.4196771714066103	1.4852289512555392	2.5290584614726504e-32	1.964887228042568e-37	6015.036537089067	3126.3327930125715	1.4509803921568627	9.375596792926257e-35	5289.876880073328	5851.778600770533	4392.3652663208	4611.003548500846	0.9254419677171407	0.9372230428360412	0.007567135328958686
YAL036C	65.13212174508348	65.31503335284523	146.2999735210529	145.9161186526491	69.07773813391472	56.9609819666952	180.83511757268067	163.42938893112782	0.8584269662921349	0.7790178571428571	0.47302355106489846	0.23831634279963662	63.01936005030496	65.22357754896436	172.13225325190425	146.108046086851	0.8206278026905829	0.40175358301832076	78.01572944190609	71.27552527096672	213.76911192966023	157.47287720753144	0.8202247191011236	1.0111607142857142	0.36740942685927314	1.0	74.6456273564364	185.62099456859585	0.9013452914798207	0.6126060668949017	62.48448014773064	57.01900758000823	120.13568011186648	139.0795815440206	1.1685393258426966	0.9151785714285714	0.5173727686487968	0.7453771537945713	59.751743863869436	129.60763082794355	1.0336322869955157	0.914093819089312	50.64529851763701	44.69202933432815	132.69727116403064	136.29214199179376	0.8584269662921349	0.7321428571428572	0.5055201933710776
YAL035W	20.30479511271033	19.723575640622663	163.384941881275	148.77205099921824	24.519332776773712	29.386421786522572	165.0653987751188	136.7007275521916	1.2016129032258065	1.6165413533834585	0.6326819856290287	0.12021805780505962	26.952877281648142	20.014185376666497	150.8830631636552	156.07849644024662	1.3984375	0.42939158265598804	17.649890886089906	25.3770210124356	155.006047877693	131.60018350969722	0.9193548387096775	1.4511278195488722	0.8623451632164817	0.2572153975035794	21.513455949262752	143.3031156936951	1.171875	0.7402438757743455	21.39596208021095	18.37326554131253	146.22613954646403	114.41986049454492	1.1774193548387095	1.2105263157894737	0.7397039384465127	0.5981736157532641	19.884613810761742	130.32300002050448	1.1953125	0.734118578482194	23.32932268161972	26.05919973910301	133.0111422633942	142.70309351029258	1.411290322580645	1.37593984962406	0.32781851431602693
YAL034W-A	27.583360956245485	25.971685185217872	29.829795840318976	32.84771328987542	26.86975868321753	38.9322347206373	33.03963763422812	30.844256275846146	0.8789189189189188	1.595448798988622	0.7102197733518585	0.2107161002906785	32.90099670192741	26.77752307073168	31.94194695503713	31.338754565097197	1.2060889929742389	0.5884683815361685	20.04383360228902	25.34504253220508	29.368437453249125	30.556836639065168	0.7372972972972973	1.048040455120101	0.5555175831299576	1.0	22.69443806724705	29.96263704615715	0.8864168618266979	0.847622395641529	25.54398776390791	30.57718268079472	36.44459042500892	31.37805804190324	0.7578378378378378	1.2313527180783816	0.4611506100285757	0.5846299567657265	28.060585222351314	33.91132423345608	0.968384074941452	1.0	42.963703829565176	35.090788573505115	44.97549661640404	49.26433769724306	1.0324324324324323	0.9001264222503159	1.0
YAL034C	95.21198836526725	102.20729574066782	64.03949964318132	66.80145203480491	79.13972987086565	96.3363717301894	43.6407616753399	54.009443144318034	1.2192333557498318	1.166013071895425	0.4572482313499585	0.5641201813678622	87.73805080052753	98.70964205296752	48.82510240982897	65.42047583899311	1.190854870775348	0.4731691941136403	80.54226789538187	78.66060296562523	38.19893573948893	42.08053741438642	1.417619367854741	1.2215686274509803	0.2077527996475353	0.5371993896523446	79.60143543050356	40.13973657693768	1.3141153081510937	0.31907423423822295	54.11353459461456	59.35015998433858	29.922803024659466	34.7452109589933	1.2158708809683927	1.1163398692810458	0.4868707338868105	0.6918189568631057	56.731847289476576	32.334006991826385	1.1630218687872764	0.6837820180403458	17.793091950169774	23.17813644570254	21.13788202436972	24.387450487329986	0.566240753194351	0.6209150326797386	0.10348131641533413
YAL033W	68.7739739138551	73.23913302270486	131.1094775474461	134.89555859963048	109.04623988646492	92.98919494066573	174.9929743246582	184.09038070206967	1.1866666666666665	0.9300184162062615	0.33898513312232936	0.6984622424302652	101.01771741356532	71.00655346827998	179.54167751336394	133.00251807353828	1.0543071161048687	0.8475270341830143	93.09463668591611	88.18881521778195	195.41074063264568	210.71711939717704	0.9066666666666666	0.7716390423572743	0.6955689845012423	0.17588631853633685	90.64172595184903	203.06393001491136	0.8352059925093632	0.38063907438367794	132.6916010195305	140.46945627492258	278.9722214115667	402.92491980499074	0.9066666666666666	0.6427255985267034	0.6461378423393587	0.011366251547402974	136.58052864722654	340.9485706082787	0.7509363295880149	0.12200818855237493	147.5714785277211	146.82360523986378	342.918081621141	319.7152468512394	0.819047619047619	0.8453038674033149	0.3185162299521698
YAL032C	47.40323273223317	43.96910552840085	50.12998172278724	50.22538504834528	54.05875171299864	47.878365252188	51.85238338048938	48.14373961353349	1.102536997885835	1.136	0.7782900810171071	0.6645751737535173	50.96855848259332	45.68616913031701	49.998061497011435	50.17768338556626	1.1197802197802196	0.6695656770220264	50.83115881018651	49.6679259127019	43.27053979404972	41.7546675813514	1.2420718816067655	1.3599999999999999	0.4723414265626549	0.3019082261561931	50.2495423614442	42.51260368770056	1.2989010989010987	0.3812880372854508	49.362392228913016	52.738820863250346	45.57593160379216	35.62727431621415	1.1448202959830867	1.6914285714285715	0.6650536913491243	0.07496828575961081	51.05060654608168	40.60160296000315	1.381318681318681	0.24472306165359597	61.176603425615575	61.76819867192355	39.92587109545858	48.01560832096474	1.6194503171247359	1.4697142857142858	0.08684460392831692
YAL031C	24.73510267054362	22.832760606820944	48.45627029962903	48.20658548049295	25.919170060161985	33.07387073341934	49.962847375946126	49.448746461700914	1.0176470588235293	1.4113924050632913	1.0	0.3105470109255865	29.496520396790665	23.783931638682283	49.70579691882352	48.33142789006099	1.2052845528455285	0.6070484245231295	22.1151496205798	24.46899013488929	37.28887710806941	41.45887265005964	1.1627450980392156	1.2447257383966244	0.7139386779663357	0.5864107096495702	23.292069877734544	39.37387487906452	1.203252032520325	0.5885213451383526	28.07582606083887	27.9610709670964	42.68428793303808	32.25551848512245	1.2901960784313726	1.8291139240506329	0.48656261114477783	0.10463910501395007	28.018448513967634	37.469903209080265	1.5203252032520325	0.21839187490164758	26.8402010672105	28.43337728339153	38.28923366695041	39.21887103370357	1.3745098039215686	1.529535864978903	0.476299518065987
YAL030W	294.39669423201383	324.8812823827677	83.69719415390469	73.53009751133705	328.4782262435696	559.3993615362479	74.96799511300559	72.25336033350774	1.2459482513505828	1.7523766410140333	0.21247917065581357	0.0023107563332886985	443.93879388990877	309.6389883073908	73.61067772325666	78.61364583262088	1.531099263772531	0.019057368312817777	296.30974163031635	320.48273700480854	52.460149609860046	70.9493183022944	1.6059141313619563	1.0224083295608872	0.016839135358820034	0.926395967783396	308.39623931756245	61.70473395607722	1.2688499619192688	0.2222419550102253	286.09206480595566	294.0207056250655	108.4255983854235	47.27043880558908	0.7503554165481945	1.4078768673607966	0.09503688053600542	0.10918340135646526	290.05638521551055	77.84801859550629	0.9459253617669459	0.7875264959506225	332.17901336724447	310.6609740222408	57.03895868881775	71.4948334799503	1.6559567813477396	0.983476686283386	0.008882940794792198
YAL029C	14.35674237905986	13.762778883785115	99.08814657989466	93.87717634751648	13.003556799134076	15.362738544549783	107.65718655571844	103.41517820785744	0.8344827586206897	1.0136054421768708	0.8382384526273662	1.0	14.18314767184193	14.059760631422488	105.53618238178794	96.48266146370557	0.9178082191780823	0.8427528169518591	15.27432364328277	15.686442599827476	116.17975051791043	103.37766286963898	0.9034482758620691	1.034013605442177	0.8450353751742893	1.0	15.480383121555123	109.77870669377471	0.9657534246575342	1.0	12.030648996206502	14.160172439872744	96.19973439395052	105.57878171723272	0.8620689655172414	0.9115646258503403	0.836262883430584	1.0	13.095410718039624	100.88925805559163	0.8904109589041097	0.8390254142070046	15.094503591766983	15.431212008548089	103.02641059992052	98.45832151880036	1.013793103448276	1.0680272108843538	1.0
YAL028W	10.59093147525674	12.1288744565454	27.185736358702	34.83459556865458	11.632751629889803	8.97719348478525	23.62160432897565	32.1798972637478	1.2615384615384615	0.8017241379310346	0.7951606311641533	0.6117114649522408	10.304972557337527	11.359902965901071	27.900750796361724	31.01016596367829	1.0081967213114753	1.0	9.474921686481494	13.153784585499391	28.062733618094075	28.8343107191312	0.8666666666666667	1.310344827586207	1.0	0.6383244510137691	11.314353135990443	28.448522168612637	1.0874316939890711	1.0	8.618710068223912	10.559855409490728	23.76015503028444	31.70719851087425	0.9307692307692307	0.956896551724138	1.0	1.0	9.589282738857321	27.733676770579343	0.9453551912568305	1.0	7.858702764008909	6.462131200770803	19.03245645202656	19.52843573114227	1.058974358974359	0.9511494252873565	1.0
YAL027W	39.65965829032311	40.102786980781424	79.04735003424332	82.78329051960083	55.97473789200176	52.280973551239775	87.06453324487276	83.21840596964438	1.2808764940239044	1.297520661157025	0.366152357207302	0.3636131709000733	54.12785572162077	39.88122263555226	85.14146960725857	80.91532027692207	1.2900608519269776	0.3628567210456034	52.79512725163473	70.95988006277068	93.1478572409988	104.34703115831203	1.1294820717131473	1.4049586776859506	0.6962927663637861	0.22210731138262355	61.87750365720271	98.74744419965542	1.2718052738336714	0.3774061152005401	46.10734704185992	60.05674436315004	111.55737225404432	127.7138882548022	0.8227091633466135	0.9710743801652892	0.5129023234042536	0.9016622605436928	53.08204570250498	119.63563025442326	0.9006085192697769	0.7977558734114822	42.71846570464859	41.21568737758543	94.8438499128016	91.04648181936528	0.896414342629482	0.9359504132231405	0.7874118178090126
YAL026C	25.595845885525875	25.460674540658182	85.92088344507854	87.90210193774814	23.247351997352364	31.695124451079437	90.70745722865496	86.54089412727039	0.8590604026845639	1.2620689655172415	0.7451429726432024	0.5389649586397992	27.471238224215902	25.52826021309203	88.62417567796268	86.91149269141334	1.054421768707483	0.8758525396059067	19.043322887756784	24.08755471370381	86.6318393142163	89.49540437659688	0.738255033557047	0.9275862068965518	0.4991322919784862	0.8728122930079308	21.5654388007303	88.06362184540659	0.8333333333333334	0.6200910534294966	24.553888698176497	23.91263560694869	79.97607726115898	79.39001132680576	1.0302013422818792	1.0379310344827586	1.0	1.0	24.233262152562595	79.68304429398236	1.034013605442177	1.0	27.18653814866267	24.37646244344883	101.423423264686	88.89630660296699	0.8993288590604028	0.9448275862068967	0.8751208182866692
YAL025C	41.409349097249134	53.55832734933309	159.05202091665222	130.39287575920164	74.6972544435837	38.6469157427792	193.1509737578939	137.99466038069613	1.4884615384615385	0.6812652068126521	0.08264489935849824	0.1448885146321069	56.67208509318145	47.483838223291116	165.572817069295	144.72244833792695	1.0426829268292683	0.9093865786167172	96.37237166353106	81.73302000238732	206.22431974390756	134.36859631418255	1.7961538461538462	1.4793187347931873	0.005728856003812922	0.07119522368626231	89.05269583295919	170.29645802904506	1.5945121951219512	0.029223633653256524	49.24118798019691	44.00525761468871	94.23401257547988	91.50975779375564	2.0115384615384615	1.170316301703163	0.005997642527592521	0.53827730316242	46.62322279744281	92.87188518461775	1.5304878048780488	0.10650981677619162	47.51215716866455	53.27386593402334	107.7771021736382	115.03544455363432	1.6961538461538461	1.1265206812652069	0.03512524319509138
YAL024C	12.892843618422113	11.708719448395769	39.10729524752132	39.20957332389957	13.88009038678021	15.814874654729694	32.03193002499682	38.32092700504645	1.312121212121212	1.3812709030100334	0.643236147358579	0.5029812052308854	14.847482520754951	12.30078153340894	35.176428515021634	39.15843428571044	1.3439490445859872	0.6507388734173927	13.027539489558707	15.18076122654356	28.13621068524473	30.62208134112935	1.403030303030303	1.6588628762541806	0.4805667927713439	0.25380889788283856	14.104150358051132	29.37914601318704	1.5286624203821655	0.36214665257706535	15.080840697309425	16.128233572630897	31.935902171237164	29.58286355837864	1.4303030303030302	1.822742474916388	0.36868747314697065	0.17474814028334015	15.604537134970162	30.759382864807904	1.6146496815286624	0.36419185864611836	23.55190322832292	22.02678588620459	34.149193600215895	40.2809304146826	2.090909090909091	1.8294314381270904	0.06811198863512052
YAL023C	96.9545401287148	86.37074133805494	124.44306140010733	132.30306423550718	82.42635440607631	96.8291049566648	166.5672050321885	134.6469207420383	0.6354300385109114	1.1010719754977027	0.0220141942064883	0.6316822282707055	89.62772968137057	91.66264073338488	150.6070628871134	128.37306281780724	0.8333333333333334	0.38883717156399655	75.51028358532315	69.50348519399061	132.0413412394915	137.5250893574622	0.7342747111681642	0.7733537519142419	0.1382804088421466	0.2263601350533404	72.50688438965688	134.78321529847685	0.7535014005602242	0.16427948225091438	90.86701861300418	89.3992681098805	160.84746091883662	148.9516219900076	0.7252888318356867	0.9188361408882082	0.10799968926915517	0.7003293843569726	90.13314336144234	154.8995414544221	0.8151260504201681	0.3402969476879816	124.61247369840346	117.44221051835632	276.0968200030766	221.9482911545199	0.5789473684210527	0.8101071975497703	0.002104167772017544
YAL022C	32.909078155800024	36.09526399696695	91.14413986198906	100.22417613164036	41.58089944301035	46.67446051663975	120.69254341406284	110.33107633284958	0.9556786703601108	1.175	1.0	0.6030279288725457	44.12767997982505	34.50217107638349	115.5118098734562	95.68415799681472	1.0581717451523547	0.894028546579119	41.84668659740539	41.76911575388437	125.12002528670575	132.82258981209313	0.925207756232687	0.8722222222222222	0.8911812266983921	0.5980429739169081	41.80790117564488	128.97130754939946	0.8975069252077563	0.6883210534770332	51.24770582410586	58.60274635921309	146.3184904246668	173.7631577966756	0.9695290858725761	0.9361111111111112	1.0	0.8049535789496463	54.925226091659475	160.04082411067122	0.9501385041551248	0.8985129180021538	41.78374105613053	45.92237917143506	144.39213162388543	133.39982587653617	0.8005540166204986	0.9555555555555555	0.4943301053061395
YAL021C	96.59045809417402	89.59296234012861	80.09731483545718	71.53530621190082	84.33715149919902	125.5019514495824	70.65855135781398	81.44945234657156	0.9900497512437811	1.2308306709265175	1.0	0.338049887922406	104.91955147439072	93.09171021715132	76.05400185219277	75.816310523679	1.1237785016286643	0.6662977584742285	84.98890956003346	83.02262188112684	57.805761293055625	61.57381469867846	1.218905472636816	1.0766773162939298	0.42466919631014327	0.7297796943682437	84.00576572058014	59.68978799586704	1.1457654723127035	0.5673335291715828	99.1930808457254	117.76877495705246	57.26943481755178	71.07737587332691	1.4361525704809288	1.323482428115016	0.11792452844439633	0.22954841432744436	108.48092790138892	64.17340534543935	1.3762214983713354	0.185810629001802	128.62908977800942	124.72865423200226	66.7522697333501	90.84252464683084	1.597844112769486	1.0966453674121406	0.02585360937105697
YAL020C	18.75794648866633	21.50604650320711	63.46408866024305	86.56175971395207	21.738423895238085	16.965907206481035	73.01877594482617	81.68863992750073	1.0067567567567568	0.8387096774193548	1.0	0.5899954678960981	19.35216555085956	20.13199649593672	77.35370793616346	75.01292418709755	0.9328358208955223	0.8591437836492408	20.953548954836265	19.6027847670082	90.71972662684834	87.93798773362006	0.7804054054054055	0.8991935483870968	0.5827461845959536	0.8610010117835459	20.278166860922234	89.3288571802342	0.8470149253731343	0.7242158268762596	21.561441644149344	18.32313513854859	76.8938296717609	107.73102196744918	0.945945945945946	0.685483870967742	1.0	0.2972257165123092	19.942288391348967	92.31242581960504	0.8059701492537313	0.48184251809738915	20.070200525702145	23.623326471686656	75.03616627007891	87.45793805396237	0.9020270270270271	1.088709677419355	0.8564618395114834
YAL019W	11.519184569735758	13.942618752933624	58.42522969452498	52.80877395582352	11.09409219481116	14.985801325618526	64.88936460457883	51.35933636543636	0.868020304568528	1.106060606060606	1.0	1.0	13.039946760214843	12.730901661334691	58.1243504850076	55.61700182517425	0.9781659388646288	1.0	12.416296462902826	13.657316134401482	56.09222354567201	54.56278462543285	1.1218274111675126	0.9469696969696969	0.8227307798618106	1.0	13.036806298652154	55.327504085552434	1.0305676855895196	1.0	12.517831776070569	12.371007228134674	49.6668983569824	43.56986391307325	1.2791878172588833	1.0757575757575757	0.6483969026968355	0.825195041420071	12.444419502102622	46.618381135027825	1.165938864628821	0.8205457229383057	12.770730131984104	14.581219119687963	51.287034827455415	46.33831219917961	1.263959390862944	1.1931818181818181	0.6539196642561846
YAL017W	33.51767581173325	32.957668567999846	139.3718764008236	159.9229134841858	33.19525534638086	46.99565202851197	131.08901777923592	141.87548410444523	1.0541666666666667	1.6067961165048545	0.891016453360669	0.0748031962585948	40.095453687446415	33.237672189866544	136.48225094184056	149.64739494250472	1.3243243243243243	0.2963494768613958	31.9420042695636	35.96474589990501	134.48444430457707	145.74935040625255	0.9916666666666667	1.1990291262135924	1.0	0.5036687731463702	33.953375084734304	140.1168973554148	1.09009009009009	0.8916392627685965	30.874812704575568	36.3855695826099	121.44637159714	133.78687395269958	1.0583333333333333	1.3203883495145632	0.8889995113781319	0.2833733579495903	33.63019114359273	127.61662277491979	1.1891891891891893	0.5849004466209181	29.80605336637953	30.75389873326517	132.30831516395654	120.70708900498816	0.9375000000000001	1.237864077669903	0.8880891689460578
YAL016W	130.31476696497506	126.66032330622934	166.142225560625	181.10804413911023	115.72559664200834	118.07483462193134	177.52911415238484	163.24685510948424	0.8316326530612245	1.0343347639484979	0.2775701354996884	0.866969530062677	116.90021563196984	128.4875451356022	170.38798463093454	173.6251348498676	0.9270270270270271	0.6754064311510424	112.02475165629605	128.02043522541854	168.1713105585079	183.34948913084528	0.8494897959183674	0.9985693848354793	0.3538307699420875	1.0	120.02259344085729	175.7603998446766	0.9229729729729731	0.6780560057075935	107.65560620231057	109.67314278448228	184.22176094793437	155.9894301542853	0.7448979591836734	1.005722460658083	0.09237385392515576	1.0	108.66437449339642	170.10559555110984	0.8635135135135136	0.39759334256543977	121.46152515033933	113.8827657072322	192.4101324537373	173.93820985372835	0.8048469387755102	0.9370529327610874	0.1890216512186868
YAL015C	18.6370574672571	25.197150783037475	66.60115073650312	67.90619842763353	24.739901425544367	16.319442792725734	71.05085136911673	88.5242168070327	1.2428571428571427	0.49595687331536387	0.5984737516985809	0.05300181610075958	20.52967210913505	21.91710412514729	79.78753408807472	67.25367458206833	0.7883435582822086	0.5974391277194943	22.436854519946674	21.68680175220509	78.2372379255602	71.79830390603965	1.025	0.8140161725067385	1.0	0.6098207167862971	22.06182813607588	75.01777091579993	0.9018404907975459	0.8634095501924515	51.70362009849813	40.33987607699905	72.1523729232967	89.66110055097916	2.5607142857142855	1.2129380053908356	0.0027584011637954466	0.5533192609263322	46.02174808774859	80.90673673713792	1.7453987730061347	0.053088255924396886	15.400766066367458	19.953247216415107	67.8752637448416	61.69597123285936	0.8107142857142856	0.8706199460916443	0.6985951364612923
YAL014C	51.55755577742004	53.198271367152685	125.2175669400574	129.90814387905593	68.99101504463047	61.39696249986461	147.89293093998285	140.31964474786346	1.1310679611650487	1.0682926829268293	0.5827251718948485	0.8234828240685165	65.19398877224754	52.37791357228636	144.10628784392316	127.56285540955666	1.099756690997567	0.7393349213191165	59.2001711647405	61.913692845511	156.83077446785916	171.07754272991286	0.9150485436893204	0.8829268292682927	0.7362052172945173	0.5796440900726378	60.55693200512575	163.954158598886	0.8978102189781022	0.6554573446391025	75.74550526886667	77.97181583602655	177.8819964655324	156.31560050178902	1.0339805825242718	1.2170731707317073	0.9143091765929336	0.455430782949542	76.85866055244661	167.09879848366072	1.1192214111922143	0.6687400072603316	63.2253281015693	70.80468460766126	188.21685937241003	180.08458536330338	0.8155339805825244	0.9585365853658537	0.3765224650440816
YAL013W	61.83968940824455	59.33922617434047	34.71883609347157	34.426735309905695	86.44426988967	65.02000219432938	40.84754051586268	40.5063943079819	1.188096574957889	0.9309744779582366	0.5662266904789182	0.8833780612304796	75.7321360419997	60.58945779129251	40.67696741192229	34.57278570168863	1.06217912150599	0.8848241124226051	83.97526432982947	87.61735646184093	29.12631223130771	39.77187318165496	1.6187535092644583	1.2778422273781902	0.13221045082252875	0.38896840586075454	85.7963103958352	34.44909270648134	1.420992584141472	0.24136761841270082	88.89117663121603	88.0563540393927	47.85129729482159	36.53877161729318	1.0432341381246493	1.3979118329466358	0.88937614235297	0.24513721473063516	88.47376533530436	42.195034456057385	1.1962350256702796	0.5696870628918251	93.69475602972862	114.66958739803992	32.189427849193265	43.58428805612208	1.6344750140370579	1.5261020881670533	0.10568174530232714
YAL012W	431.0723010870779	355.83857518099325	125.1209323772839	96.3755242718172	434.6009505955552	485.7102180532879	114.03439878623536	122.36262902939524	1.1062409288824384	1.0750270855904658	0.511389920817084	0.6453713498497589	460.15558432442157	393.4554381340356	118.1985139078153	110.74822832455055	1.0956937799043063	0.600960445219715	398.852941653425	333.2832096690401	86.16729364455836	72.44048768793284	1.343686502177068	1.2462080173347778	0.06371046892145817	0.22754119465274494	366.06807566123257	79.3038906662456	1.299183788347875	0.1220040838958996	650.1336544999602	684.3344589057111	102.77045614659734	80.80852006270308	1.8362844702467345	2.2938786565547127	3.313750715385802e-05	5.03028998360204e-07	667.2340567028357	91.78948810465022	2.0458767238953	4.53967601826575e-06	539.5966140711954	495.2988479399591	85.08373060936147	77.47038840086856	1.8409288824383163	1.7315817984832067	9.48663264898515e-05
YAL011W	10.089417069058198	11.01771305471995	41.7146815663061	41.61093573372602	11.30145086347054	14.018785345840646	47.90511825438864	44.728979249311934	0.9752066115702479	1.181132075471698	1.0	0.8208252935137393	12.660118104655593	10.553565061889074	46.31704875185029	41.66280865001606	1.0790513833992095	1.0	12.989618952077365	15.241484271449735	42.65797065525769	51.93997311875812	1.2603305785123966	1.1056603773584905	0.8130411145503162	1.0	14.11555161176355	47.29897188700791	1.1778656126482212	0.817732120915447	13.105955278144007	11.277447395204346	56.922238868970375	49.426992878665686	0.9504132231404959	0.8603773584905661	1.0	0.8127680427057848	12.191701336674177	53.17461587381803	0.9051383399209486	1.0	12.923306749876758	14.861178526785974	46.1872304738996	48.50956551335782	1.15702479338843	1.1547169811320754	1.0
YAL010C	21.47896300916079	19.41508765981329	26.48430484383191	32.19288279864407	22.781451351911688	32.53398044519874	32.58038578793572	35.05868922012559	0.8618988902589395	1.5389718076285241	0.8402815094991083	0.2675027333509807	27.657715898555217	20.44702533448704	33.819537504030656	29.338593821237993	1.1736011477761836	0.7007243340214144	24.300791992743825	23.63333517519713	30.8331403537034	34.82214956026985	0.9716399506781751	1.1260364842454396	1.0	0.8437942706550062	23.96706358397048	32.827644956986624	1.0473457675753228	1.0	24.409771963337604	26.46005791917704	33.89765812864049	35.87847296000115	0.8877928483353883	1.2222222222222223	0.8438557461770951	0.6989799493323432	25.434914941257322	34.88806554432082	1.0459110473457676	1.0	26.21360395512527	26.434005249941418	36.59611948046051	35.31975587820205	0.8828606658446362	1.240464344941957	0.8460853204761769
YAL009W	27.79238602198318	28.979988488524967	55.90584783253094	62.99642890233709	41.8394080684972	41.03859878758971	63.58777944314608	65.60226160331597	1.323943661971831	1.3608695652173912	0.4434449188883328	0.2957938921164128	41.439003428043456	28.38618725525407	64.59502052323103	59.45113836743401	1.3459119496855347	0.3660598534636941	37.61472669520472	41.17561684033534	68.50265071823242	69.82909658392578	1.1046277665995976	1.2826086956521738	0.7585723702363758	0.3743182710088123	39.39517176777003	69.1658736510791	1.1949685534591195	0.6494938339853459	37.09262093711809	41.43014299799902	79.16309129435399	72.33368617814446	0.9436619718309859	1.2456521739130433	0.8787974834533812	0.45957237607418444	39.261381967558556	75.74838873624923	1.0859538784067087	0.8800596073383846	44.76048783457201	37.325669020668414	73.10533324272109	71.71228683841898	1.2313883299798793	1.1304347826086956	0.5490889713864473
YAL008W	103.95637703372572	107.4644360450904	135.69090567375457	140.83664444961423	116.99224496346316	116.3105741732446	142.99131403890303	173.31701646156446	1.0678851174934725	0.8794233289646134	0.7181752854169714	0.48241345466908386	116.65140956835388	105.71040653940805	158.15416525023375	138.26377506168438	0.9647058823529412	0.8589551571201096	124.78083998804868	141.07374069111188	150.15227480663066	166.44957092621445	1.0848563968668408	1.1114023591087812	0.6569066199693256	0.5485792965108236	132.92729033958028	158.30092286642255	1.0980392156862744	0.6007509078135623	85.2933085270159	87.66672415426265	107.33443167909584	140.66923783792623	1.0378590078328982	0.8165137614678899	0.8455461640904485	0.3038043844438241	86.48001634063928	124.00183475851104	0.911111111111111	0.6347425813092442	82.86632125713211	66.77535574129828	86.41764010649898	92.42597396814357	1.251958224543081	0.946264744429882	0.31172184837787886
YAL007C	119.25567016136694	108.89600112223206	69.87742488663206	60.94094288529819	91.41719606447352	136.06363334459007	59.04308923324555	54.69660897270859	0.9068541300527241	1.3922775601566872	0.6524864742784162	0.14183461248501106	113.74041470453179	114.0758356417995	56.86984910297707	65.40918388596512	1.146788990825688	0.5740739167993781	83.0731444609599	79.43421572028609	48.39791927488142	57.667999103816406	1.0052724077328645	0.7705651930609961	1.0	0.2875522277315195	81.25368009062299	53.032959189348915	0.8784403669724771	0.6374343507293223	86.07485701623432	102.7535557529032	69.23681135378129	44.72716441102062	0.7281780902167546	1.2853945159485172	0.15156068157344937	0.3365861092552393	94.41420638456876	56.98198788240096	0.9501146788990826	0.9087078556033792	158.8158307839392	136.4361282048012	75.0730177745305	76.06615952001623	1.2390158172231986	1.003917179630666	0.3532938211558983
YAL005C	4072.6206577523153	4290.708482554149	3971.640453740856	4036.507332517097	3194.803997831113	3123.9514673658923	2839.0103929509573	3424.962718747811	1.0975609756097562	0.8579492003762936	0.006737751991539755	3.7396464380349272e-06	3159.377732598503	4181.6645701532325	3131.986555849384	4004.0738931289766	0.9664750957854404	0.30639573218583854	3578.174114277563	3626.4166567068337	2571.250195767299	3152.888102612421	1.358048780487805	1.0818438381937912	3.293860343697437e-19	0.016057892066736527	3602.2953854921984	2862.0691491898597	1.2059386973180075	2.323393467985557e-08	2392.689952730273	1970.6168685591824	1900.8786882507093	1331.1661231516837	1.2282926829268292	1.3922859830667922	6.852286215893561e-08	1.6061157472145958e-15	2181.653410644728	1616.0224057011965	1.293103448275862	8.345405413433882e-11	805.0424387550357	892.049232787608	664.7329047520634	770.9169395172424	1.1814634146341465	1.0884289746001883	0.0034533932632684504
YAL003W	1951.8905125069944	1780.01583787572	1330.8260167529847	1138.141042312659	2200.419675295815	2442.029047110385	1255.449037983141	1160.821806465505	1.1949556918882072	1.3452685421994885	0.00040856828376118024	1.3020971362608662e-08	2321.2243612030998	1865.9531751913573	1208.135422224323	1234.4835295328219	1.2705026455026456	2.651614910580478e-06	2341.39500626939	2125.675036794413	1199.7274915594123	1183.3440556844375	1.3306066802999317	1.1483375959079283	1.409385344356829e-08	0.008639479401641632	2233.5350215319013	1191.5357736219248	1.2400793650793651	2.8852451183799117e-05	2065.232599752481	2122.385857777372	1146.643528570614	831.0716192212227	1.227675528289025	1.6329923273657287	6.01626423299494e-05	1.3124570892727659e-18	2093.8092287649265	988.8575738959184	1.4001322751322751	2.3039750346348048e-10	1886.6477943673597	1789.5084295105396	951.9124795087588	920.6854487376957	1.351056578050443	1.2429667519181584	1.6115163013908868e-08
YAL002W	13.494868028928623	14.809916488389256	76.93046652607724	80.60626980878627	13.464668695265138	15.746495322344405	73.93188358147735	73.02348859327587	1.04	1.173913043478261	1.0	0.8397471595966408	14.60558200880477	14.152392258658939	73.47768608737661	78.76836816743176	1.1055555555555556	1.0	14.29497397299447	14.686254483292732	58.86711303478874	68.45700399458461	1.3885714285714286	1.1684782608695652	0.5251504745418041	0.8367016364359724	14.4906142281436	63.66205851468668	1.2666666666666668	0.6797311499251559	10.318999809574208	11.395297896346856	51.62443299885835	49.864707234246616	1.142857142857143	1.2445652173913044	0.8195663206695689	0.6555706307952144	10.857148852960531	50.74457011655248	1.1888888888888889	0.8232872267672888	12.580403729641162	13.167733592779436	56.76824697221207	58.52988116959196	1.2685714285714287	1.2228260869565217	0.6628801985085568
YAL001C	15.231360145119782	17.452627360386124	89.97448371544755	104.98038907025123	17.927044432978942	15.230273084532218	89.17379209180677	96.21827545709893	1.1893491124260356	0.9518072289156626	0.8482797805424499	1.0	16.57865875875558	16.341993752752952	92.69603377445284	97.4774363928494	1.0654761904761905	1.0	14.22441963531305	17.372810800203947	82.55159951639405	96.04393081906116	1.0177514792899407	1.0903614457831325	1.0	0.8546383870616994	15.798615217758499	89.2977651677276	1.0535714285714284	1.0	21.707261495968087	19.588978362745586	94.7923796954482	97.89011816122002	1.3550295857988166	1.2048192771084338	0.470760410685669	0.7179649304263087	20.648119929356838	96.34124892833411	1.2738095238095237	0.5878403056135232	25.47634634388737	25.24687810508041	116.26547808276196	112.0813586534945	1.2958579881656804	1.355421686746988	0.6003622809638874
YAR002W	38.739907402328605	33.21666737276423	62.57879266052613	70.26543832939937	35.325580459746995	40.86094251578197	69.28126572161017	60.4841016631174	0.8239095315024233	1.4291754756871038	0.5604722489007055	0.24608437417884632	38.09326148776448	35.978287387546416	64.88268369236378	66.42211549496275	1.0830258302583025	0.7703191160648115	39.24306984218328	35.557905470336266	54.62419161168144	57.73688771677731	1.159935379644588	1.302325581395349	0.6592873268716734	0.45197676120779257	37.40048765625977	56.18053966422937	1.2287822878228782	0.5520263002425864	38.086490206246616	36.888335877897525	60.88042160059478	49.178511976049855	1.011308562197092	1.5856236786469344	1.0	0.17178893401829504	37.48741304207207	55.02946678832232	1.2564575645756457	0.458378541392804	51.47884932560315	46.421840462680045	58.523566352839374	63.09065113085887	1.4216478190630049	1.5560253699788584	0.21060070941183107
YAR002C-A	218.39976209191627	224.81920188712223	176.75777304192204	217.41220848947296	223.96803059786268	340.3955009025421	203.6368377744464	197.4007275027822	0.8899676375404532	1.667311411992263	0.40099770810482493	9.388294140285065e-05	282.1817657502024	221.60948198951925	200.5187826386143	197.0849907656975	1.2517793594306048	0.09282781603961623	217.8161761216231	226.32504750988463	193.9970044540993	207.9098327236748	0.9085760517799353	1.053191489361702	0.5242183122626007	0.6852211112477204	222.07061181575386	200.95341858888708	0.9830960854092525	0.945010819300784	186.090675104714	211.36086919383868	184.2517194824429	193.38702288106603	0.8171521035598706	1.0570599613152805	0.16876954036797465	0.6799991532545744	198.72577214927634	188.81937118175446	0.9359430604982206	0.672000663521308	307.0572592665901	255.77056277754025	327.051831143895	241.6473404452332	0.7597087378640777	1.02321083172147	0.0342257365282041
YAR003W	16.1990153580193	19.55902698974639	64.83585462626421	78.11010479925788	19.361392652404117	15.172721382735634	76.97284433157411	63.16753301782784	1.008	0.96	1.0	1.0	17.267057017569876	17.879021173882844	70.07018867470097	71.47297971276105	0.984	1.0	23.281102359864583	15.768748457149124	80.03232221235746	83.41700791945513	1.164	0.756	0.7204128405123125	0.4560294797306955	19.524925408506853	81.7246650659063	0.956	1.0	26.349784020785968	22.966212243229368	89.6662398788451	101.75650226326847	1.176	0.904	0.7251834160919246	0.8617809169323385	24.65799813200767	95.71137107105679	1.032	1.0	26.54435071864357	27.36545700983692	113.12041766168336	92.40897318461988	0.94	1.184	0.8592995088375804
YAR007C	56.61559915357719	61.542177388985216	64.08698199707194	79.53817894217345	51.99655331709474	50.03713212346218	72.5887136683991	73.11907357613192	0.8108720271800679	0.8837209302325582	0.439926110240668	0.7075691676400175	51.01684272027846	59.0788882712812	72.8538936222655	71.8125804696227	0.850546780072904	0.6119187018847244	49.4664951171506	50.785879948702494	59.92051508879848	78.15582630376701	0.9354473386183465	0.8397932816537468	0.8944532721404481	0.4597560978212084	50.12618753292655	69.03817069628275	0.8821385176184691	0.611091259239452	66.11471246752633	67.08410196152272	97.08958871413076	93.39290769110512	0.7712344280860702	0.9276485788113694	0.33200620231455213	0.8153092257460339	66.59940721452452	95.24124820261794	0.8493317132442284	0.47633274339527976	93.6471503614258	83.48393652182054	142.07833643063958	116.94194856871373	0.7463193657984145	0.9224806201550387	0.21252433258153808
YAR008W	16.657056481935705	17.77858242920719	36.21805856114421	42.79036771788279	12.124650841667998	13.40594227061264	32.16463440498619	42.61062258372122	0.8195652173913043	0.7590361445783133	0.8226066859877021	0.6708341074184937	12.765296556140319	17.217819455571448	37.387628494353706	39.504213139513496	0.7821100917431193	0.5212064799671038	14.521564184754794	16.69883734919792	38.53585478585656	44.70054071947727	0.8195652173913043	0.9012048192771085	0.8289045000518551	0.8396786236129996	15.610200766976357	41.618197752666916	0.8600917431192661	0.8345567794183948	12.870607035214372	16.83201103761843	51.236823862320826	64.86386895367419	0.5456521739130434	0.6240963855421687	0.19072310351010044	0.2348451892671617	14.8513090364164	58.05034640799751	0.5871559633027523	0.21182026545332766	31.444409471625267	22.746701826713224	72.80245272645466	68.409015657914	0.9391304347826086	0.802409638554217	1.0
YAR014C	33.7302876573552	37.19837887832987	78.3259355728008	78.38299096607584	32.3007502843412	31.80636111957764	88.79152001931187	87.41810050768214	0.8445475638051044	0.7663157894736842	0.6613343344484557	0.38736062293437373	32.05355570195942	35.464333267842534	88.104810263497	78.35446326943833	0.8035320088300221	0.4736144423067094	32.43319640761893	47.21238152965946	93.26602078746087	97.50139220573205	0.8074245939675173	1.0189473684210526	0.5595515077331197	1.0	39.822788968639195	95.38370649659646	0.922737306843267	0.7814506867708753	38.79594625162342	41.99100073735909	113.03317420718264	99.08898829410832	0.7958236658932716	0.8926315789473684	0.4821047928505038	0.6824594570870886	40.39347349449125	106.06108125064549	0.8410596026490066	0.5813381195387072	37.0358046947089	35.0905572961461	88.10664093066389	89.71417258258683	0.974477958236659	0.8231578947368422	1.0
YAR015W	250.59460556973767	244.38799790494005	324.12148716463093	305.86581637195627	253.91331596849665	177.7445193675999	377.3519337035873	268.4673125146744	0.8706338939197931	0.8285356695869838	0.24229477216344603	0.15557063827035472	215.8289176680483	247.49130173733886	322.90962310913085	314.9936517682936	0.8498727735368957	0.19911612642328408	264.59378827264106	249.29191229863204	363.3998461140741	290.55477398865764	0.9417852522639069	1.0738423028785982	0.6405688366930251	0.5837680076059883	256.94285028563655	326.97731005136586	1.0	1.0	315.60627195361104	331.4145964106242	376.1711638362093	339.66077359034574	1.0853816300129366	1.2215269086357947	0.49556806885275595	0.09445698038181938	323.5104341821176	357.9159687132775	1.1501272264631044	0.22978138336571713	188.18540682490664	194.82128879360863	257.6506724903916	274.5899408792377	0.9443725743855109	0.8873591989987484	0.7020487753645037
YAR018C	23.795794974193864	21.84546553953093	60.1272946507936	58.99019832449358	17.2462705937519	18.27082444106485	54.11046561277435	47.81450608891706	0.8055555555555556	1.0324324324324325	0.7127865723070443	1.0	17.758547517408374	22.820630256862398	50.9624858508457	59.55874648764359	0.908616187989556	0.8528733869712126	11.29882978124157	12.737880109628508	40.89686986557462	42.63205553160609	0.696969696969697	0.8081081081081081	0.5404471232874266	0.6836073254833829	12.01835494543504	41.76446269859036	0.7519582245430809	0.6853542794731702	32.54636261778347	47.40049085306339	100.18641180242628	146.2696280729887	0.8207070707070707	0.8756756756756757	0.6308943972508259	0.7581122219892921	39.97342673542343	123.22801993770749	0.8459530026109661	0.6390754112857502	28.398070951385712	31.374761140294098	104.8931355775436	94.49996906078948	0.6843434343434344	0.8972972972972973	0.3236933784965264
YAR019C	9.405935385076631	10.675530488082089	26.295011715703115	27.25944969517687	11.395933512226453	16.713187049018398	21.92452881277733	27.19802041016893	1.452513966480447	1.568877551020408	0.5937843064973798	0.35124940407049143	14.054560280622425	10.04073293657936	24.56127461147313	26.77723070543999	1.5253333333333332	0.46245852629831097	11.62426358855916	12.780517665057207	23.38514513738427	20.671982339027533	1.3882681564245811	1.5765306122448979	0.6025624137992777	0.43984752429693175	12.202390626808183	22.028563738205904	1.4773333333333334	0.6085877066513002	13.289685175698033	15.445184666192471	20.42576691285293	21.48537065418584	1.8184357541899443	1.8341836734693877	0.3015557395483831	0.22312412146438282	14.367434920945252	20.955568783519382	1.8293333333333335	0.31515807958035935	12.09755131193923	11.628297691188529	18.603168806398408	19.770360271864227	1.8156424581005588	1.4999999999999998	0.28955796856457633
YAR031W	23.356610838764112	25.187305431301898	32.01838970988301	28.205539603110655	19.87494094387692	18.315884693790043	30.17890109956477	35.81100082314777	0.9039780521262003	0.5722284434490481	0.8420757992237573	0.23513822158793013	19.09541281883348	24.271958135033003	32.99495096135627	30.11196465649683	0.7183622828784119	0.5521161393515006	24.150842419516238	24.579588227541173	30.573330689680912	32.83444890559844	1.083676268861454	0.8387458006718925	0.8476669766733624	0.7024731364267713	24.365215323528705	31.703889797639675	0.9540942928039702	1.0	38.34651137289421	28.947669989192764	42.56978191642467	45.478397864111095	1.2359396433470509	0.7133258678611423	0.5982981306100192	0.3634377028420769	33.64709068104349	44.02408989026788	0.9478908188585607	0.8601262579404823	26.46650365771247	19.71889699743037	33.33133468564596	35.975581322920334	1.0891632373113855	0.6136618141097425	0.8513517607429509
YAR042W	33.70069448154982	33.213118583515	85.98689012191976	73.28999139354924	39.662143652386185	45.82298088530114	79.93806357817543	87.85622745023207	1.2653061224489794	1.152317880794702	0.4797913242422786	0.677886600893645	42.74256226884366	33.45690653253241	83.89714551420374	79.6384407577345	1.211904761904762	0.5760422627410844	46.063264495292096	37.82411888095029	73.05796166666707	64.5222523954779	1.6096938775510203	1.293598233995585	0.09827095120429354	0.46303077284602584	41.94369168812119	68.7901070310725	1.4523809523809523	0.20386014023741295	48.34989944445611	41.4424514183787	56.34663630730803	61.40124156074061	2.1887755102040813	1.490066225165563	0.005425350895399043	0.19370463507039276	44.896175431417404	58.87393893402432	1.8166666666666667	0.045937638255112066	38.606960482730784	43.75899955089859	59.34272565136381	67.45141819130376	1.6607142857142858	1.4326710816777042	0.10865450394296651
YAR071W	4.458526895593069	3.3914266629892778	48.92791007283936	56.430264231269405	3.382002798729663	2.56308165161606	46.440207093828896	31.185657550184462	0.8021978021978021	1.3666666666666667	1.0	1.0	2.9725422251728615	3.9249767792911734	38.81293232200668	52.67908715205438	1.0266666666666666	1.0	5.168333253980664	5.607454628648318	101.44846517500974	110.43384712194566	0.5604395604395604	0.85	0.47782218761910544	1.0	5.387893941314491	105.9411561484777	0.6799999999999999	1.0	11.260304717256991	7.884373478541822	129.40699731601623	141.90159504866634	0.956043956043956	0.9333333333333333	1.0	1.0	9.572339097899407	135.65429618234128	0.9466666666666667	1.0	2.102607954644684	3.3486846907634567	75.5224387907952	67.84620058488035	0.3076923076923077	0.8166666666666668	0.21970368330271542
YBL107C	71.02316357093576	61.83410387853032	79.42692914605243	82.74076419467131	104.75581117901928	188.58213252392412	90.63555079536712	91.5996392003373	1.2930648769574944	2.7563587684069613	0.2772445197082627	1.343928012497918e-06	146.6689718514717	66.42863372473305	91.11759499785221	81.08384667036188	1.9658119658119662	0.0015508467144629183	97.39527447865508	82.1000352047764	85.62831339779052	103.26776483508723	1.2718120805369126	1.06425702811245	0.3210319210987531	0.8224996259902964	89.74765484171574	94.44803911643888	1.15995115995116	0.5078095854749854	65.0096988003175	62.261265317721225	85.97948271695981	67.87466620002746	0.8456375838926175	1.2275769745649265	0.5620719713714669	0.39475409404399686	63.63548205901936	76.92707445849364	1.0097680097680097	1.0	79.67174654473341	81.23822080969008	56.61597163162136	75.07850828599446	1.5738255033557047	1.4484605087014726	0.07458730596027861
YBL105C	38.453673894005725	32.72528801548552	103.03989931892524	109.83914907760963	35.829510295065816	51.0813488528991	111.73594274313012	110.6417842981957	0.8605898123324397	1.5503355704697988	0.5895981902001051	0.09343095057590345	43.45542957398246	35.589480954745625	111.18886352066292	106.43952419826743	1.1706586826347305	0.5979215694449371	30.99701847993196	33.1708205775474	104.90249535704298	118.46176731309386	0.7908847184986595	0.9395973154362417	0.4041401410721061	0.8887711774138513	32.083919528739685	111.68213133506842	0.8592814371257483	0.6760115505538116	32.59584666172885	32.62938716566995	117.16997389391352	114.3261541441489	0.7453083109919572	0.9563758389261745	0.3366274447978448	0.8881604903611198	32.6126169136994	115.7480640190312	0.8443113772455089	0.5783658910922482	42.79258870389422	41.58371134698153	118.35442750946284	118.62344074575644	0.9705093833780161	1.1778523489932886	0.8967850990316942
YBL104C	17.365428413248413	20.69801585424268	72.5295049532151	84.97658069976723	16.779595827490922	17.250971680460804	91.34718830883747	83.4172136821249	0.7698744769874477	0.8483606557377049	0.45054810850489097	0.7190320360389819	17.015283753975865	19.031722133745546	87.38220099548118	78.75304282649117	0.8057851239669422	0.5845898269362214	20.03944495418903	21.133140628473456	85.13995153332529	91.37200671534566	0.9832635983263598	0.9467213114754099	1.0	1.0	20.586292791331243	88.25597912433548	0.962809917355372	0.8604315882003728	18.607999849288053	21.99269264910404	92.40447489044618	85.15473049011838	0.8410041841004184	1.0573770491803278	0.7087286889027988	1.0	20.300346249196046	88.77960269028227	0.9462809917355373	0.8604315882003728	22.733819582951245	23.37490232674448	101.896085731331	88.9742533675517	0.9330543933054394	1.0778688524590165	0.8586037722533858
YBL103C	42.84222346176879	41.37309943387636	59.67299953565427	57.581359885953376	44.86508159478487	66.30069920724799	69.14535195451772	60.449593546350535	0.9038997214484681	1.5257301808066759	0.7801682039806239	0.138389208040836	55.58289040101643	42.10766144782258	64.79747275043412	58.62717971080382	1.1949860724233983	0.5856660033316348	41.174968316561554	46.93229165201996	52.49050849273612	60.47185396041104	1.0919220055710308	1.079276773296245	0.7723178984130604	0.8875814830197325	44.05362998429076	56.48118122657358	1.0863509749303621	0.8864776349399172	45.98536993328357	48.48727459396255	80.61903348584072	63.358476036720496	0.7938718662952646	1.0639777468706537	0.4119317947325907	0.8889032153321733	47.236322263623066	71.9887547612806	0.913649025069638	0.78304378941675	50.51018080344997	48.754076274676834	67.22097780015064	69.54939583423737	1.0459610027855153	0.9749652294853963	0.8912732777138969
YBL102W	113.99845964381248	111.45825997216694	188.0267198899347	215.47797540952604	110.19037025628506	106.66854398045606	221.0242757302836	221.1222341387792	0.8234323432343235	0.932301740812379	0.2789038269246322	0.6783729775441669	108.42945711837056	112.7283598079897	221.0732549345314	201.75234764973038	0.8765652951699462	0.4545146013656772	126.54877043192906	120.38696693607804	229.2767788690235	279.9608845381856	0.910891089108911	0.8317214700193423	0.6253893242052495	0.26279786327437116	123.46786868400355	254.61883170360454	0.8676207513416815	0.4198646982246821	116.1775392514201	107.64658221732716	262.35961535002025	271.37569702230644	0.731023102310231	0.7678916827852998	0.07215336087385027	0.10289775478723936	111.91206073437363	266.86765618616334	0.7495527728085867	0.08600830868611455	135.83320592095723	138.86067975609816	227.0236931739408	233.28014266159465	0.9867986798679867	1.150870406189555	1.0
YBL101C	57.57218972046456	59.49022548010716	75.41739115121314	75.5140232121029	66.6133104715869	81.39750726401523	55.33204358090788	72.83424617360713	1.5779816513761467	1.4187817258883249	0.07875192821687668	0.15563351682618476	74.00540886780107	58.53120760028586	64.0831448772575	75.46570718165802	1.4884020618556701	0.11440767775364248	66.08113878086249	76.41345568150508	52.45941577831335	57.90304429396986	1.651376146788991	1.6751269035532994	0.05716235400101039	0.03759436431218123	71.24729723118378	55.181230036141606	1.6636597938144329	0.04692767158035377	82.38571199801501	82.97337580652325	44.04513459107445	52.68042151870666	2.450851900393185	1.998730964467005	0.00047370596000467584	0.007002676517616486	82.67954390226913	48.362778054890555	2.20360824742268	0.001971167241343	54.19023118431392	59.48014764445676	32.755748116299635	40.194535673388096	2.167758846657929	1.8781725888324872	0.005575853626708602
YBL099W	515.2117076981424	476.7182494892015	372.03018869327366	325.8678994042449	356.7726809711482	410.0847871508506	228.71202169512276	296.480300090633	1.1263537906137184	0.9453178400546821	0.27847142272111475	0.6003762381823822	383.42873406099943	495.96497859367196	262.5961608928779	348.9490440487593	1.027445460942998	0.8315570314822389	357.1098441139543	348.1129604196847	202.981524119034	237.28454541206224	1.2700361010830323	1.0027341079972658	0.03133074020617793	1.0	352.6114022668195	220.13303476554813	1.127375087966221	0.29425863588369194	408.7725036492135	425.239911879282	196.34874163216185	184.21757666933885	1.503249097472924	1.5775803144224194	0.00021998036481848455	6.930371506814266e-05	417.00620776424773	190.28315915075035	1.5425756509500352	0.00011330440735150916	356.9659563668962	365.4601979268948	181.7537230564172	200.0307911347936	1.4180505415162454	1.2488038277511961	0.0020400812229348438
YBL098W	14.09642202275615	16.167296330295578	33.29692723948818	34.932308319197794	22.603664719843017	23.62693241792756	66.77804077622429	58.58960605261667	0.7990543735224587	0.8704103671706264	0.547686234286831	0.6969415927173571	23.115298568885287	15.131859176525865	62.68382341442048	34.114617779342986	0.831081081081081	0.6936345488706592	19.07993383090095	17.820893613768533	61.8161963329093	54.82853054890905	0.7304964539007093	0.7019438444924406	0.5308479829986275	0.4077264428535131	18.45041372233474	58.32236344090917	0.7117117117117117	0.41231677427902436	18.90620225980248	20.35392639059837	52.2044989627106	68.99762110735897	0.8557919621749409	0.6371490280777538	0.6753040851650924	0.31322188094520054	19.630064325200426	60.601060035034784	0.7297297297297297	0.4191952806177345	19.142579265056156	24.20957848404713	70.34564599263723	61.75326592965646	0.6430260047281324	0.8466522678185745	0.2980461828402363
YBL097W	65.80136939150425	40.82325709101308	49.45238726202194	55.01642551606282	44.68669303644216	22.415202830268388	66.46006026822974	66.82634112102166	0.5048835462058603	0.4514824797843666	0.011558765247180495	0.018883344715011012	33.550947933355275	53.312313241258664	66.6432006946257	52.23440638904238	0.4926542605288933	0.015957451965227316	25.725014234076795	28.6904307000326	63.85101183656995	65.35353567757197	0.30277986476333585	0.5916442048517521	5.9662031372027954e-05	0.0966252264448923	27.207722467054698	64.60227375707096	0.4123408423114594	0.0036125144819107017	39.699409346966654	87.34117133246963	91.01459123917022	91.58922858976672	0.3275732531930879	1.2857142857142856	2.969396575793907e-05	0.30975531015289753	63.520290339718144	91.30190991446847	0.6816846229187071	0.16143469924473908	51.04091154723911	39.721252084667206	100.39565713882828	86.75981059312195	0.3816679188580015	0.6172506738544474	0.0001788006257387508
YBL092W	1632.3000129413367	1651.5975627219616	1079.3718923001632	890.3480600381381	1760.9582717865887	1551.2590341708913	1028.5798721897058	994.0917774202214	1.1322751322751323	0.8409703504043127	0.02647032545689747	0.0030577541287755867	1656.1086529787399	1641.948787831649	1011.3358248049636	984.8599761691506	0.982603479304139	0.7550945028180671	1670.286761301424	1533.84075931269	789.7301740878072	782.8276060681665	1.398809523809524	1.0560646900269541	7.9183417871085e-09	0.3645368995040895	1602.0637603070568	786.2788900779868	1.2225554889022194	0.0007437716074597592	1726.1464127612508	1681.5826411620717	760.4995476421144	502.8552625372936	1.5013227513227514	1.8026954177897574	3.741565548166755e-12	1.0868883565416806e-19	1703.8645269616613	631.677405089704	1.617876424715057	4.378047722934254e-15	1229.9557404483007	1347.6691771371602	553.0457639845428	653.6962305242314	1.470899470899471	1.1115902964959568	2.0191181464077632e-09
YBL091C-A	21.41621547677448	30.29871090047986	27.97877633144814	29.66559106491874	33.844185150144696	23.25520597963417	19.45643157073881	29.17523240171116	2.273202614379085	0.7806072477962783	0.07033547630100524	0.5689072162948641	28.549695564889433	25.85746318862717	24.315831986224985	28.82218369818344	1.3088071348940913	0.5602029327746856	29.590251666894385	32.09646659326353	21.920848229834377	25.23121653911381	1.7647058823529413	1.2458374142997064	0.2250951763436726	0.5823878458571972	30.84335913007896	23.576032384474093	1.4581939799331103	0.4369839268710417	31.2046554241524	23.444586802397097	26.74917240083194	22.207980671289885	1.5254901960784315	1.0342801175318317	0.3292905619598151	1.0	27.32462111327475	24.478576536060913	1.2441471571906355	0.6950463731975415	28.77879234216253	25.45464252036956	21.06272511050529	24.777649695127263	1.7856209150326798	1.0058765915768855	0.22528553647048227
YBL091C	85.20703307267756	84.56291047046042	111.82819883983704	106.16664419115811	88.36943918855411	82.67831719320824	124.12692969972012	116.1056326254772	0.9343832020997375	0.8933500627352571	0.763691534513552	0.6085295657496769	85.52387819088118	84.88497177156898	120.11628116259865	108.99742151549758	0.913992297817715	0.6849553064363041	80.78380535292384	96.99821306271303	111.7357963140385	122.66806178683646	0.9488188976377953	0.9924717691342534	0.8371626491556869	1.0	88.89100920781843	117.20192905043749	0.9730423620025673	0.9193548248839307	92.71903201818836	97.95350841369394	156.22215591578512	117.52213414804189	0.7795275590551181	1.0451693851944792	0.20459580829069202	0.8416170001419354	95.33627021594114	136.8721450319135	0.894736842105263	0.6216465832151716	109.77076375151478	113.1256697142062	128.933158524302	135.59654180698817	1.116797900262467	1.0464240903387703	0.6277042434993791
YBL088C	2.881622103979343	2.989646751931095	53.47070476893696	55.5985901192772	2.8020209369613074	3.160968498888623	53.82115919539387	54.13284376946104	0.9629629629629629	1.0740740740740742	1.0	1.0	2.9814947179249653	2.935634427955219	53.977001482427454	54.53464744410708	1.0185185185185186	1.0	3.086198123778309	3.0366969443121765	50.08534315340589	50.41897780754669	1.1481481481481481	1.1111111111111112	0.6756786826880287	0.6705631293644668	3.061447534045243	50.25216048047629	1.1296296296296295	0.6730400983166139	2.7939423237548247	3.472696930976173	45.7864825755898	49.21775039749884	1.1296296296296295	1.3148148148148147	1.0	0.6678992193593276	3.133319627365499	47.502116486544324	1.2222222222222223	0.6649229675101685	2.909487438148098	3.0606434104834803	43.83940943958493	42.09307205749988	1.2222222222222223	1.3518518518518519	1.0
YBL087C	733.4141918141139	705.1939514494567	1257.5961617942542	1329.1772736264686	894.0940180784373	631.5051533628008	1497.669780223008	1368.51634575455	1.0240137221269296	0.8681732580037664	0.7064460335793366	0.03806641691341918	762.799585720619	719.3040716317853	1433.093062988779	1293.3867177103614	0.9568345323741007	0.49750706983472753	898.4977599274267	694.4921239953414	1708.066093821036	1419.3940574229937	0.9022298456260721	0.9209039548022598	0.09920261074693187	0.22422511276536394	796.494941961384	1563.7300756220147	0.9154676258992805	0.17046838626324312	993.5464429790616	860.7976447614168	1209.2285545361492	1455.8530469544587	1.4099485420240137	1.1129943502824857	6.368661075271213e-08	0.0933375033528131	927.1720438702391	1332.5408007453038	1.251798561151079	0.0004184898930891268	685.7472416654941	731.9346269057966	1412.084578960537	1424.5119254000692	0.8336192109777015	0.967984934086629	0.00521315357481983
YBL085W	19.850063664697437	17.355708702269308	41.07994937553895	35.41708321015809	18.354650676665774	23.54833882811696	30.287379890785186	33.43707109271053	1.2546583850931676	1.436734693877551	0.5469299523655526	0.4274907649601179	20.95149475239137	18.60288618348337	31.862225491747857	38.24851629284852	1.3539094650205763	0.5447232378553422	15.851920535836276	15.025855499742097	26.764964244909383	24.834725993499163	1.225672877846791	1.2346938775510203	0.6705450205800374	0.6588567654010828	15.438888017789186	25.79984511920427	1.2304526748971194	0.6648040203570084	22.185849590584542	23.61634201706667	40.84025429055591	36.911616225632905	1.124223602484472	1.306122448979592	0.7040653066832773	0.5548526651370254	22.901095803825605	38.87593525809441	1.2119341563786008	0.6969617671264317	32.676728501714194	29.30378679206678	39.63118014213496	42.399324632972274	1.7080745341614907	1.4102040816326529	0.15049214109008738
YBL084C	33.11947717384503	32.704293368232044	60.12285252876135	65.16254501726873	30.849373300886807	50.02594364080858	59.1273411240797	62.99542075578178	0.9473684210526315	1.5816733067729085	0.8764622782093356	0.0905442322177672	40.437658470847694	32.911885271038535	61.06138093993074	62.64269877301504	1.260952380952381	0.45968723851405446	29.58396600456185	27.53766053627625	51.74751688820566	58.85730486076655	1.0381125226860253	0.9322709163346614	1.0	0.8752871284897557	28.56081327041905	55.3024108744861	0.9828571428571429	1.0	26.148726694235005	34.14144719041997	53.48070022884012	57.91075400845879	0.8874773139745915	1.1752988047808763	0.7495267148143314	0.5447015729132512	30.145086942327488	55.69572711864946	1.0304761904761905	0.8762452529752753	30.79723819991713	31.1966914345039	49.95852588354817	54.23151258765623	1.1179673321234118	1.145418326693227	0.7531277174439603
YBL082C	33.901214455592786	32.17508997966797	48.61016079680928	53.22102036027998	39.65730574361933	40.14255951275151	73.13015829731722	62.04357846183207	0.7776183644189384	1.069421487603306	0.45180494403720406	0.8805486392046658	39.899932628185425	33.03815221763038	67.58686837957464	50.91559057854463	0.9090909090909091	0.7630312833171291	37.75160706891362	43.08949693123719	66.1693726588341	67.2538627750003	0.8192252510760402	1.059504132231405	0.5425658615585258	0.8826081803486994	40.4205520000754	66.7116177169172	0.9337442218798151	0.880436142320864	55.199889811041054	48.4655339647583	93.51989586644576	83.33276813868572	0.8464849354375897	0.9619834710743801	0.6702136708316502	0.8863669142892687	51.83271188789968	88.42633200256574	0.9029275808936825	0.6698380732068505	43.01682934339062	42.52590270550916	83.44489177024477	71.11763945606535	0.7403156384505022	0.9884297520661157	0.37647120631788167
YBL080C	10.77628423045748	12.21927510689828	45.40688814079672	53.00690948137052	15.407943537239834	22.567436486705983	56.50621199771548	55.387058269967696	1.1518987341772153	1.7619047619047616	0.8224742366872031	0.17313052674259982	18.98769001197291	11.497779668677879	55.94663513384159	49.20689881108362	1.4487179487179487	0.4069121341885966	15.898769262421713	19.3617841891221	56.90405033784409	61.83280385870072	1.1772151898734178	1.354978354978355	0.8224742366872031	0.5422512292684492	17.630276725771907	59.368427098272406	1.2692307692307692	0.6707229433623243	18.13168432344037	15.945296962623743	72.76912103682886	70.54788873848071	1.0506329113924051	0.9783549783549783	0.8318431137714298	1.0	17.038490643032056	71.65850488765479	1.017094017094017	1.0	11.943906423176305	14.015219856261998	65.26391621457277	57.303746875219744	0.7721518987341772	1.0606060606060606	0.632949302428917
YBL079W	26.93265742751636	25.94884149871626	108.96795150996049	112.01953661109462	23.8638475703602	26.839935780520836	117.28714973097776	111.67355005653776	0.8218623481781377	1.0344827586206895	0.532758296724801	1.0	25.35189167544052	26.440749463116312	114.48034989375776	110.49374406052755	0.9246861924686193	0.8771080068483978	21.26993422533991	22.740820745488023	97.81923119871166	96.46992699122688	0.8785425101214575	1.0172413793103448	0.871419352837083	1.0	22.005377485413966	97.14457909496927	0.9497907949790796	1.0	24.10331486811594	27.665797103275963	105.994931316013	109.53670004869454	0.9190283400809717	1.0905172413793103	0.8766414028590782	0.7599129981978072	25.884555985695954	107.76581568235378	1.00418410041841	1.0	29.08089868423809	28.08001085465875	122.65062929650888	108.81479072968582	0.9595141700404858	1.1120689655172413	1.0
YBL078C	512.5248148287909	555.5940771183564	299.7361055597099	332.9983726375494	506.96639484167366	488.1956388535067	291.64764343540566	278.28274425479714	1.016374269005848	1.051558752997602	0.9175833994476175	0.6457415745237958	497.58101684759015	534.0594459735737	284.9651938451014	316.3672390986296	1.0343601895734598	0.7578684398265148	506.7271657500728	454.77408631654	278.6945448023815	358.6714474175563	1.063157894736842	0.7601918465227818	0.5667809420574816	0.005621067960928962	480.7506260333064	318.6829961099689	0.893957345971564	0.26568810039096374	884.2059888111559	867.6757826550097	522.923457895751	459.0768741659913	0.9888888888888889	1.1330935251798562	0.9272609291510368	0.18936520758864953	875.9408857330827	491.0001660308711	1.056872037914692	0.5859560932739218	503.0061995406196	465.7889441011433	323.3313065209145	283.6448087449457	0.9099415204678363	0.9844124700239808	0.35965557235441686
YBL076C	113.48507631116244	104.25459589441742	301.41139741711663	302.88236399770113	120.238998030313	116.43553937728927	393.8475420569329	354.4343239283761	0.8090185676392573	0.9563953488372094	0.19541697337072944	0.7553038532497718	118.33726870380113	108.86983610278993	374.1409329926545	302.14688070740885	0.8777777777777778	0.4406433965914887	121.82680138596156	110.6340457857944	402.8492636733963	334.8173020107365	0.8010610079575596	0.9593023255813955	0.1493882505820226	0.8125473488935995	116.23042358587799	368.8332828420664	0.875	0.4389451918523184	130.27544740934272	126.4952322031842	366.2353457277151	406.2738331581917	0.9442970822281167	0.9040697674418605	0.7635006688237309	0.5401138255595785	128.38533980626346	386.2545894429534	0.9222222222222223	0.6489297733950827	110.97988950591048	117.01360334132056	434.5789922458905	373.4009863048876	0.6763925729442971	0.9098837209302326	0.010939463240356075
YBL075C	870.7097706466392	1226.9725901847216	1131.266235929202	1761.1944895705994	121.67914537802407	154.627201184262	237.1688435046053	294.62459834295134	0.6662337662337662	0.7532281205164993	0.0005996113605835499	0.0072090676163837335	138.15317328114304	1048.8411804156804	265.89672092377833	1446.2303627499007	0.7172413793103449	0.003188493551468268	164.9870395362344	246.95051871992865	316.5265777717032	413.0532869668237	0.6766233766233767	0.8579626972740316	0.00020282943418072422	0.07953824799687649	205.9687791280815	364.78993236926345	0.7793103448275862	0.009326785131318092	85.8559863971322	45.22468296894781	210.97430851580663	119.45859777946812	0.5285714285714285	0.5437589670014348	1.3833937423926929e-06	0.0005583733485282421	65.54033468304	165.21645314763737	0.5475862068965518	4.413616275410136e-05	5.368605329792605	8.397119639419687	60.86001911339741	54.08076847667999	0.11428571428571428	0.2223816355810617	6.709060747465435e-10
YBL074C	21.61730670190851	19.78532978136329	61.65300358097486	57.381331073927335	22.862921110817624	25.894777826535485	69.5361902968306	66.60589018054009	0.9373219373219375	1.127536231884058	0.8614783603098599	0.7285274516880578	24.378849468676556	20.701318241635903	68.07104023868534	59.5171673274511	1.028735632183908	1.0	27.31924046830127	22.878048609016357	57.272075304708125	56.81643521511994	1.358974358974359	1.1681159420289857	0.3944552211415876	0.7169443195973405	25.098644538658814	57.04425525991403	1.264367816091954	0.4873292417732733	30.195428175170942	21.04001379702304	66.45850720432048	46.8781679392161	1.2934472934472936	1.301449275362319	0.5061792137633658	0.45715319132648563	25.61772098609699	56.66833757176829	1.2988505747126438	0.4842203346199373	15.70354866044124	15.484843966541863	54.31965949551365	50.78085464854739	0.8233618233618234	0.8840579710144928	0.7018963494834065
YBL072C	1144.8751856959022	1215.3914713487943	1888.2087001120897	1685.7472122640074	1295.104151745537	864.6832764545152	2108.802254430674	1730.9043616687327	1.0132013201320131	0.6934812760055479	0.7969128676685162	5.690411152040792e-11	1079.893714100026	1180.1333285223482	1919.8533080497034	1786.9779561880487	0.8515151515151516	0.002560683122505069	1331.874781066041	1081.439477875897	1902.48986707211	1793.3844091671313	1.155115511551155	0.8363384188626907	0.005660280661139854	0.00093997638861001	1206.6571294709688	1847.9371381196206	0.9893939393939394	0.8330383730681911	1389.473962358786	1285.5448429981072	1914.337959331039	1519.182472651731	1.198019801980198	1.1733703190013869	0.00047982909437256584	0.0028022401144600848	1337.5094026784466	1716.760215991385	1.1803030303030302	0.0017105367499360236	902.5726123473976	988.7706950299404	1517.2644889800438	1653.0057814817137	0.9818481848184818	0.8294036061026352	0.7568260700400818
YBL069W	28.704717713625463	30.818777775440417	82.91680073522026	80.09940089401135	30.679784518390683	30.356446034021296	94.5511192679564	85.1627140924648	0.9364161849710984	0.9246753246753247	0.8798853173173433	0.8808106884154943	30.51811527620599	29.76174774453294	89.85691668021059	81.5081008146158	0.9315068493150686	0.8804943149729666	30.585712110747277	33.26320641713507	92.43865850998776	89.50318258560232	0.9566473988439308	0.9662337662337662	0.8807217827271557	1.0	31.924459263941174	90.97092054779503	0.9616438356164383	1.0	32.05865488624826	33.84058163157551	77.6910694905282	83.50723710373109	1.19364161849711	1.051948051948052	0.5470907957298552	0.8827093961565986	32.94961825891188	80.59915329712965	1.1205479452054794	0.7645887807544061	28.942914701035747	32.36588789445889	106.7219417327774	90.56896530632665	0.7832369942196533	0.9272727272727272	0.44557808221014517
YBL068W	39.05138132268012	36.120186586601065	76.89358788065783	72.34400275033865	46.29447730149308	32.16368708659255	101.60588139393724	92.42882637573182	0.8976377952755906	0.6973947895791582	0.6909744588212575	0.24775391232454397	39.22908219404282	37.58578395464059	97.01735388483453	74.61879531549823	0.8015873015873016	0.48884355896822673	51.69140355660036	50.29209240695413	93.99152044866676	78.0155407098979	1.0826771653543308	1.2925851703406814	0.8955834092758794	0.4158551764733792	50.99174798177725	86.00353057928234	1.1765873015873016	0.5946664324900621	40.3263980288268	43.56444574536979	82.56550530164769	74.89123574654347	0.9606299212598425	1.1663326653306612	0.8908572441728821	0.6751879820993658	41.94542188709829	78.72837052409558	1.0575396825396826	0.8897767659849704	45.47175778105319	49.424070942500606	81.40807864796523	82.94725490905364	1.1003937007874016	1.19438877755511	0.7881194985298652
YBL067C	28.35108102681732	27.0096211933814	89.13134932989449	98.42198552774244	26.37023995411393	29.99608425438284	93.14309392312828	98.4336754966987	0.8899371069182389	1.1131386861313868	0.7576314804045611	0.8799449231991487	28.183162104248385	27.68035111009936	95.78838470991349	93.77666742881846	0.9966101694915254	1.0	23.557460471539414	31.34715420608226	84.34904702895606	92.87249397047836	0.8773584905660378	1.2335766423357664	0.7502347779807853	0.5499356084458982	27.452307338810837	88.6107704997172	1.0508474576271187	0.8778871819668072	27.61679306465964	31.968427924526303	97.63268882311684	83.30946650237165	0.8899371069182389	1.4014598540145984	0.7593783560772038	0.3654136822464493	29.79261049459297	90.47107766274425	1.1152542372881358	0.7617991970485641	34.43094299058957	35.65273992250343	94.48026450787847	96.94256422634226	1.1446540880503144	1.3430656934306568	0.6614301585065918
YBL066C	14.924191969877688	12.656453911944194	35.50569124821567	32.042972927264145	11.38840015214896	20.89465243148623	22.76020792838945	28.90838576389063	1.1904761904761905	1.8303797468354428	0.8071447093338867	0.18993579919478293	16.141526291817595	13.79032294091094	25.83429684614004	33.77433208773991	1.5318627450980393	0.3636150845991579	12.46178953519994	12.69471322080298	21.92920221162928	22.58501578013358	1.3523809523809522	1.4227848101265823	0.47793349993823375	0.46897171387263115	12.578251378001461	22.25710899588143	1.3848039215686274	0.6265089394632934	16.296469211461705	18.87736429523844	21.407493156153613	20.78960041734649	1.811904761904762	2.2987341772151897	0.17697661858351407	0.069743795002248	17.586916753350074	21.098546786750052	2.0441176470588234	0.1696210418168768	14.154318599027244	13.292025965813112	16.628467192504175	19.18281166381444	2.026190476190476	1.7544303797468352	0.14590731516710867
YBL064C	490.2754309338219	532.4172639948481	419.7686863887404	398.0038750152891	394.3445498337422	327.6274342544359	318.90575776501447	337.5235926129121	1.0590753424657535	0.7257100149476831	0.5805855199375397	0.001873087033275291	360.985992044089	511.346347464335	328.21467518896327	408.88628070201474	0.8792965627498003	0.20593740651698056	467.2536899117608	538.0154840824825	320.7813781908953	398.16986467931787	1.2474315068493151	1.0097159940209266	0.027119514990645854	0.9254353502932636	502.6345869971217	359.4756214351066	1.1175059952038369	0.2509443824542709	422.3278006355236	451.8363116180617	321.04131243527223	261.9184673925091	1.1258561643835616	1.289237668161435	0.25280578148065114	0.012805944130751708	437.0820561267926	291.4798899138907	1.1990407673860912	0.07892390956627338	333.1312169297169	293.2305511665218	220.90589493796736	209.8255126986521	1.291095890410959	1.0440956651718982	0.01942751117014798
YBL061C	14.7868984573834	14.049167149517178	53.87405600711107	53.06560470664344	15.1913421531221	19.74294659106028	75.40157256182587	66.9234724307906	0.7335766423357664	1.1132075471698113	0.5372301450313695	0.8460079798623934	17.46714437209119	14.418032803450288	71.16252249630824	53.46983035687725	0.9074074074074073	0.8413143373398032	14.880155292260106	15.70423575159679	65.10704518694072	59.32961061481848	0.8357664233576642	1.0	0.6765087052125545	1.0	15.292195521928448	62.2183279008796	0.911111111111111	0.8383763002782393	27.460993458754807	37.18278300335968	95.6398211486642	100.22390333897032	1.0474452554744524	1.4	1.0	0.3921961335450498	32.321888231057244	97.93186224381725	1.222222222222222	0.5971454069918659	27.396856911433005	29.61810133686618	105.80738272011996	100.21980730439832	0.9452554744525546	1.1169811320754717	1.0
YBL059C-A	84.04936756940036	99.81643707831148	183.13560372207584	196.40980016987484	146.50863704140107	114.20527491347596	210.17330972280428	261.8486980857442	1.5185185185185184	0.8582677165354331	0.015140629193545425	0.40386536584038357	130.35695597743853	91.93290232385593	236.01100390427425	189.77270194597534	1.1404958677685952	0.4517566404308498	133.2619598666504	155.9858034287045	208.0846573651996	224.25690443205008	1.3943355119825709	1.37007874015748	0.060644190075208174	0.05474436500968931	144.62388164767742	216.17078089862486	1.382231404958678	0.05730428611052539	96.48738170567002	74.31564506287951	222.8893195693176	227.18644070635585	0.943355119825708	0.6437007874015748	0.7874485800668853	0.018843043013397592	85.40151338427476	225.03788013783674	0.7830578512396694	0.2070936011318128	114.7847222117584	119.12454702827644	191.8630174841537	214.5648166729308	1.3028322440087146	1.0925196850393701	0.15869634171373415
YBL058W	106.88418546328214	108.74456738405624	210.2323139208599	211.9137769925046	113.8807490867753	98.36004587269828	215.0576636898268	195.19975133706973	1.0433070866141734	0.9824561403508771	0.8678763480376671	0.9319286787299045	106.1203974797368	107.81437642366919	205.12870751344826	211.07304545668225	1.0117416829745598	0.932956624471373	114.84496342046548	101.11535403259217	191.24061520841764	230.39739244439957	1.1830708661417322	0.8557504873294347	0.3560143648153338	0.40101308635224553	107.98015872652883	210.81900382640862	1.0019569471624266	1.0	133.40051668717635	114.15326634555052	239.80980859823865	226.27653216254092	1.094488188976378	0.9824561403508771	0.5741967329268765	0.9344790035788881	123.77689151636343	233.04317038038977	1.0391389432485323	0.8077825456614494	96.97122700302695	108.8937853406484	188.7704478922105	189.19588066009948	1.0118110236220472	1.1228070175438596	1.0
YBL057C	62.34955894680604	64.5569124299997	104.21910233587172	119.56564347479268	71.50307279317428	63.99127663513589	137.36224421022226	143.25480600777152	0.87123745819398	0.8277777777777777	0.5868482497155636	0.38688235098239887	67.74717471415508	63.45323568840287	140.3085251089969	111.8923729053322	0.8518518518518519	0.4491369906320193	67.30263197948089	63.861375352046245	130.7149137983964	146.04992650525494	0.8612040133779265	0.8092592592592592	0.5114573225426623	0.33122254227954884	65.58200366576357	138.38242015182567	0.835978835978836	0.44523198145987586	103.07093271332393	99.63660379840236	144.93421776796924	148.03951612426042	1.1889632107023411	1.2462962962962962	0.41284647450465406	0.3150003078498372	101.35376825586314	146.48686694611484	1.220458553791887	0.3616271686878848	86.49649125577393	85.20899923067653	161.72783235786517	147.73167122132588	0.8946488294314382	1.0685185185185184	0.6025697760735053
YBL056W	125.46180362996444	125.3617991803071	256.277947056721	284.9291278564311	106.49294092828058	87.2654819660606	271.7194422028346	276.2260273146107	0.8	0.7181818181818181	0.17977101739973322	0.043551146042413724	96.87921144717059	125.41180140513578	273.97273475872265	270.6035374565761	0.7645788336933045	0.0937908279399367	109.05323718862594	133.8047864519064	296.0104926228236	304.5537227125083	0.7510204081632653	0.9977272727272727	0.07317230188086266	1.0	121.42901182026617	300.28210766766597	0.8725701943844493	0.40121061783275713	92.26685171612012	103.85135015197268	296.2699468797273	357.4028447530688	0.6346938775510205	0.6613636363636363	0.006371422969518855	0.006859180389077732	98.0591009340464	326.83639581639807	0.6479481641468682	0.007495946427514315	133.8056050177348	123.7378455851298	344.0576723235373	336.17162517919485	0.7938775510204082	0.8363636363636363	0.1339625165725552
YBL055C	24.19428914840285	25.369734007578828	48.35615403867939	48.49638092749874	43.03243460079536	50.28373766916396	85.88332793667861	67.58028722747139	1.002	1.4225621414913958	1.0	0.2863789852709677	46.65808613497966	24.782011577990836	76.73180758207499	48.42626748308906	1.1875	0.6427413833101322	27.296173279614276	22.06294843331391	76.86062963361483	57.29538454288715	0.71	0.7361376673040153	0.3162669124556785	0.48267924244818156	24.679560856464093	67.07800708825098	0.71875	0.38807050044172037	46.45031110453308	44.29476588846954	96.08584296614632	107.9951949280153	0.966	0.7839388145315487	0.878947499401817	0.44431170388208807	45.372538496501306	102.04051894708081	0.869140625	0.7571503426465874	35.236288809296674	30.836836607186985	72.58710479407326	67.22301543421437	0.97	0.8776290630975143	1.0
YBL054W	16.770369791336627	19.805650848365623	45.11677322962863	41.34347453174389	26.156123338259977	31.18933507856818	47.01970962928545	41.84971860901191	1.4946236559139787	1.5553235908141962	0.2668873016063282	0.20930373168282418	28.67272920841408	18.288010319851125	44.43471411914868	43.23012388068626	1.524822695035461	0.27769956507066434	23.906248521841224	19.5904109161586	42.56298031292842	28.8645117207462	1.5107526881720432	1.4175365344467643	0.3356549832880387	0.4170170471530983	21.748329718999912	35.713746016837305	1.4397163120567376	0.433481344029369	18.684268988535692	19.03620295921132	21.66682964467387	25.05515768042961	2.317204301075269	1.5866388308977035	0.052127817209532815	0.3029572441944829	18.860235973873507	23.360993662551742	1.9078014184397165	0.14608389779748404	24.012493400798085	25.27411314079247	16.997988685670936	21.13579042235265	3.7983870967741935	2.4968684759916493	0.0008991845509647705
YBL052C	16.393613264411538	11.269622258137131	97.74744515808004	109.35691210854522	12.406668576901552	17.68791592349184	97.5786411736845	93.51976829956092	0.7559523809523809	1.8349514563106797	0.5469254902803623	0.1618028720411619	15.047292250196696	13.831617761274334	95.54920473662271	103.55217863331262	1.171641791044776	0.6871960190994069	11.987525214336204	16.44125764607606	99.5390502313666	115.02519944257372	0.7142857142857142	1.3883495145631068	0.41331851044071394	0.5417674330560782	14.214391430206131	107.28212483697016	0.9850746268656716	1.0	10.587219299209348	13.925400226669876	101.90275875804298	112.90204620177728	0.619047619047619	1.1941747572815535	0.29749289587754274	0.8312419832992002	12.256309762939612	107.40240247991014	0.8507462686567164	0.834494498184196	16.999937502787315	16.423611427229766	138.34377779371405	123.62764611663812	0.7321428571428571	1.2912621359223302	0.44596733683076284
YBL051C	92.88553202875823	80.50929917417928	79.43715732571194	79.12304602893747	112.83271529597477	181.8374440790433	62.71672569258264	92.40768704834215	1.5389221556886226	1.9332023575638506	0.04931273898649325	0.0015227309119999108	147.33507968750905	86.69741560146875	77.5622063704624	79.2801016773247	1.7367458866544787	0.008828004043496346	117.26447356701176	114.42385146054916	61.662640534241255	63.34999457994263	1.6270316509837466	1.7740667976424362	0.0287786720727679	0.01092549653387408	115.84416251378046	62.50631755709195	1.6937842778793417	0.020831917242574383	107.3330456240771	128.35038356716893	50.38494936129759	63.9975490901692	1.8220701454234387	1.9705304518664044	0.009249452031584934	0.00215448235666939	117.84171459562302	57.1912492257334	1.882998171846435	0.005539286378786301	93.3647080490025	99.46006724379971	47.91886129576429	59.18702803901103	1.6663815226689478	1.6502946954813358	0.027533123937663613
YBL050W	132.83269112306849	125.45854762652	261.6970488442294	319.1760225877387	140.9315827599252	86.41061125994204	300.1319700310513	319.0324439166456	0.9251968503937007	0.6895674300254453	0.6048841184171168	0.02119665616871793	113.67109700993362	129.14561937479425	309.58220697384843	290.43653571598406	0.8247191011235955	0.22293879671598388	150.28715003791842	149.85802820380758	311.35862340150027	346.3416511372465	0.9507874015748031	1.1017811704834606	0.7704958103190986	0.5185240653701573	150.072589120863	328.85013726937336	1.0247191011235954	0.8851117626737495	189.43846020275168	180.4973786354202	367.2743816713544	395.8746115447705	1.015748031496063	1.1603053435114503	0.9444868673343767	0.30088830872777383	184.96791941908594	381.5744966080624	1.0898876404494382	0.5800262229772852	140.69239234647927	144.7635418766281	312.92269596852896	329.4978413103228	0.8858267716535433	1.1170483460559797	0.41809389556235643
YBL047C	135.77904735456022	124.60746254410373	221.00059267357963	208.47542453659403	111.31629969731397	133.30363098817006	173.71157598674216	208.64251457135916	1.0439739413680782	1.068561872909699	0.8062828830604578	0.6917773154482345	122.309965342742	130.19325494933196	191.17704527905067	214.73800860508683	1.0561056105610562	0.8096133794326532	100.44666396147656	103.4127525262191	143.61250858756443	156.1814130796238	1.1384364820846904	1.1070234113712376	0.44384049153628086	0.5521003140965198	101.92970824384783	149.8969608335941	1.1221122112211221	0.5510170334396731	118.04158681515533	120.89247608933944	143.58552860779665	170.83577474282458	1.3387622149837133	1.1839464882943143	0.08181999585438474	0.32373211920275813	119.46703145224738	157.2106516753106	1.2541254125412542	0.18790036613501768	116.92830183241703	112.31286971824822	148.23136624512776	154.88944838839342	1.2850162866449513	1.2123745819397993	0.13710448102459397
YBL046W	27.384049771889764	35.13301356734677	57.69602499498192	62.78431971411373	32.9289396963489	26.05625319846966	61.01115317428879	60.54449086745941	1.136842105263158	0.7678571428571428	0.873244276139536	0.4349374269021974	29.492596447409277	31.258531669618268	60.7778220208741	60.24017235454782	0.9344894026974951	0.875141158373973	25.27550418143386	38.984607911702	56.32440170165777	57.43105478903048	0.9452631578947369	1.2125	0.8686653516572749	0.6559239432742101	32.13005604656793	56.87772824534413	1.0886319845857417	0.7569288500119596	27.74664393241064	37.92927657286466	85.55489267885137	64.4004323495891	0.6821052631578948	1.051785714285714	0.2584251820257611	1.0	32.83796025263765	74.97766251422024	0.8439306358381503	0.6460992015072284	44.81872422259513	41.69369004518486	71.08889678065279	76.87853439339261	1.3263157894736843	0.9678571428571429	0.45401336256326913
YBL045C	264.38325816514083	252.84084389797692	202.46662612066007	196.9050902193731	181.5363801087873	220.63859348163655	140.91150730877098	148.44287497857397	0.9862174578866769	1.1573208722741433	0.9418281761855105	0.3192901135110197	201.08748679521193	258.61205103155885	144.67719114367247	199.6858581700166	1.0733590733590734	0.614679300138558	184.8499059875579	177.05351714984067	130.1100674473211	159.69096437140652	1.0880551301684533	0.8637071651090342	0.6058274646419769	0.34609052658598505	180.9517115686993	144.9005159093638	0.9644787644787646	0.8264215744193593	198.49059021015975	202.1130428204182	157.02700712982912	147.4052692259212	0.9678407350689127	1.0677570093457944	0.8314091292084643	0.6656552309383486	200.30181651528898	152.21613817787517	1.0162162162162163	0.9430188268651252	170.91900740762475	169.85365423120103	126.50248929089612	130.89176926766518	1.0344563552833077	1.0109034267912773	0.8807077172636437
YBL042C	34.446182083144485	30.71252171943648	234.1294750392874	214.7157412758203	43.9407492820519	40.53551737313569	386.37008618203976	285.5473757985789	0.7755102040816327	0.993006993006993	0.32041376498759094	1.0	42.23813332759379	32.57935190129048	335.95873099030933	224.42260815755384	0.8689655172413794	0.6158355605097132	49.927319810093074	39.13975605748125	362.4529922978776	286.0169641983174	0.9387755102040818	0.9580419580419582	0.810863759941858	1.0	44.53353793378716	324.2349782480975	0.9448275862068967	0.9010934397600772	43.83717822076704	52.02382128215398	214.3491976188732	192.0507778348124	1.3945578231292517	1.8951048951048954	0.21754828643108032	0.010693612070436148	47.930499751460516	203.1999877268428	1.6275862068965516	0.06569265150846673	34.00452771800092	35.22653680128059	224.2978115095321	192.45858422145173	1.034013605442177	1.2797202797202798	0.8970901160355338
YBL041W	330.030890876527	288.30063465281194	258.55834459577613	265.6773197031104	283.25715741153834	292.8328231606851	257.3773849764429	258.21797332614403	0.8628526645768024	1.0451612903225806	0.23145814068587436	0.7631200992933248	288.0449902861117	309.16576276466947	257.79767915129344	262.1178321494433	0.9474130619168787	0.6747983471200236	285.5181467541957	308.6544813695579	236.37678148249827	306.0410464196576	0.9467084639498432	0.9299539170506912	0.6718187371612843	0.519440290553392	297.0863140618768	271.20891395107793	0.9287531806615775	0.5528925210809266	352.053444955523	384.5695467879106	325.3465211615711	314.04598691060926	0.8479623824451411	1.1290322580645162	0.15744185349027118	0.3047627545060676	368.31149587171683	319.6962540360902	0.9770992366412212	0.8647887610570604	320.69063206512175	310.6828223219821	244.22917443596387	240.83872265496	1.0289968652037618	1.1889400921658988	0.8585562702721261
YBL039C	41.71456286495125	42.45815587796872	266.0529979969976	224.49867273941095	33.71861982431419	26.626655632477608	341.3312927621727	263.96402825580566	0.6305732484076434	0.5343915343915344	0.06395028196499444	0.019210513372287574	30.172637728395898	42.086359371459984	302.6476605089892	245.27583536820427	0.5813953488372093	0.03290693042567959	49.189321639699216	35.067820622628695	374.5048196606096	223.7777947697016	0.8343949044585988	0.8306878306878307	0.49501674758043646	0.5375453829991685	42.12857113116395	299.1413072151556	0.8197674418604651	0.4119509601690153	29.86628649548265	26.34544041941572	153.36885160217935	191.21326079516123	1.2420382165605095	0.7301587301587302	0.42679289591704517	0.23997388289552066	28.105863457449185	172.29105619867028	0.9476744186046513	0.8959948061028585	29.10358965311404	26.190790819474064	252.96905328838392	220.8348927548724	0.7324840764331211	0.6296296296296297	0.30789457422349387
YBL038W	95.1318958558828	101.510179545103	176.0527187375237	201.60667490957707	120.83735646280113	126.29982557904766	196.5332949143219	210.15052663577103	1.1388888888888888	1.1924603174603174	0.4922838682454225	0.32036760138630554	123.5685910209244	98.3210377004929	203.34191077504647	188.82969682355036	1.1669865642994242	0.3993963164164859	119.7348088983133	132.83166073225618	204.41545298375996	220.77314471724583	1.085185185185185	1.1944444444444444	0.6686452416091704	0.2881510813713475	126.28323481528474	212.5942988505029	1.1401151631477926	0.4518156105632433	102.8697532740656	114.72248902256096	210.6497326565516	209.396369476063	0.9037037037037037	1.0873015873015874	0.5985042961208578	0.6736782437108735	108.79612114831329	210.0230510663073	0.9942418426103646	1.0	110.31558331115218	117.24682874042196	191.15569828624413	187.3418718039634	1.0685185185185184	1.242063492063492	0.7275267371469751
YBL037W	22.751101536302425	22.37133199525453	56.95491992424247	56.774635257576186	25.595620422494253	46.15007304308463	62.39262891825468	62.59084744157587	1.0275689223057642	1.8705583756345177	1.0	0.04682364301918486	35.87284673278944	22.561216765778475	62.491738179915274	56.86477759090933	1.445843828715365	0.33059236734506553	21.79207662032755	23.99300798731763	56.41945145007982	58.34441896683663	0.9674185463659147	1.0431472081218274	1.0	1.0	22.892542303822587	57.38193520845822	1.0050377833753148	1.0	21.21183668172961	25.350650770071656	66.54019739416708	57.16575887619084	0.7994987468671679	1.1243654822335025	0.5967475891414602	0.8623636202859777	23.281243725900634	61.85297813517896	0.947103274559194	1.0	30.50048723607929	27.73988027647954	72.98139617236956	67.48542884123196	1.0476190476190474	1.0431472081218274	0.8700607951847685
YBL036C	101.386752905612	102.62120865655984	166.09170824315717	186.4199594157345	111.30196067535697	108.05234181427642	197.28808446475335	202.40933942024049	0.9245901639344262	0.9709090909090908	0.6657292659284026	0.9317138173273974	109.67715124481668	102.00398078108591	199.84871194249692	176.25583382944583	0.9481865284974095	0.796071863451588	112.01480219479902	119.02425630928124	186.95626153217205	205.61968840280144	0.9819672131147541	1.0527272727272725	1.0	0.8003722434421159	115.51952925204013	196.28797496748675	1.0172711571675301	1.0	118.04614568151038	135.9004782220165	235.14812352754697	271.4234891981453	0.8229508196721311	0.9109090909090909	0.2706354836777255	0.5702124182952696	126.97331195176343	253.28580636284613	0.8652849740932643	0.36296844000337936	116.83923474940076	103.07560247351402	219.66399267918945	211.4970803352571	0.8721311475409836	0.8854545454545454	0.44234608962197686
YBL035C	18.732859873301557	18.265180330076515	31.401287735755727	27.49151701524384	16.428698228911845	24.31270178763589	32.86235088767246	33.182968372252	0.8375209380234506	1.1039156626506024	0.8321419193151323	0.8425616103877666	20.370700008273868	18.499020101689034	33.022659629962234	29.446402375499783	0.982484076433121	1.0	14.25446971451848	17.280228204682565	24.009936159539333	24.45101721918093	0.9949748743718593	1.0647590361445782	1.0	1.0	15.767348959600522	24.23047668936013	1.036624203821656	1.0	15.635114321400236	24.62129274119717	28.68421891493468	28.269842643940564	0.9128978224455613	1.311746987951807	1.0	0.6814075598295091	20.128203531298702	28.47703077943762	1.125796178343949	0.8348524632484485	33.83135162931859	32.93700914624551	48.32083185112561	44.60309029555076	1.1725293132328307	1.11144578313253	0.7128346753667302
YBL034C	13.91888866633283	11.787787843574302	36.51034245973371	38.13587218854392	13.744462354431972	16.04384083467238	33.14467611290152	35.46023744663137	1.0892388451443569	1.4627831715210358	1.0	0.3713299721513072	14.894151594552177	12.853338254953567	34.302456779766445	37.32310732413882	1.2616279069767442	0.6516137699086744	12.471946172347018	12.266014936846997	28.58729257335886	27.61926029879729	1.1443569553805775	1.4368932038834952	0.8138840072353044	0.4658358061886859	12.368980554597007	28.103276436078076	1.2790697674418605	0.6343854719911314	12.96661099667051	13.628032730391656	30.0729294473332	31.71318608494863	1.1312335958005248	1.3915857605177993	1.0	0.48277097531324825	13.297321863531083	30.893057766140913	1.25	0.6401581588639886	21.500324041515093	18.228933222002503	35.209561178047515	39.10696125073365	1.6036745406824147	1.5080906148867315	0.29679103166183524
YBL033C	130.01470587349402	113.76986306504295	196.50645583960232	170.54132061475025	147.89345749185614	124.7613053962812	220.7698119156138	208.88468244845944	1.012084592145015	0.8950524737631184	1.0	0.5607372194599719	136.32738144406866	121.89228446926849	214.82724718203661	183.5238882271763	0.9563253012048193	0.8102460939244427	181.7681696290497	141.13707720040136	255.18726580600668	210.5087932932904	1.0755287009063443	1.0044977511244377	0.6557206386365981	1.0	161.45262341472554	232.84802954964854	1.0436746987951806	0.8154522417739043	135.12805025998364	135.3879148678004	194.8425224443208	156.8423161121755	1.0483383685800602	1.2938530734632683	0.8112892898126663	0.12951728717805094	135.25798256389203	175.84241927824814	1.158132530120482	0.36832668951582465	154.05874343771808	144.50199469627	160.59725416064904	161.8054323637633	1.4486404833836857	1.338830584707646	0.021125912099014453
YBL032W	73.85440303670406	62.3541831344879	74.69040948117478	71.37390676161552	55.156776906987055	80.6769304249467	78.00168453948622	55.79962481201587	0.7148634984833164	1.654462242562929	0.1868292456070838	0.050001623212419494	67.91685366596688	68.10429308559597	66.90065467575104	73.03215812139516	1.087888531618435	0.8090124628801735	51.02505139187658	52.196318128010674	55.1257551449083	68.42229115016374	0.936299292214358	0.8729977116704806	0.8986309100303855	0.6149867126403065	51.610684759943624	61.77402314753602	0.8949624866023579	0.7046899305681092	52.81919535073915	59.08875265830616	89.93619382012	71.9267157820732	0.5935288169868553	0.9405034324942791	0.03256827810712734	0.9016711718686312	55.95397400452266	80.9314548010966	0.7406216505894961	0.22725852371966637	84.13351365649785	74.62828683304863	117.72314656320545	109.95475707909566	0.7229524772497472	0.776887871853547	0.15717669322087613
YBL031W	17.95244887106342	15.890932290461468	22.9052972166751	24.72132588743228	20.118858693790816	18.55640783442789	18.176271453883533	19.439070478150505	1.4119897959183674	1.4852255054432348	0.49705639764251697	0.4878607907400857	19.337633264109353	16.921690580762444	18.80767096601702	23.81331155205369	1.4458509142053446	0.49016285572916185	18.176741696893803	15.832006900463329	13.33572312798726	18.81143954987183	1.7385204081632653	1.3094867807153965	0.3359122468293187	0.634089181469996	17.004374298678567	16.073581338929547	1.488045007032349	0.4774885685236553	13.16435715351597	20.542025304785803	18.004250654406114	23.43866872169022	0.9323979591836734	1.3623639191290824	1.0	0.5081513760624651	16.853191229150887	20.721459688048167	1.1434599156118144	0.8179677700002381	44.23222521422025	35.75202764923491	31.797433812885213	30.30393255822069	1.774234693877551	1.8351477449455675	0.16609071740112802
YBL030C	992.4268265573776	951.9234785485238	444.0162469737019	390.2548929399687	732.3052314458283	824.9231547696165	327.7320713036671	338.61423264461524	0.9995525727069352	0.9987699876998769	1.0	1.0	778.6141931077225	972.1751525529507	333.1731519741412	417.1355699568353	1.0025740025740026	1.0	863.3250059939231	806.776304177944	297.36182091650323	354.9032439605537	1.2988814317673378	0.931939319393194	0.00295764230632342	0.4559618633193434	835.0506550859336	326.1325324385285	1.0982410982410984	0.2937426079010597	912.0438246786682	869.3892493486876	442.79133181754514	286.2621601406288	0.9217002237136466	1.2451824518245183	0.32920497993353703	0.01664930271149316	890.7165370136779	364.52674597908697	1.048048048048048	0.5792393559841675	826.3330311766061	783.706138015493	308.3238534257929	306.10084866392737	1.1991051454138704	1.049610496104961	0.04015267494224033
YBL029C-A	541.1011889078658	528.9088314832316	301.39893852230574	336.1048349376432	371.9793320580324	373.8587244160212	203.552341161262	235.0707598463648	1.0178272980501393	1.0101651842439645	0.9100268374846047	0.9566926604154652	372.9190282370268	535.0050101955487	219.3115505038134	318.75188672997444	1.0131108462455305	0.9558640742281971	478.52068091860616	314.1125594215663	289.75163750605543	321.6711691539785	0.9197771587743733	0.6207115628970775	0.4374155068680099	7.487182605907634e-06	396.31662017008625	305.711403330017	0.7723480333730632	0.01447416660251893	291.544677598587	333.5066016762162	269.4125422392303	274.04078712969886	0.6027855153203343	0.7731893265565438	5.206547050643572e-06	0.018028449542345015	312.5256396374016	271.7266646844646	0.6853396901072706	0.0005741599311642606	219.0276748910068	227.36619068811308	149.0075765796385	155.82024215628073	0.818941504178273	0.9269377382465057	0.12106963214066442
YBL028C	255.9170402885001	261.80061091109314	519.159482605588	533.6074870796704	320.3490481192942	201.90216290309468	536.9871367170169	516.8045439546848	1.2109533468559837	0.7963340122199594	0.06194970569734439	0.04417438159112362	261.1256055111944	258.8588255997966	526.8958403358508	526.3834848426292	1.008130081300813	0.9146922458143842	327.88686289027515	268.88565285693903	686.2543848838775	546.8509139335855	0.9695740365111561	1.0020366598778003	0.7989865071285474	1.0	298.38625787360706	616.5526494087314	0.983739837398374	0.9174079698658196	255.6775575459028	249.1058237289048	515.8047961066084	722.9412188773188	1.0060851926977687	0.7026476578411405	0.956879821137183	0.0008881398538320821	252.3916906374038	619.3730074919636	0.8272357723577235	0.08798464734883438	350.2153974948104	318.31076455620706	571.7473593800021	625.8371963739153	1.2434077079107504	1.0366598778004075	0.032571123611519766
YBL027W	1100.7128971528564	1107.2364409158045	1341.1478967994728	1134.3033761683214	1208.9198646224525	768.0804415060002	1382.8635240796846	1349.8194954525748	1.0645554202192449	0.5829918032786885	0.2696470881249685	2.402514927904818e-18	988.5001530642263	1103.9746690343304	1366.3415097661295	1237.7256364838972	0.8105381165919282	0.0003804609371834256	1063.660882658845	1141.5691477896846	1269.5824599779078	1120.2660143366531	1.020706455542022	1.0440573770491803	0.7271238006484173	0.47456287427873545	1102.6150152242649	1194.9242371572805	1.0347533632286996	0.576311139378708	1153.58774167477	1176.6822530927698	1164.3320320028795	1014.965878258144	1.2070645554202193	1.1875	0.0012621487283875016	0.004296266039560004	1165.13499738377	1089.6489551305117	1.1984304932735426	0.0021430802541966883	960.4662177552613	1059.356428768335	981.2848540761728	1186.1333325911753	1.192448233861145	0.9149590163934427	0.003810003213087469
YBL026W	255.4916934071341	245.7239951019778	266.06897509978126	259.1835850935006	382.8417279264906	284.2462947603582	206.4741451013758	240.08522780959464	1.9312500000000001	1.248945147679325	8.159654764861059e-08	0.08052141927095524	333.54401134342436	250.60784425455597	223.2796864554852	262.6262800966409	1.5660377358490567	0.0003555998108021415	308.1108051577384	400.2927039209644	239.2545211401002	250.6123781716609	1.3416666666666668	1.6845991561181435	0.016864772845186483	1.2664683294473907e-05	354.20175453935144	244.93344965588057	1.5157232704402517	0.0005726213968224923	404.50479253530887	476.1687333010476	293.18500802490803	332.5203043832135	1.4375	1.510548523206751	0.002059315892440512	0.000321969436793253	440.33676291817824	312.85265620406074	1.4748427672955975	0.0008380093680856644	348.0890672567424	400.0626066891229	272.8235529549107	302.2503600398139	1.3291666666666668	1.3966244725738397	0.017237935605370687
YBL025W	57.84839812691957	78.35873508744791	78.79080691039995	102.97710921385584	97.42630054715984	62.40697263905884	98.77712354784752	96.97589967329657	1.3433242506811989	0.8462549277266754	0.21701082538756006	0.5068305589907152	79.91663659310935	68.10356660718374	97.87651161057204	90.8839580621279	1.0907877169559412	0.7418868351556756	87.16240116957783	136.62685103889206	107.47829681653708	103.29138025943418	1.1049046321525886	1.7385019710906702	0.6529359879178401	0.007618914080122571	111.89462610423494	105.38483853798563	1.4178905206942591	0.11704852677766235	55.09634243153346	66.02211225962401	141.07882478300849	120.9559336296602	0.5326975476839237	0.7174770039421814	0.00924231363997467	0.1348610767363783	60.55922734557873	131.01737920633434	0.6168224299065421	0.026230256443497094	98.9563549305979	121.90401984718436	145.83356859632974	127.3865862007154	0.9250681198910082	1.257555847568988	0.7441073153986597
YBL024W	44.61711557661349	37.953927463719126	105.3556786060116	97.29504282012822	32.51922598490999	30.728950797822414	108.81014302905312	97.5881596218918	0.706855791962175	0.8076923076923077	0.22939384156825668	0.48149678780625027	31.6240883913662	41.28552152016631	103.19915132547246	101.3253607130699	0.7518427518427518	0.3371510628087374	34.06772395859551	39.949371648798845	108.10199003692996	91.25289981646162	0.7446808510638299	1.123076923076923	0.2928276821051242	0.6854948615520252	37.00854780369718	99.67744492669578	0.9115479115479116	0.7904200332900281	31.04751697091186	30.29885027787673	74.25437294748488	72.91728546433508	0.9881796690307328	1.0666666666666667	1.0	0.7725919263373724	30.673183624394298	73.58582920590999	1.0245700245700247	1.0	38.34314438172928	39.97577654122054	93.425730147359	99.93150033024632	0.9692671394799054	1.0256410256410258	1.0
YBL023C	25.76963971859704	24.355111663299425	74.7778503068584	84.41706213173882	25.423573970314784	26.421355939859502	96.36118370851533	90.83510352462952	0.765217391304348	1.0069204152249136	0.42452340832144697	1.0	25.922464955087143	25.062375690948233	93.59814361657243	79.5974562192986	0.8793650793650795	0.632320470014077	21.73969419212101	26.627544893332452	94.19114473756956	96.28557795410204	0.6695652173913045	0.9584775086505192	0.24446037185002611	0.8742460540628276	24.18361954272673	95.2383613458358	0.8063492063492064	0.5194769005444166	28.77669463024807	27.99679255249033	130.99544306778384	152.28952833160685	0.6376811594202899	0.6366782006920415	0.15664670606638603	0.15141918509834268	28.3867435913692	141.64248569969533	0.634920634920635	0.15623255371194106	38.3892391255262	40.94668387585185	173.57080136691863	156.0403485213517	0.6405797101449275	0.9065743944636679	0.17265297837003357
YBL022C	42.31997076169517	41.81479800114368	117.6414666285024	125.24308084188992	40.193496338947945	52.06191173053453	123.5392689195046	132.53026510956286	0.9027777777777778	1.1766467065868262	0.7034931799737285	0.46941609820709285	46.12770403474124	42.06738438141942	128.0347670145337	121.44227373519615	1.0404624277456649	0.9018962411403046	43.53525590436464	50.78118715675207	113.29842646151432	132.75227540420585	1.0666666666666667	1.1467065868263473	0.8990707942154075	0.625478380946297	47.15822153055835	123.02535093286008	1.1069364161849713	0.7119697048137221	48.37634544442573	49.95378386054013	133.20285144350734	117.24187410539632	1.0083333333333333	1.2754491017964071	1.0	0.38752022122466806	49.165064652482926	125.22236277445182	1.1358381502890176	0.6260533723786121	35.225253328930464	36.6814826089061	89.24286511493416	90.64468798962405	1.0972222222222223	1.2125748502994012	0.7882192210679022
YBL020W	26.84281750137723	23.753344782606163	63.50196525091549	73.56101849431069	33.01871721965336	29.52777229838772	93.42646257290738	75.38782063017126	0.83451536643026	1.2136222910216719	0.6441969262819363	0.6286775320252992	31.273244759020542	25.298081141991695	84.40714160153932	68.53149187261309	1.005420054200542	1.0	29.81655164863789	30.877245177682244	77.02371214903695	91.0785377509474	0.9148936170212767	1.0495356037151704	0.8732322268689892	1.0	30.34689841316007	84.05112494999219	0.978319783197832	1.0	29.774089694454357	29.50733642265425	101.36957711656738	80.81468888747217	0.6950354609929078	1.130030959752322	0.2692295682801801	0.7482371511016621	29.640713058554304	91.09213300201978	0.8807588075880759	0.7510367857947166	41.38689648838376	40.53655123735552	114.23621770460188	103.26003425854842	0.8557919621749409	1.21671826625387	0.6571326638281614
YBL019W	18.07565195155111	23.968822871446044	58.66851397903512	68.93446641687848	25.142083412821165	26.609322226696797	69.10815498866621	64.30370224730868	1.1818181818181819	1.1896551724137931	0.7244683884886778	0.618617126613386	25.87570281975898	21.022237411498576	66.70592861798744	63.801490197956795	1.1793313069908815	0.7340678463073327	19.241379424854724	25.39858128287096	73.40322496192135	80.02177368520479	0.8506493506493507	0.9109195402298851	0.7095885623825744	0.8683919618415823	22.319980353862842	76.71249932356307	0.884498480243161	0.7282879932875836	19.05839887906744	21.849245096908536	73.63738517652102	66.78546455573431	0.8409090909090909	0.9396551724137933	0.7095885623825744	1.0	20.453821987987986	70.21142486612766	0.884498480243161	0.7224030638559962	22.233253034054567	22.50975701601829	71.25724562941696	65.59286202226868	1.012987012987013	0.9856321839080461	1.0
YBL017C	43.62813581399065	39.94705968224935	146.27131555902469	156.8763048714829	32.81376851690548	31.3529003614708	142.8815788725952	142.19362909268455	0.7718120805369129	0.8627450980392157	0.36387922492979324	0.6900885395284269	32.08333443918814	41.78759774812001	142.5376039826399	151.5738102152538	0.8152173913043478	0.5141137602796622	31.5997054852369	35.52432725274127	134.83612313633083	149.01278449262313	0.7852348993288591	0.9333333333333332	0.4319703796157208	0.8969516935165738	33.562016368989084	141.92445381447698	0.8550724637681159	0.603772077402522	43.87045327528286	48.23613042762722	164.3278401400697	181.41061491261888	0.8959731543624162	1.0431372549019609	0.7145165730096775	0.9040314182792029	46.05329185145504	172.86922752634428	0.9637681159420289	1.0	46.198225864232406	47.71909423748421	166.3794510287356	157.2411373789798	0.9328859060402686	1.188235294117647	0.8108631462585806
YBL016W	27.97522638609194	33.94267123798285	38.41061034825088	39.49809575215809	46.23347924193516	41.23235987723839	60.91368025479949	54.77215296703542	1.0425824175824177	0.8766006984866124	0.8740100111729827	0.7550736067695014	43.732919559586776	30.958948812037395	57.842916610917456	38.95435305020449	0.9509433962264151	1.0	52.83466096233903	47.19797576807808	58.68329058695038	54.43652837447331	1.2362637362637363	1.009313154831199	0.5302440877143733	1.0	50.016318365208555	56.559909480711845	1.1119496855345912	0.7560431032357733	52.13871971772394	55.431197822185325	68.4263531953293	64.36394485250719	1.0467032967032968	1.0023282887077998	0.8767857332783555	1.0	53.78495876995463	66.39514902391824	1.0188679245283019	1.0	34.45640859823832	32.6218634554492	39.45924273348726	43.911228129594726	1.1991758241758241	0.8649592549476135	0.6082249288025761
YBL015W	51.007146071109474	42.808842310996	100.64348916795572	103.49117795461196	40.20218303639917	41.415696178223456	98.92657852496866	89.03010479749871	0.8007889546351086	1.1231884057971016	0.44700184916846614	0.6937267064843545	40.808939607311316	46.90799419105274	93.97834166123369	102.06733356128385	0.9434782608695652	0.8972318001509814	35.04033475408805	38.9620297639426	97.90930192008962	97.97962529048264	0.7061143984220907	0.961352657004831	0.19735464534400632	0.8954421925168459	37.00118225901532	97.94446360528613	0.8217391304347825	0.6009695889272122	59.214579895853205	51.00003344335431	119.34148352025164	131.47895352092016	0.9783037475345168	0.9371980676328503	0.9072579702101573	0.901995175321281	55.10730666960376	125.4102185205859	0.9543478260869565	1.0	34.80611767235502	38.55983991537254	106.95750443847746	95.2872400029669	0.6410256410256411	0.9782608695652175	0.09333784724493563
YBL013W	9.049523026345549	9.101290397446345	23.898575388085003	20.83742680786063	13.56643239601256	10.626370342754942	25.93434951997942	22.33376504321334	1.3799472295514512	1.0892448512585813	0.6156885202195121	1.0	12.096401369383752	9.075406711895948	24.13405728159638	22.368001097972815	1.2339901477832511	0.794593970049757	12.694579416669258	9.937530728098965	19.132909926289354	22.462704001156187	1.74934036939314	1.011441647597254	0.4302230986173091	1.0	11.316055072384112	20.79780696372277	1.3399014778325122	0.786333661981491	11.0961414411182	10.23142815565958	24.864723222967847	23.732391902866688	1.1767810026385224	0.9862700228832951	0.7956807744410279	1.0	10.66378479838889	24.298557562917267	1.0812807881773399	1.0	13.823154620974725	14.653943404574187	24.09261705447613	24.180674099158107	1.5145118733509233	1.3867276887871853	0.609590698752407
YBL011W	21.083889486357545	20.413252942292395	116.6136796017842	120.7729596714083	19.537242488957776	30.40496976489409	130.7279498510824	124.28098253585355	0.8232044198895028	1.4497041420118342	0.6095937754141662	0.27748427127335873	24.971106126925932	20.74857121432497	127.50446619346798	118.69331963659624	1.12	0.8699882154304226	18.443936036537583	23.55118095422272	120.29029364592908	126.26245936608969	0.845303867403315	1.1065088757396448	0.6084036289074786	0.869067151356803	20.99755849538015	123.27637650600938	0.9714285714285715	1.0	27.04692782762441	22.730976697706044	123.84267696511654	124.2685854680848	1.2044198895027625	1.0828402366863905	0.6352954245711427	0.8689361789551573	24.888952262665228	124.05563121660066	1.1485714285714288	0.7442824716823834	24.079503457461087	23.91300724536442	129.74147920159385	120.10578382297692	1.0276243093922652	1.1775147928994083	1.0
YBL010C	34.84384264078388	35.41407767588555	60.82992503685573	60.56724842420909	38.70145246335992	30.778949090692283	66.35277614477502	60.383165421574326	1.0174520069808028	0.8717948717948719	1.0	0.6463975255711742	34.740200777026104	35.12896015833472	63.36797078317467	60.69858673053241	0.9464594127806565	0.8806093775771574	31.50233360723396	35.64768038018711	50.17819165110525	58.28411020535291	1.0959860383944156	1.0461538461538462	0.8754524671728978	1.0	33.57500699371054	54.231150928229084	1.069084628670121	1.0	35.75533434017463	39.45002586941819	88.773815905261	73.8486536745617	0.7033158813263526	0.9128205128205129	0.2420566788427809	0.7730346233735059	37.602680104796406	81.31123478991135	0.7979274611398964	0.46661773741771984	73.30447106022531	69.72947286165066	103.23506715346343	104.62216259064564	1.2390924956369982	1.1384615384615386	0.4345609548304544
YBL008W	12.181180760599238	12.296554748571372	46.23273581834736	53.798313955031205	12.69156943130426	14.19251541404144	63.53300345336359	57.09497324515196	0.7604562737642586	1.0873362445414847	0.5039116921539617	1.0	13.442042422672849	12.238867754585305	60.31398834925778	50.01552488668928	0.9102040816326531	0.827925256822549	12.433756879803784	15.858473781299972	59.08353624447546	62.699573099697815	0.7984790874524714	1.1048034934497817	0.6521413945960006	1.0	14.14611533055188	60.89155467208664	0.9469387755102041	1.0	14.807764726738986	14.026675864682025	69.21348358715265	73.43344036072882	0.8136882129277566	0.834061135371179	0.6601688564662771	0.8281169277390379	14.417220295710505	71.32346197394074	0.8244897959183675	0.6673579716881087	15.498013171683436	16.134813299702337	78.29236636470718	68.89454762670721	0.752851711026616	1.0218340611353711	0.5166489673382463
YBL007C	50.88168378726341	44.89230952259787	151.14609860670973	141.4520881565458	58.89581463695241	70.62443749016478	151.25111114642735	156.9700860366958	1.1543026706231454	1.4195583596214512	0.5751534185353313	0.12120660971141127	64.7601260635586	47.88699665493064	154.11059859156157	146.29909338162776	1.2844036697247705	0.2673984599868431	42.01419834645254	45.212797704456506	110.85975596940958	131.5836337774556	1.1246290801186942	1.085173501577287	0.6245346919127615	0.7153518996959107	43.61349802545452	121.22169487343258	1.1009174311926604	0.71470461739137	66.1710010296908	75.43284689286394	151.34569931129872	141.06571941987713	1.2967359050445102	1.687697160883281	0.2296706461332488	0.02112024058469558	70.80192396127737	146.20570936558792	1.4801223241590213	0.07989453479484826	75.49493355042358	75.311879540816	140.91422921493492	151.39039199626774	1.5905044510385757	1.5678233438485805	0.03217233892944758
YBL006C	118.97897487096932	124.3318313466661	229.23731509930565	295.5571850541904	154.77099073291478	152.94477788893388	333.496866023805	290.3905474591993	0.8940269749518305	1.2517814726840857	0.5002327255112277	0.1440929955958855	153.85788431092433	121.65540310881772	311.9437067415022	262.39725007674804	1.0625	0.7122522360973451	126.7755603430974	165.30162224458547	342.0565692530405	380.51478009487965	0.7148362235067437	1.0308788598574823	0.030552749916797895	0.8318563802607755	146.03859129384142	361.2856746739601	0.8706896551724138	0.3761626477050373	161.24010480226897	171.82677934235477	438.20345620529554	580.1914038624735	0.7090558766859345	0.7030878859857482	0.02194069406853242	0.01143566601891259	166.53344207231186	509.19743003388453	0.7047413793103449	0.014560331219867677	142.71244245847018	158.7530231656027	398.7752780424613	375.7564176753388	0.6897880539499036	1.002375296912114	0.015569094466801959
YBL005W	9.996184364159308	9.313128350557337	42.36312900822635	43.05968648425706	13.035764999771123	17.561941352749287	48.99210595759137	54.54184638387617	1.1271186440677967	1.4907407407407407	0.8117392956876845	0.5030917387408509	15.298853176260206	9.654656357358324	51.76697617073377	42.711407746241704	1.309734513274336	0.6451005419316533	14.433109782125172	14.387504236222128	46.92010451346145	46.832860535101005	1.305084745762712	1.4212962962962963	0.49117968249616295	0.48777127261193637	14.41030700917365	46.87648252428123	1.3584070796460177	0.49117968249616295	16.474452359916526	14.551239050195234	45.13237669167009	49.62139439084711	1.5466101694915255	1.3564814814814814	0.36324323159760824	0.6407528803195219	15.51284570505588	47.3768855412586	1.4469026548672566	0.490367447507259	13.046371025821824	12.235674650639798	40.03212610654438	39.24980248514134	1.38135593220339	1.4444444444444444	0.4742169229288117
YBL004W	11.740404259229225	12.181135823133518	104.17665200945298	102.8319893512526	10.80524043435114	13.808481594995255	107.45081466835973	102.0475087942974	0.8938053097345133	1.1440677966101696	0.8225585667585661	1.0	12.306861014673197	11.960770041181371	104.74916173132857	103.50432068035279	1.0086206896551724	1.0	11.917113906175638	12.467953714941013	106.02111012082952	103.09477102046888	0.9911504424778761	1.0254237288135593	1.0	1.0	12.192533810558325	104.55794057064921	1.0086206896551724	1.0	13.021062816268968	12.997040211558552	90.48634502579864	92.17635636087746	1.2743362831858405	1.194915254237288	0.5203162921443112	0.8318429511983146	13.00905151391376	91.33135069333805	1.2241379310344827	0.5237842787969971	11.53657941145806	12.678875951345198	81.95728809333988	84.5685958535771	1.247787610619469	1.271186440677966	0.6525871862498858
YBL003C	1295.6990634622607	1199.8456451636307	1134.6676434728215	1021.065672259703	926.2993940715108	1052.2358908833137	717.76032145018	698.7634834413807	1.1304728546409808	1.2817021276595744	0.05842631559875834	0.00012326934261587902	989.2676424774122	1247.7723543129457	708.2619024457804	1077.8666578662624	1.2063903281519863	0.003823378980899038	774.2839511514175	718.4985285062947	658.9747415303904	677.037643799554	1.0288966725043784	0.9029787234042552	0.6642221069840533	0.14110874424021524	746.3912398288561	668.0061926649721	0.9645941278065631	0.6121534879901831	807.477369947378	887.8248246168054	735.1462892205915	796.832095910185	0.9614711033274957	0.9480851063829788	0.5571949125112201	0.4182196977303457	847.6510972820917	765.9891925653883	0.955958549222798	0.49533051857724353	2639.3243267582898	2346.4716404576643	2345.9155975849267	2454.375187454424	0.9851138353765325	0.8136170212765956	0.7850776576418919
YBL002W	2488.113753122293	2058.462038276876	325.5245833695759	256.6488794420451	1460.505287077279	3863.5282372586207	144.64788157469278	191.99756400012333	1.3210781106895197	2.5087894277521503	0.00821374315470286	1.1939366113304758e-20	2662.0167621679498	2273.2878956995846	168.32272278740805	291.0867314058105	2.024967989756722	1.345642951252864e-12	1144.6649463391882	850.0067450129544	120.79475050314268	112.4426275995011	1.2398272929477956	0.9424011968582471	0.05081825086529285	0.6274543760953268	997.3358456760714	116.6186890513219	1.0950064020486556	0.4237336158162843	932.5224988218572	1042.3640423105303	115.77695229978409	124.75416818673315	1.0537746958000787	1.0416406931804014	0.6488458964150904	0.7299355450221675	987.4432705661937	120.26556024325862	1.0513444302176698	0.6898472003867606	4555.364076629212	3636.650659413932	363.7106971673433	362.274646170566	1.6387544158053122	1.2514649046253583	1.1670154009695057e-09
YBL001C	824.2726095628211	942.1998603886112	1058.6890279755926	1177.5908504455724	828.0857338820126	564.8726361964872	1007.0858837174326	1152.4768663097125	1.0551989730423619	0.6124999999999999	0.42820614083452463	2.435451011495036e-13	696.4791850392498	883.2362349757161	1079.7813750135724	1118.1399392105825	0.8164556962025317	0.002358288090033133	893.7114390754891	981.6405696971678	1181.2755172892118	1310.7131776366946	0.9717586649550706	0.9362499999999999	0.6530556778320387	0.2741643713092154	937.6760043863285	1245.994347462953	0.9531645569620253	0.4537572769386356	1015.1514504972656	923.5352209943284	1194.582030919846	1374.5157662152203	1.0911424903722722	0.84	0.16553731838759403	0.00416138221938323	969.343335745797	1284.5488985675331	0.9556962025316456	0.4761788738681812	1040.3944159497314	1007.47110855094	1128.17754336836	1111.5987527897987	1.1835686777920411	1.1325	0.007937723058091843
YBR001C	58.726801699132295	55.971394845292046	136.5981130229752	142.30609389047558	67.8330035701618	50.7633436712301	158.90368078066814	165.30638850559706	0.9930232558139535	0.7811704834605597	1.0	0.30894777878348556	59.29817362069595	57.349098272212174	162.1050346431326	139.4521034567254	0.8905109489051095	0.661546859985439	69.70780440758773	68.07014408953347	155.84353038397876	174.71647021930963	1.0395348837209302	0.9923664122137404	0.9151253238769201	1.0	68.8889742485606	165.28000030164418	1.0145985401459854	1.0	75.32605271250463	74.31440770615187	170.44023952837787	163.78568256423029	1.027906976744186	1.1552162849872774	0.9168583707604939	0.46249011581559063	74.82023020932826	167.11296104630406	1.0900243309002433	0.7532757302454287	66.27336794808593	72.78458543910908	160.96924736948915	159.33134318388923	0.958139534883721	1.1628498727735368	0.9147275771455382
YBR002C	39.52098815644086	42.13504773985995	80.3317475358281	79.35026980651341	52.76922937163198	41.51690413476442	85.27717280691142	93.94237533911064	1.258130081300813	0.8323917137476459	0.43298654830909444	0.5057058820322905	47.1430667531982	40.8280179481504	89.60977407301104	79.84100867117075	1.0293542074363993	0.8953481420276432	42.502887565269205	60.378027605570985	95.06539185337918	80.28114353354394	0.9085365853658537	1.4161958568738229	0.787841448613702	0.20396490018824842	51.44045758542009	87.67326769346155	1.1487279843444227	0.6027097871083876	47.380806118646326	38.990235358119605	56.14052704055725	71.77673509055049	1.7154471544715446	1.0225988700564972	0.05431245172445435	1.0	43.18552073838296	63.958631065553874	1.3209393346379648	0.3328424135522563	54.04646316621981	57.330702447864034	70.5450123318359	100.63660512289108	1.556910569105691	1.0734463276836157	0.08817129199812981
YBR003W	32.19727015535745	36.68688807861294	51.58082895531336	53.72837846148073	38.58518015708299	43.12089555482471	59.30911958494583	59.81059150040602	1.0432692307692308	1.055636896046852	1.0	0.8831702811869604	40.85303785595385	34.4420791169852	59.559855542675926	52.65460370839705	1.0489296636085628	1.0	35.53385562714724	38.99497862632226	45.6201585121421	53.9190564011337	1.248397435897436	1.0585651537335283	0.5274091354863442	0.8805736203222121	37.26441712673475	49.7696074566379	1.1452599388379205	0.7568765576442466	36.55936549869863	42.92518671062839	58.785971904153925	50.457634839564	0.9967948717948718	1.2459736456808197	1.0	0.548717226276654	39.74227610466351	54.62180337185896	1.1131498470948011	0.7629023133508901	38.57223753227735	40.17542033347429	58.15862063171123	55.29197019579846	1.0625	1.0644216691068813	1.0
YBR005W	69.5440486921863	64.01136105735182	84.28661101414347	99.34955380113632	56.642372121395006	50.80051899997412	93.13192903323636	89.59376378267338	0.7369696969696969	0.8804347826086956	0.19993347336468287	0.6339489495936252	53.721445560684565	66.77770487476906	91.36284640795486	91.8180824076399	0.8088033012379642	0.40892950524331273	68.6071423525213	61.827748187918026	78.1187505138904	87.72882145008303	1.0642424242424242	1.0947204968944098	0.8171875447647798	0.7299950023150596	65.21744527021966	82.92378598198673	1.0811554332874829	0.7290005409645341	134.83493084510295	135.3277882719322	209.8805369713164	216.84661516793076	0.7781818181818182	0.9689440993788819	0.23552557469160143	0.9225207789759144	135.0813595585176	213.36357606962358	0.8707015130674003	0.4936074926469554	57.40122900502196	54.953397409997706	81.24268321595937	77.74215437040873	0.8569696969696969	1.0978260869565217	0.5544060945629605
YBR006W	185.6502917755266	173.74512286995494	293.4453939902997	333.7627700295183	127.02603659639595	134.86863451320562	216.47216233978	242.42523113751568	0.9273301737756714	1.0671785028790788	0.6619827216506806	0.6685055638041368	130.9473355548008	179.69770732274077	229.44869673864784	313.604082009909	0.9965095986038395	1.0	144.0131907039411	171.50900258962193	233.584390688508	309.3133926147135	0.9747235387045813	1.0633397312859885	0.8876548218609386	0.6405306306627638	157.7610966467815	271.4488916516108	1.0139616055846423	0.9453309323051056	106.41650226155258	105.83507946188648	176.8836118618394	166.51975395003834	0.9510268562401264	1.220729366602687	0.8167985903976644	0.2100388849746677	106.12579086171954	171.70168290593887	1.0785340314136127	0.6408939757546406	69.02168506192315	62.45426599805987	115.38438737333884	104.76299153007952	0.9447077409162716	1.143953934740883	0.7897127710879084
YBR007C	23.27849508345052	22.82882120713033	33.205952028451314	31.57343251927493	29.7448014113968	31.094916563241664	33.59015906514897	35.083255953478734	1.2639087018544937	1.2254495159059475	0.5804911893987209	0.5821331286590927	30.41985898731923	23.053658145290424	34.336707509313854	32.38969227386312	1.2443820224719102	0.7116146429416466	28.38140157346516	30.01087987040881	26.191094989280717	27.356672280180454	1.5463623395149788	1.5172890733056708	0.3390978412958323	0.2583066515866031	29.196140721936985	26.773883634730588	1.5308988764044946	0.3396936926499869	42.45651524912039	47.31144406803413	41.532087990558026	45.28984352514045	1.457917261055635	1.4453665283540802	0.3013435920648809	0.3025584777936131	44.88397965857726	43.41096575784924	1.452247191011236	0.38848551296405553	78.06798288401947	81.19222996910489	53.4550996976425	69.58375818395784	2.0827389443651927	1.6141078838174274	0.02498697267734985
YBR009C	2606.5636582169154	2847.356790051715	2163.125542113537	1980.1061997215177	2241.7361113205334	1545.588004500244	1530.684860277098	1465.9590751583978	1.2157676348547717	0.7329624478442281	9.811277877749861e-06	3.490118780066765e-11	1893.6620579103887	2726.9602241343155	1498.321967717748	2071.6158709175274	0.9604863221884498	0.3776300245999842	1998.206274115811	1887.646596203463	1331.944258188389	1345.044308475399	1.2448132780082988	0.9756606397774688	1.673597551158017e-06	0.5955517934638537	1942.926435159637	1338.4942833318942	1.1033434650455927	0.034832514886730656	1830.089643897611	1895.643961518192	1653.839001374738	1549.9147077909183	0.9186721991701244	0.8504867872044507	0.06043796425973918	0.00033716666581373234	1862.8668027079016	1601.8768545828282	0.8837386018237082	0.005792815925026648	6651.394481560165	6001.374972242056	4280.404236113188	4415.312395026501	1.2896265560165974	0.9450625869262865	4.624070550945621e-13
YBR010W	4495.830528396407	4329.616926971979	4423.027458706712	4390.943736300104	3931.713644158149	4867.751149573555	3662.85362570934	3441.5239185528617	1.0561023622047243	1.434077079107505	0.08026571219913378	1.329373248454163e-31	4399.732396865852	4412.723727684193	3552.188772131101	4406.985597503408	1.237762237762238	7.596029555966714e-12	3203.843565559821	3253.817571718712	3224.7622825607914	3276.53320071536	0.9783464566929133	1.0070993914807302	0.491967691490313	0.8442993657168641	3228.8305686392664	3250.647741638076	0.9920079920079921	0.8061192194171145	4066.6115999551535	4363.482273125255	4397.485268660298	5063.892726880612	0.9104330708661418	0.8742393509127789	0.001959794112645755	6.143721193574556e-06	4215.046936540204	4730.688997770455	0.8901098901098902	0.00010727920668940564	10455.702312612048	9523.787596932074	11776.582060479555	10493.776489106993	0.8740157480314961	0.9208924949290062	7.354613143890419e-08
YBR011C	1795.25592570987	1605.390201418362	537.3243213539004	476.33774270906105	1871.519235741741	3720.66613316916	403.4939977786435	634.0159460347867	1.3882071236156839	1.741246290801187	8.060047308845063e-06	5.196772368145138e-16	2796.0926844554506	1700.3230635641162	518.7549719067151	506.83103203148073	1.6065573770491803	1.300811827604277e-11	1718.809523499172	1388.748731717426	366.9068804322888	383.6375704995987	1.4022747680335228	1.0741839762611276	7.167977350986866e-06	0.3717834565801078	1553.779127608299	375.27222546594373	1.2339791356184797	0.006858042630680222	2054.236010871821	2207.735245635361	289.021545696794	385.4105463591584	2.1275067345106256	1.6997032640949554	7.271134036746412e-22	2.5054122507181333e-12	2130.985628253591	337.2160460279762	1.883457526080477	1.9245258694498996e-16	2042.9675757239245	1838.5926599916647	304.3144687018448	344.27942297723405	2.0092786590841065	1.5845697329376853	2.3679286465677727e-19
YBR014C	154.14517434022136	160.44883851239337	173.57891004331958	166.83850475754792	122.10705370262932	126.6536066030786	136.73466714818318	141.4231870235575	1.0056306306306306	0.9313929313929314	1.0	0.6798918692396665	124.38033015285396	157.29700642630735	139.07892708587033	170.20870740043375	0.9675324675324675	0.8684066719597691	129.27360094099097	163.39883389161423	167.94960227814914	181.66475908161945	0.8671171171171171	0.9345114345114346	0.4204757227714089	0.6990818154343317	146.3362174163026	174.8071806798843	0.9058441558441558	0.5813913793723509	124.04149426267476	150.28581283587883	166.02934593619827	188.01186112077863	0.8412162162162162	0.8305613305613306	0.29270253740439844	0.2434215969977609	137.1636535492768	177.02060352848844	0.8387445887445887	0.26839579982639117	221.7234001204346	181.3853378423253	265.6732114664461	224.02816585602443	0.9403153153153153	0.8419958419958421	0.6672429496027883
YBR015C	88.9851126966295	86.04704709821067	121.4100002299522	119.92120564489764	76.79453265503706	100.568626509621	129.0683643361497	120.1514534268784	0.8117326057298772	1.1657381615598885	0.3157774506457088	0.4941431768122627	88.68157958232902	87.51607989742008	124.60990888151406	120.66560293742492	0.9820689655172413	0.9214216756393808	83.43076593897305	90.65228437626098	109.71898595774512	115.0239178104726	1.0368349249658937	1.0974930362116992	0.840295991829095	0.7647355863535455	87.04152515761702	112.37145188410886	1.0689655172413794	0.7638958322152278	71.65223083854089	78.0630327644992	126.86814347228751	98.31583591861892	0.7708049113233287	1.1058495821727021	0.2233498202344321	0.6785644474575174	74.85763180152004	112.59198969545321	0.9172413793103449	0.6818131167689656	95.077370905915	101.20758245763317	130.24239965184177	131.3082426239087	0.9959072305593452	1.073816155988858	1.0
YBR016W	641.8357980344088	553.5755240872475	97.75570723444338	95.7951378138001	705.3809769574428	1239.60080035743	69.68198042594338	82.0646825848593	1.541730124885775	2.6137740093441773	0.010573916076905472	2.590459964558865e-09	972.4908886574365	597.7056610608281	75.87333150540134	96.77542252412174	2.0752914507772022	7.550008805386768e-06	470.7228362859539	489.5202497074888	38.96088259599469	53.26152116303555	1.840085287846482	1.5904135663609622	0.001558923635360822	0.01332705915139076	480.12154299672136	46.11120187951512	1.685880829015544	0.006706161620920608	870.6333620584187	1011.7287884427874	97.27921681708804	95.75857050270729	1.3630825464514162	1.8281709638345733	0.04577154259242114	0.000122827643463976	941.181075250603	96.51889365989766	1.5788536269430051	0.0037608528931420467	786.6726439540865	718.9794099524265	55.168404175131045	60.01599143366364	2.171641791044776	2.0730230143623465	1.1064396930763236e-05
YBR017C	39.335641474225696	39.6811697027972	95.0482842107251	103.8403405467744	36.70344940030217	34.10942361103589	118.52720994535754	104.12282930608193	0.748792270531401	0.8586387434554974	0.2841315749696333	0.6831469132798121	35.406436505669035	39.50840558851145	111.32501962571973	99.44431237874974	0.801007556675063	0.420691520205218	35.9962281064677	37.12506421959727	109.7460222345364	102.12321151713644	0.7922705314009663	0.9528795811518325	0.4157766077509131	0.8938595928763732	36.56064616303249	105.93461687583641	0.8690176322418135	0.6856333599202766	36.242395627482736	36.32725693712583	86.78911764256857	76.47523649549332	1.0096618357487923	1.243455497382199	1.0	0.4887449303801792	36.28482628230428	81.63217706903094	1.1183879093198992	0.6810288411755542	34.50410832873243	32.16048302024859	103.80414232880604	89.14968011479516	0.8019323671497586	0.9450261780104712	0.49384374842661455
YBR022W	87.72178655740959	98.42801563715209	88.89871469454283	100.28198862811512	145.4967114270188	114.9621764529938	115.2104160039603	124.13052129791669	1.2796352583586625	0.9429735234215887	0.23981741663826955	0.773178025446177	130.2294439400063	93.07490109728084	119.67046865093849	94.59035166132898	1.1056910569105691	0.6292763343543589	132.1474061203473	147.30484410502015	110.26217621256734	124.93015918010929	1.2137791286727457	1.2006109979633401	0.3713147943492401	0.34940032280221683	139.72612511268375	117.59616769633831	1.2073170731707317	0.3861442635292651	87.98550572095701	83.80344478475277	127.20969417175304	138.21677090979162	0.7011144883485309	0.6171079429735234	0.08180627023972366	0.017651541714115416	85.89447525285489	132.71323254077234	0.6575203252032521	0.03526064478664251	139.7626920856008	159.56961262618975	126.0444076267972	132.90471604564124	1.1236068895643363	1.2230142566191446	0.6262504428515918
YBR023C	22.059621091956544	21.337952858121792	74.75273005762904	79.1931229286672	17.774787432217153	24.98716401144232	94.95403007897184	84.81303488058121	0.6338983050847458	1.0966542750929367	0.21203161237534734	0.8673805824656173	21.380975721829735	21.69878697503917	89.88353247977653	76.97292649314812	0.8439716312056738	0.7298023712383142	15.707780718641288	20.555923463409844	80.59204555743293	79.34946880343792	0.6610169491525424	0.9628252788104089	0.27216678118050996	1.0	18.131852091025564	79.97075718043541	0.8049645390070923	0.7204701157533744	36.02349547256506	40.906121244855946	138.34373477091216	140.3670485149702	0.8813559322033899	1.0817843866171002	0.7570848771379957	0.8804792902712215	38.4648083587105	139.35539164294119	0.9787234042553193	1.0	30.750357515170016	31.728232161724453	126.95680073384308	118.10643403391911	0.8203389830508475	1.0	0.5229953160354953
YBR024W	38.737340655664426	48.042353436278844	80.36042893846664	92.9718966929347	48.827743433671294	47.24210790664397	97.62643242648264	102.46924456758066	1.037344398340249	0.8916827852998066	0.8956002400873342	0.7071376431607534	48.034925670157634	43.389847045971635	100.04783849703165	86.66616281570067	0.9580838323353293	0.8984627291192846	49.42400135532714	56.86481157118892	90.64653083412615	108.435553870424	1.1307053941908716	1.0135396518375241	0.691692098316055	1.0	53.144406463258036	99.54104235227507	1.0658682634730539	0.8020022859565712	46.36350612115667	38.4452079347597	95.95488006577506	112.8938790833311	1.0020746887966805	0.6595744680851064	1.0	0.12238976229948959	42.404357027958184	104.42437957455309	0.8103792415169662	0.43494270453057904	44.61828270102717	41.24886405453256	71.4121769352505	83.2576216637219	1.2966804979253113	0.9574468085106382	0.34093387810722464
YBR025C	443.9063275642764	433.2631767552468	397.3492428042608	368.5610869613636	350.19728148168616	363.462412358615	339.1912800799802	324.4946455597243	0.9239033124440466	0.9523809523809526	0.4715410679154156	0.6394131529087199	356.82984692015054	438.5847521597616	331.84296281985223	382.95516488281226	0.9388646288209607	0.5688579240992615	376.911017747889	390.5000381497944	331.76842157495213	317.46505804823045	1.0170098478066247	1.0459183673469388	0.8781606005383884	0.6786783047351796	383.7055279488417	324.6167398115913	1.0323144104803492	0.7969431044699903	335.7184445661066	303.0509601474764	275.1634409659184	211.44263778535145	1.0922112802148611	1.2185374149659864	0.42391343316840935	0.0877185711264708	319.38470235679154	243.30303937563494	1.1467248908296943	0.22648218005053508	222.44693550878984	243.8005742531076	212.3154203631752	240.38350942282923	0.9382273948075202	0.8622448979591837	0.5949028657705835
YBR026C	272.39923194142983	269.100392866104	286.66288997712354	316.4329713591332	246.26097878986863	287.90017000328834	252.83343428451488	245.9221622471673	1.0252631578947369	1.3776470588235294	0.8533531177032675	0.008403937469123077	267.08057439657847	270.7498124037669	249.37779826584108	301.5479306681284	1.1926503340757237	0.14535507936657066	237.2037457998481	276.150031522322	263.4828270783382	307.1303032192759	0.9473684210526316	1.0576470588235294	0.6667080254915387	0.6814149974889783	256.67688866108506	285.30656514880707	1.0022271714922049	1.0	214.49398867332823	234.2085746352827	218.0409513462551	205.59615034419517	1.0357894736842106	1.34	0.8475362598074159	0.02296338106760787	224.35128165430547	211.81855084522513	1.1792873051224944	0.20302813561526006	176.1284001708565	163.61662717460388	205.7408155704136	174.0365479777407	0.9010526315789474	1.1058823529411765	0.4645066214035921
YBR028C	32.067666560461255	27.01962963419416	70.30564308927994	64.79341794496538	31.838603807913906	28.088640947950296	93.61645335485916	71.58294725884323	0.7456140350877193	0.9400479616306955	0.3004985091654983	0.8736116138461025	29.9636223779321	29.543648097327708	82.59970030685119	67.54953051712266	0.8306636155606407	0.5378936624762363	29.757428229984185	34.91575082105019	67.68061890961364	70.10914035668425	0.9649122807017544	1.1942446043165469	0.8787550620450859	0.7570479531756327	32.336589525517184	68.89487963314895	1.0732265446224256	0.8775467264323173	26.19650084990572	37.872024834641465	65.71380019804381	66.33922431295568	0.875	1.369304556354916	0.7536200039106415	0.36400574452487516	32.03426284227359	66.02651225549974	1.1098398169336383	0.7583753655164822	36.9840664690684	35.56428777668654	94.0062678616236	86.7542905335952	0.8618421052631579	0.9832134292565947	0.5635948508551012
YBR029C	77.7138380721758	70.81954507273491	93.31229851513008	78.87022569775989	82.65617306909883	96.1757971586621	80.57870676564777	88.18660617172532	1.2316926770708285	1.2149220489977728	0.3794305247848715	0.4396284767316147	89.41598511388047	74.26669157245536	84.38265646868655	86.09126210644499	1.2282734646581692	0.3805393040949317	66.16186245476747	62.86562499175862	70.61618983229604	69.25610071480166	1.1248499399759906	1.0111358574610245	0.6447820416013433	1.0	64.51374372326305	69.93614527354885	1.0683661645422944	0.8142987943524643	56.86965628094879	65.14577576102319	71.39453618362091	60.29224399551361	0.9567827130852342	1.2037861915367483	0.906199180621686	0.46741143978181	61.00771602098599	65.84339008956727	1.074159907300116	0.7221980458759334	98.21258454850134	95.60749035480303	90.58936649220549	95.77810970385087	1.3013205282112847	1.111358574610245	0.20551082373607327
YBR030W	8.621664845722416	7.983850039652136	68.23140827763969	70.40203676638323	11.126979819894594	10.061395596474291	91.51809805175316	77.55844590039707	0.9682539682539683	1.1504424778761062	1.0	0.7982890166388473	10.594187708184442	8.302757442687277	84.53827197607512	69.31672252201146	1.0416666666666667	1.0	10.016965261222998	9.900496452093629	86.6955648401398	78.19848778100707	0.9206349206349207	1.1238938053097345	1.0	1.0	9.958730856658313	82.44702631057343	1.0083333333333333	1.0	16.67116672133746	11.434790107077736	76.32236690454765	84.75767428023295	1.7301587301587302	1.1946902654867257	0.26912499783377064	0.6272800057477479	14.052978414207598	80.5400205923903	1.45	0.49249854586427444	12.164948453812665	10.817045705638083	109.7920653881888	90.92277736037155	0.8809523809523809	1.0530973451327432	1.0
YBR031W	1177.464578660905	1050.2208870011889	639.5205498058023	485.41211162394666	1287.4398669684415	1481.1873272355067	627.7304745003258	620.3469338562373	1.1140684410646389	1.1035120147874307	0.11966595127709014	0.17709021832381885	1384.3135971019742	1113.842732831047	624.0387041782816	562.4663307148744	1.1202020202020202	0.11116442109751487	1205.9572321120056	1069.4678540881966	543.8959079954244	426.51907870014657	1.2042368278109723	1.1585027726432533	0.009383560447911995	0.06833254640033837	1137.7125431001011	485.2074933477855	1.1843434343434345	0.02481802166779752	1179.1538185715046	1120.0029443884914	330.39292015806586	303.90861777115776	1.9386203150461705	1.7028650646950092	2.7131517437937016e-17	2.3074701544696182e-10	1149.578381479998	317.1507689646118	1.8308080808080809	8.319303330331183e-14	1060.3173491157957	1111.284253032738	404.61072335352014	441.8709606254071	1.4236827810972297	1.1621996303142328	3.4669027241144146e-06
YBR034C	168.5535477338732	140.49167149517177	371.8271901205076	286.5684730744305	222.5121900436557	110.47795200433036	333.83009347189204	355.6023503645063	1.4724061810154525	0.6346938775510205	0.002446347198435521	0.002791663048659386	166.49507102399303	154.52260961452248	344.71622191819915	329.1978315974691	1.0298507462686568	0.8387264099867158	263.05088084453035	152.78912699991045	465.4637008285413	276.29632180245665	1.2472406181015452	1.1285714285714288	0.07198043853998604	0.42805660712827837	207.92000392222042	370.88001131549896	1.1961620469083158	0.19309164227587558	111.58752897525764	125.7564043040457	182.5361987324013	197.58426658254152	1.34878587196468	1.2979591836734694	0.0547056841517327	0.10492468276625486	118.67196663965167	190.0602326574714	1.3304904051172708	0.06588550881075123	148.54375574570986	145.84361623808587	166.79435674320283	182.9759575356856	1.966887417218543	1.6265306122448981	4.841968544149901e-06
YBR035C	254.91767203714255	269.100392866104	221.90769239489205	232.46720483620533	260.5386507903439	243.1716972019022	214.91491203948237	252.38317143592704	1.0548302872062663	0.8324697754749568	0.6960270541351591	0.16305808737268623	251.85517399612306	262.0090324516233	233.6490417377047	227.1874486155487	0.9349522983521249	0.6077799837508184	279.0858742370818	284.8057287128951	211.99767695958244	247.420850605924	1.1453437771975632	0.9939550949913645	0.300313336403588	0.9502961978147344	281.94580147498846	229.70926378275323	1.0641803989592369	0.6566491815943996	333.0955035022116	329.90372510683045	243.0889702391394	260.27318777629296	1.1923411662315058	1.0949913644214164	0.16986640672970432	0.5018359032919177	331.49961430452106	251.68107900771616	1.1422376409366868	0.29442513107453494	261.59471329998644	252.7411314079247	191.27599396289892	194.52200638709783	1.1906005221932117	1.121761658031088	0.2090516528243611
YBR036C	165.8450832652658	157.70781338997	197.4028945044533	197.1676479314721	190.68309194349817	149.35714428670354	239.8397208272608	237.42059874283345	0.9464285714285715	0.78625	0.7204120404549511	0.11716850714393573	170.02011811510084	161.7764483276179	238.6301597850471	197.2852712179627	0.8682926829268293	0.3806204440937294	183.99105948105628	143.75440356598875	207.4794918582952	230.29331349432124	1.055952380952381	0.7799999999999999	0.7151160719605556	0.11347763802786559	163.87273152352253	218.88640267630822	0.9134146341463415	0.5538726258868867	303.8718929289638	320.4753321034362	347.2009956686033	306.6097143805899	1.0416666666666667	1.30625	0.792538568363714	0.04596434760401264	312.1736125162	326.9053550245966	1.1646341463414633	0.23494935877574735	223.03674430233264	230.47217196375084	271.97683169008053	261.3977802722448	0.9761904761904762	1.1025	0.9446086254271717
YBR037C	38.51692237348329	45.51809418793199	88.37856264047903	99.89091680616706	67.81584369068541	53.3965497219317	117.80317309733437	120.15834461638336	1.3211009174311925	0.9736842105263158	0.2731670714258763	1.0	60.60619670630855	42.017508280707645	118.98075885685887	94.13473972332304	1.141255605381166	0.6280066202568912	60.098557680248	88.76885801961915	118.33542646105504	140.5763644192795	1.1651376146788992	1.3837719298245614	0.53567155659034	0.18255387252926142	74.43370784993357	129.45589544016727	1.2892376681614348	0.2962846396498053	45.24968865649218	47.785794047476045	124.72368351642147	129.20875325375633	0.8325688073394495	0.8114035087719298	0.5155683364648539	0.3870871637621735	46.517741351984114	126.9662183850889	0.8206278026905829	0.4478123401596613	50.67963431324219	51.404975879577904	121.7917789173018	118.16753127657452	0.9541284403669724	0.9539473684210525	0.898063969874048
YBR038W	36.69445019385035	33.035977617345644	47.3675709386065	37.17183788681406	29.11138805749725	31.869192239514547	39.20011101378027	41.11093852972509	0.9587096774193548	0.8717660292463442	1.0	0.7360332034251189	30.4902901485059	34.865213905598	40.15552477175268	42.26970441271028	0.92	0.8682356856652045	22.921677517102083	26.089470228379643	29.279014574895605	29.27135526219932	1.0103225806451612	1.0022497187851518	1.0	1.0	24.50557387274086	29.275184918547463	1.0145454545454546	1.0	55.76117467192342	63.251131819711	65.9146273179379	69.74548872856302	1.0916129032258064	1.0202474690663668	0.7749841732447742	1.0	59.50615324581721	67.83005802325046	1.063030303030303	0.8842242761899233	63.57978525927904	56.24671207150661	64.54538978772649	62.115824044987534	1.270967741935484	1.0191226096737909	0.39902104820716633
YBR039W	363.05802942942086	343.86069883400484	284.4628109989623	298.24570652619275	242.91878516127437	267.5646263932564	205.9918752120108	218.39901383416824	0.9239811912225706	1.0624457935819602	0.536519239076912	0.6291698230976368	255.2417057772654	353.45936413171285	212.19544452308952	291.3542587625775	0.9917559769167353	0.9513867323292665	249.61584172921764	254.558423782716	212.46835010548872	218.8706623126085	0.9208463949843261	1.0086730268863833	0.5006583742269812	0.9515233992020957	252.08713275596682	215.66950620904862	0.9637262984336356	0.8072264521579815	280.6170707057649	293.613054273569	261.6000252640847	248.64735552487147	0.8409090909090908	1.0242844752818734	0.14395552050220567	0.8605829494232138	287.1150624896669	255.1236903944781	0.9274525968672712	0.5587379334969527	255.6388306395456	250.8110343433144	222.5683797427569	211.6611136829617	0.9004702194357367	1.0277536860364267	0.39601073380181795
YBR041W	39.12612028641741	42.304559655174685	70.68597114642175	75.90075242568895	49.44627393635157	45.51665216799936	74.68288098048748	80.4465442917628	1.1949458483754511	1.016157989228007	0.5881511582516791	1.0	47.481463052175464	40.71533997079605	77.56471263612514	73.29336178605536	1.1007194244604315	0.7873984896961645	36.20909415801471	30.97419891514493	63.43406893863227	69.64419201962266	1.030685920577617	0.7989228007181328	1.0	0.4690728033799139	33.591646536579816	66.53913047912746	0.9082733812949639	0.7737802564455865	52.3014417852081	61.79914366390173	89.84363286198712	77.9036997792268	1.0505415162454872	1.423698384201077	0.895034107323402	0.20111803527288835	57.050292724554915	83.87366632060696	1.223021582733813	0.4358407656246629	49.85580617698432	45.90141624224641	81.31129896723267	73.94974896651361	1.1064981949458483	1.1149012567324954	0.7888792566818479
YBR042C	25.77378296952988	29.313499783496088	59.34700290761756	59.15682517143745	36.4679856781576	58.85300313115301	73.5529183312277	66.62222206774692	1.1428571428571428	1.780241935483871	0.6433029905221339	0.048293330590904265	47.66049440465531	27.543641376512983	70.08757019948732	59.251914039527506	1.4623655913978495	0.23824571199384514	35.040755053173505	37.9519030663589	76.21566957743894	81.14664301546729	1.0599078341013826	0.9435483870967742	0.8757951095248412	0.8802692027748231	36.496329059766204	78.68115629645311	0.9978494623655914	1.0	34.89745376406632	40.80808721336962	89.61309645618762	88.98324619874353	0.8963133640552996	0.9254032258064516	0.7559151455080897	0.8820568252346315	37.852770488717965	89.29817132746558	0.9118279569892472	0.762695845967136	45.47763154683257	47.150226813348674	94.21401898826043	89.95713474470034	1.1129032258064515	1.0564516129032258	0.7663136912353311
YBR043C	110.34479672358404	114.33475811501832	225.88524314831025	270.965824531043	98.44158783391548	125.98472598289815	247.8939317744357	245.08507197004795	0.8135245901639345	1.2180094786729858	0.2131869702261561	0.24072553263430696	112.21315690840682	112.33977741930119	246.48950187224182	248.42553383967663	1.0066371681415929	1.0	81.08002650724946	85.76358936766447	208.85851721885464	278.38564314999013	0.7950819672131147	0.7298578199052133	0.2226595475608602	0.057010605601480344	83.42180793745696	243.62208018442237	0.756637168141593	0.1077769129971006	149.41432467378246	145.35626367754665	447.8642275994155	433.9672156129629	0.6844262295081968	0.7938388625592417	0.011894357326140113	0.11958829369203322	147.38529417566457	440.9157216061892	0.7389380530973452	0.04301754639077458	98.15041659903126	91.33895750446044	263.3765783335241	247.8671092491646	0.764344262295082	0.8720379146919431	0.1153412978796229
YBR044C	12.06430164775563	11.0754982630489	46.38463382305557	50.99853941812954	15.953487949563158	16.65698371535911	60.75513297852034	65.26214860006753	1.0115384615384615	1.175115207373272	1.0	0.8323487022134983	16.305235832461136	11.569899955402265	63.008640789293935	48.69158662059256	1.0882352941176472	1.0	15.497442758455556	15.39307956537634	54.07158531342996	60.51963127913312	1.1038461538461537	1.1705069124423964	1.0	0.8290257480575052	15.445261161915948	57.29560829628154	1.1344537815126052	0.8277835375845011	14.673906372565838	15.081128770593434	66.61572742130262	63.93704315104862	0.8461538461538461	1.087557603686636	0.6641567473901613	1.0	14.877517571579636	65.27638528617562	0.957983193277311	1.0	16.446515942999266	16.569567181463594	58.26746691639139	60.10739107873744	1.0846153846153845	1.271889400921659	1.0
YBR046C	136.96831089187936	152.15329779908913	145.46772816269964	165.79571852649195	179.82303520394578	207.1384364952445	178.95320140198046	177.54805769152657	1.0668789808917196	1.2712418300653594	0.690351247907786	0.12901657576221354	193.48073584959513	144.56080434548426	178.25062954675352	155.6317233445958	1.1679224973089342	0.35109292973649064	169.09734171511946	202.7131588933661	190.22816928491187	213.10557442167683	0.9437367303609342	1.0359477124183005	0.7503116420876443	0.8814086252189028	185.90525030424277	201.66687185329437	0.9924650161463939	1.0	178.63609849987444	191.5019219848803	252.27512893000187	259.8688356994749	0.7515923566878981	0.8028322440087146	0.07559998857566802	0.14050178340692376	185.06901024237737	256.0719823147384	0.7782561894510225	0.09788767492456087	159.98604619468483	169.4084454908657	192.72094761132837	176.43663280713827	0.881104033970276	1.045751633986928	0.47045242945049337
YBR048W	1091.784631588414	1048.8015311704569	663.4075677647638	514.0768024283996	1253.7293943440354	1293.3296870046167	620.8583645909354	529.82816828717	1.2266099635479952	1.1965686274509804	0.0031502303193864686	0.015259352282673715	1273.5295406743262	1070.2930813794355	575.3432664390527	588.7421850965817	1.2178217821782178	0.007042831235843806	1441.1343098469408	1049.2728072128589	532.388549556314	505.40067590655656	1.6445929526123937	1.0176470588235293	1.871360332981032e-12	0.8188311850047787	1245.2035585299	518.8946127314352	1.3201320132013201	0.00016414822938296952	1195.3635215306242	1030.4211885208715	569.2343915234733	404.3538887018634	1.275820170109356	1.2490196078431373	0.0006058635349304819	0.005478558016582021	1112.8923550257477	486.79414011266834	1.2574257425742574	0.002237540993680073	933.593584023588	1137.0313159373345	412.6204903986133	464.2057402376773	1.3748481166464155	1.2004901960784313	3.3065571124146276e-05
YBR049C	84.60727101935596	79.74239849789593	111.59625887187292	110.4829626080307	73.55345771314026	79.02885721256216	103.35250184214918	103.7976354142036	0.9393139841688654	1.054016620498615	0.8333653641925791	0.8336857462196385	76.2911574628512	82.17483475862595	103.57506862817638	111.03961073995181	0.995945945945946	1.0	68.96807193024061	72.81142884582931	78.73576273910417	98.33944520244728	1.1556728232189974	1.0249307479224377	0.5821266747633922	1.0	70.88975038803497	88.53760397077573	1.0824324324324326	0.7463922571296444	75.53253070489565	72.60103526256714	112.46210692720146	93.74593930093404	0.8865435356200528	1.07202216066482	0.6039773567982383	0.7474518971264736	74.0667829837314	103.10402311406776	0.9702702702702702	0.9163611977826027	107.69422291563964	116.60024881851712	138.24209638805323	147.7819283605068	1.0277044854881268	1.0927977839335181	0.9230774982026753
YBR052C	177.05204593894246	166.57732832731352	291.1466682353685	260.39796601428674	187.81433611098817	137.25131372293896	231.2213606957366	270.628180338277	1.335526315789474	0.7921875	0.04021549614827641	0.1136977090431914	162.53282491696356	171.814687133128	250.92477051700678	275.7723171248276	1.0401284109149278	0.7794960752393624	184.31216080650316	177.6510510201467	255.74322934806767	264.7595655504342	1.1858552631578947	1.0484375000000001	0.2220337466953502	0.7289284682769799	180.98160591332493	260.25139744925093	1.115569823434992	0.450327182005127	248.4815154145469	243.4630167941237	320.7671590399764	333.3569748201099	1.274671052631579	1.140625	0.06565941917726498	0.3295652434915442	245.9722661043353	327.0620669300431	1.2070626003210272	0.15767168076478238	265.6155834095818	257.48002762182324	340.88357744633566	343.05013685510846	1.28125	1.1734375	0.052565306448391025
YBR054W	977.9449169990284	1184.2440122042738	1314.216262274175	1624.1336193487489	598.1398570624732	604.1859987201981	768.9157411625472	824.2204755117898	1.0456989247311828	1.0054869684499315	0.512027062087867	0.9475377870063997	601.1629278913356	1081.094464601651	796.5681083371685	1469.174940811462	1.0258152173913044	0.7112917761611008	390.74484257358745	456.63641509203353	565.1070413029069	668.5832303506919	0.928763440860215	0.9368998628257889	0.3493712263415515	0.37096158997651485	423.6906288328105	616.8451358267994	0.9334239130434784	0.37074056417756895	229.5917463445321	158.41173178572575	291.2082867474292	201.76470215204571	1.0591397849462365	1.0768175582990398	0.5893707071005074	0.5327793226937295	194.00173906512893	246.48649444973745	1.0692934782608696	0.5311712448809448	19.98088780155079	35.95499743684685	33.273047240815046	56.17620862255895	0.8077956989247311	0.8779149519890261	0.39871279625300576
YBR055C	11.646440254332925	10.034207523417082	55.16194386672807	56.31732526970112	11.077825197458065	9.107008296022412	71.59015497612187	64.93921853122538	0.7345971563981043	0.7865168539325844	0.6454561982794239	0.8053775824366525	10.092416746740238	10.840323888875004	68.26468675367363	55.7396345682146	0.7628865979381443	0.8093575062583043	10.983165469956884	11.989255251219054	70.14092323262841	66.05021691117958	0.7440758293838863	1.0224719101123596	0.4883150491158496	1.0	11.486210360587968	68.09557007190399	0.8711340206185567	0.8169699669459073	10.798793126637834	10.88276575708088	64.30661718720583	68.44784550615393	0.7962085308056873	0.8932584269662922	0.6415851251100442	0.8099149404505318	10.840779441859357	66.37723134667988	0.8402061855670103	0.810061693988658	13.142035316211995	14.021650644015844	70.3056771954487	60.15751968932478	0.8862559241706162	1.308988764044944	1.0
YBR056W	187.25533270610643	190.36343039904105	280.9953703929495	341.164166039335	165.0676510150659	147.64885092740613	245.6959124305416	269.8095630880409	1.009009009009009	0.9802867383512545	1.0	0.891467449997895	156.35825097123603	188.80938155257374	257.7527377592912	311.07976821614227	1.0	1.0	154.33800367886062	220.3634451497766	288.76396816733546	314.1059831426204	0.8018018018018018	1.258064516129032	0.11503063790015915	0.07780704554351991	187.35072441431862	301.43497565497796	1.0247116968698518	0.8442598364765315	156.43274162418382	172.6037059995303	265.7298024729353	286.91985878032347	0.8843843843843843	1.078853046594982	0.37031170924189305	0.5965263614261765	164.51822381185707	276.32483062662936	0.9802306425041186	0.9461551119444227	80.98878687033837	75.38723118716915	131.26863821627552	126.07484383669592	0.9264264264264264	1.0716845878136199	0.6115943829610693
YBR057C	52.66282494288806	51.551457940458775	113.19702488028094	104.28887204971431	52.26292910253067	52.06445183161427	129.4321891139669	112.62834106523697	0.8688172043010752	0.9352226720647774	0.6388934343519054	0.9046932617621147	52.16369046707247	52.10714144167342	121.03026508960193	108.74294846499762	0.8997912317327766	0.6380952644800378	63.90735214016796	56.72046715108832	121.45183074060388	109.8316234702626	1.1311827956989247	1.0445344129554657	0.6485043878355483	0.9057503996166602	60.313909645628144	115.64172710543323	1.0897703549060545	0.8167124452007248	42.82666860858803	45.70166931320577	98.35436819240324	104.41593826551367	0.9354838709677419	0.8866396761133604	0.8043642575529397	0.6238238489823089	44.264168960896896	101.38515322895846	0.9123173277661796	0.7123876243675829	57.55115576896527	55.80503465000796	105.48021311092133	99.06902017639952	1.1741935483870969	1.1396761133603237	0.48457934811022463
YBR058C	36.25735725901498	40.46999273460673	78.01735895524023	88.24975233567376	40.61398516737381	40.03146288051058	95.39072581949026	92.4873422780468	0.9161290322580644	0.943355119825708	0.7831250639105202	0.8937100563951028	40.3227240239422	38.36367499681086	93.93903404876852	83.133555645457	0.9305856832971799	0.8918309961272788	39.6134605720946	45.775534812432895	96.94747738650742	90.50285532992756	0.8795698924731182	1.10239651416122	0.6788542347107085	0.7921763142584562	42.69449769226375	93.72516635821748	0.9891540130151844	1.0	44.54214104742197	41.62205034110191	85.9501256592673	99.97018122040232	1.113978494623656	0.906318082788671	0.6842769347789206	0.7903443076872964	43.08209569426194	92.96015343983481	1.0043383947939262	1.0	40.597242275572526	36.70975940343977	85.49856776273916	84.59104144708954	1.021505376344086	0.9455337690631808	1.0
YBR058C-A	333.1411296387141	348.6073271219984	397.0385647675854	476.50355648025726	405.2684485687466	775.6295170854456	433.0113439248664	522.5983611300361	1.1156138259833135	2.0273224043715845	0.287294590544209	3.444970691966848e-15	590.4489828270961	340.87422838035627	477.80485252745126	436.77106062392136	1.5846153846153845	1.1665831358256563e-06	364.7844849295375	463.01321740957866	517.8800394298371	495.4149367454996	0.8390941597139452	1.2773224043715847	0.08606348354225386	0.010052885851080494	413.89885116955804	506.6474880876683	1.0474358974358973	0.6589570257983189	260.39996019460506	353.7352319624498	507.8999109607965	801.5693023543693	0.6114421930870084	0.6024590163934427	4.1424209100805556e-06	1.1599275285677766e-07	307.06759607852746	654.7346066575828	0.6012820512820513	4.452129457353411e-07	435.13217273635286	388.5894895396842	597.0312574908687	554.3877182032288	0.8688915375446961	0.9576502732240437	0.15735251709975379
YBR059C	54.44254536063308	51.08619207457016	88.75830607476355	91.52245378181158	55.03809358051008	52.93411320751832	79.2965634914401	90.98914452085712	1.132137030995106	1.0430107526881718	0.6241208595184373	1.0	53.9861033940142	52.76436871760162	85.14285400614861	90.14037992828756	1.083760683760684	0.8054045497604911	50.14165282384239	50.96789870283578	65.17643897758178	74.85564531351525	1.2544861337683524	1.2204301075268817	0.4433072328307787	0.5268152203753762	50.55477576333909	70.01604214554851	1.2341880341880342	0.4462381628305837	63.52331579525608	64.94300287528772	80.60964498770566	72.48994894208641	1.2854812398042414	1.6057347670250894	0.3359970313982249	0.06801225214627103	64.23315933527189	76.54979696489605	1.4341880341880342	0.14638540227744087	47.16910910246481	47.90219999608681	51.05599764341085	59.90332603458239	1.507340946166395	1.4336917562724014	0.14406213198785156
YBR060C	11.610045128538134	10.551237300387047	45.695968098543126	41.787015371014576	12.241728858072053	14.749625424464368	38.91968517218264	40.567227232284125	1.2401574803149606	1.4387351778656126	0.6416519384962971	0.4917060144254563	13.49567714126821	11.080641214462592	39.74345620223338	43.74149173477885	1.3438735177865613	0.6456258088867248	8.352087164042771	11.936485641838688	32.328831613152914	32.418043701706544	1.015748031496063	1.4545454545454546	1.0	0.6201778814637995	10.144286402940729	32.37343765742973	1.2371541501976284	0.8045132514479393	9.949513042199133	11.368394551617284	27.407115754239506	27.72553418174373	1.4291338582677164	1.6205533596837944	0.6086657169011261	0.32456734856780073	10.658953796908207	27.56632496799162	1.5296442687747036	0.46193060675104514	13.691675399142042	13.834519592187814	32.604311747883195	34.52790973835204	1.6535433070866141	1.5849802371541504	0.3485933444106021
YBR061C	41.2588380600942	35.54100985393533	53.9981897767127	46.41229569834061	48.25930104742855	51.89397007979086	55.03673271281043	56.96961694517105	1.1479057591623036	1.189295039164491	0.7745054291546325	0.5579875232915645	50.076635563609706	38.399923957014764	56.00317482899074	50.20524273752665	1.1686274509803922	0.664135813861301	49.97096218486606	45.052581704580895	53.52045807727708	45.23712952399824	1.2225130890052356	1.3002610966057442	0.5680297050046352	0.4432091843905115	47.51177194472348	49.37879380063766	1.257516339869281	0.4617592315987753	42.73397405010118	43.09809277777299	50.28412973091876	44.36085469078996	1.112565445026178	1.268929503916449	0.8827987135568925	0.4424275859131211	42.916033413937086	47.32249221085436	1.1856209150326797	0.6513758627295747	59.05812224406045	55.64381360835762	52.69257292076324	56.83062655499091	1.4672774869109948	1.2780678851174934	0.20726533437462072
YBR065C	54.74994035958067	60.91524044676895	136.58278386653677	137.18977552915717	73.03980128556869	61.557898181384566	160.13733133316063	131.06780003921313	1.1371571072319202	1.0585585585585584	0.5245084098918195	0.826853075528469	67.29884973347663	57.832590403174805	145.6025656861869	136.886279697847	1.09478672985782	0.6673036412213429	64.3790514591004	80.80418922095647	172.04704199617606	141.87707146224764	0.9326683291770573	1.2837837837837835	0.8276908705080361	0.25347844115273166	72.59162034002844	156.96205672921184	1.09478672985782	0.6723886959084461	52.785652872052665	63.8714704552485	166.9251239244224	166.8609987567947	0.7880299251870324	0.8626126126126126	0.3099872465838328	0.5214085243120921	58.32856166365058	166.89306134060854	0.8270142180094786	0.44236921452114986	73.53071942769515	61.70980234582227	171.93408706095667	145.66811771855183	1.0673316708229426	0.954954954954955	0.7507960987965068
YBR066C	182.25415696143935	154.62358662021748	199.9221614903496	236.65051054060177	138.19708936309084	153.86365560589508	165.70169920978765	129.73412768793693	0.9144736842105262	1.816232771822358	0.5895498949754413	0.00016505771159225547	146.03037248449294	168.43887179082841	147.7179134488623	218.28633601547568	1.2810880829015543	0.1036750063011863	141.22620113745046	133.17667803285946	176.76797642154793	180.79313523754092	0.8760964912280702	1.1286370597243491	0.4022590777872147	0.4405570827135329	137.20143958515496	178.78055582954443	0.9935233160621761	1.0	248.67851450182056	277.82381854705415	398.10671697010906	432.8032596734335	0.6853070175438596	0.9831546707503829	0.003940527042209652	0.8974171213560223	263.25116652443734	415.4549883217713	0.8212435233160622	0.1356075876925706	245.191526237078	230.6980838675176	326.97613215805944	310.696119208584	0.8223684210526315	1.1378254211332313	0.14392136552820572
YBR070C	31.12530144303839	31.96066550683529	40.259409846182	40.26342528501629	26.286232254449	22.42404448520197	46.0666978462388	39.20100224135293	0.7386804657179818	0.7204030226700251	0.3956808043063433	0.47648246884066126	24.355138369825486	31.54298347493684	42.63385004379587	40.261417565599146	0.7292464878671774	0.485589332915432	20.923522374055512	24.50059565043423	40.465700846213245	38.75174185754189	0.6688227684346701	0.795969773299748	0.2812473544355189	0.5997458766538777	22.712059012244872	39.60872135187756	0.7318007662835249	0.47648246884066126	41.81589627474712	41.72492187595286	74.66066473903092	76.94585967738381	0.7244501940491592	0.6826196473551638	0.28309645647773674	0.27938005969207147	41.77040907534999	75.80326220820737	0.7037037037037037	0.28074004098427713	68.16090057951877	50.5882169669343	104.12086630243122	87.01277692863391	0.8473479948253557	0.7317380352644836	0.5684529142720182
YBR071W	92.19460849006391	97.90621790331708	36.09689416116269	32.3369002129446	70.48644142644669	98.47967070829192	20.17106353601476	24.19746763175096	1.3680501174628037	1.3441215323645972	0.34893200344143693	0.3647137012331129	84.4830560673693	95.0504131966905	22.184265583882862	34.21689718705365	1.3707703383729302	0.35753957142492593	57.40256870073896	51.26204916546108	14.99915859328122	17.243324288816165	1.4984338292873924	0.9818361955085865	0.23320722027370266	1.0	54.33230893310002	16.121241441048692	1.213102951763859	0.6126887833736316	147.1362219293126	196.43993924234775	38.15877200308254	55.49296421842243	1.509788566953798	1.1690885072655217	0.13721455712407982	0.5221929749489781	171.7880805858302	46.82586811075248	1.3207343412526997	0.29277474489708066	158.52397462909877	153.845682773485	33.46708878870509	41.10036679286513	1.8547376664056383	1.236129458388375	0.026240825065486924
YBR072W	6394.285934537468	8775.235184441231	4726.349265200287	6599.438809800146	2249.9822812044536	1842.1984088154952	1595.5598127050152	2079.187889023433	1.0421286031042127	0.6661654135338345	0.280360437900687	1.1400767081479755e-29	2046.0903450099745	7584.76055948935	1837.373850864224	5662.894037500217	0.831964152352502	5.100461917205242e-07	1568.3348974723365	1552.6584642335151	1041.496375592715	1179.2174548486012	1.1130820399113082	0.9902255639097743	0.0162926743010804	0.817542453227241	1560.4966808529257	1110.356915220658	1.0492905153099328	0.26470407110191485	1426.1629250836008	885.3519824401515	843.4739035552053	413.9715543896386	1.2498152254249817	1.6082706766917292	2.330827105060729e-06	3.4850618875449563e-15	1155.7574537618761	628.7227289724219	1.3726661687826738	1.2974952055216207e-09	92.65610712642992	132.64480523949786	76.874284466281	92.21647165582908	0.8906134515890614	1.0812030075187968	0.4802389547173965
YBR073W	21.36156960105086	24.00780375963246	87.23554108838606	101.00132518101248	23.26411551726485	36.43353681507835	99.24577043903626	101.87217515262606	0.9551020408163267	1.504201680672269	1.0	0.18775742525991135	29.848826166171598	22.68468668034166	100.55897279583115	94.11843313469927	1.2323651452282158	0.5314781250742019	18.82699525088796	24.878700548719618	102.51085602260753	94.0244708190358	0.7510204081632653	1.1134453781512605	0.38493637510785284	0.8726737938295355	21.85284789980379	98.26766342082166	0.9211618257261411	0.866553585302948	37.15701643330603	41.5090042550872	151.8671698205897	181.5669743537253	1.0	0.96218487394958	1.0	0.8866301407243978	39.333010344196616	166.7170720871575	0.979253112033195	1.0	47.97504526912476	47.7846945994367	211.7381299154081	179.05174503933634	0.926530612244898	1.1218487394957983	0.7702223852635686
YBR074W	37.30283433454571	34.00702928006542	119.58579636026649	127.10206281058932	30.0272104132659	44.00296478607852	146.25584572633895	127.99324799989812	0.657051282051282	1.2835820895522387	0.1347454386482555	0.3652213978475889	37.01508759967221	35.65493180730556	137.12454686311852	123.3439295854279	0.9342560553633219	0.89424626873482	31.384145258328257	32.663523130882666	139.77769355057364	146.0721987014433	0.7211538461538461	0.835820895522388	0.27499465934173023	0.4942638412703716	32.02383419460546	142.92494612600848	0.7750865051903115	0.4139821757745278	40.9270986299813	40.09674760498242	168.9706302707266	168.4676970059624	0.7756410256410257	0.8880597014925372	0.30315461222108997	0.6949442822372129	40.51192311748186	168.7191636383445	0.8304498269896194	0.5152025371957486	44.55887417525712	42.33931863237263	219.87853971727608	187.92329674704035	0.6506410256410257	0.8395522388059701	0.0959877812444826
YBR077C	158.2714141030487	139.42167754429565	220.3509463372861	250.26527441598117	175.4883674451947	127.08454974346198	279.3990047589488	280.8064452345428	0.8746518105849582	0.8132854578096947	0.356020229610983	0.17721331646137545	151.28645859432834	148.84654582367216	280.1027249967458	235.30811037663364	0.8530805687203792	0.30804988730031396	181.4949261322121	155.3216773641726	262.84720794106954	293.7100503053137	0.9610027855153203	0.9497307001795332	0.8311038847076734	0.771610713301756	168.40830174819234	278.27862912319165	0.9557661927330173	0.7747618681571561	217.23405525044365	207.1532222608132	334.90128964189745	342.3203098488831	0.9038997214484681	1.0861759425493716	0.4961602682635108	0.5827527157518484	212.19363875562843	338.6107997453903	0.990521327014218	1.0	244.79514722291367	251.8635580349805	353.0298857865393	356.8094762041329	0.9651810584958217	1.267504488330341	0.7896453936426853
YBR078W	923.1270812541292	825.5259067660941	416.24233969080575	363.0404500951594	866.7039126445368	1341.7102728713385	310.13802351122564	446.39699849612697	1.2601442741208295	1.3218997361477571	0.010511929126858006	0.0008844178017087789	1104.2070927579375	874.3264940101117	378.2675110036763	389.6413948929826	1.3008021390374331	0.002127681209159252	570.5923148954793	429.6792382128326	216.7334448015312	197.61512254410812	1.1871055004508566	0.9560246262093227	0.08542020295835015	0.7083476104147858	500.13577655415594	207.17428367281966	1.0757575757575757	0.5063506851060815	800.7591959454804	943.1222967756478	220.5247913488167	277.35087928193303	1.6370604147880974	1.4951627088830255	2.4730092246895853e-07	1.4172827340610923e-05	871.9407463605642	248.93783531537485	1.5610516934046346	2.1643083179156674e-06	1080.3385915958038	1011.6273083189574	302.07736049786143	335.7736947516628	1.612263300270514	1.3249780123131045	5.16662100513263e-08
YBR079C	71.39972713989187	67.86065483651421	165.310640735513	140.12170606735475	64.07873997998811	90.5417633347912	169.46058730400043	154.80922879640715	0.875	1.2086776859504131	0.5422395934675124	0.32320205355027676	77.31025165738966	69.63019098820304	162.1349080502038	152.71617340143388	1.0460526315789473	0.8415544414820961	64.32352381436202	67.59690618769527	161.66341326138874	125.31853193908395	0.9212962962962964	1.1136363636363638	0.7588822513312624	0.5977950441007533	65.96021500102864	143.49097260023635	1.0087719298245614	1.0	73.6416920020194	70.7153990688326	132.46944921324865	107.86931775550389	1.2870370370370372	1.3553719008264464	0.22359683971634967	0.16489059431295733	72.178545535426	120.16938348437627	1.3179824561403508	0.21184879532583514	74.7840039528911	77.52322955724142	140.06551203644597	141.66983685585885	1.2361111111111112	1.1301652892561984	0.31452022970879046
YBR080C	64.51234653293983	69.58746866684928	79.22524644515384	79.7735661222419	69.10722649391903	68.97516471687243	89.15485127379813	80.8836909791589	0.9520884520884522	0.9782110091743119	0.9075969056527469	1.0	69.04119560539573	67.04990759989455	85.01927112647851	79.49940628369788	0.9632265717674972	0.9077502813320184	68.48890759960209	66.19052223446764	68.06886084561037	78.1035969490457	1.235872235872236	0.9713302752293578	0.402753701653918	0.9070428873413392	67.33971491703485	73.08622889732803	1.0925266903914592	0.8127185253052001	78.31276821181606	80.21852226041763	93.68385940779498	70.2685539557803	1.027027027027027	1.3096330275229358	0.9096536439992758	0.2970623153280325	79.26564523611685	81.97620668178764	1.1470937129300118	0.567992633407888	69.03261534092687	64.45649071938581	77.75307460769434	73.23956766406064	1.090909090909091	1.0091743119266054	0.7236152336875661
YBR081C	23.09013889200118	26.313888630126	69.84191539194074	77.80165024032742	21.37611683031745	23.939182626094	77.46436352137572	69.686693599691	0.8338368580060423	1.0177514792899407	0.6079119979918157	1.0	22.657649728205726	24.70201376106359	73.57552856053336	73.82178281613409	0.9194029850746268	0.8663131472228959	21.57951975694615	25.614685327820315	66.45579974331827	72.84850793252545	0.9818731117824774	1.041420118343195	1.0	1.0	23.597102542383233	69.65215383792186	1.0119402985074626	1.0	23.00393245837061	23.37779310780337	77.56155488371859	67.21966891510631	0.8972809667673716	1.029585798816568	0.8657704463670604	1.0	23.190862783086992	72.39061189941245	0.9552238805970149	1.0	24.065216744088357	23.338708080461515	76.25958202448237	68.77187801840007	0.9546827794561933	1.0029585798816567	1.0
YBR082C	908.822507375884	749.0928217102668	276.25729286609754	266.2553612470747	874.7739397479218	1218.9572991232726	205.3027912695284	286.1615894075679	1.2951367781155017	1.51439744045503	0.013506147891595016	2.3459117831694827e-05	1046.8656194355972	828.9576645430755	245.73219033854815	271.2563270565861	1.3939790575916229	0.0008277493345489538	892.502580481941	825.966755248257	239.43527849014615	223.39855508685628	1.133130699088146	1.3142552435122645	0.21176268522284436	0.009588974058446983	859.234667865099	231.41691678850123	1.2149869109947644	0.05988980568999947	755.0300603910748	798.2410639884076	165.4201354044692	208.39219561828452	1.3872340425531915	1.3615357269818698	0.002957460571425637	0.0038564791113256183	776.6355621897412	186.90616551137686	1.3596204188481675	0.004083145479488757	825.4702261240503	774.5533744203165	160.96655854365534	169.55869291528754	1.558662613981763	1.6238890863846425	4.239438662152354e-05
YBR084W	24.65000299890852	17.30345960516915	122.92757131117078	95.23415388020068	19.57370252273326	20.477208523243483	147.50664759956442	107.30697079233822	0.6616915422885572	1.0494505494505495	0.24940404334902222	1.0	20.025455522988374	20.976731302038836	127.40680919595133	109.08086259568573	0.8177083333333334	0.7326278892899469	20.5691471278564	19.112189133930485	165.6429223931331	107.99995805573084	0.6169154228855721	0.9725274725274725	0.14492290252675405	1.0	19.84066813089344	136.82144022443197	0.7552083333333333	0.4898841040376273	21.262431402497004	21.36370631697724	89.7811965966385	100.16222709076172	1.1791044776119401	1.1703296703296704	0.6207860447338456	0.7240352888298511	21.313068859737122	94.9717118437001	1.1666666666666667	0.6092503185847352	19.62211482384505	21.33718397847672	103.78437506542096	99.24066518310816	0.9402985074626865	1.1813186813186813	0.8689646978957248
YBR084C-A	1005.9703801259734	1012.1430841935191	1004.3663298468564	914.2966558367812	1142.0671532147594	1051.297438077144	1045.665706398402	1081.8927255218634	1.0898203592814373	0.8780487804878049	0.16421173194265842	0.040981314224406866	1096.6822956459519	1009.0567321597463	1063.7792159601327	959.3314928418188	0.9800380228136881	0.7552956025993564	1088.7373671223145	1060.8460523786991	972.4839266777216	896.3623297895542	1.1177644710578842	1.069557362240289	0.07897082650408876	0.31857172669559986	1074.791709750507	934.423128233638	1.0931558935361216	0.16251967516874927	1100.0818167362368	1074.8218688373406	880.7412690496149	863.9073202732305	1.2465069860279443	1.123757904245709	0.00048533047109630825	0.0707525370694504	1087.4518427867888	872.3242946614228	1.185361216730038	0.008707588160275427	885.8880521818724	992.6608524245772	689.1575847560066	858.0769615912402	1.282435129740519	1.0451671183378501	0.00023763716525648278
YBR085W	6.007081793159689	4.710341493263822	12.813576955158048	10.468313893700968	6.859480160724225	7.4858681827525215	24.83374727818772	20.17510864538685	0.5884861407249468	0.8244444444444444	0.3249848061379778	1.0	7.1726741717383735	5.358711643211755	22.504427961787286	11.640945424429507	0.6934782608695652	0.7283832408312388	7.433094743243496	3.2141676864017312	26.240754802814763	11.045848543507804	0.603411513859275	0.6466666666666666	0.5024257964774332	1.0	5.323631214822614	18.643301673161282	0.6217391304347826	0.7110108210677472	4.611618155940003	4.11205481375043	15.857815560102326	21.26108564642615	0.6204690831556503	0.4288888888888889	0.47563358686829216	0.42371163733392836	4.361836484845217	18.55945060326424	0.5108695652173912	0.4496640853377096	7.0159102876638215	6.328819047877594	39.93720893574294	18.572592586116453	0.3752665245202559	0.7577777777777778	0.16461261720859593
YBR085C-A	6069.327471064977	5305.5149114236	4370.470544142423	4115.955340693432	8355.827001677228	10218.36969458756	4620.964698918659	5471.481445905286	1.3016558675305976	1.4491854150504269	1.616435730703106e-22	9.538348849500773e-44	9287.098348132393	5687.421191244288	5046.223072411973	4243.2129424179275	1.373134328358209	2.8488202237199603e-32	7018.8342469591325	8647.229490425563	4397.467219341591	5725.348921919052	1.1490280777537798	1.1714507370054306	4.927879383579433e-07	4.041399846322526e-09	7833.031868692347	5061.408070630321	1.155223880597015	1.1680973690000305e-07	7772.440616568156	9138.791875130475	4931.681976312207	5788.562081081875	1.1346292296616272	1.2249806051202483	2.748759367093201e-06	3.748128725412602e-14	8455.616245849316	5360.12202869704	1.1776119402985075	1.2573660418586398e-09	7268.801080250751	6605.4638049729965	4230.542892474122	4072.991142566312	1.2368610511159106	1.2583397982932507	1.685614810058645e-14
YBR086C	154.06896851684718	136.77512440419386	148.90314773892348	152.66594697080276	104.81070571515328	169.85179047182126	94.04955374815948	107.36708991973774	1.0763285024154592	1.765625	0.7838669886740498	0.0009735666961466834	137.33124809348726	145.4220464605205	100.70832183394862	150.78454735486312	1.4149377593360997	0.05448653572372246	85.35547565789938	89.54402499377703	74.10741304972416	77.59265872683922	1.1130434782608696	1.2879464285714284	0.6252982292624114	0.2057502055528075	87.44975032583821	75.8500358882817	1.196058091286307	0.3793129383849232	94.17778071448392	94.63558002783616	69.91967870418307	69.10273163831731	1.301449275362319	1.5279017857142856	0.1741210096168116	0.03942017680235731	94.40668037116004	69.5112051712502	1.4087136929460582	0.09665056303403843	110.9956314405377	103.49428729296494	75.42574283618967	84.27333577492783	1.4222222222222223	1.3705357142857142	0.07532414681444902
YBR087W	40.331855888464176	44.74000710779641	65.61008863759479	69.13591138010723	37.30367132839238	49.77185992317848	84.05551222067521	61.23772384030556	0.7219512195121951	1.2565687789799072	0.2616095307422205	0.41756686612296023	43.53776562578543	42.535931498130296	72.64661803049039	67.37300000885101	0.9492868462757528	0.8910236246099036	35.57814780163196	36.02214528332371	67.99952390504767	73.84050941955341	0.8504065040650407	0.7542503863987635	0.6645711367355986	0.4025148957076727	35.80014654247783	70.92001666230054	0.8003169572107766	0.4772943260410437	51.99143519874733	53.49156050090602	86.87813832727834	77.27190145567779	0.9723577235772357	1.0695517774343122	0.8943647171363862	0.7940283224596466	52.74149784982667	82.07501989147806	1.0190174326465928	1.0	64.69169422400088	67.0674294678868	140.18330204754227	112.65073174260448	0.7495934959349594	0.9196290571870169	0.2540764112041804
YBR088C	177.77672408046	193.50392356278985	100.07978448247908	111.91670014155387	156.78321200045497	176.29630616115736	100.26996932468084	103.32663082922708	0.8806306306306306	0.9866975130133024	0.5309249596882791	0.9316430655594599	166.53975908080616	185.64032382162492	101.79830007695396	105.99824231201649	0.934323243860651	0.725589581561304	151.8925430049901	131.8019579358821	81.03491860156798	91.04752944928278	1.0551801801801803	0.8374783111625216	0.8525435490838302	0.3185817215128001	141.8472504704361	86.04122402542538	0.941747572815534	0.7140612829150166	170.50347359773193	176.55670492463128	125.91810031321856	90.76756162858244	0.7623873873873874	1.1249277038750722	0.14537617130503996	0.5388641713058018	173.53008926118162	108.34283097090051	0.9149057681324958	0.6041763961174651	343.2661277612044	305.45675983385087	241.5209666384134	204.85458409357187	0.8001126126126126	0.8623481781376519	0.15680700597838704
YBR089C-A	334.10257590029767	413.8598022448466	320.4165311548473	363.578287799004	496.3307362086316	401.4044763567277	366.3568307401961	406.66090203908544	1.299137104506232	0.867311072056239	0.012470503542864261	0.17443420012046765	448.8676062826796	373.98118907257214	386.50886638964073	341.99740947692567	1.0612431444241315	0.5744123914337733	437.50866454068927	389.4861971254611	360.8498217127092	354.30744679470723	1.162032598274209	0.9657293497363797	0.1540030810191399	0.7578064477717987	413.4974308330752	357.5786342537082	1.0566727605118829	0.6029709562661956	510.7383744132688	516.4367022905654	408.0599759429944	420.2462024853968	1.2003835091083415	1.0799648506151145	0.08124725289970941	0.43598127650305896	513.5875383519171	414.1530892141956	1.1334552102376598	0.21228962547688274	809.4663813920628	771.1476566253157	600.8083550261358	560.7635584783634	1.2914669223394055	1.2082601054481548	0.007675792656522641
YBR091C	39.2958082142651	62.54321057438504	67.57204665636343	71.21556264819942	63.59440838610267	40.41109727707611	92.01448616297247	74.10087790403027	1.1872852233676976	0.6207289293849658	0.6056392956419338	0.07101712943971945	52.00275283158939	50.919509394325075	83.05768203350138	69.39380465228143	0.8528610354223434	0.6089897581985173	90.1833202722951	71.37743237250987	91.06453292726492	85.23058651102481	1.7010309278350517	0.9533029612756264	0.037076104509042605	0.9058914575397097	80.78037632240249	88.14755971914487	1.2479564032697548	0.39973534203877215	68.65448313672674	66.59453908232062	98.34615449204956	91.4231149723766	1.1993127147766323	0.8291571753986332	0.5260811628874972	0.47702833572535885	67.62451110952368	94.88463473221307	0.9713896457765667	1.0	66.25548522602763	94.77792427797176	75.81970820802364	88.9582597592881	1.5017182130584192	1.2129840546697037	0.12092303781637892
YBR094W	39.89666820042464	45.44989532035039	88.14326024441756	97.24378124644676	42.765093527481056	42.85526982732365	107.98128541139504	100.31705456741898	0.8741721854304636	0.9143468950749464	0.6915672633480581	0.7969254578376604	42.810181677402355	42.67328176038752	104.149169989407	92.69352074543215	0.8934782608695652	0.6958551170916296	38.69704508174227	50.95534395762132	102.14445714001508	110.47452978679712	0.836644591611479	0.987152034261242	0.5888415029989966	1.0	44.82619451968179	106.3094934634061	0.917391304347826	0.7959935607319213	36.39468750898696	38.000556127425405	97.66289803849564	94.886994746828	0.8233995584988962	0.8565310492505354	0.5842983336894705	0.6932280613484598	37.19762181820619	96.27494639266182	0.8391304347826086	0.5921833171339672	29.65566250899381	33.16598014242438	94.34575653223818	81.93276526274555	0.6931567328918322	0.867237687366167	0.2554225194470302
YBR095C	45.79307056080331	47.72207108003699	112.89388978898774	118.89233008188364	48.66741352985923	50.21661099706229	127.12338600219196	131.68062622789094	0.9433497536945812	0.9501246882793017	0.8079377949447101	0.9048390489169158	49.44201226346076	46.75757082042015	129.40200611504144	115.89310993543569	0.9478908188585607	0.9037024647985092	45.210568791406914	51.014418540361504	133.9306475786465	130.8619979663526	0.8325123152709359	0.9725685785536159	0.5373773273922178	1.0	48.11249366588421	132.39632277249956	0.9007444168734491	0.7169628676324148	42.09671968826761	50.39817258356681	144.24335698704434	164.1927253119591	0.7192118226600984	0.7655860349127181	0.21420720650406927	0.28592119750976563	46.247446135917215	154.21804114950172	0.7444168734491314	0.2741729572166812	57.7512111941597	59.40151300677532	167.9217380750015	155.14955710032535	0.8472906403940885	0.9551122194513715	0.4837458862155164
YBR097W	17.879577723044562	17.570372864946275	72.41476633123254	85.96356512163523	14.694435169499624	20.251165495251456	75.08808383465336	73.59678850291847	0.7935222672064778	1.3480392156862746	0.6931273396214019	0.4654562510282582	17.47280033237554	17.72497529399542	74.34243616878592	79.18916572643388	1.0491071428571428	1.0	14.185287806880275	18.688832596638917	74.40122834541448	84.59225198409352	0.7732793522267206	1.0833333333333335	0.6931273396214022	1.0	16.437060201759596	79.496740164754	0.9241071428571428	1.0	13.214565093141108	11.503996539637766	72.53459386752417	80.46114395154845	0.7368421052631579	0.7009803921568627	0.551479512631891	0.4170553526666727	12.359280816389436	76.49786890953631	0.7232142857142857	0.544735792863677	16.338430938330312	16.100513959187776	90.70176981000732	78.05325968902257	0.728744939271255	1.0098039215686274	0.5657097715470281
YBR098W	13.68860854159488	13.054634679525265	34.15717619594953	38.20893784048868	14.094941234744295	12.471933061351432	33.52815828626496	33.067939740261224	1.0473815461346632	1.1023391812865497	1.0	1.0	13.283437148047863	13.371621610560073	33.298049013263096	36.1830570182191	1.0783783783783785	1.0	14.416256806242234	13.016788750690392	27.68855332214517	31.69420543552936	1.2992518703241895	1.201754385964912	0.6437211967421304	0.8178550793623727	13.716522778466313	29.691379378837265	1.2486486486486488	0.6503709901749477	15.951889430661602	14.919836122346291	37.05592660013947	36.48589351075586	1.0723192019950123	1.1959064327485378	1.0	0.8247065335411912	15.435862776503946	36.770910055447665	1.135135135135135	0.8253788920426772	19.1148765454251	19.408214595272074	33.74624287451282	40.36811268800005	1.4114713216957604	1.4064327485380115	0.39396616238136717
YBR101C	256.420204463296	293.014179084578	432.6279104713901	553.5872079758112	276.54546180156547	243.35417373008656	429.69324933540383	459.0481203285065	1.0860033726812817	1.001890359168242	0.47358061179526645	1.0	259.949817765826	274.717191773937	444.37068483195515	493.1075592236007	1.0502692998204666	0.6642753502130516	272.3825036549308	290.79009866706724	413.8741183566036	486.00543306030943	1.109612141652614	1.1304347826086956	0.34618456135597286	0.25493047438368727	281.586301160999	449.9397757084565	1.1238779174147215	0.28442635044669495	210.2727499127511	208.22358481881412	437.6026246987826	409.9444000573426	0.8111298482293423	0.9603024574669187	0.07494345339851663	0.737957725546895	209.2481673657826	423.7735123780626	0.8868940754039496	0.3094887224812586	194.7452327166181	222.72812205323365	340.76889836224944	338.1277962739876	0.9629005059021922	1.2457466918714555	0.765238344870824
YBR102C	15.405644156599614	15.454793378549727	54.4087337826512	59.09480291816482	16.13887044565702	19.96521472667601	57.60312539925125	59.13426374500487	0.9893992932862192	1.2900763358778626	1.0	0.5655926501388104	18.052042586166515	15.43021876757467	58.368694572128064	56.75176835040801	1.1360294117647058	0.8435160710439585	13.986883764485157	15.624289442989722	50.69014207197756	55.30763083593792	0.9752650176678447	1.0763358778625953	1.0	1.0	14.805586603737439	52.99888645395774	1.0257352941176472	1.0	20.144660982834104	18.581154282895508	62.22823738799117	59.88335442529941	1.1448763250883394	1.1832061068702289	0.8467437304294482	0.6965200167535626	19.362907632864804	61.05579590664529	1.165441176470588	0.845499003069628	23.934853854776563	25.739821400856872	59.25593665323533	61.25687098504108	1.4275618374558305	1.6030534351145036	0.45254000334797484
YBR103W	35.6936924612908	33.85115109102041	99.26330783299538	118.93961277430036	31.407497538088588	23.98392876184371	119.19139637072364	123.04599508780512	0.7333333333333334	0.6842105263157896	0.32495660063853243	0.18576150509467837	27.69571314996615	34.77242177615561	121.11869572926437	109.10146030364787	0.7178683385579937	0.25345198273854	32.974405271123395	36.24938778861571	130.05260249440877	133.63584146772504	0.7055555555555556	0.9508771929824563	0.210820764694516	1.0	34.611896529869554	131.8442219810669	0.8244514106583072	0.5819378732049116	31.94453735442392	38.54058602071509	146.470468314462	160.2801001360108	0.6055555555555556	0.8421052631578948	0.07028475286945508	0.5920622542020144	35.242561687569506	153.37528422523638	0.7210031347962382	0.2759199209130213	43.63421786081717	40.3027621929693	191.02534460772088	159.86315674591825	0.6333333333333334	0.8842105263157896	0.0861331691727565
YBR104W	25.49549461520771	24.06985184826737	91.96515406272506	113.91346518342658	33.47080564494216	25.90379639784032	162.77437836990666	133.30852614663976	0.743682310469314	0.9194312796208531	0.36659194696576813	0.7546601976898184	29.687301021391242	24.78267323173754	148.0414522582732	102.93930962307581	0.8340248962655602	0.5442691617467986	41.216136697937095	39.912943650334896	160.61685338615348	172.7533081337622	0.927797833935018	1.09478672985782	0.885932340982521	0.8871168874963198	40.564540174136	166.68508075995783	1.008298755186722	1.0	45.79879489951446	46.04501499652457	203.32216681270663	247.1591956870232	0.8122743682310469	0.8815165876777251	0.4763882392109387	0.6746406072498303	45.92190494801952	225.2406812498649	0.8464730290456431	0.571436924122804	58.43947193795214	66.97832034841468	280.79702400959184	266.70530958484284	0.7509025270758122	1.1895734597156398	0.329727616445422
YBR105C	604.7550103938772	453.30128123960014	337.44766538017655	231.6429210225699	629.2372954250352	528.7781886139437	255.59058407993723	273.8728822783127	1.3738839285714286	0.9867143587123147	0.0016168792370671076	0.9125270840060176	579.0077420194895	529.0281458167387	264.73173317912494	284.5452932013732	1.1764389456697149	0.12980199173543955	783.8479556530185	861.780782335553	321.0919827035823	231.4580770251081	1.3621651785714284	1.9024016351558506	0.0012390363942265067	6.5536184393368795e-09	822.8143689942858	276.2750298643452	1.6019365250134483	3.678325489707129e-06	325.7269254807805	393.7737388807488	137.97622145152886	121.39827938141356	1.3175223214285716	1.657639243740419	0.022550515296250018	0.00011929968454460944	359.75033218076464	129.68725041647122	1.492200107584723	0.001389822247269855	427.5219151493463	419.1697700802011	118.00699507608628	121.10188120448724	2.021763392857143	1.7685232498722534	9.265287936559017e-09
YBR106W	932.8457923394084	878.3402894022087	1060.9064556848664	1085.8973892468923	1138.3407664862498	1010.2844412522862	1204.3841617259195	1094.770830420854	1.075085324232082	1.1409147095179233	0.24630472289866198	0.037862560777688174	1074.312603869268	905.5930408708085	1149.5774960733868	1073.4019224658794	1.1078199052132702	0.10082274277614983	1251.389936782755	1255.6427503869809	1403.3569626393637	1239.5237750635497	1.0147895335608645	1.2521631644004942	0.8353185289164458	0.00022838938013555724	1253.516343584868	1321.4403688514567	1.1244075829383886	0.05165252327202655	893.9986239277704	849.9941744063295	1145.1278019946578	1338.1353328992743	0.888509670079636	0.7849196538936959	0.06185974894689929	0.00011929963560813075	871.99639916705	1241.631567446966	0.8317535545023697	0.0036915401561028694	1329.8349522420897	1275.468874591854	1413.3017789714188	1236.2102428412622	1.0705346985210467	1.2756489493201484	0.2627895856671487
YBR107C	17.968253347860674	19.95555170625297	63.88316451747012	75.07210800101885	21.846511049299757	19.737611797840767	70.54467036906074	66.95954977441906	1.1032028469750887	1.1090225563909772	0.8545171172770363	0.8550012457047638	20.79206142357026	18.96190252705682	68.7521100717399	69.47763625924449	1.106227106227106	0.8548428888050323	26.330308686643303	24.010387654227063	75.15719393086073	79.44228750315263	1.2455516014234873	1.1353383458646615	0.5981725167525629	0.6099908102738406	25.170348170435183	77.29974071700667	1.1941391941391941	0.6029975369933774	29.718719451573712	25.333894163762427	82.92243444257903	71.99290437396171	1.2740213523131672	1.3233082706766917	0.4948001541738902	0.39151347679739357	27.52630680766807	77.45766940827036	1.3003663003663002	0.49379778356147364	29.218360598961056	35.396653352793535	76.80768179394786	89.18839035366395	1.3523131672597863	1.4924812030075187	0.39132878918468894
YBR108W	21.73533543049387	19.778365568135072	19.974198393645683	17.855741190077808	22.978413477512294	24.672272695953264	16.92198593123288	20.946955248861293	1.2481617647058822	1.063176895306859	0.6558569416113752	1.0	23.82534308673278	20.75685049931447	18.934470590047084	18.914969791861743	1.1467639015496809	0.8231032562204432	17.794506398576257	18.875761715158443	13.418417854521769	14.21154266310803	1.21875	1.1985559566787003	0.81056650771328	0.811333281286651	18.33513405686735	13.814980258814899	1.2096627164995442	0.8081825172136312	32.14254027273706	33.43740313043259	12.60487664611537	14.46889055595031	2.3437499999999996	2.085740072202166	0.07133468828563874	0.11562774882080996	32.789971701584825	13.53688360103284	2.2078395624430267	0.11158725009548298	28.43036507804637	28.22320448404228	11.963599768207864	14.926046781897002	2.1838235294117645	1.7066787003610107	0.1052566000933391
YBR109C	672.1907389819049	715.7765964120783	148.88990660711616	112.67543091550768	705.8333146392612	485.9491221514592	89.88025453873905	124.41038797372929	1.7393133997785162	0.6148276404848104	0.00010585327378517207	0.0006902353011444104	595.8912183953602	693.9836676969917	107.14532125623417	130.78266876131192	1.0482472672446288	0.7771539067684492	717.3665734014044	766.5251714559156	85.46521184846141	107.65319056688556	1.859136212624585	1.1207303636077444	2.0061258844646092e-05	0.46898277181726766	741.94587242866	96.55920120767348	1.448171880889559	0.012120401635850053	833.0872512929576	866.6481873535678	106.04136201758377	90.49955493336994	1.7399778516057587	1.5073193766724384	7.56980662596885e-05	0.006914762073153426	849.8677193232627	98.27045847547686	1.6298529966076138	0.0008008711096507708	917.7064733847724	827.8561549177941	88.15727051264119	106.37573641140126	2.3056478405315617	1.2249331024712735	4.539493543204545e-09
YBR110W	49.94997051932676	43.862276359269295	95.44089845612294	113.53089973248412	44.06751320589244	50.01103185584894	116.46870138119586	108.11954028163431	0.722753346080306	1.1994818652849741	0.2619439626337069	0.45962279531325756	47.03927253087069	46.90612343929803	112.29412083141509	104.48589909430353	0.933184855233853	0.901359269844384	50.43221708354843	42.51627448191209	120.89421030986053	119.66002783605556	0.797323135755258	0.9196891191709844	0.3957678383024949	0.8005691848443246	46.474245782730264	120.27711907295804	0.8596881959910914	0.6203365561713994	44.81985173414613	52.01428800600349	129.4862499180584	141.15403167806318	0.661567877629063	0.9533678756476683	0.10767709633261602	0.904320726930423	48.41706987007481	135.32014079806078	0.7973273942093541	0.3933155944817327	56.50666353689726	48.022222212112645	153.98923515909215	123.87086766459858	0.7017208413001912	1.005181347150259	0.15616772869581075
YBR111C	311.0965403552618	331.1872078948556	181.7062461826113	153.03677930315223	321.9185961251137	435.46513157942417	133.77898848457596	156.16648242843405	1.405373831775701	1.288354898336414	0.015607869884215293	0.06739039322798818	378.69186385226897	321.14187412505873	144.972735456505	167.37151274288175	1.3611255862428349	0.024425025389827902	295.9785060158028	337.9526606385293	121.22893339226589	134.41357174473356	1.4258177570093458	1.1617375231053602	0.016192455545170382	0.29068808574570393	316.9655833271661	127.82125256849972	1.2923397602918185	0.07754894596690667	257.4121407042875	258.6737626993308	125.2347616948041	95.55298598855302	1.2003504672897198	1.2509242144177448	0.2246045245028673	0.1460727801585346	258.0429517018091	110.39387384167856	1.2178217821782178	0.18494715967597727	279.7252543263367	254.7926016303916	78.4393351403985	91.19428454959152	2.082943925233645	1.2911275415896488	2.722976677296015e-06
YBR111W-A	167.9338655730869	207.29941880299907	336.0965452742736	400.6914904254649	237.64049758203453	231.9108316902856	353.1324706509772	360.08195386504	1.346	1.2456479690522244	0.01997344094073673	0.08183466527017993	234.77566463616006	187.616642188043	356.60721225800864	368.3940178498692	1.2927308447937131	0.037289741442359955	227.19033710523823	209.1307991885819	369.1293876723087	451.48108094676775	1.23	0.8955512572533849	0.1007532340686892	0.3694119358540443	218.16056814691007	410.30523430953826	1.0451866404715129	0.7589000856748565	150.63589930351347	152.32093321803134	331.5782828853126	447.9113622972161	0.908	0.6576402321083172	0.5391760263074723	0.0010457087534766854	151.4784162607724	389.7448225912643	0.7642436149312377	0.04263567460283624	162.0032581237104	199.9221840238467	312.01471079268254	301.2358207070406	1.038	1.2843326885880078	0.7865146334181503
YBR112C	86.52456505885709	76.34556600417356	83.4372649795137	78.7192530328589	77.66177751844798	82.37457872581413	54.862968669852656	71.9156655185919	1.365477338476374	1.1804123711340206	0.19898760255552908	0.4939620596254335	80.01817812213105	81.43506553151533	63.38931709422228	81.0782590061863	1.2569721115537849	0.30400693348075564	66.9160536498026	61.72095208825035	52.36978007806899	45.78185957531954	1.2324011571841853	1.3896907216494847	0.403637935501574	0.20801731377517024	64.31850286902647	49.075819826694264	1.3057768924302788	0.326221063040348	90.65764760237512	101.06176399398228	47.5863900319148	62.87515895183567	1.837029893924783	1.6567010309278352	0.010560837979560499	0.031397036989939	95.85970579817871	55.23077449187524	1.7290836653386454	0.02219098714176776	143.48737044173643	142.36311400345448	62.698157699273	77.01486175636526	2.2073288331726135	1.9061855670103094	0.0002753770743549486
YBR114W	23.118066636321256	28.764598956151765	196.79435207706072	180.37180052551855	21.047497234724304	20.484667664860183	185.89083768190736	161.4657497724915	0.9658119658119658	0.7987421383647799	1.0	0.5375209775218768	20.766082449792243	25.94133279623651	173.67829372719945	188.58307630128962	0.8695652173913042	0.7520948145876891	28.7189231877523	30.217401302202216	229.92611220818364	179.34604221992365	1.0683760683760684	1.0566037735849056	1.0	0.8876044178184128	29.468162244977258	204.63607721405364	1.043478260869565	0.8848604247075809	32.38598497197251	29.163057098405343	146.595622670129	154.14400086190656	1.8888888888888888	1.1886792452830188	0.040385873693469264	0.56636746061748	30.774521035188926	150.3698117660178	1.4855072463768113	0.1893401864250939	21.41054171144884	25.674019994286024	119.73899624779592	105.32291591477524	1.5299145299145298	1.5345911949685533	0.24809373755563188
YBR115C	71.84039395046675	71.03733812220658	171.54317163871414	177.0984639004847	70.75635504929278	79.96925230699503	193.42258123670072	199.92861260770772	0.8735083532219571	0.9975062344139651	0.5515032549392899	1.0	75.3628036781439	71.43886603633666	196.67559692220422	174.32081776959942	0.9341463414634147	0.7695610860090206	72.66686006071937	67.01564492608492	184.84889125562117	188.6722219508877	0.9379474940334129	0.8852867830423939	0.7673796133309305	0.6173857217320282	69.84125249340215	186.76055660325443	0.9121951219512195	0.6904052622997673	79.69499953506356	84.11471033077098	229.0445927719944	215.30242092282376	0.8305489260143197	0.9750623441396509	0.33693161512181846	0.924189477677214	81.90485493291726	222.17350684740907	0.9	0.5662304583426168	64.05494369242851	67.44075718199068	187.9502586095282	188.27392091741592	0.8138424821002388	0.8927680798004987	0.3639935663029418
YBR117C	464.9963900427091	481.01377570946033	568.3051773387009	631.5010060760235	187.53547637039716	162.96923737822584	258.7405409875233	291.1044303243604	0.8863080684596577	0.7349081364829397	0.3043740707224556	0.006546805875161738	175.2523568743115	473.0050828760847	274.92248565594184	599.9030917073621	0.8083756345177665	0.06894187753375278	175.14874941335415	249.50171810292045	248.8426686442928	350.7472551137777	0.8606356968215159	0.9330708661417322	0.222069362734164	0.5058380477622428	212.3252337581373	299.79496187903527	0.898477157360406	0.3292612466888087	98.45325897610492	80.79241715009577	124.27956163910756	99.06587258673402	0.9682151589242055	1.0708661417322833	0.8817681289647535	0.7454863652679526	89.62283806310035	111.6727171129208	1.0190355329949239	0.9382806694528045	3.674459536294175	6.193271116548816	7.748556420589318	9.425516840330769	0.5794621026894866	0.8622047244094488	0.5255622962891999
YBR118W	7691.289320971155	7730.44124483462	10766.41963663165	9981.046408621514	7712.675432978875	7023.69345974674	11667.290503600165	10728.787577460993	0.9257703081232493	0.8451612903225807	0.00021101005372185468	6.6746258597923845e-15	7368.184446362808	7710.865282902887	11198.039040530579	10373.733022626582	0.8855989232839839	9.861715838164566e-09	7501.167671583859	7529.475266647822	10544.592085382626	9609.589777882957	0.9957983193277311	1.0116129032258065	0.8484155191508208	0.5967099943184432	7515.321469115841	10077.090931632792	1.0040376850605652	0.8808658370016946	9290.14145519821	8682.910497326035	8945.408006582584	6249.957610401429	1.4551820728291316	1.792258064516129	4.6898427104041065e-71	1.1150703919358265e-150	8986.525976262123	7597.682808492006	1.5921938088829073	1.0061786133609566e-102	6492.152445260623	6617.899603514273	9330.324918679642	8763.348119767046	0.9747899159663865	0.9741935483870967	0.23486749365105822
YBR119W	44.11804269544332	41.3626391945233	57.576928864263294	63.71133651526171	60.65537532501697	87.24145077831572	53.03041468935868	76.53723705339426	1.4934725848563968	1.756548536209553	0.17336569951616074	0.03260843333222826	73.94841305166635	42.74034094498331	64.78382587137648	60.6441326897625	1.6184397163120567	0.068332316923025	56.54831395789167	56.41843308186911	56.158381108940205	55.23773714804648	1.3146214099216709	1.5731895223420644	0.4096389386226259	0.13135060663692422	56.48337351988039	55.69805912849334	1.4382978723404256	0.21556582679874378	46.490903168907145	60.71950290416044	44.45479070977188	66.04399689824957	1.3655352480417755	1.416024653312789	0.31282483973197167	0.23140750875460353	53.605203036533794	55.24939380401072	1.375886524822695	0.2694868431461588	50.70089254911184	50.56942939663594	39.19035836085716	54.4216596445451	1.689295039164491	1.431432973805855	0.10952070902761427
YBR120C	92.17198361917688	103.7161259780736	104.10484334575182	103.15812530805076	126.19996794669866	112.6028219819977	94.80832949710856	117.79920793647796	1.503954802259887	0.9512437810945275	0.039104864539766665	0.8479945895778752	119.40139496434819	97.94405479862525	106.30376871679326	103.63148432690129	1.1883597883597885	0.38284401714093336	125.15023264639105	121.3523814097155	96.19971011356714	101.61015845751758	1.470056497175141	1.1880597014925374	0.06194172674916214	0.3837472140881607	123.25130702805328	98.90493428554237	1.3185185185185186	0.14451967689402584	109.24126341617138	96.1087049987472	89.28774676388811	110.1084195201259	1.3819209039548024	0.8686567164179105	0.1305051616746878	0.554213006730107	102.67498420745929	99.69808314200701	1.08994708994709	0.6899282910234861	117.11844503716075	99.16579114269268	86.94019575340148	114.65112525401553	1.5220338983050847	0.8606965174129354	0.035539584709100576
YBR121C	158.13322522206042	150.11014600414924	260.5028111896644	231.57247997702683	148.0600881256122	142.91727918606642	284.756880152541	281.4032803019766	0.85667215815486	0.7839506172839507	0.28483143868285027	0.0916270698470345	145.4886836558393	154.12168561310483	283.0800802272588	246.0376455833456	0.8210862619808307	0.16980765610525844	150.20513426188572	164.26858193789832	288.50194322726645	260.13497735558894	0.8583196046128502	0.9737654320987654	0.2860603894045971	0.8849562621555731	157.236858099892	274.3184602914277	0.9153354632587859	0.5662435064299851	176.0232624188507	175.54374329900028	261.8471272835561	236.95171780711595	1.1070840197693577	1.1435185185185184	0.48344399963571977	0.38582165056014417	175.7835028589255	249.39942254533605	1.1261980830670926	0.4341785970192558	188.9089067635658	185.57716507800768	316.0987681501619	303.23802003256367	0.985172981878089	0.9444444444444444	0.8914608709651628
YBR122C	99.14914572580776	101.15132041762664	206.87865786628987	231.0117119650452	115.2571904830728	94.67473354952428	278.303200909748	282.07183220650404	0.8643006263048016	0.767123287671233	0.3642862444498135	0.1100970900427782	104.96596201629853	100.1502330717172	280.18751655812605	218.94518491566754	0.8205689277899343	0.2113706579740944	121.73428969060136	144.51741619619153	275.24906887461526	285.3835904593551	0.9227557411273487	1.1552511415525115	0.6225938303443379	0.38965287195855197	133.12585294339644	280.3163296669852	1.0393873085339167	0.8728675775928885	89.69950907915748	114.7096797408318	283.5110023952584	291.3530710623917	0.6597077244258873	0.8995433789954338	0.01569674265116655	0.5154008673231151	102.20459440999464	287.43203672882504	0.7789934354485776	0.1325909657709709	121.33048045331287	99.864875016055	297.6840096646793	298.9873873305428	0.8517745302713987	0.7625570776255708	0.3266174841406353
YBR123C	33.64043434333262	41.06177727442816	57.00178708170397	60.7177094985625	34.205359756266766	27.222059750473605	64.55280857110199	57.13228149088529	0.8983050847457628	0.7041420118343195	0.8789554821327286	0.2840971786541044	30.713709753370185	37.35110580888039	60.84254503099364	58.85974829013323	0.7952755905511811	0.4478553143681391	33.403113742172046	30.64221449425588	51.12894300140491	65.47675638701924	1.1067796610169494	0.6923076923076923	0.7561465648165244	0.23433528089742733	32.02266411821397	58.30284969421207	0.8645669291338584	0.6512164123070705	51.88755620734124	49.60126519174922	71.19030512994911	59.03834298998135	1.235593220338983	1.242603550295858	0.47987689921498633	0.576220333480252	50.74441069954523	65.11432405996523	1.226771653543307	0.5739660043039023	42.8024261293465	43.51898526168812	79.03432737515854	76.9651403515397	0.9186440677966102	0.8357988165680472	0.7733727035332403
YBR125C	34.51298507707507	28.0348932690075	85.82689375069616	83.03346099595576	37.3973302125574	41.78697018193507	101.51719813640544	102.86724726795296	0.9154228855721392	1.2011834319526626	0.7808629799986235	0.5718381479523457	39.592150197246234	31.273939173041285	102.19222270217921	84.43017737332596	1.045945945945946	1.0	40.98059070397834	38.33818197797579	116.64624392020646	107.2294602127936	0.8731343283582088	1.059171597633136	0.5866867544113541	0.8862653397937539	39.659386340977065	111.93785206650003	0.9567567567567568	0.8888108803032404	48.63320978955049	44.43565254842015	107.6773301224329	122.72564512678626	1.1243781094527363	1.0710059171597632	0.6916186568773065	0.889074347309984	46.53443116898532	115.20148762460958	1.091891891891892	0.7871417800078987	40.5404835552812	46.06255352949773	123.60634985165956	113.37372020445773	0.8159203980099502	1.2011834319526626	0.4940003974958691
YBR126C	760.7443544780161	726.0283387952452	782.0192383066852	884.0745673925784	576.9844808425341	702.3127476689637	630.8066491744968	634.0866455910895	0.9403905447070915	1.349573690621194	0.4418767152702593	6.322751311748699e-05	639.648614255749	743.3863466366306	632.4466473827931	833.0469028496318	1.1334080717488788	0.09720739521620068	541.1454687652214	547.5041208017556	579.7815256243125	659.0189871398029	0.9588900308324769	1.0121802679658953	0.6374925714535977	0.9086328719636741	544.3247947834884	619.4002563820577	0.9854260089686099	0.8768972819188954	464.7719207160746	452.2540339400507	524.3783468375212	444.5047257905418	0.9105858170606372	1.2387332521315468	0.27095442579908724	0.010855250279136442	458.5129773280627	484.4415363140315	1.060538116591928	0.48352761546078094	323.2746370587115	330.1909705401259	380.7079165508078	359.1507809344205	0.8725590955806783	1.1193666260657735	0.14527390854617148
YBR126W-A	679.7548784907585	683.5437786705851	507.7219498306719	544.5962673437288	1019.3809579537048	917.43396946472	601.4046443400923	667.749186629087	1.2658700522778192	1.0948207171314743	0.0026147531641901745	0.24933068245713402	968.4074637092124	681.6493285806719	634.5769154845897	526.1591085872003	1.1774691358024691	0.03335347740914127	1018.3634094981162	1074.9318427324597	821.5281126576256	829.5875579139802	0.9260642270351008	1.0326693227091635	0.31117788720142514	0.6849344861380904	1046.647626115288	825.5578352858029	0.9783950617283951	0.7946080825974937	875.9313338356504	830.7711330148065	837.7801458922329	1152.58331057491	0.7811799850634803	0.5745019920318726	0.0011271259538783102	3.414302735129107e-14	853.3512334252284	995.1817282335714	0.6612654320987654	3.3994256777089276e-08	1100.6983077407288	1143.6071598540564	831.341847531128	806.3638775840109	0.9887976101568335	1.1298804780876495	0.8815600887045647
YBR127C	619.7492830319544	601.7653237575523	487.4511636313482	446.2271047998415	495.321857242554	461.28072982814007	430.083511762568	384.3374544595524	0.9063729346970889	0.8895478131949592	0.2826712160606516	0.2257667315463534	478.30129353534704	610.7573033947533	407.21048311106017	466.83913421559487	0.8983180428134556	0.23566241487205095	512.9402172578514	508.5701826764691	419.8801738123921	459.6864116541989	0.961447678992919	0.8198665678280208	0.6871396383581503	0.03137837940462157	510.75519996716025	439.7832927332955	0.8876146788990825	0.19403432728787134	665.2421660602445	648.4963633569865	583.1914584314845	473.77686285549487	0.89771833202203	1.0148257968865826	0.19871228206303207	0.8619676228132296	656.8692647086154	528.4841606434898	0.9503058103975536	0.5526300470855103	662.7195410618239	655.8375708016324	585.8237938960757	559.6188735038452	0.8898505114083399	0.8687916975537435	0.17117357856807072
YBR128C	31.64702383922585	34.43035329599984	70.80198691507636	89.11175610586055	35.45477191116579	43.98128901073083	64.98182561384897	61.80132864354084	1.221476510067114	1.8445595854922279	0.5481573009843388	0.035072448919756784	39.71803046094831	33.038688567612844	63.391577128694905	79.95687151046846	1.5181598062953996	0.19407244511377675	37.12267358436629	37.51060186791287	62.86711288298248	82.86694315665925	1.319910514541387	1.1735751295336787	0.371035792190756	0.5749367780230379	37.316637726139575	72.86702801982086	1.2397094430992737	0.5631424894857648	22.04786296522396	28.44071632446428	78.38129587220523	71.55187570933998	0.6286353467561522	1.028497409326425	0.20048468202803418	1.0	25.24428964484412	74.9665857907726	0.8159806295399517	0.5385333699039284	31.030226677984405	34.99068716076283	64.29029466869348	64.31481128519117	1.0805369127516777	1.4093264248704664	0.8779683682018353
YBR129C	36.63681848160946	44.71747104907296	125.2906168584366	160.23639889232024	46.01219390331325	35.17892081029667	150.85891359900623	154.2570420679738	1.0445205479452055	0.8172043010752688	0.8994584539212832	0.5290041306924474	40.59555735680496	40.67714476534121	152.55797783349	142.76350787537842	0.9333333333333335	0.8020398499936208	45.35556221937033	46.861343725229744	154.23538888845928	159.17205263028748	1.0068493150684932	1.053763440860215	1.0	0.9050806143495587	46.108452972300036	156.70372075937337	1.0315789473684212	0.9026897541488272	42.855309575006046	52.27930257492004	179.39479264856726	231.3548330368799	0.8184931506849316	0.8100358422939068	0.4424557022261349	0.4195276788983576	47.56730607496304	205.3748128427236	0.8140350877192983	0.39792364572736294	51.27836474910748	47.67791922519921	195.29999526805972	173.3144728230677	0.9006849315068494	0.985663082437276	0.7119169563063564
YBR130C	26.035399207059168	29.326559748592807	54.157007981938335	56.888133453903	30.555621625751552	33.233218233871675	45.10806961349036	51.59824129675822	1.4074844074844077	1.248062015503876	0.4032369264908001	0.5254543610658063	31.894419929811612	27.680979477825986	48.35315545512429	55.52257071792067	1.3226452905811623	0.41702757246210553	29.32473594904588	27.59326599412918	44.2285349578423	45.04811084677543	1.3783783783783785	1.187984496124031	0.40068251596842686	0.7386826622216617	28.45900097158753	44.638322902308865	1.2785571142284569	0.5014524418651147	25.935895521381568	27.723312297253884	43.17631121640168	58.26664008704186	1.2494802494802495	0.9224806201550387	0.6066979849823829	0.8704714069950836	26.829603909317726	50.72147565172177	1.060120240480962	0.8679700282953717	43.52486241019624	42.48281076459676	41.81244377973992	51.25381358890151	2.1642411642411643	1.6065891472868217	0.01799267847861154
YBR131W	14.61886552036768	14.76983905595448	42.383593346402016	50.56634840611149	17.199854195622777	21.218820964037864	51.04579629844664	50.46933394751578	0.9768115942028986	1.4383561643835616	1.0	0.3319437578748559	19.20933757983032	14.69435228816108	50.757565122981205	46.47497087625675	1.1962025316455696	0.6868584739211201	18.077153217629164	19.08376943961797	47.06638089830827	52.53397329976281	1.1130434782608696	1.2431506849315068	0.8370782887857207	0.5521363955808982	18.580461328623567	49.80017709903554	1.1803797468354431	0.6865041953799189	17.093774968644087	18.081261856816667	49.40427757696269	41.898798032226686	1.0028985507246377	1.4794520547945207	1.0	0.30852699733167055	17.587518412730375	45.65153780459469	1.2183544303797469	0.6795794682842435	18.44695496131862	16.222641868601702	42.38212068998579	41.17460745630741	1.2608695652173914	1.3493150684931507	0.6780982852094191
YBR132C	60.28800404535694	64.00810646303327	67.47735199824028	74.32989260113867	71.99145275226529	60.169287875652365	71.53517297674613	88.96576086848673	1.1265397536394177	0.7851335656213706	0.7142442426206074	0.34102190618132777	66.08037031395882	62.14805525419511	80.25046692261643	70.90362229968947	0.9384264538198404	0.8100472839759814	76.20768873231494	79.53343444611119	62.19259111348249	71.95130139241247	1.3717805151175813	1.2833914053426247	0.22004390753621	0.29147387518641754	77.87056158921305	67.07194625294748	1.3238312428734322	0.33505489773591013	73.97822548045079	77.48797027594892	56.628805833472654	53.58759748326326	1.4624860022396418	1.6794425087108014	0.16867706627714074	0.03816141829009493	75.73309787819986	55.10820165836796	1.5667046750285063	0.08528161606185085	59.735642793712486	60.58790125823363	47.197690716979146	47.14634303943223	1.417693169092945	1.4924506387921022	0.23653390593646428
YBR133C	17.47998240244592	17.73558706662144	66.59341445377181	70.90566506044664	20.636328578047383	20.205017500621054	78.31518017636769	73.32556501143682	1.0076335877862594	1.104	1.0	0.8539524103680054	20.42067303933422	17.60778473453368	75.82037259390225	68.74953975710923	1.05078125	1.0	22.233775372236085	15.924196328931732	67.95595483583782	69.79314504821855	1.248091603053435	0.912	0.5858861729431405	0.8457519466016912	19.07898585058391	68.87454994202818	1.08203125	0.8519932346012837	21.888258120864656	25.568577830723275	100.69753443396618	88.50520309850009	0.8282442748091603	1.156	0.5874387310769167	0.7276311512693932	23.728417975793967	94.60136876623314	0.98046875	1.0	27.423381324275542	31.45893617207164	128.3629196577348	108.661278785627	0.8167938931297709	1.16	0.6009150507356485
YBR135W	176.0888828090346	173.0699092345592	39.61667189951489	34.6098562424052	242.17394707436875	378.5582745939664	40.4637381217539	49.38266795863405	1.3464566929133859	1.5328934213157368	0.26536509283237597	0.10209653947043196	310.36611083416756	174.5793960217969	44.923203040193975	37.11326407096004	1.46875	0.10678566594514818	185.7749557335389	170.7835637986151	28.451434264972534	33.20428096547378	1.469066366704162	1.0283943211357727	0.18352462911623826	1.0	178.279259766077	30.827857615223156	1.2293792517006805	0.42496593961955886	329.67140591627674	319.8082097147501	38.697136073203545	31.556211851298656	1.9165354330708662	2.026594681063787	0.010841829816092028	0.009214332764940391	324.7398078155134	35.126673962251104	1.9653486394557822	0.0087961789871189	217.5000972609977	210.72291831135723	29.74648019992414	32.32150104587467	1.644994375703037	1.3037392521495699	0.06519136943436127
YBR136W	8.390831420376637	8.025994518324287	47.3447599531906	52.49105851436213	9.35616823900162	8.916536772050215	50.419214725601286	51.02201757779451	1.0508474576271187	1.1437908496732025	1.0	1.0	9.136352505525917	8.208412969350462	50.7206161516979	49.91790923377636	1.097560975609756	1.0	9.636655769323282	10.401513973845832	46.89885867584391	51.86677190417998	1.1581920903954803	1.3137254901960784	1.0	0.79919049992351	10.019084871584557	49.38281529001195	1.2378048780487805	0.7989198612975719	8.284832110626047	7.77449834138309	47.87853345478302	54.18112921214486	0.9774011299435028	0.9346405228758169	1.0	0.7893840426500743	8.029665226004568	51.02983133346394	0.9573170731707317	1.0	8.079206905932823	8.625271402830622	44.01019709367449	42.02921682381489	1.03954802259887	1.3398692810457515	1.0
YBR137W	110.33804373508887	127.7192993773402	109.41420911739496	120.7063621542783	110.04787288113468	117.68983637409342	127.15560163958976	133.9658590109711	0.8581349206349206	0.830812854442344	0.4532993324663428	0.3241794759618727	113.86885462761404	119.02867155621453	130.56073032528042	115.06028563583664	0.8433268858800773	0.3603356550386926	103.21284876235411	132.93767163467618	133.94373045464442	138.33472576249324	0.7648809523809524	0.9083175803402646	0.1880328346915988	0.597670408505197	118.07526019851514	136.13922810856883	0.8384912959381045	0.3648526578584371	117.50977213316236	116.36655675448492	158.47763872113003	160.88936004161093	0.7351190476190476	0.6833648393194707	0.10192070806529228	0.0351752929535382	116.93816444382364	159.6834993813705	0.7079303675048355	0.06093592469218426	133.95420103046206	123.105404439265	158.45040339672977	141.91043814303302	0.8382936507936508	0.8194706994328922	0.32548893125585737
YBR139W	277.4224325485495	274.49395836377823	213.1971835337651	195.04542156856024	248.63730800921044	239.7688212629257	181.91488757325385	203.31713686425468	1.0507302075326672	0.837953091684435	0.7384095532582965	0.2042038008759257	244.20306463606806	275.9581954561639	192.61601221875426	204.12130255116267	0.937869822485207	0.6887007112845093	249.9133301524248	255.0547186388766	157.07064479645103	186.1447900497849	1.2229054573405074	0.9737029140014215	0.1527872297540051	0.8930739308476524	252.4840243956507	171.60771742311795	1.08801775147929	0.5424935797852468	372.0568195120533	368.40732819787377	262.43676229477643	208.1297603039445	1.0899308224442736	1.2579957356076759	0.5030628842554128	0.07388769865020985	370.2320738549636	235.28326129936045	1.1642011834319526	0.21359481309465164	426.1129686229049	434.70977080250833	246.69924095965845	258.75661048564683	1.3274404304381247	1.1940298507462686	0.020904556815571462
YBR140C	24.761633353644488	22.13698006224052	127.54889354890004	127.90807617954128	18.956376043562432	28.336807377588627	107.44968638155056	120.690149041578	0.9072164948453607	1.3583815028901733	0.8665146800548903	0.3561916625451046	23.646591710575528	23.449306707942505	114.06991771156427	127.72848486422066	1.125	0.7500968934599614	19.78463255130486	24.84303098522329	98.81928307361058	109.84392167949902	1.0309278350515465	1.3063583815028903	1.0	0.5194720462414829	22.313831768264073	104.3316023765548	1.1630434782608696	0.7438690187179862	21.487681815628875	23.20389619917482	85.02291926111783	83.48849336228213	1.3041237113402062	1.6069364161849713	0.505165527983646	0.1827776542143219	22.345789007401848	84.25570631169998	1.440217391304348	0.3174737447854685	18.582805757644994	19.09658694216572	79.78294101655788	82.38572940503124	1.2010309278350515	1.3410404624277459	0.6059267307635325
YBR141C	19.594460253230853	17.5727619196201	66.06366066747374	61.32649389285872	24.73500728085089	18.043182157352746	91.80995803119234	72.39877136217787	0.9057239057239058	0.8675958188153311	0.8624022679702255	0.8497381386078525	21.38909471910182	18.583611086425478	82.10436469668511	63.69507728016623	0.8938356164383563	0.856189970950939	32.03390671075299	31.757972298852263	101.31074515717222	69.59922520700356	1.063973063973064	1.5888501742160281	0.8700517392439138	0.17863492983048224	31.895939504802627	85.45498518208788	1.2773972602739727	0.5067663327702843	19.5050530525186	12.48665507241723	52.22835442061548	45.53793495330308	1.2558922558922558	0.9547038327526134	0.576588138550279	1.0	15.995854062467917	48.883144686959284	1.1198630136986303	0.8438450395278002	16.824285129952433	16.452547686235455	44.326131635804906	38.39757041120858	1.2794612794612796	1.491289198606272	0.5608002274972621
YBR142W	14.853132050515576	11.491631501122844	75.41409537929447	63.00260284377955	13.90512613973891	12.387675356322898	86.51513124271443	69.35250910497317	0.817258883248731	0.9835164835164835	0.6794491104988098	1.0	13.146400748030903	13.172381775819211	77.9338201738438	69.208349111537	0.8894736842105264	0.833759811147669	14.306247928059754	15.318232544248357	105.08466134758086	69.322196229974	0.6903553299492386	1.2142857142857144	0.4193573471924451	0.6711484690116805	14.812240236154055	87.20342878877743	0.8947368421052632	0.834422481277109	18.05357741587084	12.24839095557615	53.65406443401026	54.27316071109172	1.7055837563451777	1.2417582417582418	0.16431359479679425	0.6519748024720191	15.150984185723495	53.963612572550986	1.4789473684210528	0.4013763411637856	12.579760457766294	13.548461361857544	45.57591094245647	46.509675948799305	1.401015228426396	1.5989010989010988	0.5067661105391092
YBR143C	157.23194047593773	159.62447546383447	337.66167801678256	324.26233406581656	122.68122712701827	133.884124343647	410.66166103222776	330.7755791201994	0.6416309012875536	0.8231707317073171	0.0015755045892966871	0.18102016342116745	128.28267573533265	158.4282079698861	370.7186200762136	330.96200604129956	0.7223382045929019	0.02462658806997587	139.5847790786964	139.99649369100814	412.3640113944672	361.5627556321247	0.7253218884120172	0.7865853658536586	0.01953581733245854	0.08316030585910365	139.7906363848523	386.963383513296	0.7536534446764092	0.04510371258470147	114.7793919322158	123.97719800305336	335.6041761571198	357.90057449557924	0.7339055793991417	0.7032520325203252	0.0309419502706519	0.013296755677109456	119.37829496763459	346.7523753263495	0.7181628392484342	0.022463703650764236	133.72987029166453	131.6480550039562	471.10185237527855	424.3193158704	0.6094420600858368	0.6300813008130082	0.0003375707116990812
YBR145W	26.439772193548738	18.245144481640946	66.4093121705483	85.36252699592002	57.8711639082088	52.65256121750589	135.27979990152764	149.51437930399126	1.0753768844221105	1.644859813084112	0.889343408157686	0.1141724956392062	55.261862562857345	22.34245833759484	142.39708960275945	75.88591958323417	1.3197278911564627	0.397846954699224	70.01411616581318	57.41441745936348	160.93243812608105	165.54840937202025	1.092964824120603	1.6214953271028036	0.7876957727743918	0.12000086515145231	63.71426681258833	163.24042374905065	1.326530612244898	0.4083014713764209	50.41904465361756	48.55387799313009	122.56226926962384	133.0102136962071	1.0326633165829144	1.705607476635514	1.0	0.10752865608825984	49.486461323373824	127.78624148291547	1.316326530612245	0.38926259862264984	33.56984324167752	38.88325098583457	139.50225942885274	118.67169638848894	0.6055276381909547	1.532710280373832	0.12046849739695506
YBR146W	60.77343320747354	50.035477451740775	97.0947665994038	90.88199660775464	74.17224163600858	91.6233464538274	95.31947434366488	99.95760128195651	1.2428115015974441	1.6642468239564427	0.31337572612013875	0.03238607150572423	82.89779404491799	55.40445532960716	97.6385378128107	93.98838160357923	1.4414261460101867	0.11707224973202617	69.14073863758853	75.63077085885912	85.381900985135	97.9660975982714	1.293929712460064	1.4010889292196007	0.2514797818784036	0.16521879594591538	72.38575474822383	91.67399929170321	1.34125636672326	0.24810598730162473	56.74707521178794	69.62882263763018	92.10663770034668	89.25592674335515	0.9840255591054313	1.4156079854809436	1.0	0.1924377431393425	63.18794892470906	90.68128222185092	1.1833616298811545	0.48155474570641743	60.38715419518517	67.33323757158065	67.41108822284966	93.95309162564897	1.4313099041533546	1.3012704174228673	0.1473081728338656
YBR149W	495.63043892470654	494.6360639210209	337.70844617912707	310.3101313428273	482.0828698712471	496.1813143140996	297.0444048341672	306.2085515665203	1.1055858310626703	1.0163111668757843	0.332769433370503	0.8777489216012712	489.13209209267336	495.13325142286374	301.62647820034374	324.00928876097714	1.0615183246073299	0.5736681785442272	509.8945921536497	524.4864743531111	285.2020242984084	330.44092079074284	1.2179836512261581	0.9956085319949811	0.059011348845311146	1.0	517.1905332533804	307.8214725445756	1.0994764397905759	0.36123208413632885	622.3376786317215	606.1236532805183	306.5851729168027	233.62990995782465	1.38283378746594	1.6273525721455455	0.0010744453422456789	3.7961242532751965e-06	614.2306659561199	270.10754143731367	1.4882198952879582	0.00010880310135993642	457.99509642817344	421.1280734269763	213.7370322757441	214.58120678793725	1.459809264305177	1.2314930991217063	0.0005595951512104426
YBR150C	21.479293909521427	23.03749416149167	115.44704385579723	131.69642346613836	19.409590914870712	24.55188565491542	108.3560160777002	124.70757099211956	0.9623655913978494	1.125714285714286	1.0	0.8740149498900687	21.980738284893064	22.258394035506548	116.53179353490988	123.5717336609678	1.05	1.0	22.944754065752548	28.689418497147	126.45439042547568	136.7421232727658	0.9731182795698925	1.2	1.0	0.6482615470685607	25.817086281449775	131.59825684912073	1.088888888888889	0.8747719122423444	30.31937201818586	34.714099546276586	180.14125014911275	190.2845950852388	0.903225806451613	1.04	0.7589324621032294	1.0	32.51673578223122	185.21292261717576	0.9777777777777777	1.0	18.472124481174884	19.449400366000607	136.26020617769876	123.11872855715129	0.7311827956989247	0.9028571428571429	0.3908399496458429
YBR151W	71.34973334825534	61.66955685296174	166.59979469242418	199.17878389051447	66.77998792811603	56.81768028345096	209.6425147748325	196.00501120676464	0.7453271028037384	0.9354838709677419	0.13435440797361367	0.753170857399148	61.7988341057835	66.50964510060854	202.82376299079857	182.8892892914693	0.8379120879120879	0.41286755732101765	70.54745154438186	68.09724379311866	200.60871194510216	216.7489253705011	0.822429906542056	1.0129032258064516	0.3221086505713143	0.9198657837262303	69.32234766875027	208.67881865780163	0.9120879120879122	0.6896090357496254	71.68439361385221	70.24434986031424	262.7936889822239	298.0075303079004	0.6378504672897197	0.7612903225806451	0.023640652059548194	0.19521086330432694	70.96437173708323	280.40060964506216	0.695054945054945	0.060527883507675594	76.17983005946215	79.63145220190349	246.30478514466637	244.83148077849887	0.7219626168224299	1.0483870967741935	0.09889469737973525
YBR152W	25.145041080978054	27.21299401402049	51.77146030138434	47.23387351688093	26.38356039768821	27.805648548521557	62.064069032612224	52.20428816175713	0.8744855967078189	0.9253472222222223	0.7355557151830581	0.8657881663893519	27.094604473104884	26.17901754749927	57.13417859718467	49.50266690913263	0.8960302457466918	0.7397336582360763	35.43884617045348	35.60436267050166	53.5544777951817	61.05780992042592	1.3621399176954734	1.0121527777777777	0.4174822041093049	1.0	35.52160442047757	57.306143857803804	1.1720226843100188	0.7469533485648127	19.808224376729044	22.052248137773283	51.6369333201627	65.92046425800316	0.7901234567901235	0.5815972222222223	0.4753272674405052	0.16888878724705342	20.930236257251163	58.77869878908293	0.6729678638941399	0.2900612897678607	35.48445186021683	33.872522766010526	55.19965397924067	56.31741143465894	1.323045267489712	1.043402777777778	0.5168497410262569
YBR153W	28.038078094593185	28.503817072917897	125.54579123085703	125.83560144340532	38.11837489588246	34.33899147185614	160.77904741500572	140.64249696471217	1.062780269058296	1.0748898678414096	0.8908365487374466	0.88767963472218	36.2286831838693	28.270947583755543	150.71077218985894	125.69069633713119	1.0666666666666667	0.889281326618406	37.94873724645996	39.04068717072166	170.18978223521518	153.45543173788892	1.0	1.118942731277533	1.0	0.6824797921202799	38.49471220859081	161.82260698655205	1.0577777777777777	0.8910471263826294	35.22838869416112	46.13281713691526	180.1458096215865	167.4466806604717	0.8789237668161435	1.2158590308370045	0.6740759341849054	0.5098076160416214	40.68060291553819	173.7962451410291	1.04	1.0	43.74753269355178	44.28148921183927	174.121859331345	185.54452083884996	1.1255605381165918	1.052863436123348	0.7890572924511807
YBR154C	193.96339856871975	174.23360179557127	289.4365760624565	247.44322469653156	226.29837150781503	198.86223334978555	321.036039125373	266.6702999737038	1.052238805970149	1.059659090909091	0.703011633242347	0.7332082088505151	212.58030242880028	184.09850018214553	293.8531695495384	268.439900379494	1.0539358600583089	0.6938596187591781	236.97277817978977	211.64805477471785	374.4705366936678	243.15851473973868	0.944776119402985	1.2357954545454546	0.662614347727768	0.13397532637478832	224.3104164772538	308.8145257167032	1.0583090379008746	0.6969241107460453	133.5806524186369	136.02613571098613	229.04756460433305	237.5406400067157	0.8701492537313432	0.8139204545454545	0.35333492272298206	0.16672019843231334	134.80339406481153	233.29410230552438	0.8425655976676384	0.2487252966017921	238.81304424931855	205.64605430545964	322.4891412574182	299.97698399438553	1.1059701492537313	0.9744318181818183	0.44915592229819223
YBR155W	37.54791025148772	35.23521869772451	83.47979884441403	64.98177090410772	53.67209160174463	45.888615007941226	78.24869218666696	67.50305261349713	1.5244444444444445	1.2546125461254614	0.11647675367800608	0.4812346327437317	49.78035330484293	36.39156447460611	72.87587240008205	74.23078487426088	1.3938775510204082	0.2744995126300074	52.090697271844114	44.95082545002509	80.45947702541481	68.35365935141742	1.4377777777777778	1.2140221402214022	0.18709073967466971	0.5717981205354603	48.5207613609346	74.40656818841612	1.3306122448979592	0.338893075600487	39.92514835413439	40.71379293190172	55.80850059991756	50.47268334384064	1.5888888888888888	1.488929889298893	0.11528244269367113	0.23457496468024513	40.31947064301806	53.140591971879104	1.5489795918367348	0.14702680323176354	38.338814269433215	33.72617045735618	41.01688574151031	44.96159053482292	2.077777777777778	1.3837638376383763	0.016883708627726417
YBR156C	9.88650507523814	9.964085051277891	16.547582798336457	13.316931996668393	7.668187975757077	13.032792833690143	9.490979178917922	9.653015323855184	1.3534338358458964	1.804812834224599	0.7460527892715416	0.36602962681107437	10.35049040472361	9.925295063258016	9.571997251386552	14.932257397502426	1.6255639097744359	0.5347117816967785	7.921726109162027	7.014033661261173	7.075990138659824	7.844088809437961	1.8760469011725296	1.1951871657754012	0.5030714808245398	0.73427587281628	7.4678798852116	7.460039474048893	1.5052631578947366	0.7331709907905681	12.169914961664022	15.373075983498207	10.596197949613227	10.065056260819883	1.9246231155778895	2.0414438502673797	0.24808303760234454	0.24764822025164174	13.771495472581115	10.330627105216555	2.0045112781954884	0.3762209932460233	23.46111294765957	19.21357634001863	12.507084922728785	16.435324798338144	3.1423785594639866	1.5628342245989306	0.03552678370598983
YBR157C	409.8942330358688	497.4173393822094	533.036248258593	520.0203610203403	317.9436304301175	493.99207442551614	312.1861574601601	341.8547602453797	1.3237971391417425	1.509926854754441	0.007234960261249858	1.3076063394006683e-05	405.9678524278168	453.6557862090391	327.0204588527699	526.5283046394666	1.4396751740139213	0.0002453596424205564	351.5870630510606	428.9309201460642	321.1834086224262	378.3099345711677	1.423927178153446	1.1849529780564263	0.00048528012681828443	0.07334420589333294	390.2589915985624	349.74667159679694	1.294663573085847	0.008475232131758069	109.4542379801424	81.27221015712819	179.71772398323657	105.31763583808036	0.7919375812743823	0.806687565308255	0.10177810358846373	0.20164696514889613	95.36322406863529	142.51767991065847	0.7761020881670534	0.09427589452804919	28.94204606614076	34.00854929974281	40.169159963068914	44.85378148454025	0.9375812743823146	0.7920585161964473	0.8002261913717996
YBR159W	136.29435882193172	143.87323423400508	204.5395407565164	214.441472395306	120.4902119418376	123.21435207551552	204.67222566856785	197.30875978196968	0.8843843843843843	0.9299552906110282	0.47295739714362534	0.693852025956706	121.85228200867655	140.0837965279684	200.99049272526878	209.49050657591118	0.905829596412556	0.5269822854273518	129.88101355034905	116.58999616351178	209.3575247454913	220.08601216308264	0.9309309309309308	0.789865871833085	0.6374267175047577	0.13635813070686525	123.23550485693042	214.72176845428697	0.8579970104633781	0.34650863526205417	173.69225961890783	177.05141293172122	263.19412642518864	278.707449734737	0.990990990990991	0.9463487332339791	0.9411876978643297	0.7723902023503126	175.37183627531454	270.9507880799628	0.9671150971599402	0.8268497922386763	194.1563079687791	185.868522971642	351.5459231245264	303.5429356045481	0.8288288288288288	0.9120715350223546	0.1986460316048085
YBR160W	67.47465353420743	63.54595406979836	90.29747624322268	89.59406697458681	65.07202886810073	56.55431063345696	91.5302473678158	84.82291959678925	0.9518072289156626	0.9407616361071933	0.9090068025235438	0.8126884512628496	60.81316975077884	65.5103038020029	88.17658348230253	89.94577160890475	0.9478021978021978	0.8155571601362506	50.65786458727795	65.71537577933287	84.15711553001641	80.2488155562821	0.8058902275769746	1.155148095909732	0.40144842003343795	0.5605227630468835	58.18662018330541	82.20296554314925	0.9725274725274725	0.9062987977201926	74.9962744549524	90.37321362479692	130.53685893929483	118.87919441684924	0.7697456492637215	1.071932299012694	0.23239624415939772	0.7471219852958252	82.68474403987466	124.70802667807203	0.9107142857142858	0.6657731796288471	105.22826755476042	95.09597100373676	155.3292276561548	143.44403763151678	0.9062918340026774	0.9351198871650213	0.6817696105896638
YBR162C	467.9403857837354	403.6296801777212	210.25470970969903	167.88768569706758	301.4157344141091	344.40854828661827	115.0955295677066	161.3283658026525	1.1765498652291106	0.8881031613976705	0.24711773214728064	0.38835753569316556	322.9121413503637	435.78503298072826	138.21194768517955	189.0711977033833	1.0134490238611713	0.9466662129681735	189.90614580220023	158.31365279109716	73.66669669545303	77.32397437833032	1.1581311769991014	0.8514975041597339	0.3832062258956206	0.35374649155373716	174.10989929664868	75.49533553689167	1.0004338394793926	1.0	443.8439948862703	470.04778076206406	161.3180858634788	173.2397703253481	1.2358490566037736	1.1285357737104826	0.09568350038125016	0.37020805862516526	456.9458878241672	167.27892809441346	1.1852494577006507	0.18796713539872106	732.2789468969706	736.0391108488203	210.7125252957837	227.816306706258	1.5610961365678346	1.3440099833610648	9.11600386939362e-05
YBR164C	114.4278665425716	95.57715559763888	173.11140976640942	181.5599015995027	99.49135586032214	79.53564500909918	176.75583325876102	183.6356505083965	0.8517397881996973	0.8231939163498099	0.38503931941754876	0.3110913340931371	89.51350043471066	105.00251107010524	180.19574188357876	177.33565568295606	0.8395270270270271	0.32704259713231587	106.95189138654747	120.90688244637838	191.8074220110508	208.0817049225714	0.8441754916792739	1.1045627376425855	0.3475738231306197	0.6092186055946318	113.92938691646293	199.94456346681108	0.9628378378378378	0.7988917022365238	108.3100264165581	141.4164861767122	210.2660355114577	262.19699752200694	0.7791225416036308	1.0247148288973384	0.15151654679623133	0.9346379531424851	124.86325629663514	236.2315165167323	0.8935810810810811	0.5067403370773034	120.29489702084469	118.86083946335803	198.4512150187384	203.7351601367764	0.9167927382753404	1.1083650190114067	0.617264562327533
YBR166C	44.222273845847006	48.44624932799978	97.49241752661688	104.7921690272572	59.98440878381103	44.065044125907534	130.76149993344143	122.21599239799936	1.0110132158590308	0.7813852813852813	1.0	0.32527104056404976	52.02472645485928	46.33426158692339	126.48874616572039	101.14229327693704	0.8973799126637554	0.7165237135544305	58.544159801054256	54.828744916664526	121.15269686759956	125.5867056851731	1.0638766519823788	0.9458874458874459	0.9038932391164896	0.8118305414240432	56.68645235885939	123.36970127638634	1.002183406113537	1.0	56.82755381856663	58.418622378902455	133.3907844944141	141.0990376210839	0.9383259911894273	0.8961038961038961	0.8089690756188912	0.6403171272790701	57.62308809873454	137.244911057749	0.9170305676855894	0.7220814093301086	70.28715876131349	81.14835552118379	175.1139465405307	161.94993668754356	0.8832599118942731	1.0844155844155843	0.6432360084954367
YBR167C	33.144142999770025	41.31642395519981	46.03345678464758	44.85154839577	51.393021894664166	88.91696403977772	43.3540051304506	47.529323277377806	1.6458333333333335	2.031487513572204	0.1268837658510351	0.016728692488754783	70.15499296722095	37.23028347748492	45.4416642039142	45.44250259020879	1.8852258852258854	0.03074470286059227	42.003111476311936	38.49407311016404	37.67645789502783	56.51792504761493	1.5486111111111112	0.739413680781759	0.2023372397641802	0.36589094867370187	40.24859229323799	47.09719147132138	1.043956043956044	1.0	51.285429053583805	62.36861232688971	50.82342756158069	47.334317776947984	1.4013888888888888	1.4310532030401737	0.292395388465031	0.2487425167272928	56.82702069023676	49.078872669264335	1.413919413919414	0.3032502648001415	68.77950371082868	54.49730645983377	41.01688574151031	54.38401458674586	2.3291666666666666	1.0879478827361564	0.0074781329348277675
YBR169C	294.3570741937618	350.2654988986997	451.09526719312265	556.49737928419	189.3527081632675	227.85403838631456	317.8118804278289	358.7722629958726	0.9127105666156201	1.0095389507154213	0.4778273484519336	0.9566154562827218	208.603373274791	322.31128654623075	338.2920717118508	503.7963232386563	0.9640624999999999	0.734302085628735	200.6752001634744	235.597528126228	303.55669565746024	370.465619810665	1.0122511485451762	1.011128775834658	0.9529554400625144	0.9570336759301453	218.1363641448512	337.01115773406264	1.0109375	0.9551573749841656	119.65870486253723	99.431522633839	207.23853769129397	157.31371959590217	0.8836140888208268	1.0047694753577106	0.37565581067380743	1.0	109.54511374818811	182.27612864359807	0.9390624999999999	0.674530589343334	38.43936909941981	44.0382274422899	87.39743194444115	76.21694121999897	0.673813169984686	0.9189189189189189	0.058758940759606595
YBR170C	61.23314482583508	59.83757952132387	91.12892777274276	93.00333290754698	53.25164253509357	69.25853180445816	90.2904585401836	101.52164497048234	0.8779761904761904	1.0606531881804044	0.6329579585929836	0.8196506408211807	61.25508716977586	60.53536217357947	95.90605175533297	92.06613034014487	0.9711246200607903	1.0	51.22304304844115	56.404380074485125	76.80564441735612	90.13634598111004	0.9925595238095238	0.973561430793157	1.0	1.0	53.81371156146314	83.47099519923307	0.9802431610942249	1.0	67.4755839272261	60.76210881036824	98.62604341237778	90.45923161365924	1.0178571428571428	1.0451010886469674	1.0	0.9063138670903763	64.11884636879716	94.54263751301852	1.0303951367781155	0.9078166545890359	49.15050741585988	45.99997531767078	64.220287088292	74.76014994219435	1.138392857142857	0.9564541213063763	0.6159865546288495
YBR171W	111.18180904204658	102.62250933856262	74.96180738541463	68.40366871765244	95.83709387176896	98.31334224114332	73.120743912298	67.04081136395112	0.8840188806473364	0.9773333333333333	0.5187271393460143	0.9118499436305657	97.07521805645614	106.9021591903046	70.08077763812456	71.68273805153353	0.9289067739771965	0.7433963387362372	98.4191149937638	122.1461734611454	48.650183495521375	66.70349770486108	1.3641267700606878	1.2206666666666666	0.207279631182819	0.3819052214710531	110.2826442274546	57.67684060019123	1.2823608316566062	0.26598823182154663	85.41727415187347	94.98647005452146	70.21657755218385	50.06746949324596	0.8199595414699932	1.2646666666666666	0.37831789355560763	0.3516518196914693	90.20187210319747	60.14202352271491	1.0060362173038229	1.0	116.55085803834216	91.78735870609404	51.4190951535202	63.64414263101262	1.5286581254214429	0.9613333333333333	0.07442950549738485
YBR172C	50.2444995232134	46.34139443623763	109.82429124789384	95.1436974694691	65.86742440257139	63.21238223160497	146.28761619083323	102.30559589689534	0.9846827133479212	1.268993839835729	0.9100611573238628	0.3392073711532286	64.53990331708818	48.292946979725514	124.29660604386429	102.48399435868147	1.101910828025478	0.7279631454298897	66.47809918407015	68.26213916395095	129.92360849059352	98.33355202541112	1.1203501094091903	1.4250513347022586	0.6504400793431049	0.1550612303834839	67.37011917401054	114.12858025800233	1.2526539278131634	0.355681778630335	53.43289658152222	58.286524707969214	108.86732429487245	106.72104363650436	1.074398249452954	1.1211498973305956	0.8114888144982741	0.6299839731164991	55.85971064474572	107.7941839656884	1.0997876857749471	0.7197217904259089	66.17459007455442	58.531772155450135	137.31967974782842	120.69810630378018	1.0547045951859955	0.9958932238193019	0.9097017480732379
YBR173C	346.08411271589387	346.1646331381605	76.34541358633199	55.45594726099674	429.2350609132465	649.5929555837399	45.5117028149259	65.03672486535636	2.0805206265166554	1.6001281640499838	0.0002661753471185149	0.020365299497679068	539.4140082484932	346.1243729270272	55.27421384014113	65.90068042366437	1.8581492764661083	0.0020777886874907936	368.2685066307544	437.2161805955536	46.0078613607588	53.462902072068175	1.7657180675049633	1.3101570009612304	0.005923964509696475	0.21565201306735857	402.74234361315405	49.735381716413485	1.541888804265042	0.03467911180390642	459.8508874599035	546.613871956443	44.59701547233298	62.95531596222811	2.274652547981469	1.3910605575136175	3.3359486439533094e-05	0.08885055291681812	503.2323797081732	53.77616571728055	1.781797410510282	0.0038503615503267543	434.4580137495002	400.2446126603537	38.79975678250975	44.52357514646326	2.4701080961835427	1.4400833066324896	8.59103392860389e-06
YBR175W	14.353019190783602	14.209352153904696	72.5375682667174	92.1359891804619	16.434624887724585	16.871423946009106	97.8696104977381	89.41225594877781	0.8484848484848485	1.2272727272727273	0.6937682604051216	0.6979697007988569	16.653024416866845	14.281185672344149	93.64093322325795	82.33677872358965	1.0289017341040463	1.0	20.618442781075185	16.987994705893986	101.84060740110554	106.41966442497336	1.02020202020202	1.038961038961039	1.0	1.0	18.803218743484585	104.13013591303945	1.046242774566474	1.0	16.693848580822273	16.03048670249374	101.20103558314752	120.05596388539188	0.8333333333333334	0.8701298701298702	0.6900611338767683	0.8445792756323123	16.362167641658004	110.6284997342697	0.8554913294797688	0.6964879970342865	14.882114838015564	18.203379107356483	103.2196704245815	108.28028016374512	0.7272727272727272	1.090909090909091	0.41433210558005007
YBR176W	28.410043679125685	28.471253687076796	59.822033001028025	71.15304694523779	35.43515111874124	30.230890880387932	86.23691842904282	82.22396636962917	0.8652631578947368	0.9199999999999999	0.6481015465864355	0.8775493730056236	32.83302099956458	28.44064868310124	84.230442399336	65.48753997313291	0.8986175115207373	0.7588425527556658	37.976406759581685	37.10041806166496	82.99359606247388	89.2149938652255	0.9642105263157895	1.0399999999999998	0.8804310671828667	0.8832191673273654	37.53841241062332	86.1042949638497	1.0046082949308757	1.0	38.89469158993354	31.020533162277548	88.82096989507016	98.05422103591788	0.9221052631578948	0.7899999999999999	0.7650872875996074	0.5421138170976123	34.957612376105544	93.43759546549401	0.8617511520737328	0.6497444822395126	34.21281402957256	36.90871089671016	98.98912307332614	83.1674593542279	0.728421052631579	1.1099999999999999	0.35804120748914303
YBR177C	146.81108540065284	117.4143755415693	96.50230811536684	86.71649125037221	149.12620138219708	154.3573017221316	107.82817024224885	117.56894340935274	0.9092702169625247	0.9697193500738551	0.6490301907978452	0.9252952878737986	151.74175155216435	132.11273047111106	112.6985568258008	91.60939968286954	0.9334257975034675	0.7126638122659944	123.1861448532536	95.09013406870412	66.34580450936568	79.10629753061403	1.2209072978303748	0.8877400295420974	0.3184419445716413	0.6028731932295459	109.13813946097886	72.72605101998985	1.0409153952843273	0.839216080736308	153.37099672624794	173.77838446543416	107.53048683527342	91.58629813768206	0.9375410913872453	1.4010339734121122	0.7849588288900202	0.08428124553751981	163.57469059584105	99.55839248647774	1.1393897364771153	0.5145505648325477	258.735827064834	254.07208525957395	149.09086142813612	177.75261029257456	1.1406969099276794	1.0553914327917282	0.45185877969356447
YBR179C	33.74549872071352	35.11493342001387	73.85910291125273	79.86000245741282	35.867359311166986	44.85446849941824	79.60292512398952	79.48999183746824	0.986870897155361	1.2818181818181817	1.0	0.49065552618505204	40.36091390529261	34.4302160703637	79.54645848072889	76.85955268433278	1.1316964285714286	0.674159210418976	40.90693181920997	45.32034272602625	68.59078278348396	79.11683221212178	1.3041575492341355	1.3022727272727272	0.3893210698965195	0.41061048942108636	43.11363727261811	73.85380749780288	1.3035714285714284	0.3996559657433577	37.73012538560337	38.14271507062655	85.13588935177067	82.28508057993297	0.9693654266958425	1.0545454545454547	1.0	0.888674437370383	37.93642022811496	83.71048496585182	1.0111607142857142	1.0	37.71335360444485	41.68011640762267	74.19602612795724	76.43112552730928	1.111597374179431	1.2386363636363638	0.7724482258581544
YBR181C	778.9089668459645	829.2463056545046	2313.5535850127003	2402.7871746013634	847.1403500505852	555.6730611260294	2777.438762948468	2567.196509757057	0.9050445103857566	0.6260869565217392	0.09169924109236621	2.6390839341338866e-14	701.4067055883073	804.0776362502345	2672.3176363527627	2358.170379807032	0.7683284457478006	8.94548528375289e-06	869.68117039146	839.6054487688976	3156.6950300462763	2645.9848490247264	0.8189910979228486	0.918840579710145	0.00043649032729651155	0.14164084450097483	854.6433095801788	2901.3399395355013	0.8651026392961876	0.009312176411648287	951.271863801256	830.0107137723917	2086.662135166593	2442.9321632340107	1.3531157270029672	0.9855072463768118	9.34350458286365e-08	0.7979598113404105	890.6412887868239	2264.7971492003016	1.1524926686217007	0.012454206673762392	624.6372301213696	713.0432396421138	2248.2486186475458	2385.9193508977314	0.8249258160237389	0.8666666666666667	0.0018234446924462896
YBR185C	31.67066237572565	31.21024831148187	41.54752803323327	40.37223724062682	37.559560658234126	43.0560838598813	32.74942833595189	38.53787037376636	1.505249343832021	1.445019404915912	0.23993132328819536	0.2596182440651402	40.307822259057716	31.44045534360376	35.64364935485912	40.95988263693005	1.47265625	0.25193928013699896	42.936714405077815	38.36145597714695	35.187692527207155	31.257665381549625	1.601049868766404	1.5873221216041398	0.19063321960612312	0.23653142706251915	40.649085191112384	33.22267895437839	1.59375	0.18805237091460625	40.01396329036329	32.92232374714036	30.14092897323959	29.75197558111839	1.7427821522309712	1.4320827943078913	0.1305910063598335	0.3826837337130954	36.46814351875183	29.94645227717899	1.5859375	0.22934506903050028	30.76326723150942	32.21767569880695	27.076089265492413	36.1074626639749	1.4908136482939631	1.1539456662354464	0.2928654827004535
YBR187W	135.55104637085435	138.21327537394222	274.8556072304121	289.06293198376176	130.83284537208715	113.88211163556144	314.184360350857	310.285770829674	0.8438133874239351	0.7677824267782427	0.2666720426313117	0.0836600541871077	122.3574785038243	136.8821608723983	312.2350655902655	281.9592696070869	0.8082474226804124	0.1571388561937591	147.1676181949885	129.4430979584741	373.5107030411623	309.713183017622	0.7991886409736308	0.8744769874476988	0.13123015438465174	0.37754747147596235	138.3053580767313	341.61194302939214	0.8350515463917526	0.2448403478561658	116.6562928472364	122.10722292915156	264.48244211322583	314.4351109468688	0.8945233265720082	0.8117154811715481	0.4913057839555038	0.18174201004194587	119.38175788819399	289.4587765300473	0.8494845360824742	0.2923468240650787	149.09767416261877	146.7365363375027	377.05049359003226	318.8659151218396	0.8012170385395538	0.9623430962343097	0.13238645865792836
YBR188C	63.313811627765816	77.71422601097107	76.52314894071287	94.29420017063455	76.7761607572727	74.89544278735123	73.49032576991017	81.00909816458734	1.2636033857315598	1.1225728155339807	0.34750797022049096	0.6571988502460748	75.83580177231197	70.51401881936845	77.24971196724876	85.40867455567371	1.188861985472155	0.49376052755931493	80.55820633889678	74.548381023205	75.0104025364645	72.66590363264778	1.2986698911729142	1.2451456310679612	0.2949310196646241	0.36685940072487067	77.55329368105089	73.83815308455614	1.2711864406779663	0.30341052290236126	65.7320287869877	87.91720050898911	79.57878789247503	101.78657807674529	0.9987908101571947	1.0485436893203883	1.0	0.8325856450497686	76.8246146479884	90.68268298461015	1.0254237288135593	1.0	82.5806541264884	84.28465409005346	65.40530429051644	77.79596705458265	1.5272067714631197	1.3143203883495147	0.09746199462582533
YBR189W	766.3466278868589	714.0325575847352	979.257171600685	730.7370380264599	620.5088684792911	584.8526463113426	1024.1197509614635	799.8661602860891	0.7739463601532567	0.7482088024564995	0.0002765161256341605	0.00013653042204868495	602.6807573953168	740.1895927357971	911.9929556237763	854.9971048135724	0.7632794457274827	0.00019088744155390384	736.5735071058422	653.3566081731633	926.3314855328568	763.8977241211288	1.0153256704980842	0.8751279426816786	0.8359502917369408	0.07850618244995511	694.9650576395027	845.1146048269928	0.9491916859122401	0.4731985315310634	661.728352916736	622.029125845322	629.6686595534298	479.8588328480881	1.342273307790549	1.3265097236438077	7.054391932708687e-05	0.0004246150239172134	641.8787393810289	554.763746200759	1.336027713625866	0.0001760160854963721	466.6749659677719	575.4721145903516	603.0875015783951	660.0869931903983	0.9885057471264368	0.8925281473899693	0.8756774001390963
YBR191W	983.435589167856	951.9992686343955	1351.709685585561	1290.453211323965	942.4273732955222	898.6170678270034	1494.0279222279446	1304.9265383772529	0.8667582417582418	0.9336043360433603	0.015518247286695137	0.2732063836855768	920.5222205612629	967.7174289011258	1399.4772303025989	1321.081448454763	0.897680763983629	0.0771157860851064	987.9351238467624	916.301259658403	1357.0375107281843	1299.2499566609918	1.0	0.9552845528455284	1.0	0.4663495149337784	952.1181917525827	1328.143733694588	0.9781718963165075	0.7416118881626785	973.9716957764234	876.4480747322407	1087.4792448394476	1043.5348609904784	1.2307692307692308	1.1382113821138211	0.0007336918965960945	0.03865088245298389	925.209885254332	1065.507052914963	1.184174624829468	0.006018741729088278	663.1905271459427	751.4112309162949	1039.8334817712614	1154.440937443983	0.8763736263736264	0.8821138211382115	0.04440282822019953
YBR192W	23.82735438397396	32.877790945782344	96.90669827103288	119.47547948780272	32.93316179508627	15.874789539850132	116.8204899840375	118.333687101344	1.146341463414634	0.48727272727272725	0.7609987329770902	0.026052530042457465	24.403975667468202	28.352572664878153	117.57708854269075	108.1910888794178	0.7938931297709922	0.5384769284383595	28.16947260021079	35.13319408530307	131.13624144124228	115.5281856493853	0.8739837398373984	1.1054545454545452	0.7553257355447015	0.6795851771002486	31.651333342756928	123.33221354531379	0.9809160305343512	1.0	28.433360748503144	27.62548230643608	108.64634015589895	113.66051455584326	1.0650406504065042	0.8836363636363636	0.8757433881763057	0.7707658117734311	28.029421527469612	111.15342735587112	0.9618320610687022	1.0	28.986196681148137	31.29934104139916	130.49891671146517	126.87943073169508	0.9024390243902439	0.8981818181818181	0.7559364061097865
YBR193C	53.62056939252205	56.20021793607149	35.092769746143894	34.587684649681044	64.13588316943215	68.91908182041412	36.84355461704049	37.15804611921237	1.1393979057591623	1.1415384615384616	0.6520092518402915	0.7660949721572239	66.52748249492313	54.91039366429677	37.000800368126434	34.84022719791247	1.1408629441624365	0.7644313141125421	68.0888401014842	71.30873266728422	34.834980230706535	34.69009412956186	1.2794502617801047	1.2652307692307692	0.3685830977651141	0.4541172560772722	69.6987863843842	34.762537180134196	1.272208121827411	0.4507585996900605	64.84774140420309	57.08165178116115	30.64759438750028	25.69481493674306	1.3848167539267016	1.3673846153846154	0.28271495594655466	0.33824150532513625	60.96469659268212	28.17120466212167	1.3730964467005076	0.43023799587609374	64.05973956074055	72.25222927020269	20.356823065262965	28.171332939624232	2.059554973821989	1.5784615384615384	0.03320441159168353
YBR194W	31.921188380016165	37.50949058263397	39.12673710446764	45.824896766947646	49.935714313673294	42.03954022143336	45.13355679850598	55.45938319730846	1.3553921568627454	0.9255189255189256	0.34643286094964415	0.8801765239195118	45.98762726755333	34.71533948132507	50.296469997907224	42.47581693570764	1.1187270501835986	0.7593903382266668	54.94400457646435	43.81439215791029	58.47787256434475	48.24700918698836	1.1519607843137254	1.1086691086691087	0.6485583169789593	0.8787382305908308	49.37919836718732	53.36244087566655	1.1321909424724603	0.7614758801766182	38.64171798609658	35.066689661705055	51.75856123087807	54.28154541815173	0.9154411764705883	0.7887667887667889	0.8729309592224797	0.535370005102612	36.85420382390082	53.020053324514905	0.8506731946144431	0.6365778261803055	40.43039932509666	42.38037264462152	29.020956292608915	41.08194911361604	1.707107843137255	1.2600732600732603	0.12774480726278986
YBR195C	28.33504022401047	28.882334281478546	47.20363082613581	49.32548909293361	39.08982592381115	55.026083287467245	57.96988259698154	47.89908551694965	1.1233333333333335	1.960750853242321	0.7525593635321954	0.023426576562870977	47.057954605639196	28.60868725274451	52.934484056965594	48.26455995953471	1.4991568296795954	0.16904359032733496	29.741185957266925	31.206896597219284	35.11166670699922	43.02460526432772	1.4116666666666666	1.2372013651877134	0.3887787339516575	0.5087539510662402	30.474041277243103	39.068135985663474	1.315345699831366	0.49762805824912154	27.31845162856944	32.906182715723226	45.59085841065966	33.177708394418524	0.9983333333333333	1.6928327645051195	1.0	0.129297570131008	30.112317172146334	39.3842834025391	1.2900505902192243	0.49762805824912154	38.35499575543062	36.49623861414789	51.94754166378675	54.28808290947344	1.23	1.1467576791808876	0.5250261426604109
YBR196C	873.7652694269652	821.8537761485595	978.683075323095	940.3920970248158	1043.031266976832	1225.046619945424	1163.5284299329503	1147.5434573817688	1.0033594624860023	1.2219679633867278	0.9496680872311591	0.0014857678965815978	1134.038943461128	847.8095227877624	1155.5359436573594	959.5375861739553	1.1097285067873304	0.09518001859509317	1058.678025261696	981.5430814707408	1201.1333913571082	1211.2076987866576	0.986562150055991	0.9267734553775744	0.8505313682167813	0.2475179167427784	1020.1105533662184	1206.1705450718828	0.9570135746606334	0.504910974615081	1115.67386822013	1039.6577214684216	1109.6923140707947	956.849338455158	1.1254199328107501	1.2437070938215102	0.0590886990997143	0.0008540166157503032	1077.6657948442758	1033.2708262629762	1.179864253393665	0.010315217847838943	817.3691923985901	829.3068374322529	1286.5551120843031	1180.0708713067731	0.7110862262038073	0.8043478260869564	1.4925714367808245e-07
YBR197C	66.06896991682859	69.49536748224853	52.069682998972965	45.79711063017409	59.43960832821112	76.34061925003247	53.72349180209261	39.53544845551816	0.8715524034672972	1.2729070533948583	0.6914372481027755	0.41250194491957515	67.8901137891218	67.78216869953856	46.62947012880538	48.93339681457353	1.0512635379061372	0.8936687360156447	68.960332274542	70.48210569466654	51.92942877027296	53.06694575323292	1.046493301812451	0.875411997363217	0.8960650869400677	0.5992960241998568	69.72121898460426	52.498187261752946	0.9588447653429604	0.8954734175542496	72.23299866701944	76.597285251835	65.79433534075599	35.819323663370774	0.8652482269503547	1.4093605800922875	0.6157585859915617	0.2651343241749	74.41514195942722	50.80682950206338	1.0577617328519857	0.8954181117945264	80.57361215699795	92.3757188239218	61.14984709501535	61.99132575489041	1.0386130811662728	0.982201713909031	0.9006442789662059
YBR198C	40.7033335084895	44.35388870712761	94.29044805057684	99.13313639070589	37.824560401721165	48.05835910651953	115.15617751273946	100.16661972833678	0.7592592592592593	1.0738255033557047	0.3498928724835053	0.8015160927834316	42.941459754120345	42.52861110780856	107.66139862053812	96.71179222064137	0.9068181818181819	0.6984625328302112	34.75512758972132	38.95063735757888	103.41496656673507	104.20049777732264	0.7777777777777778	0.8366890380313199	0.41353362535397153	0.5133936526997926	36.8528824736501	103.80773217202886	0.8068181818181818	0.4250489193230236	43.84669743647145	36.38498626552855	108.9911454402319	94.28151938160066	0.9305555555555556	0.8635346756152126	0.8961395319999417	0.5967626880951419	40.115841851	101.63633241091628	0.8977272727272728	0.7927901551637289	41.121633105043	41.806803691536416	124.3245339509742	107.39035214596188	0.7662037037037037	0.8702460850111857	0.36112852455290506
YBR199W	154.4931731891358	171.70654639427508	249.73871833207124	292.1804982040488	154.9706003462684	150.4453804691597	261.4594726985176	275.08974516699635	0.9579967689822294	0.9302721088435375	0.7729807270110474	0.6250685229655366	152.70799040771405	163.09985979170546	268.27460893275696	270.95960826806004	0.9451827242524916	0.6708447801276076	153.3097355641121	192.0497163789024	271.38269946175615	312.2798067690146	0.912762520193861	1.0459183673469388	0.5646985341650728	0.7397349673668483	172.67972597150725	291.8312531153854	0.9833887043189369	0.8902726504033145	151.25340841568124	174.80442497311162	272.29100978928767	269.8528597401776	0.8966074313408725	1.1020408163265307	0.47125062668568657	0.49392586139552375	163.02891669439643	271.07193476473265	0.9983388704318937	1.0	149.4994600565738	163.92087119196623	262.14921877837946	261.9548560966652	0.9208400646203554	1.064625850340136	0.611787488254141
YBR200W	29.58279411492341	29.61885201870041	86.81115509792474	97.27011710336332	32.16755918686872	38.059390164171226	114.655616684466	99.80132532167268	0.8240469208211144	1.2491803278688525	0.5579999106990322	0.3986658727603793	35.113474675519974	29.60082306681191	107.22847100306933	92.04063610064404	1.015527950310559	1.0	35.28229506407436	34.43911349034383	108.00045858244738	118.21580511320543	0.9589442815249266	0.9540983606557376	1.0	1.0	34.860704277209095	113.1081318478264	0.9565217391304347	0.8858409504194635	49.1866081667254	45.8221716087616	146.1252430608061	127.3220353996423	0.9882697947214076	1.180327868852459	1.0	0.5882531021318824	47.5043898877435	136.7236392302242	1.077639751552795	0.7875075479988412	39.0904620383447	37.75636003450962	128.79265908386628	116.30733646207936	0.8914956011730204	1.0655737704918034	0.7774057003512909
YBR202W	52.37890964733797	47.509812950456585	90.77926442846584	90.225525487386	47.350707428999286	52.69453217104714	101.830918386215	94.19901159093568	0.805892547660312	1.060721062618596	0.38920970328393045	0.9008167329494927	50.022619800023215	49.94436129889728	98.01496498857534	90.50239495792592	0.9239130434782608	0.8049983441385593	44.610917478947925	46.62020755370479	82.28424908758096	89.83507465038794	0.9393414211438477	0.9848197343453511	0.7994998819160872	1.0	45.61556251632636	86.05966186898445	0.9601449275362318	0.8988643642595504	58.28219939783888	65.23649248307733	121.70873442378534	117.9893738669236	0.830155979202773	1.049335863377609	0.4778347678416014	0.8136525090732547	61.759345940458104	119.84905414535447	0.9329710144927535	0.8131660895296144	78.83082171652983	80.8696845022694	145.18914904887075	144.20631373371953	0.9410745233968806	1.0645161290322582	0.8226671892097934
YBR204C	46.32248088309739	49.21245164441577	70.5288356070237	83.45919619597139	58.14514574684119	70.22160236987573	95.43520674081957	87.27061320599284	0.9269406392694063	1.364406779661017	0.8011750651284439	0.23048675084407444	64.18337405835845	47.76746626375658	91.35290997340621	76.99401590149753	1.1338709677419354	0.6237009966104621	46.92646125930652	62.94955655273397	87.5920560517132	108.2318264661826	0.8158295281582953	0.9864406779661017	0.4318038125201165	1.0	54.938008906020244	97.9119412589479	0.9048387096774194	0.7067328635998337	49.88892441268809	47.41016442262524	103.10914321440688	108.0218957267613	0.7366818873668188	0.7440677966101695	0.24624683627092886	0.25890191839613697	48.64954441765667	105.56551947058409	0.7435483870967742	0.25295050625614185	50.76410037043093	41.32317498519569	91.87782406098307	85.03741401928716	0.8417047184170472	0.823728813559322	0.5186462975277067
YBR205W	74.5091105008793	74.14457269188084	79.6573543370702	96.92717872696224	80.46836650797604	81.29841228465585	102.50903229498296	98.20181495382002	0.839572192513369	1.0823529411764705	0.44239250539439656	0.7479356571880669	80.88338939631595	74.32684159638006	100.35542362440148	88.29226653201621	0.9572446555819478	0.8285170038881153	74.73288934162787	84.26449764981173	92.58031507959134	105.62136982908235	0.8631016042780749	1.0431372549019609	0.5027749652983471	0.9152949511808719	79.4986934957198	99.10084245433686	0.9524940617577198	0.8279031429037849	100.62557339059046	90.8782774153594	111.00244438117512	94.34797576697554	0.9700534759358288	1.2588235294117647	0.9154096620503342	0.3377047568197449	95.75192540297493	102.67521007407532	1.1080760095011877	0.6713248905727702	94.55389693961956	94.07412781056108	130.1328476245067	114.85040420097532	0.7775401069518716	1.0705882352941176	0.246089330388144
YBR207W	51.301687014256665	54.64430265042556	130.58562227668355	144.8191219728291	53.68434466468591	61.36667890387967	161.64801755562974	145.16902390609937	0.8447837150127226	1.1220159151193634	0.49185902359639305	0.6594013017475571	57.525511784282784	52.972994832341115	153.40852073086455	137.70237212475632	0.974025974025974	1.0	60.39927440663698	60.723044906174245	169.12052263339962	172.82026812274728	0.9083969465648855	0.9310344827586207	0.6563401835562532	0.7437458764047182	60.56115965640561	170.97039537807345	0.9194805194805195	0.7409315065743385	76.55144460883265	81.21897799065881	234.65927207762087	279.2376505415426	0.8295165394402035	0.7718832891246684	0.39363313312233583	0.2162896075304979	78.88521129974573	256.9484613095817	0.7974025974025973	0.2942755670147449	87.32700428706517	80.30645626993737	292.62526244357355	246.8534450618597	0.7582697201017811	0.8620689655172414	0.2082489227989016
YBR208C	163.65282429118614	179.37557357480026	446.3318220125528	588.8660242722971	88.34189614577582	105.07148603300332	293.93825316663185	341.27476254237286	0.8201634877384196	1.0098360655737706	0.20272422759568307	0.9440229790723951	96.70669108938958	171.5141989329932	317.60650785450235	517.598923142425	0.9184290030211479	0.561986670291365	109.43459813812876	111.02224286660196	366.81209574511166	394.2202271969026	0.8119891008174387	0.9245901639344262	0.15831000811350815	0.5854564273510066	110.22842050236537	380.51616147100714	0.8761329305135951	0.36740703583394496	92.5842031960925	95.79799197500134	319.0804548674716	315.2724874275882	0.7901907356948229	0.9967213114754099	0.12179176356295796	1.0	94.19109758554691	317.1764711475299	0.8972809667673716	0.46717542914122334	30.75991428685204	30.52520612985358	123.20772903089065	113.75848566286088	0.6811989100817439	0.878688524590164	0.07706559071959651
YBR210W	54.04326675477128	50.4331935603378	61.59406189495099	51.53177790619687	50.36021812247666	55.97048332298034	56.03553565899017	60.71156361589051	1.0250855188141392	0.9417773237997957	1.0	0.8915677722470976	53.165350722728505	52.23823015755454	58.37354963744034	56.56291990057393	0.9859307359307359	1.0	54.70028917295616	66.01492998162429	56.05639446097611	69.40361394491447	1.112884834663626	0.9713993871297242	0.7902385085646055	1.0	60.357609577290226	62.73000420294529	1.0411255411255411	0.8955006355014965	29.198409320330395	37.783123367893474	91.97382693455069	82.45785528230375	0.3614595210946408	0.46782431052093976	0.0003599068062335478	0.0058906638172217946	33.49076634411193	87.21584110842721	0.41558441558441556	0.0015852910634572798	75.61794028252247	69.74854286653554	72.68123453625066	93.53102489718246	1.185860889395667	0.7620020429009193	0.5354908069546224
YBR211C	38.55800111559192	37.83088201659242	86.40960322370715	104.68413307887992	40.48689958805033	35.908773939141	107.14483502203352	97.77850921920376	0.8475336322869955	1.0166204986149585	0.5907071849210377	1.0	38.19783676359566	38.194441566092166	102.46167212061863	95.54686815129354	0.9325	0.8926170898753429	39.82052856930624	41.23169715851338	105.52368201688208	114.03886882678476	0.8452914798206278	1.002770083102493	0.5885134757256603	1.0	40.52611286390981	109.78127542183341	0.9225	0.7903787930905872	40.26320851624602	37.66422222923877	139.27732666729472	165.1626292801889	0.647982062780269	0.6315789473684211	0.11063822349194319	0.08434984493017497	38.96371537274239	152.2199779737418	0.64	0.08369306002703628	53.4756172248138	55.14086026665949	169.32980274836046	154.16782743255948	0.7085201793721974	0.9916897506925207	0.2028144065455393
YBR212W	129.69062365027534	108.82450952485664	82.82534838146819	85.78888685936322	117.710389324288	197.49825666527548	58.32303281649796	80.89700070402749	1.288633461047254	1.9235618597320725	0.2876395613030611	0.0008321852760329432	157.60432299478174	119.25756658756599	69.61001676026272	84.30711762041571	1.5999999999999999	0.020528552124548724	109.90552956255132	119.6162659145062	53.66040972928207	61.44852527963343	1.3077905491698596	1.5342789598108748	0.23337016150011475	0.055874033246961184	114.76089773852877	57.55446750445775	1.4091872791519435	0.13368327276698308	133.1795912923171	141.98878358556468	45.27854703265824	59.83520433270211	1.8780332056194124	1.8699763593380618	0.00481194177177426	0.003336612666679898	137.5841874389409	52.55687568268017	1.8501766784452296	0.004213406408698061	112.37002251001616	112.54878508009146	40.70510198165085	53.80481263767178	1.7630906768837804	1.6485421591804572	0.013407467633505227
YBR213W	59.70660235313241	51.51987172029173	64.14748457051091	59.36727165668045	80.85914740859793	91.9124821994558	82.66359176555562	75.29894625636085	1.050483351235231	1.4066820276497698	0.9048061762280046	0.17809102642126887	86.38581480402686	55.61323703671207	78.98126901095824	61.75737811359568	1.214206437291898	0.4668245761419286	75.91585351258472	85.87656898227198	87.85339949776233	81.6054894049732	0.9280343716433941	1.2119815668202765	0.8112549096150392	0.461954532965557	80.89621124742834	84.72944445136775	1.0599334073251943	0.9034254585237791	95.59009239657392	113.26284799492326	91.23029784152357	88.74048050384411	1.1256713211600429	1.4700460829493087	0.6424653236893727	0.09840330221912318	104.42647019574859	89.98538917268384	1.2874583795782464	0.2914022521023092	56.6446642643446	57.24724988322747	61.456549064267264	63.79899455955524	0.9903329752953813	1.0334101382488479	1.0
YBR214W	239.4254323541992	209.7180912336992	86.47651274535315	82.9360610417083	235.0112245245658	366.9463325495016	56.11120254885228	80.7612216800097	1.512459371614301	1.7967576117042308	0.0353858184911333	0.001401806208878088	300.9787785370337	224.57176179394918	68.43621211443099	84.70628689353072	1.6589966050546963	0.007270934291960234	205.76278546709557	210.21177428975645	50.68156264713249	58.98455175747289	1.4662332972192125	1.409252669039146	0.06063250509813849	0.07924724516792467	207.98727987842602	54.83305720230269	1.4307808374198416	0.07729215449848886	194.76867382511315	220.5807898074996	40.68209047299204	50.29832629049501	1.7291440953412784	1.7338869118228548	0.010204298396191962	0.007262148012981501	207.67473181630638	45.49020838174353	1.7219917012448136	0.008804589748658229	175.68378925238014	167.79469326631434	33.64608889868492	37.57610966928264	1.8858793788371253	1.7655199683669434	0.00403535497691377
YBR215W	26.65129037109713	24.569500112025487	35.35369481060934	32.27616307863158	27.37618532145037	35.31508221001387	26.64685193383793	32.27450299126998	1.3620689655172413	1.4375821287779238	0.45224610571875196	0.36560376341503675	31.34563376573212	25.610395241561307	29.460677462553956	33.81492894462046	1.40554821664465	0.3639717867483828	26.89202193862503	32.183213800272355	26.392701268720582	28.711105924188388	1.3514588859416445	1.4730617608409986	0.4548610067000973	0.2717065530961688	29.537617869448695	27.551903596454487	1.416116248348745	0.4531885354782119	26.05010863927389	22.55489479040869	23.667667740256103	26.70652034573065	1.460212201591512	1.1103810775295664	0.33772851781815355	0.8437827846719743	24.30250171484129	25.187094042993376	1.2747688243064728	0.5649400848858851	32.739043766354456	37.60788035349919	26.135516168698565	30.482362113123493	1.6618037135278514	1.621550591327201	0.20107101560572044
YBR216C	38.92413050303967	41.58205872840337	83.88346387383177	92.28316903973236	33.52244407799528	37.86226807035045	91.37067593534933	84.07198664184291	0.790948275862069	0.9977827050997783	0.48154067698343295	1.0	35.692356074172864	40.25309461572152	87.72133128859612	88.08331645678206	0.8905908096280086	0.6807890324960607	34.6382893701638	45.77877921802639	88.36232126770219	97.27120631340256	0.8448275862068966	1.0443458980044344	0.576166539797724	0.8970975579488114	40.208534294095095	92.81676379055237	0.9474835886214441	0.8937100563951028	37.9598340175939	39.48904666651949	99.8728373096344	104.67811021733304	0.8189655172413792	0.835920177383592	0.4935476629064325	0.5955705273232639	38.724440342056695	102.27547376348372	0.8293216630196937	0.5019885015378837	43.65854996012797	40.28764882142272	115.19037584837092	102.22466634540751	0.8168103448275862	0.8736141906873615	0.5061282722846826
YBR218C	164.55397202493387	152.19383287452135	350.0741540225395	367.59354578041257	171.02679878133384	186.56332494030545	387.5021841367322	388.883190294759	0.9382978723404256	1.1594202898550725	0.6923984638547851	0.29442453936146845	178.79506186081966	158.3739024497276	388.1926872157456	358.833849901476	1.0453514739229026	0.7926378984686699	159.32068137511288	161.00612436457007	370.5296766730426	383.2322438874822	0.9148936170212766	1.0144927536231885	0.5467967411554611	0.9463586939878902	160.1634028698415	376.8809602802624	0.9637188208616779	0.7886913412581793	192.1397764542717	173.1343508212658	354.73256297832086	340.291941984321	1.1531914893617023	1.2294685990338166	0.26925187396331396	0.14032059042162587	182.63706363776873	347.51225248132096	1.1927437641723357	0.20963889767827915	140.22797121418282	148.7933090889345	312.9627839457015	292.32286201940065	0.9531914893617022	1.2294685990338166	0.7814157887343953
YBR221C	342.7959808782436	309.49689164983465	170.9389416121414	154.54205909957665	332.6367620631252	333.317143886817	150.6671576404771	168.42796587725286	1.1012468827930175	0.9880179730404394	0.4974948212158097	0.9455845438284953	332.97695297497114	326.14643626403915	159.54756175886496	162.740500355859	1.0414171656686628	0.8381831481696458	322.1745876184452	302.9930621855211	124.46519870935671	141.1017869187381	1.2907730673316709	1.0718921617573638	0.07912959273512703	0.6707261044218533	312.5838249019831	132.7834928140474	1.1746506986027945	0.25977952074576677	424.1221697689202	423.9620266476636	151.94406945718472	114.6261017204205	1.3920199501246884	1.8467299051422863	0.01370094484184414	2.2803143819713027e-05	424.0420982082919	133.28508558880262	1.5873253493013972	0.0009383972851802811	421.8975704867754	411.3517287310332	141.09966196043848	172.67114533570196	1.491271820448878	1.1892161757363955	0.003766484450989275
YBR222C	48.31466659124997	52.37471790514893	50.86569810458297	48.53210570166264	55.10270101179688	62.07434463635423	47.164982448884416	54.87476915214821	1.2294736842105263	1.0481927710843375	0.5714866103529574	0.891531198944223	58.588522824075554	50.34469224819945	51.01987580051632	49.6989019031228	1.1332675222112538	0.7812645421819686	54.14765752010747	46.19927795002438	36.2067417240013	39.68224479632264	1.5747368421052632	1.0787766450417053	0.14451188143630808	0.8825684362974358	50.17346773506593	37.94449326016197	1.305034550839092	0.3782050747124671	69.83853462280885	65.09617528360718	47.50071728821768	38.722656008281575	1.5473684210526317	1.5579240037071362	0.13191596369099678	0.11988741413611473	67.46735495320802	43.11168664824963	1.5449160908193487	0.1628399579760833	52.38295535599849	52.88712901698977	38.5139390529885	42.002106253685085	1.4315789473684213	1.1668211306765524	0.24458388303139134
YBR223C	12.794614025646515	18.101251916646977	24.69374937812813	31.62875517950895	16.371387220300797	17.162281662089452	28.02926622942511	32.92588155267848	1.1274131274131274	0.9108391608391609	0.8174495901655698	1.0	16.766834441195122	15.447932971146745	30.477573891051797	28.161252278818537	1.0018214936247722	1.0	17.02112479436807	20.23171303169868	23.623340578566918	30.25890748183428	1.3918918918918919	1.1695804195804198	0.48195093767648767	0.8369464893157668	18.626418913033376	26.941124030200598	1.2586520947176683	0.6599990799239099	14.499712232423754	17.984570616940644	31.66629968039664	28.668036888902325	0.8841698841698842	1.0961538461538463	1.0	1.0	16.2421414246822	30.167168284649485	0.9799635701275046	1.0	14.964000480817145	16.02861954700993	23.037355589615164	26.61101214941008	1.2548262548262548	1.0524475524475525	0.8079213354849774
YBR227C	41.18502976302784	34.96005103901523	63.81911054235233	59.80659224305733	37.62875571180618	44.2874878582739	67.25767915992748	62.77457791351787	0.8666666666666667	1.2068376068376068	0.6675716267477039	0.5607065388260488	40.958121785040035	38.072540401021534	65.01612853672268	61.81285139270483	1.0227272727272727	1.0	33.92559003855964	42.69589094965377	64.55057471525748	63.10715428994504	0.8155038759689922	1.1572649572649574	0.46612066321021356	0.6619541738800632	38.31074049410671	63.82886450260126	0.974025974025974	1.0	46.4791564499706	57.86003794181334	93.17199713655164	81.4456884826028	0.7736434108527132	1.2136752136752136	0.34476119153966134	0.4949167199438719	52.16959719589197	87.30884280957721	0.9707792207792207	0.8928680869479282	58.96380530675293	58.598274337246	79.0171969859189	79.4468098568019	1.1565891472868217	1.2615384615384615	0.6926715969743017
YBR229C	48.077981984023765	50.02145667532053	97.16419551933905	112.7748535242194	49.71250660593698	59.52174128835951	104.86029696186225	99.53565149250316	0.9575757575757575	1.3468468468468469	0.9017273816621152	0.2393897997307856	54.617123947148244	49.04971932967214	102.1979742271827	104.96952452177922	1.1434689507494646	0.7174124308073906	47.33383584653383	54.540942457000064	100.02535896278592	114.45027929912064	0.9555555555555555	1.0743243243243243	0.9007294844799851	0.8137470391096977	50.93738915176695	107.23781913095328	1.0171306209850106	1.0	42.08291473703292	41.24195576565312	98.03824035587934	93.9583335327479	0.8666666666666667	0.9887387387387387	0.6113011043242602	1.0	41.66243525134302	95.99828694431362	0.9293361884368307	0.7993602273477982	41.43617899824832	43.71308876552156	97.48743921140029	86.25079449082952	0.8585858585858586	1.1418918918918919	0.6087306484676309
YBR230C	882.1314293605076	879.2587237232199	313.2398721506209	297.02488566243267	677.7255981558826	553.4596102659642	154.39044600969532	202.06543238828883	1.5589488636363635	0.9253378378378379	5.632724692840451e-05	0.4886829064723894	615.5926042109234	880.6950765418637	178.2279391989921	305.1323789065268	1.1968121968121967	0.09804696185958325	718.8436264574883	826.1619495863353	164.9686969162209	199.8161715769222	1.5472301136363638	1.3969594594594594	4.723563271827371e-05	0.0010665391705205	772.5027880219118	182.39243424657155	1.4674289674289676	0.0002783569529668213	505.6309906691361	568.3944025762938	125.41169821509456	102.2540250483951	1.4318181818181819	1.8780405405405407	0.0026963836751699253	3.8638651372597173e-07	537.012696622715	113.83286163174483	1.6347886347886347	4.4569642629291814e-05	656.1878024886208	610.7517732390196	107.71275763502706	116.69577054086558	2.163352272727273	1.7682432432432433	7.06756090634508e-11
YBR230W-A	137.90744814589624	161.718326087272	175.63729379266366	167.05623251204238	192.77131272388812	115.34333447118016	157.01007031722688	165.49661449927436	1.5643312101910827	0.7200413223140496	0.005017757365712663	0.05024851319953691	154.05732359753415	149.81288711658414	161.2533424082506	171.34676315235302	1.0926773455377574	0.5785811207294805	206.78601014005224	207.58540919629647	183.08890282873028	227.46324001170785	1.438216560509554	0.9431818181818182	0.018535254296087728	0.7148418777837953	207.18570966817435	205.27607142021907	1.154462242562929	0.3332800644742674	231.3644836092108	239.09106587526173	194.3367903969533	263.47172095940743	1.5171974522292995	0.9369834710743802	0.005791943598689266	0.7224613291133016	235.22777474223625	228.90425567818036	1.1762013729977117	0.2754375890583828	288.912309247839	289.35987487895926	246.90754316142565	280.3817792391817	1.4904458598726114	1.0661157024793388	0.0054434974113769605
YBR231C	53.40310423251429	57.043027572910624	89.77421815187797	109.00228180069152	58.78570724649262	35.71125593067488	104.92136877139156	97.6493434210278	0.9411764705882354	0.6998087954110899	0.8119609385656401	0.16570469289530537	47.24848158858375	55.223065902712456	101.28535609620968	99.38824997628475	0.8381294964028777	0.5429816517752561	58.801459443218825	72.27144577323132	109.19729470926158	103.40635213951	0.904201680672269	1.3365200764818355	0.6366565803647047	0.2195801316383011	65.53645260822508	106.30182342438579	1.1097122302158273	0.7300951317916835	97.4549500167576	78.81325300204998	117.25936713334994	161.80986170754497	1.3966386554621848	0.9311663479923518	0.15438373318855356	0.7484242607295852	88.13410150940379	139.53461442044744	1.1366906474820142	0.5903814917611119	70.24899805795947	66.46966636656435	106.79537015383872	116.96317837685788	1.1058823529411765	1.0860420650095601	0.7284020181039255
YBR233W	64.96309644891909	45.51809418793199	31.107794921608647	27.414932824319585	56.0882917742511	68.62952113630821	25.89770046031464	28.57535265796939	1.0373563218390804	1.446987951807229	0.8715210268317302	0.3189996009116999	62.35890645527965	55.24059531842554	27.236526559142014	29.261363872964118	1.2129237288135595	0.6266122015261677	49.51543118634294	43.18981704888302	21.131326153759836	24.37592106321165	1.122126436781609	1.0674698795180724	0.7379174561158668	0.8618348131072296	46.352624117612976	22.753623608485743	1.0789194915254237	0.8632957054700319	67.33584621501814	75.39762813461039	26.29579659742801	24.852477283168813	1.2265325670498084	1.8277108433734939	0.5277337721266868	0.0654477930391894	71.36673717481426	25.57413694029841	1.4782838983050848	0.25465976221394404	101.1598632856635	97.761248770983	31.753796107719847	37.03585701126723	1.5258620689655171	1.5903614457831328	0.13406287681910656
YBR233W-A	76.57689340099621	50.54668888136147	96.16273370874156	102.56720314998502	76.07607418501793	63.15869458799268	94.49238274410617	104.17908675009348	1.0113065326633166	1.2292089249492901	1.0	0.4124099686796081	69.61738438650531	63.561791141178844	99.33573474709982	99.36496842936329	1.0953125	0.7363282521463389	80.76495395016475	60.561547446317405	109.1669901871406	104.0921890837057	0.9296482412060301	1.18052738336714	0.7502834534745227	0.5547992040611318	70.66325069824109	106.62958963542314	1.0359375	0.9114428401320867	73.15512205425799	87.2936742642445	116.03164943020452	161.13810307046123	0.7914572864321607	1.0993914807302232	0.2871369025906484	0.665938685967244	80.22439815925125	138.58487625033288	0.9046874999999999	0.6699745123079883	113.89439094332351	107.88550955045724	134.14809525867733	113.68702982497872	1.0665829145728642	1.9249492900608518	0.7655225915936075
YBR234C	142.2170559004555	142.92183112974934	92.3066711567152	93.99254113450816	151.3815669693249	197.747623150964	83.94606493913787	98.52121255871552	1.1700194678780014	1.319526627218935	0.44473699842999165	0.14525908400659077	174.56459506014443	142.56944351510242	91.2336387489267	93.14960614561167	1.2495101241018942	0.22893209539982395	138.73695636104588	134.90715543119768	65.93380131629871	76.44270135834637	1.36534717715769	1.1604207758053913	0.1337006007338722	0.49405102056827876	136.82205589612178	71.18825133732254	1.255388634879164	0.27816063323027007	155.63953931534348	161.36156414643966	89.4773748668454	75.25741313220897	1.128487994808566	1.4095989480604867	0.5715919670804748	0.0838171339018181	158.50055173089157	82.36739399952718	1.2566949706074462	0.253687026008527	186.83165969969653	170.18067393141024	71.23392846788899	71.48571424098601	1.702141466580143	1.5654174884944114	0.007172749950253847
YBR235W	48.22897731376792	47.710632424456925	180.8830879013628	212.7799835311136	42.14854539531909	46.04017801482722	198.9591958006426	196.4694825412363	0.7940074906367041	1.0446428571428572	0.34950275327359176	0.8190314580614655	44.094361705073155	47.96980486911242	197.71433917093944	196.8315357162382	0.9139344262295083	0.8162990973404085	46.31313224347082	48.998617708888375	198.4436162993796	218.3446401253561	0.8726591760299626	1.0	0.5659881826405199	1.0	47.6558749761796	208.39412821236786	0.9385245901639345	0.8194983256308106	58.96018516195462	68.47397347334729	268.5784091371033	267.59015171836666	0.8239700374531834	1.1428571428571428	0.38010375962975373	0.53134844413641	63.717079317650956	268.08428042773494	0.9754098360655737	1.0	73.1065037386892	73.57982603544326	344.6249825646491	300.8496860743245	0.7940074906367041	1.09375	0.29186255967092334
YBR236C	43.52556534843946	35.85178989996314	88.40036217402091	84.8236319440337	45.079580628123416	46.67042484444932	103.7285074641627	98.09727618901417	0.8841463414634146	1.1252955082742317	0.6996091837356126	0.6888646277108115	45.87500273628637	39.6886776242013	100.91289182658844	86.61199705902732	0.9934497816593887	1.0	38.85129645659143	44.04509851279267	101.95268360335098	107.02433914549788	0.774390243902439	0.9739952718676123	0.3538808257981054	1.0	41.448197484692045	104.48851137442443	0.8668122270742358	0.6886143106856155	39.19799881792844	45.60278219767607	112.303578164502	111.07908469143756	0.709349593495935	0.9716312056737588	0.2367644324033618	1.0	42.40039050780226	111.69133142796977	0.8296943231441047	0.5096676635669922	46.64037446832208	44.99777597600953	106.16538954480303	110.4147414265812	0.8922764227642277	0.9645390070921985	0.7005755090739769
YBR237W	8.688688388692695	10.7062582687208	49.88313338265697	52.00505068899182	10.128303892596632	11.335160678079848	57.80284920865905	54.96164458074003	1.0057471264367817	1.0	1.0	1.0	10.73173228533824	9.697473328706748	56.382246894699534	50.9440920358244	1.0	1.0	10.33777333594162	12.516528690907531	51.39715960837934	58.62320111314005	1.1551724137931036	1.0388349514563107	0.8010041280458488	1.0	11.427151013424576	55.01018036075969	1.094736842105263	1.0	8.456961210249391	10.408487390753445	64.01369967654924	53.69896567591272	0.7586206896551725	0.941747572815534	0.7888257359948523	1.0	9.432724300501418	58.85633267623098	0.8421052631578947	0.8033954920151641	13.132531859732955	11.889103575505292	53.24112679814353	58.4724313451224	1.4195402298850575	0.9854368932038836	0.47588698280857805
YBR239C	10.12108481889153	11.45508918732698	24.52375254036905	27.198131694679752	16.006264138432222	15.74827136839454	29.943427398872704	30.37862371618256	1.295399515738499	1.2304038004750595	0.6335215841581272	0.8128438280417243	15.877267753413381	10.788087003109254	30.16102555752763	25.860942117524402	1.261390887290168	0.8084193387574292	16.259421873289504	11.550579194109233	23.477373488120108	22.36945284847708	1.6779661016949152	1.2256532066508314	0.3362829909894326	0.798534456062626	13.905000533699369	22.923413168298595	1.4556354916067147	0.6113492992084771	15.102022027546976	13.920614043398984	24.334667708696355	25.90177572114356	1.50363196125908	1.2755344418052257	0.4659103919379656	0.8054381425101275	14.51131803547298	25.118221714919958	1.3860911270983214	0.6205110092826922	19.280295662646488	21.05180737743229	18.776441845600186	26.01020711711073	2.486682808716707	1.9216152019002377	0.09043489767733831
YBR241C	135.19229829088627	152.81996975232715	98.61862016085082	115.2986428684342	110.66914975667764	114.0054516865624	78.49354437477875	82.75610339691904	1.0284463894967177	1.04	0.9211223626989407	0.8491841785351006	112.33730072162001	144.00613402160673	80.6248238858489	106.95863151464252	1.0349182763744427	0.9226619115921175	108.81036035122403	102.26793551693024	65.93380131629871	89.32264281346929	1.2035010940919038	0.8641509433962264	0.4128922707842064	0.5046256136470271	105.53914793407714	77.628222064884	1.0104011887072808	1.0	127.65110256237206	119.21237325567354	84.41337192065818	66.16185918779615	1.1028446389496718	1.36	0.6992139029414297	0.11944890253924398	123.4317379090228	75.28761555422716	1.2176820208023773	0.3830002321532205	65.62129904032767	58.1680088550257	42.2185878104768	42.04836237713002	1.1334792122538293	1.0437735849056604	0.6373082705408808
YBR242W	33.99399282027695	39.927636595361164	95.47810173439127	110.72661090757484	60.83105174045616	30.376609886892386	110.87304755384248	109.37195367565296	1.5421348314606744	0.7700831024930749	0.10040439313084432	0.40806806795712924	45.60383081367427	36.960814707819054	110.12250061474772	103.10235632098306	1.1564245810055866	0.6017511956113765	59.18787877039567	53.10077193738452	97.11258131231774	101.07328507727355	1.7106741573033708	1.4542936288088644	0.04117933614172618	0.13435545437454144	56.144325353890096	99.09293319479565	1.583798882681564	0.07752080985314867	49.2883990904368	39.33952159527416	96.5723797706506	108.65329909878815	1.4325842696629214	1.002770083102493	0.18577225832436825	1.0	44.31396034285548	102.61283943471938	1.2067039106145252	0.43271842071975075	66.27746294116231	76.45950193853184	98.62963383789244	95.9717904471986	1.8876404494382024	2.2077562326869806	0.012536483597892018
YBR244W	70.50605918279663	74.8116318530367	153.44485594882528	181.9001262828351	75.82830692076315	67.97545683952617	169.28427025869263	171.53217997767845	0.9760348583877996	0.9635036496350367	0.9203643008334038	0.842554088451259	71.90188188014466	72.65884551791666	170.40822511818556	167.67249111583018	0.9745958429561201	0.9205895094108286	92.6436787122635	88.55444048817078	208.67937116943023	196.2427953042185	0.9673202614379085	1.0973236009732361	0.9238549693029344	0.6389460719557875	90.59905960021715	202.46108323682438	1.0323325635103926	0.9245708186654755	106.7443202523732	120.7852643903174	207.76016156386908	279.2693992298166	1.1198257080610021	1.05352798053528	0.5762826569083086	0.7928799145945633	113.7647923213453	243.51478039684284	1.0785219399538106	0.7181319423112137	39.88674922801468	36.85808166365568	114.0042236325595	122.02757632734374	0.7625272331154683	0.7347931873479319	0.24760056184905133
YBR245C	34.408002918841	32.75305530549498	71.90990108882865	69.36860975322007	27.20147413898058	28.667648282089537	67.65955908798531	67.68608164752501	0.8410041841004184	0.8983050847457628	0.6449024178420353	0.7586575511789835	27.93456121053506	33.580529112167994	67.67282036775516	70.63925542102436	0.8694736842105263	0.6444692933808367	27.5974596508957	31.49772645985677	62.64746400936668	62.73164289219882	0.9225941422594143	1.0635593220338984	0.876785304256331	0.8783393022522712	29.547593055376236	62.68955345078275	0.991578947368421	1.0	26.33401439445988	31.77433438788687	66.79592939862309	56.13654581350784	0.8242677824267783	1.1991525423728813	0.5397584576404544	0.6425686331148692	29.054174391173376	61.46623760606546	0.9957894736842106	1.0	37.48228047082128	36.0139322544286	80.21136610308038	77.53869997282526	0.9769874476987449	0.9830508474576273	1.0
YBR246W	34.43319169392394	34.69725525953472	51.688964865072926	67.07336481086278	37.183581732573565	32.53749369851536	66.27285526180621	58.0705397752956	0.8423423423423424	1.0831721470019342	0.6505386425772959	0.8789860438386414	34.86053771554447	34.56522347672933	62.17169751855091	59.38116483796786	0.963917525773196	0.8807326337979253	34.812251364338906	32.75435561799451	62.572834699987496	53.94394977897356	0.8348348348348349	1.174081237911025	0.5421581151818778	0.6449922258916396	33.783303491166706	58.25839223948053	0.9965635738831615	1.0	34.753964733330804	35.338524465284166	71.60760363633564	52.5293122616477	0.7282282282282282	1.3017408123791103	0.29049128227574483	0.3666083747468038	35.046244599307485	62.06845794899167	0.9707903780068728	1.0	52.79128574296061	45.30727646362991	84.91833073588052	73.57826147030102	0.9339339339339339	1.1914893617021276	0.8873125648356217
YBR247C	39.1669917277104	34.07393141922966	114.54212284830436	108.81478020016776	42.78210200139063	40.245582385897166	145.81596281945474	114.8051286893184	0.8567251461988303	1.121405750798722	0.5249707357700305	0.788303993580491	41.513842193643896	36.62046157347003	130.31054575438657	111.67845152423607	0.9725609756097561	1.0	37.43301303967233	33.630257789651374	160.13735595436074	106.77558303509032	0.6842105263157895	1.0063897763578276	0.150888271545534	1.0	35.53163541466185	133.45646949472552	0.8109756097560976	0.49960777291796576	32.45250664750149	24.612024420948277	77.33999846327497	80.77317384624665	1.2280701754385963	0.9744408945686901	0.5729305185026905	1.0	28.532265534224884	79.05658615476081	1.100609756097561	0.7715985558432599	35.609525662643	32.181324185481095	97.92319568919127	97.12567237562725	1.0643274853801168	1.0575079872204474	0.8925647106077894
YBR248C	71.34427659835299	67.11423939582578	209.09136003303368	212.0122404911312	71.68954141103515	69.64914365490391	283.0691648164849	259.3621147851988	0.7419354838709677	0.8485804416403786	0.12496383769239217	0.3816683934387781	70.66934253296952	69.22925799708938	271.2156398008418	210.55180026208245	0.7933130699088146	0.24542746593287149	92.06068073409708	83.05416468145211	360.6813479120846	262.88002275317274	0.7478005865102639	0.9968454258675079	0.12073846535407293	1.0	87.55742270777459	311.78068533262865	0.8541033434650457	0.40461302550090167	99.11100215652267	87.09498464890876	224.04854817979435	267.0002135473153	1.2961876832844574	1.028391167192429	0.1734161492927421	0.9257256754186676	93.10299340271573	245.52438086355482	1.1519756838905775	0.4627445492047413	77.35070997990316	82.24388719048636	270.7548245040354	266.4594046724359	0.8387096774193548	0.974763406940063	0.39469963799276686
YBR249C	290.3730116445549	255.71516447947988	156.87568688035918	117.1924475852871	349.1981365716882	356.4997196480485	191.44922898410584	177.0129989813612	0.9854132901134522	0.923006416131989	0.9465979577264663	0.6137824737815296	352.8489281098683	273.0440880620174	184.23111398273352	137.03406723282313	0.960863020572002	0.7820218305141606	331.5009584647209	293.6656715648258	153.44593760884064	150.36441207769172	1.166936790923825	0.8950504124656279	0.29611347101411095	0.5002792453001659	312.58331501477335	151.9051748432662	1.0326141495233314	0.8288463008552203	371.9804207030779	343.4640090108625	152.9582743434059	105.03774641826296	1.3138843868179362	1.4986251145737857	0.052710532883305794	0.011504337861832779	357.72221485697025	128.99801038083442	1.3913697942799799	0.022888591147787223	210.85124884039783	197.36862339507363	94.48265097578724	103.25778360392204	1.2058346839546192	0.8758020164986251	0.2695967287792593
YBR251W	83.71159144016083	98.24426543093116	99.50969337516356	102.42842517528946	92.31717049641352	61.602456920567626	115.00677137568488	98.967087003722	0.9548156956004757	0.64859228362878	0.838650455205239	0.054081388512482315	76.95981370849057	90.977928435546	106.98692918970343	100.96905927522651	0.7980022197558269	0.29768666947363265	89.05419278924418	129.802925796993	123.86261046804826	113.79525218259604	0.8549346016646849	1.1897810218978102	0.4776485960789774	0.390302968899648	109.4285592931186	118.82893132532215	1.0221975582685905	0.9217718446784307	70.49187752651149	92.17856207490549	102.9233221448949	106.30542823213074	0.8145065398335316	0.9040667361835245	0.39085008533887367	0.6174986273811325	81.33521980070849	104.61437518851281	0.8623751387347391	0.5340785901478251	103.48467674304136	91.69069547412904	139.52746412993736	126.78296735432788	0.882282996432818	0.7539103232533889	0.553976979113622
YBR252W	121.8118076059924	99.77775853126484	123.83768522771614	138.5739627975796	148.92635264481663	111.06477925847692	162.64046059390878	152.87958430639043	0.9308943089430894	1.0083333333333333	0.6696579973724919	0.9279732462299997	129.99556595164677	110.79478306862862	157.76002245014962	131.20582401264787	0.976303317535545	0.9301222646583156	141.20448989549072	105.8522466476677	156.57748735595985	153.54997493803546	0.9166666666666667	0.9569444444444444	0.6657470004588685	0.8550547862211508	123.52836827157921	155.06373114699767	0.9443127962085309	0.7908275701445823	114.19693122595454	117.36606335754344	148.07577579031968	182.0159587985755	0.7835365853658537	0.8958333333333334	0.18158167492531158	0.5365040075486196	115.78149729174899	165.0458672944476	0.8317535545023697	0.32928544338952054	229.4804870051145	219.85899441352635	250.21883965863432	215.30634858814184	0.9319105691056911	1.4180555555555554	0.694071588298923
YBR253W	70.79740653479166	71.13709358677653	70.90051570888622	88.66987962930257	108.04862293113229	81.5119276194275	81.97149125652624	87.84982253462003	1.3193193193193193	1.1571072319201996	0.21909225129405074	0.5793296602838185	94.78027527527989	70.9672500607841	84.91065689557314	79.7851976690944	1.2553430821147358	0.31851317925979566	80.87684348652145	89.39084606539082	67.37037549974924	63.349120533741946	1.2012012012012012	1.7593516209476308	0.4795464736810199	0.017136461308642114	85.13384477595613	65.3597480167456	1.465691788526434	0.1056193779855445	97.7831833194858	98.24469252328936	83.56353031003698	84.00348696387464	1.1711711711711712	1.4588528678304238	0.5006807705976741	0.10363165198538848	98.01393792138758	83.78350863695582	1.3160854893138356	0.2237883217920808	123.2960111649642	122.19302634184793	67.97973915613278	87.47234307025796	1.815815815815816	1.7418952618453865	0.009245048465565044
YBR254C	77.84624355843421	89.71566344557674	114.7847234110693	140.13460160190186	117.57720618828048	87.82260140544199	139.3672652730095	138.22364203433648	1.2448377581120942	0.9921875	0.28877672482731054	1.0	102.69990379686124	83.78095350200547	138.795453653673	127.45966250648559	1.126331811263318	0.5647998669840578	122.6240090263674	108.86774479606954	163.58432991513902	170.56302380440937	1.1061946902654867	0.996875	0.6357478257724221	1.0	115.74587691121847	167.0736768597742	1.054794520547945	0.8525772520178581	134.64230951532423	119.62750701735952	168.7872778492495	245.9960935896725	1.176991150442478	0.7593749999999999	0.4010666931181234	0.1334937489414456	127.13490826634188	207.391685719461	0.9330289193302891	0.7861721031304876	145.34195126261957	163.28882382747707	222.59974748365596	228.8518353731046	0.9631268436578171	1.1156249999999999	0.8558851263115594
YBR255W	19.45837701420032	18.55468607017859	57.10464183267129	67.82334940874794	21.809613389262317	17.59219472522758	57.80737171045533	61.5685341495694	1.1055718475073313	1.043795620437956	0.8550202612571743	1.0	19.700904057244948	19.006531542189457	59.687952930012365	62.46399562070962	1.0855263157894737	1.0	22.890422057072232	27.78035555866041	61.42535957054184	66.72820581540273	1.093841642228739	1.5182481751824817	0.8577492160125562	0.30029735305571065	25.335388807866323	64.07678269297229	1.299342105263158	0.5992999490274437	24.77154709330061	24.70837355125904	65.15774631643573	71.79480930827846	1.1143695014662756	1.2554744525547443	0.859353213098442	0.5975335419412344	24.739960322279828	68.4762778123571	1.1875	0.7270692374155657	26.197865720281897	26.835536196860883	57.02557913279531	60.75778370690713	1.346041055718475	1.6131386861313868	0.38565731791570224
YBR256C	129.2271638829646	139.74672808376408	334.08543884961955	353.78502509493427	156.50170584135537	128.74854521596774	396.5305347297312	439.42204539462506	1.020671834625323	0.7417721518987341	0.944109390045369	0.0395351674613066	142.62512552866156	134.48694598336434	417.9762900621781	343.93523197227694	0.8721227621483376	0.3594433950344764	154.69978282978806	158.0266215914356	486.771776868381	435.7579515225772	0.8217054263565892	0.9189873417721518	0.16267130706922373	0.5844498354863108	156.36320221061183	461.26486419547905	0.8670076726342711	0.30102672027472543	207.77609616572065	186.08919765854407	532.2298567400826	723.5179223225662	1.0077519379844961	0.6506329113924051	1.0	0.0011483421985809964	196.93264691213236	627.8738895313244	0.8030690537084398	0.09827891450752815	167.9561410276041	154.91013674004628	435.1115582038593	394.21596434813415	0.9974160206718347	0.9949367088607595	1.0
YBR257W	30.49102761030217	34.060134443354684	80.09731483545718	64.32861144901734	48.432273452616464	38.26837079296747	77.46794867264713	72.14951487790225	1.6404199475065617	1.001890359168242	0.07341226415021514	1.0	43.350322122791965	32.275581026828426	74.80873177527468	72.21296314223727	1.2953020134228186	0.39412274029097705	57.725348195926486	47.473885914549314	87.31018851399085	77.99068510154748	1.7349081364829397	1.1512287334593572	0.045801822643026444	0.6745773276523006	52.5996170552379	82.65043680776917	1.4228187919463087	0.21994797217967876	35.52103016887121	36.19787319917941	84.05855520584016	80.5424535650011	1.110236220472441	0.8487712665406427	0.7701745941068754	0.6610860756928956	35.85945168402531	82.30050438542062	0.9753914988814317	1.0	48.93127775315274	50.44631453504949	70.08988322001761	77.70768273561418	1.8320209973753279	1.2268431001890359	0.036793089540156004
YBR258C	25.555343194116656	26.18646588709847	55.99460172268272	73.46760228518608	36.766048813341854	15.509892969018647	63.8544476114074	84.58358620272125	1.263157894736842	0.5140449438202247	0.527338278439447	0.07864862115301362	26.137970891180252	25.87090454060756	74.21901690706433	64.7311020039344	0.8799999999999999	0.869732689262708	30.904118176811394	40.62457229638418	59.095596570306135	81.09526217219397	1.1469298245614035	1.407303370786517	0.7454477206345143	0.30269503502739975	35.76434523659779	70.09542937125005	1.275	0.441167418362569	24.925471371013757	31.856358918027837	99.88555398268409	106.6688851311504	0.5482456140350876	0.8398876404494382	0.06566129811002404	0.5405413799979717	28.390915144520797	103.27721955691725	0.6875	0.26489590686748	41.26642758780724	42.38308585669864	78.14598901266048	90.40530941218664	1.1578947368421053	1.3174157303370786	0.6490669363968935
YBR260C	27.15436063121222	29.77760285059445	63.46408866024305	70.1551140048754	38.66804492880229	49.10048568655316	83.29919721559698	73.07991402744872	1.0841121495327104	1.5849056603773586	0.8807498365391615	0.11928943396094455	43.88426530767772	28.465981740903338	78.18955562152286	66.80960133255923	1.3169014084507045	0.3850936862829255	26.817906995655218	42.79561441867198	66.02380104509518	71.23083083609878	0.9485981308411215	1.4174528301886793	0.8707875061532315	0.2456864434429574	34.8067607071636	68.62731594059699	1.1901408450704225	0.6460159234811272	35.83450864802286	37.75197670787166	90.59976823299796	82.96784955687579	0.9252336448598132	1.0731132075471699	0.7622879629794329	0.8824034070860816	36.79324267794726	86.78380889493687	0.9953051643192489	1.0	39.23676643057883	43.11968627060877	86.97903434877936	81.04982418717145	1.0537383177570094	1.2547169811320755	0.8818110284428127
YBR261C	49.74551966587942	47.78695586772392	66.20015141052374	67.34430155541898	76.96526460150243	63.56265731755993	107.67855037919422	104.98506995881436	0.952063914780293	0.852112676056338	0.9042000194794662	0.6188323736975168	70.26396095953118	48.766237766801666	106.33181016900429	66.77222648297136	0.9054794520547946	0.7147422421614198	62.61014493734867	53.98331039611397	93.01006455277248	86.78668447505525	0.8961384820239681	0.8760563380281691	0.7082158364842273	0.6983817191456636	58.29672766673132	89.89837451391386	0.8876712328767123	0.703922335632882	102.8697532740656	102.93282611905666	99.87702841474426	82.25518924034064	1.3715046604527297	1.7619718309859154	0.19788312937170494	0.023336348117343288	102.90128969656112	91.06610882754245	1.547945205479452	0.07686129764290528	77.13899080544675	81.70510713618255	104.85968751135178	104.34044549018856	0.9800266311584553	1.1028169014084508	1.0
YBR262C	112.80553749558884	121.480680497207	184.3707059899693	186.1096043223676	156.86342278709623	111.56562469141922	206.6946586062901	202.93165438709548	1.2401960784313726	0.8422664624808576	0.17622992915682295	0.32022066102287255	134.21452373925771	117.14310899639793	204.81315649669278	185.24015515616844	1.0363924050632911	0.8711912716356227	154.4214644672634	152.8817227295779	206.7358298562505	207.9433091374512	1.2205882352941178	1.125574272588055	0.20238040146116693	0.4771007963718728	153.65159359842065	207.33956949685086	1.1724683544303798	0.3414226209936556	108.75836403071985	108.17742942809012	240.23785024143405	198.83233783166835	0.7401960784313726	0.8330781010719756	0.07995350652199171	0.3166233841627293	108.46789672940498	219.5350940365512	0.7816455696202531	0.15692266530881427	139.249466921998	124.28425919469883	167.27819669440524	220.9595042267144	1.3594771241830066	0.8606431852986218	0.06886707071479942
YBR263W	164.14242247505155	149.80716985116663	137.6733438531575	109.2783507595476	143.16627527799304	192.78370335217735	137.23732982931838	129.39249733194498	0.875	1.086797957695113	0.4542251205170438	0.6710017669447956	167.9749893150852	156.9747961631091	133.3149135806317	123.47584730635255	0.9913453973249411	1.0	128.5169828752828	116.17929510109867	118.21600295374968	131.27441519350356	0.9119127516778524	0.6455142231947484	0.6054507017862352	0.016274344427207262	122.34813898819073	124.74520907362663	0.7718332022029898	0.1612671278426109	196.6801363704844	195.8009447233164	141.1974171729629	113.48034079285488	1.1686241610738255	1.2582056892778994	0.3791963407445451	0.19501827208988348	196.2405405469004	127.33887898290888	1.2124311565696302	0.24644235019887173	172.78911035624537	162.0895929488578	138.0162776977847	133.22515809078553	1.0503355704697988	0.887673231218089	0.8078322883975264
YBR265W	74.17595464611995	78.54424345649963	87.4897232640035	78.33570140580103	68.68724382034576	54.16240069153768	79.80177011435839	78.33744202124416	1.0153301886792454	0.6889332003988036	1.0	0.1542898511949931	61.42482225594172	76.36009905130979	79.06960606780127	82.91271233490227	0.8436482084690554	0.48504916975664314	71.03697864417308	60.24864611784477	74.47522557772831	70.7577928818773	1.125	0.8484546360917249	0.6469812096324559	0.5533439733753984	65.64281238100892	72.6165092298028	0.9815418023887079	1.0	69.84028058617442	62.46254095991213	77.67708891710339	64.77327695792883	1.0601415094339623	0.9611166500498505	0.9088268292077737	0.9052277627997922	66.15141077304327	71.22518293751611	1.008686210640608	1.0	95.51923264116937	90.63139009081048	98.33313359567316	96.1322813897439	1.1450471698113207	0.9401794616151545	0.5934182981900812
YBR267W	29.971802830091512	32.94099959108382	110.63789405331676	99.26272837243803	34.3832170312468	25.09654768944205	155.28929473741428	119.47934931122482	0.8154981549815498	0.6325301204819277	0.57111026243962	0.18022123026733505	29.739882360344424	31.456401210587668	137.38432202431954	104.9503112128774	0.72	0.2487985871241588	46.89876865305424	39.497018712826446	169.60071030239223	106.42052044589072	1.022140221402214	1.1174698795180722	1.0	0.6804249029107083	43.19789368294035	138.01061537414148	1.0433333333333334	0.8939462585604894	33.70873271127574	29.445311929676	81.11533386435488	81.52127047161525	1.5350553505535054	1.0873493975903614	0.14467434311925717	0.7673317694233115	31.57702232047587	81.31830216798507	1.2933333333333334	0.46150303876953197	30.304615937943804	30.989728421677796	89.64422177740165	94.60841479130607	1.2472324723247232	0.9879518072289156	0.4581674580964461
YBR268W	65.15515290553081	84.60029667017103	202.46749823896943	229.79061015365627	132.4519344764922	97.58066822826888	229.106531177178	240.3369554403256	1.7950310559006208	1.1032608695652175	0.0012644516215689658	0.6000632282074121	115.01630135238054	74.87772478785092	234.7217433087518	216.12905419631284	1.416184971098266	0.04526725931472565	129.14389498686955	132.65093738432114	256.6565980243108	261.3954033452191	1.562111801242236	1.377717391304348	0.014612066136622233	0.058720849585351356	130.89741618559535	259.026000684765	1.4595375722543353	0.027953163524983584	124.24075770727345	124.23627194432648	237.62181482739044	348.7791836196168	1.624223602484472	0.967391304347826	0.008212463116621757	0.8691015479008957	124.23851482579997	293.2004992235036	1.2254335260115607	0.23384164127518145	119.45913802407088	90.71601323748726	258.66504521673164	248.75199497076585	1.434782608695652	0.9918478260869565	0.05143649505211761
YBR269C	347.88417652489943	425.14001461147626	204.69422483291908	213.893210939088	515.6560362248294	608.5409612488244	264.4303140777395	233.2060406545664	1.1470588235294117	1.312374245472837	0.24419399922738355	0.01909550689525265	562.098498736827	386.5120955681879	248.81817736615295	209.29371788600355	1.223064428803465	0.08378712305736236	514.2042167427805	471.0986228454552	210.91866876939824	238.5629807263456	1.4341176470588237	0.9934607645875252	0.002559353071866358	0.9539476261130879	492.6514197941179	224.7408247478719	1.1867893881970764	0.1569102386481026	613.3523756377782	589.2728501847394	284.59762592406884	202.1908310838358	1.2676470588235293	1.4657947686116701	0.0392823198796735	0.0012622610956435796	601.3126129112588	243.39422850395232	1.3378451543042773	0.011228102329732016	361.0464890159872	349.57944534411325	172.0684866006954	164.52693046162474	1.2341176470588235	1.0689134808853118	0.11057816134232026
YBR271W	15.0498464633923	14.46239183793788	66.91780439512667	71.6269442180019	16.857772767706653	15.083399077061614	99.54588348394108	76.00867747364693	0.7511111111111112	0.9801980198019802	0.4293841497059034	1.0	15.970585922384133	14.75611915066509	87.77728047879401	69.27237430656427	0.8544600938967136	0.6903304776165147	21.261148223502747	18.206044191737803	103.45698657397966	94.50565927562104	0.9155555555555555	0.9554455445544554	0.8515495431448507	1.0	19.733596207620273	98.98132292480035	0.9342723004694836	1.0	14.963781108108083	14.311226568380825	87.81261727289818	95.9648145860998	0.7555555555555555	0.7376237623762375	0.4208131189077072	0.5391611034116717	14.637503838244454	91.888715929499	0.7464788732394366	0.540219294374656	18.06747106334261	19.453225508127854	102.32394091807464	87.6784138761668	0.7866666666666666	1.0990099009900989	0.5624791919855656
YBR272C	30.116553014214112	39.30798667959981	86.48710062570152	94.55907151942849	33.90947100112877	29.32549871696515	110.79724024573238	101.31119379931634	0.8793103448275863	0.6947115384615384	0.6629037977896486	0.20748137453709875	31.61748485904696	34.71226984690696	106.05421702252437	90.52308607256501	0.7780678851174935	0.39264780172736646	31.815789663027328	46.7282806504544	101.49809414751438	108.17884091145044	0.8994252873563219	1.0384615384615385	0.7677764039517911	1.0	39.27203515674086	104.83846752948241	0.97911227154047	1.0	44.242711683549416	35.72419009286203	111.66386291284792	111.89998807796036	1.1379310344827587	0.7668269230769231	0.6809668255364181	0.343253827721587	39.983450888205724	111.78192549540414	0.9347258485639686	0.8908877176217291	36.294008948285416	38.503531737926025	116.07593904100834	105.9837952428549	0.8994252873563219	0.8725961538461539	0.7749209627922256
YBR273C	60.71748144218045	63.490834977027234	77.26633175905191	80.06080769049171	56.95322016856664	53.03956517616239	83.44118071789846	83.69943721802382	0.8689567430025446	0.7994955863808323	0.625850581804959	0.3979538650298253	54.996392672364514	62.10415820960384	83.57030896796114	78.6635697247718	0.8339670468948035	0.4652188717023643	61.90038166011328	65.19719127684134	75.55716681283938	91.63098226613027	1.0419847328244274	0.8978562421185371	0.9032823681788562	0.7260165461424766	63.54878646847731	83.59407453948484	0.9632446134347274	0.9052114801711434	58.44908699478088	55.49544923526717	91.26007785834294	87.65191147976606	0.8142493638676844	0.798234552332913	0.4707994124015069	0.400517236305237	56.97226811502402	89.45599466905449	0.8073510773130544	0.338948272749106	54.994958679937405	54.45383034777964	68.6114965121904	72.0436610726629	1.020356234096692	0.953341740226986	1.0
YBR275C	9.6251258376828	9.739692842605384	50.84735594736173	53.95855159772537	8.01421302267982	11.669726812511374	53.08045487864376	54.16873807429516	0.798941798941799	1.1878453038674033	0.7975170874228726	0.8093570901998168	9.841969917595598	9.682409340144092	53.62459647646946	52.40295377254355	0.9945945945945945	1.0	8.17668771845134	9.111625997142534	47.40126008467252	50.29387380280974	0.91005291005291	1.0	1.0	1.0	8.644156857796936	48.84756694374113	0.9567567567567568	1.0	11.506007929631698	11.03612414718588	54.77577135420884	55.59870970613933	1.1111111111111112	1.0939226519337018	1.0	0.8104209457232555	11.27106603840879	55.18724053017409	1.1027027027027025	0.8115534370869157	17.17645487064804	17.239095308388915	83.20887297459944	75.30579961546928	1.0899470899470898	1.2651933701657458	0.8278810930197611
YBR276C	14.81708423114302	12.714058590096595	75.97050150896553	89.02128008535094	12.231995872109296	12.993013618623507	89.61164236320963	87.12209078456011	0.7025641025641026	1.041958041958042	0.5272971006462264	1.0	12.612504745366401	13.765571410619808	88.36686657388486	82.49589079715824	0.8562874251497005	0.8312009115851035	10.65828273973996	12.086293789410457	97.3297884925964	101.02491559006758	0.5641025641025641	0.8391608391608392	0.19455512645127926	0.830141284597105	11.372288264575207	99.177352041332	0.688622754491018	0.5145494972727044	15.03735288235349	16.034211257954357	115.25843832812004	124.22441448799236	0.6666666666666666	0.9020979020979022	0.4192007371915969	1.0	15.535782070153925	119.7414264080562	0.7784431137724551	0.6828684540658843	17.623261932036666	20.024332204949424	136.4482153020603	109.3234707347769	0.6615384615384615	1.2797202797202798	0.3226682459064836
YBR278W	50.31449186085767	53.10153990925349	107.22401738622118	128.15732126718623	51.51151084212184	42.87614798703402	121.7079127160508	120.55217450058656	0.9019189765458422	0.8599033816425121	0.7200045228486225	0.5460597785958554	47.19382941457793	51.70801588505558	121.13004360831869	117.6906693267037	0.8883826879271071	0.7189032114497362	51.08865864572582	67.21829597822772	139.08423760254058	137.6042764685401	0.7825159914712154	1.1787439613526571	0.34272963819529473	0.5085549044908423	59.15347731197677	138.34425703554035	0.9749430523917996	1.0	48.80219511930965	51.81495935087762	163.9551263573381	185.4206320877564	0.6353944562899787	0.673913043478261	0.05682249935052732	0.08662884792066408	50.30857723509364	174.68787922254722	0.6560364464692482	0.0804324583563708	60.04023841214327	57.29113333220681	150.9522875817046	144.5532761721639	0.8486140724946696	0.9565217391304349	0.5649166567953945
YBR279W	68.0452788868802	66.23007285702441	134.6678449757208	120.995612995118	68.32215653905615	71.01060913807657	124.66801201255636	119.81245282669929	1.0851485148514852	1.0840950639853746	0.750944919803208	0.7481924274754115	69.66638283856636	67.1376758719523	122.24023241962783	127.8317289854194	1.0857142857142856	0.7503280220518231	62.42354081889593	78.12122069389832	117.56286371576202	116.52853085659936	1.0514851485148515	1.2248628884826325	0.9138301421417653	0.3975188094923069	70.27238075639713	117.04569728618068	1.1428571428571428	0.5939788399919769	77.26496037191293	77.54072500475905	112.97768433115424	104.12990072752604	1.3544554455445545	1.3619744058500913	0.17322770540935406	0.19886649842712803	77.402842688336	108.55379252934014	1.358095238095238	0.1694669014101169	73.31463952617901	89.77279793969684	100.87936763452537	119.69031879624424	1.4396039603960396	1.3711151736745886	0.10858351835190125
YBR280C	53.51252166488652	52.64546956091656	91.18658201383025	112.77892155239908	53.37656388148584	47.65287844566279	100.9191998279184	92.89717757165282	0.9011925042589439	1.0985010706638114	0.7175134575146835	0.7137787792101606	50.51472116357432	53.07899561290154	96.90818869978561	101.98275178311467	1.001923076923077	1.0	53.66643240945876	65.53703826215825	99.51703763681678	115.7308767409462	0.9182282793867123	1.2119914346895073	0.808444091972362	0.42582906740603366	59.6017353358085	107.62395718888149	1.0653846153846154	0.9066973895884479	50.642475988525725	51.691713645747335	103.5428129471764	87.60544643506857	0.8330494037478705	1.2633832976445394	0.46687095672982193	0.3938426477246378	51.16709481713653	95.5741296911225	1.028846153846154	1.0	36.696987954447344	38.31289717673113	67.73207149474229	65.71211933509136	0.9233390119250428	1.2483940042826551	0.7894244634112102
YBR281C	19.85241437197837	17.96025263048739	55.19439113338362	66.28018352963052	20.33706308376829	22.52137226555085	79.07728142856233	69.39998894615186	0.7138888888888889	1.1992619926199262	0.4629816454777519	0.5895509781076558	21.42921767465957	18.90633350123288	74.23863518735709	60.73728733150707	0.9292604501607716	1.0	19.6427701477806	18.93272613105376	71.98239812373717	72.29691864362474	0.7583333333333334	0.966789667896679	0.5776871435894466	1.0	19.28774813941718	72.13965838368095	0.8585209003215435	0.8522359423528327	29.02483135503925	32.8300898655143	96.82103632100674	100.95642168228086	0.8333333333333334	1.1992619926199262	0.7331632077459591	0.6170771159450046	30.927460610276775	98.88872900164381	1.0064308681672025	1.0	25.90260352855061	26.7170116842802	107.4284837565845	87.61149923364036	0.6694444444444444	1.125461254612546	0.28952293305996224
YBR282W	219.62214882004267	216.01509328175248	97.1690028019647	113.1085321424984	275.8532899224123	325.3105365080171	117.11230587360278	108.92392514674331	1.0420353982300885	1.5638743455497384	0.8056234196714134	0.004850384928109352	300.5819132152147	217.81862105089758	113.01811551017305	105.13876747223155	1.2837837837837838	0.12316858516350776	191.46582914830805	261.2442642581555	112.32557932838932	120.24575662955743	0.7544247787610621	1.137696335078534	0.10662380213884173	0.4241651429811905	226.35504670323178	116.28566797897338	0.9396718146718147	0.7421444736418501	202.25239626765443	283.8960765762697	146.52500429839282	143.3339110765548	0.6106194690265487	1.03717277486911	0.0028479721969084234	0.8768104222497486	243.07423642196207	144.9294576874738	0.8093629343629344	0.20713258060250767	299.1747248200384	318.0902938096313	125.4348301461959	130.48956384042592	1.0553097345132743	1.2764397905759164	0.7459578855790343
YBR283C	184.2960039327872	166.10888814641555	287.4742403286155	306.0399241493148	142.6290659898955	191.2203281602692	311.5597058590745	284.66349413027893	0.7145085803432137	1.2375690607734806	0.015916736706640046	0.12297895689139623	166.92469707508235	175.20244603960137	298.1115999946767	296.75708223896515	0.9491525423728815	0.6837648204383613	145.53316876120874	141.1965699795353	321.5710146573025	325.1943365941211	0.7067082683307332	0.7992633517495396	0.011383518969558915	0.11021198435646296	143.36486937037202	323.38267562571184	0.7508474576271187	0.0386078578481375	149.41911724263448	153.72091712927033	315.4491688126681	324.4764941487455	0.7394695787831512	0.87292817679558	0.028870423524334915	0.3361407146212781	151.5700171859524	319.96283148070677	0.8033898305084746	0.11512753767833746	181.19262114798195	167.11862566564818	403.5174705381014	351.5276791673708	0.7004680187207488	0.874769797421731	0.006316821862150316
YBR286W	819.5590838877384	782.4730570286443	429.5520802386617	405.7612036719332	641.2514879317195	706.4956541123607	316.3383260301989	333.55082988188263	1.0623689727463315	1.0985477178423235	0.5249058314231965	0.3208602487042854	673.8735710220401	801.0160704581914	324.9445779560408	417.65664195529746	1.08133472367049	0.3902881328667389	688.003938028709	688.0107567057802	292.7116989535496	338.6339363886425	1.2316561844863734	1.053941908713693	0.022599415913428775	0.5881175292888117	688.0073473672446	315.672817671096	1.1360792492179352	0.16003331275726568	614.8548173313704	618.0748931993267	291.7627375135436	238.8288424147096	1.1042976939203355	1.3423236514522823	0.2874921694134519	0.002745457043594012	616.4648552653485	265.2957899641266	1.2116788321167884	0.04736688898470869	632.9645668242574	584.9051043895688	249.5611916699975	256.735819543713	1.329140461215933	1.1815352697095436	0.0029296476618984567
YBR288C	39.1669917277104	49.18621899428549	80.1448287705609	83.1209797954245	48.141218812605175	30.332877364740224	89.80363028082026	87.77177008473926	1.096114519427403	0.5844594594594594	0.7914768520895714	0.057116722248081224	39.2370480886727	44.17660536099795	88.78770018277976	81.63290428299271	0.8170055452865064	0.5032981011639717	60.60150412005205	48.08812562445477	83.0966936973341	88.63836071132155	1.49079754601227	0.9172297297297298	0.15912136449083422	0.799855046678783	54.34481487225341	85.86752720432783	1.1700554528650646	0.6100963076721825	45.43350930650209	49.00624331604744	89.35774258538787	90.6763982258631	1.0388548057259714	0.9121621621621623	1.0	0.800720841063956	47.21987631127476	90.01707040562547	0.9704251386321626	0.897273829808052	80.924778393557	83.20049667465844	111.98107858140494	110.6271304715114	1.478527607361963	1.2702702702702704	0.11945588077725872
YBR289W	65.1426320978622	59.19738091555332	43.60577573874704	40.53751117894973	56.2823189513456	64.96644478418438	34.39226899379634	40.73989181717071	1.0950468540829985	1.0924657534246576	0.8836789862081438	0.8858138521789223	60.62438186776499	62.170006506707765	37.566080405483525	42.071643458848385	1.0920162381596754	0.7740047771174001	49.31477704293968	53.048792683916034	29.35395353428788	34.23081510135241	1.1244979919678715	1.0616438356164384	0.761572724995908	0.8815548114226195	51.18178486342786	31.792384317820144	1.0893098782138024	0.7635719991452865	69.2798263458264	68.58347038808614	31.241851080308688	37.60318585827912	1.4846050870147256	1.2493150684931507	0.1952957897961981	0.4725703873130047	68.93164836695627	34.422518469293905	1.3552097428958052	0.3148577271754993	74.72446081406912	70.8478074851358	38.71401146365337	41.27272836065702	1.291834002677376	1.1760273972602742	0.40288748069506497
YBR290W	72.46227285755297	74.2236899714389	171.82694999197258	189.14509775555663	75.17025085269245	72.48873991452761	173.74872734637313	177.95908380467682	1.0260663507109005	1.038265306122449	0.9216198806244894	0.8455044230581071	73.82949538361004	73.34298141449594	175.85390557552498	180.48602387376462	1.0344827586206895	0.9218099976271075	74.91697383323225	73.5392015802967	166.86050653142036	169.4657409916803	1.0639810426540286	1.107142857142857	0.8429700238387065	0.6253201435026436	74.22808770676448	168.1631237615503	1.086206896551724	0.6947105753429579	88.52480272774284	97.66236933820662	222.0972951442908	218.5496620099779	0.9454976303317536	1.1403061224489797	0.777216522453922	0.5222014605392747	93.09358603297473	220.32347857713435	1.041871921182266	0.8529764890307421	84.95943369100763	86.06780351099306	180.70291710234287	205.28003494319503	1.113744075829384	1.068877551020408	0.6305676030848051
YBR291C	68.84067776815283	76.92132442049463	156.05747739398618	165.52539942019877	81.72827814964336	119.29559235076944	205.47089469607477	200.2907937441339	0.9024943310657597	1.2817204301075267	0.6250315749714117	0.17904819091069435	100.51193525020639	72.88100109432372	202.88084422010434	160.79143840709247	1.0927152317880795	0.6410195918966981	78.37449742847005	70.19198125650995	208.96745056889563	182.64362902092952	0.8503401360544217	0.8258064516129032	0.4898156017245079	0.37580764845542236	74.28323934248999	195.8055397949126	0.836644591611479	0.4304319333343731	105.5229893570371	103.4408705071032	196.324611483698	196.96941951189055	1.217687074829932	1.129032258064516	0.3021667023791482	0.5199923935683962	104.48192993207016	196.64701549779426	1.1721854304635762	0.40366227735229215	84.74855236328125	80.83067120696587	207.3645864162227	186.01344341606944	0.927437641723356	0.9354838709677419	0.77013589728934
YBR294W	270.6460033735437	219.8893110382481	356.9553792582419	313.9234258208514	361.4467917373816	413.62671540918177	516.280601997122	575.8599231181848	0.9234828496042216	1.0257142857142858	0.45825399320925453	0.8273768769052516	387.53675357328166	245.2676572058959	546.0702625576535	335.4394025395467	0.9712722298221614	0.7887606352186325	450.8439545200372	464.83349494896623	694.1575357122865	767.3344596831306	0.8562005277044855	0.8657142857142858	0.12899848356018695	0.18306630250064845	457.83872473450174	730.7459976977086	0.8577291381668947	0.13362032154070247	610.0535025954513	668.4307060777168	954.095335493702	1022.9038588278632	0.8430079155672824	0.9328571428571429	0.0824403925418617	0.5096157756077356	639.242104336584	988.4995971607826	0.8850889192886457	0.2174911052824697	537.475516407027	589.1898901564251	737.7374010811777	748.7884186532403	0.9617414248021108	1.1242857142857143	0.6930618417047056
YBR302C	280.02439468312565	302.51471365614634	216.86185925892983	208.72887292818817	343.568254998244	240.27612324448967	237.68116977045415	241.1603837521953	1.1200619674670798	0.6873706004140786	0.3862557992246036	0.0033444598440863027	291.92218912136684	291.26955416963597	239.4207767613247	212.79536609355898	0.8904309715120526	0.34713558834604474	370.87061883605327	445.909826792866	282.2706850307746	295.5447564742529	1.0178156467854378	1.041407867494824	0.9520802701510258	0.7692999397956668	408.39022281445966	288.90772075251374	1.0328707085463842	0.8124534360851499	726.2942251194662	686.1598167050256	423.893217518197	418.4561407694082	1.326878388845856	1.131815044858523	0.011214812063676092	0.27207067432666193	706.227020912246	421.17467914380256	1.224981738495252	0.06959506190033002	365.13740487228745	370.3591183527077	244.16205785299672	254.31156151985635	1.1580170410534472	1.0048309178743962	0.2445516549950454
YCL061C	14.058190917692087	13.445429936759064	46.73602447280079	47.0066087129643	11.568462178754856	14.590669702765322	42.78381158781004	44.29349779785933	0.8970099667774087	1.1503496503496504	0.8222550715087316	0.8279833253180545	13.079565940760089	13.751810427225575	43.53865469283468	46.87131659288255	1.0238907849829353	1.0	10.81080192426048	12.639091805858577	39.63903383713778	41.89855301203206	0.9069767441860466	1.055944055944056	0.8177618613551727	1.0	11.724946865059529	40.76879342458492	0.9829351535836177	1.0	13.840264343133288	12.574095836724531	47.49442471899541	48.50721961967297	0.9667774086378738	0.9055944055944057	1.0	1.0	13.20718008992891	48.00082216933419	0.938566552901024	1.0	24.738690107285198	23.56476675706871	76.2188652853499	78.22230241164218	1.079734219269103	1.0524475524475525	1.0
YCL059C	60.9955504085349	81.7176106708857	181.69707338474248	190.7297231441769	79.13636823082356	57.12070791162935	218.89489391852624	205.27551849357107	1.0773809523809523	0.6495327102803738	0.6924851997403905	0.03769478276873943	68.12853807122646	71.35658053971031	212.08520620604867	186.21339826445967	0.8381201044386423	0.43022905326364663	87.48994974992237	90.55612313935003	275.1161836281923	203.78199636432365	0.9464285714285714	1.0373831775700935	0.8466276032530768	0.8548344123967744	89.0230364446362	239.44908999625795	0.9712793733681462	0.9256628604746981	75.52462898602288	76.56967046384965	184.57775449371536	209.70900280926324	1.2172619047619047	0.852803738317757	0.3153234445182752	0.45095493898168754	76.04714972493626	197.1433786514893	1.0078328981723237	1.0	74.37557092647488	74.98253503004095	217.32775159823495	206.90745176117625	1.0178571428571428	0.8457943925233645	0.9202826532766433
YCL057C-A	537.8585616589695	529.5885269858945	83.26576531805982	73.39940057299482	670.293197303553	716.6947045997626	73.25595033357507	75.0706292574028	1.4164086687306503	1.3232155232155234	0.040720251492157286	0.11505498184152774	693.4939509516578	533.723544322432	74.16328979548894	78.33258294552732	1.372321690636924	0.0695193997148668	551.9411786547222	496.8960504564516	59.32188309620127	64.09249232203754	1.440247678018576	1.0745668745668746	0.04936137198370551	0.7169656247149121	524.4186145555868	61.70718770911941	1.247285001467567	0.24064193207959333	545.2474394225942	477.1961892108317	63.70163736692968	54.44859125725975	1.324922600619195	1.2146916146916147	0.11250585553511283	0.3013932279233593	511.22181431671294	59.07511431209471	1.2700322864690343	0.20401326196857272	513.3272238428913	479.75217340705296	37.199766812096975	53.149557041459374	2.136068111455108	1.251004851004851	0.0001593740832342475
YCL057W	63.08225142386365	56.48125372152784	88.75194043005342	84.99691821971098	58.66043743252296	71.75030298326489	92.36785246260536	93.16264606079196	0.8931082981715893	1.1578947368421053	0.6386476552594202	0.6408568002537804	65.20537020789392	59.78175257269575	92.76524926169866	86.8744293248822	1.0218023255813953	0.907389831878048	60.1553868870877	58.100525761701135	81.55856322169329	94.21307906023593	1.0379746835443038	0.9278195488721804	0.9060320415951011	0.810425675208259	59.12795632439442	87.88582114096461	0.9781976744186048	1.0	68.31699621119506	64.42026696279525	103.94420328651935	87.47471499288142	0.9240506329113924	1.106766917293233	0.7343827224920401	0.7213441309364228	66.36863158699515	95.70945913970039	1.007267441860465	1.0	55.6087981842984	57.70537945856849	85.77361962875048	71.49770245400647	0.9113924050632912	1.2135338345864661	0.7205115881809945
YCL054W	19.523303843274395	16.539670311039163	140.7725102624235	127.63376575889532	19.40596691129977	18.160759233588557	166.56482786625804	139.88056957185785	0.841726618705036	1.0	0.7305340459748118	1.0	18.783363072444164	18.03148707715678	153.22269871905795	134.20313801065942	0.917910447761194	0.7264725740152391	18.99372247708713	21.886650400932307	200.5311246173798	129.11422532429276	0.6834532374100719	1.3076923076923077	0.2929360531530992	0.4874299647503665	20.440186439009718	164.82267497083626	0.9253731343283581	0.8630408678041347	16.112854399444526	18.513210713195058	106.42417461734088	110.67088754908173	1.0863309352517985	1.2846153846153847	0.8558458644968925	0.582192798027803	17.31303255631979	108.54753108321131	1.1865671641791045	0.7179189427885864	17.551062418230426	14.932312683509226	105.78815969357296	104.86313727976538	1.1942446043165467	1.0923076923076922	0.7192887021627212
YCL052C	56.05740162189901	60.91524044676895	104.11850474674442	111.84022913497007	64.85898195841031	51.33113197710541	107.11408162506967	103.31649281599816	1.1263940520446096	0.911926605504587	0.6494568760029057	0.7265995738989441	58.095056967757856	58.48632103433398	105.21528722053392	107.97936694085725	1.018450184501845	1.0	57.91402030836208	60.21215390335788	107.20006158069545	119.72697463512178	1.003717472118959	0.9229357798165136	1.0	0.8218889634030264	59.06308710585998	113.46351810790861	0.9612546125461254	0.9091032753522879	58.8282210297745	74.60101045819465	139.30788943846733	136.42152820835972	0.7843866171003717	1.0036697247706423	0.3043851157752746	1.0	66.71461574398458	137.86470882341354	0.8929889298892988	0.6575373808058222	67.00432421221925	61.85626548430129	137.85105895324378	126.3105788942336	0.9033457249070631	0.8990825688073394	0.7377978248890776
YCL051W	21.2243797368453	22.44173971265856	48.73961820797709	55.71839145126247	24.306493432589143	24.39086531715237	42.91326450179732	50.67907605139349	1.301149425287356	1.193548387096774	0.4725830754813714	0.7238253992998126	24.348679374870756	21.83305972475193	46.796170276595404	52.22900482961978	1.244019138755981	0.5892496386716712	20.85047314522641	21.28691647118244	41.70084174940084	46.95689527433702	1.1494252873563218	1.1240694789081886	0.8507089578493214	0.7196775686645804	21.068694808204427	44.32886851186893	1.1363636363636365	0.712563137223442	25.845289059931822	28.87137399248444	43.84019593309592	54.01334085949468	1.3563218390804597	1.3275434243176178	0.47265562021024926	0.496593260393852	27.358331526208133	48.9267683962953	1.3373205741626797	0.3831419205559031	31.24012621152901	37.87865584351187	44.32356435188935	53.76115157172641	1.6206896551724137	1.7493796526054588	0.22422240071067506
YCL050C	183.47225096925172	187.27537961001784	77.04835162765991	75.93528761684807	160.18097090791915	178.98454299883363	49.346022099699866	63.882748032448085	1.3632927341453172	1.1362530413625302	0.1432903476443359	0.5497300154052137	169.5827569533764	185.37381528963476	56.61438506607398	76.49181962225398	1.23607098638052	0.30808484732940566	165.82899499947214	163.8670954827833	59.30494278690589	60.85360699246701	1.1742965140697186	1.092051905920519	0.47791858028355166	0.685622630103037	164.84804524112772	60.079274889686445	1.132480396203054	0.61261278952746	176.73457057033352	189.09794331592357	42.43618705646002	49.515157799135615	1.7492650146997062	1.548661800486618	0.010708751127539306	0.038792131082584114	182.91625694312853	45.97567242779782	1.6421791167973587	0.020671967259020478	147.61824947938146	134.49016980877303	38.678885266053335	48.50139685704505	1.6031079378412434	1.124493106244931	0.036710560102173335
YCL047C	39.890237698987775	40.56909845730215	55.63592557129711	71.09776669951455	46.76288861184937	51.40429137541115	95.24929847151373	97.00051057437643	0.6847977684797769	0.9281961471103328	0.16955025601285928	0.7942264625033866	49.083589993630255	40.22966807814496	96.12490452294509	63.36684613540583	0.804724409448819	0.4236610146127898	36.56987317589349	43.83591904563936	88.28345489849721	71.87962851259167	0.5774058577405857	1.0683012259194395	0.06220543808036083	0.8901635594745959	40.202896110766424	80.08154170554444	0.7905511811023622	0.4044994370907119	48.21132701728972	56.67755654624422	121.01926932120575	148.70430309363505	0.5550906555090656	0.6672504378283713	0.03996175429884422	0.12511361911848812	52.44444178176697	134.8617862074204	0.6125984251968504	0.06537289741507082	65.55941066683945	66.85884580849171	155.8005737468221	128.62962257038234	0.5871687587168759	0.9106830122591945	0.049324381314485286
YCL045C	96.43559015857517	83.62951603212593	63.10327927656236	57.96500359395306	77.58433087050713	93.42581009078263	54.24815982144638	66.90448435519667	0.9358638743455496	0.9674289674289673	0.8106205229455105	0.9067267755788915	85.50507048064489	90.03255309535055	60.576322088321525	60.53414143525771	0.9495628782784128	0.8138440927549493	77.5473784345657	92.38292193784734	41.95787356491736	50.75458400657525	1.2094240837696335	1.2612612612612613	0.45230757337272903	0.39056378454276663	84.96515018620653	46.3562287857463	1.2326832548755884	0.4598478189878112	90.08215281131712	104.92322669831223	47.24220612502194	49.16999769073544	1.2480366492146597	1.4788634788634787	0.3986822123121717	0.14426815729215917	97.50268975481467	48.20610190787869	1.3604572965702757	0.22903050458705848	105.0268737412585	93.40613853184324	49.31653296303213	55.25682860418715	1.3939790575916229	1.171171171171171	0.15868228227228248
YCL044C	55.06700755418965	63.57643174561122	24.48694888915197	23.47636702979181	71.96285571493597	94.3789358208598	21.034185679188614	26.59514491939606	1.5211204979991106	1.3105612998522893	0.2982465509407338	0.4115009977550642	83.17089576789789	59.32171964990043	23.814665299292336	23.98165795947189	1.4114793856103476	0.3925957197415561	68.93026454736759	63.16216001931195	17.70883872284282	19.906643264672525	1.7305469097376611	1.1717134416543573	0.14995361257899983	0.7217900898172624	66.04621228333977	18.807740993757672	1.4195634599838318	0.37023628394346636	78.33036450174147	82.99957481079831	13.807576401148864	17.80339101038811	2.522454424188528	1.7215657311669128	0.015026239254409126	0.15170144956501147	80.66496965626989	15.805483705768488	2.063055780113177	0.06573465159354124	61.83036920110784	72.39033305164031	13.11934222142416	19.97782514741468	2.095598043574922	1.3382570162481535	0.08855146911792582
YCL043C	294.7122883298148	277.9492505542976	145.58822278112157	135.5410626241977	286.2611970873243	336.3409298463092	108.75976709905116	139.17837453112006	1.300395256916996	1.1784495368113115	0.08294427011159484	0.27480856224937167	311.3010634668168	286.3307694420562	123.96907081508562	140.56464270265963	1.2326951399116348	0.15993727000851493	260.27661460360054	246.83277952162547	86.25822282968232	100.08382560515145	1.4906126482213438	1.2023403217942468	0.014411949729629428	0.2700709138052219	253.554697062613	93.17102421741689	1.3357879234167895	0.08277910201976645	395.01210343845537	398.43014632868335	106.8045260084942	99.17393863732396	1.8270750988142292	1.9585568015602146	4.66099624934005e-05	1.312694758297275e-05	396.72112488356936	102.98923232290907	1.8910162002945508	2.4892658270180804e-05	297.0875114914197	281.06556854846804	85.627049451056	101.05374598485588	1.7144268774703557	1.3559239395416869	0.0006097179287942222
YCL040W	831.4250763983338	772.8925707886045	789.515632453783	781.8860951677083	685.1943306897629	547.1539581020045	594.4468552240346	626.9087847629984	1.0949667616334284	0.8836032388663968	0.2309741967460357	0.11272893642084482	616.1741443958837	802.1588235934692	610.6778199935166	785.7008638107457	0.9882468168462292	0.8791951119595494	708.0220005838386	679.3390648878244	613.7837504353625	690.2251596439974	1.0959164292497625	0.9959514170040485	0.22077933617752643	0.9704301019252675	693.6805327358315	652.0044550396799	1.042115572967679	0.6038786580140267	679.1635466667835	667.5996377795409	536.3610303952818	557.9470425960669	1.2022792022792024	1.2115384615384617	0.01656167623191815	0.01291891538912246	673.3815922231622	547.1540364956743	1.2056807051909895	0.01629476118318815	539.2313090928969	560.1375324828131	568.726834918028	497.182075595099	0.9002849002849003	1.1406882591093117	0.1850513278770144
YCL039W	53.42076120045536	51.85349852095546	64.14912464681822	73.46713491916117	62.77536902569717	84.51013463976807	54.19782897057641	75.10479702046834	1.39015606242497	1.593484419263456	0.23924006054676833	0.055632570420393095	73.64275183273261	52.637129860705414	64.65131299552237	68.8081297829897	1.488888888888889	0.13343790275221987	57.37297686977759	62.25130945918199	57.28476697645477	64.48353864492978	1.2028811524609844	1.36685552407932	0.5113384827372925	0.20668364771613318	59.81214316447979	60.88415281069227	1.2836601307189541	0.36512447973401313	58.91110065782686	63.12004139106912	59.8176123755517	67.34815683699983	1.1824729891956782	1.3271954674220965	0.6006106172464388	0.25786158109184004	61.01557102444799	63.58288460627577	1.2549019607843137	0.37164659059746225	56.4193579980473	51.968834990001966	45.83058519276319	49.72421112785805	1.477791116446579	1.480169971671388	0.17425243388531372
YCL038C	39.43431932276445	41.7337615709089	70.8572836871125	75.19403290760653	41.46245045225008	37.08759732603199	64.4862788802896	73.23700756577085	1.1543985637342908	0.9117117117117116	0.6725077757588991	0.8887508813063508	39.27502388914104	40.584040446836674	68.86164322303023	73.02565829735951	1.0251798561151078	0.8890169081240373	35.98807973900427	46.36169976856344	66.75116248964125	80.74945020415628	0.9676840215439856	1.034234234234234	0.8859392886262084	0.8937403994995169	41.17488975378386	73.75030634689875	1.0035971223021583	1.0	58.415701573517616	57.97958347475098	91.9376148000185	102.01036187575912	1.1400359066427288	1.0234234234234232	0.6964260775017368	1.0	58.197642524134295	96.97398833788881	1.079136690647482	0.7972834715949253	40.79326625592411	41.28583822714679	71.50030937382952	66.73293269714841	1.0251346499102332	1.1153153153153152	1.0
YCL037C	90.87910177356298	79.64994172623004	90.44696787599378	77.12597984235785	112.10633611562268	144.6279650820702	73.93375776573696	73.86378906567539	1.5084577114427862	1.8954501452081318	0.04598204198554466	0.0027082777629381053	128.36715059884645	85.26452174989652	73.89877341570617	83.78647385917581	1.7062868369351671	0.014829144675799218	107.2828629666995	86.04763275874922	75.68438022901485	50.70660614150937	1.4109452736318409	1.6427879961277834	0.11331270745734348	0.033589455023327164	96.66524786272436	63.19549318526211	1.5029469548133596	0.09491770101031409	71.5339696476612	81.44521469815368	32.0342911413189	38.80426730198501	2.221890547263682	2.0319457889641823	0.0026694699674276877	0.004500821250665669	76.48959217290744	35.419279221651955	2.121807465618861	0.0043028073663572055	99.03839827631	101.5477760121126	45.77298496001151	49.40425453562332	2.1532338308457715	1.9893514036786064	0.0006910109200679111
YCL035C	1025.3824379788994	1112.413414672577	281.52692579040666	245.8648229168265	859.8930004814541	770.4064226942977	216.00099673641355	229.03209638750155	1.0930807248764416	0.7435897435897436	0.41762251373858517	0.004208096271237022	815.1497115878759	1068.8979263257381	222.51654656195757	263.6958743536166	0.9035520473606313	0.3298848566743806	824.2184507061374	1023.6663308898804	173.93445768729376	187.2156267202245	1.301208127402526	1.2086648983200707	0.01301108975218792	0.08133929413266808	923.942390798009	180.57504220375912	1.2622101628021707	0.030486842182580492	1116.9848248418189	1324.56450494895	341.29512240516027	231.00958915065524	0.898682042833608	1.2674624226348363	0.25408663798817027	0.020860308291629763	1220.7746648953844	286.15235577790776	1.0522940305870745	0.633997847868865	794.7488108212979	665.5995136793925	113.5774698542558	134.08663686124703	1.9211971444261395	1.0972590627763041	2.790954120714291e-08
YCL034W	132.4229268337907	137.3323696439316	262.79500367814995	334.22673925777093	130.0051535663907	105.3594534786849	275.0622545430305	277.6977090750536	0.9384920634920635	0.9221411192214113	0.7064579426298405	0.6469249177289719	117.68230352253781	134.87764823886116	276.3799818090421	298.51087146796044	0.9424778761061946	0.7055197587173601	125.45325984408204	119.64498254818233	289.74299130059154	316.3167768378166	0.8591269841269841	0.9197080291970804	0.3265125317420553	0.6052899022539144	122.54912119613218	303.02988406920406	0.8938053097345133	0.501811736124777	174.5426753100803	188.7063384337518	411.1174003949898	537.2438030169802	0.8432539682539683	0.8540145985401459	0.23209763449292398	0.23203132219123734	181.62450687191605	474.180601705985	0.8473451327433629	0.24561596904837962	205.79653764204983	197.052407538382	445.7587876679863	411.73456661744746	0.9166666666666667	1.1654501216545012	0.5389845134509981
YCL033C	173.15690092828572	203.30303850971336	178.1056363691722	212.19138053379376	190.63468487350025	140.50020279362312	179.54021433596162	196.04600324578792	1.0925925925925928	0.7484342379958246	0.6017555375390735	0.055383277239398745	165.5674438335617	188.22996971899954	187.79310879087478	195.148508451483	0.9139896373056995	0.5553016241692486	209.23191724207624	247.5909866710081	218.35219916436583	252.52242552896405	0.98559670781893	1.022964509394572	0.9426299391404928	0.8943229567096055	228.41145195654218	235.43731234666495	1.005181347150259	1.0	191.4174464676015	219.16681038565665	190.8664905684363	236.67158888473992	1.0318930041152263	0.9665970772442589	0.8247649300073427	0.8387134145524664	205.29212842662906	213.76903972658812	0.9948186528497409	1.0	153.66034957326036	152.6037411737581	154.04427246389287	132.50514764782625	1.0267489711934157	1.2025052192066805	0.9377273419968625
YCL032W	47.969846804913935	40.59995417562988	62.1681471027558	69.01965551231095	50.08519157576006	45.387583244848734	73.37724962513175	67.12888389595841	0.8847150259067358	1.1496598639455784	0.789818399605163	0.6784526560170112	47.736387410304395	44.28490049027191	70.25306676054508	65.59390130753337	1.005925925925926	1.0	49.46445273502355	55.282540882788695	74.00662092044878	75.4457128074195	0.8652849740932643	1.2465986394557824	0.6888931399156508	0.42655771092633843	52.373496808906125	74.72616686393414	1.0385185185185184	0.895041847440859	42.67174834548779	49.55957007102246	92.94564311820868	70.99427643454626	0.594559585492228	1.1870748299319729	0.06228978758513297	0.5002493839718296	46.115659208255124	81.96995977637746	0.834074074074074	0.5910007106268316	54.194984670230085	50.81302009700509	73.22613057508343	70.85047754295982	0.9585492227979274	1.219387755102041	1.0
YCL031C	110.16571747311971	114.99969855094896	269.83186330762203	268.8548236242636	125.1167064192592	115.90755763071776	296.9484107666283	249.4074139324952	1.0318627450980393	1.0864485981308412	0.876529947198643	0.6340621216910346	120.51213202498849	112.58270801203435	273.1779123495617	269.3433434659428	1.055023923444976	0.7539331821755515	106.23732853926228	150.91312296757533	309.5074309723774	261.5381253781676	0.840686274509804	1.3481308411214952	0.2994176059419012	0.050108335047708966	128.5752257534188	285.5227781752725	1.0765550239234452	0.6431373010024533	83.76109340377609	86.78120168805798	248.71326459561416	278.31874248434065	0.8259803921568628	0.7289719626168224	0.2717009624695501	0.05765239059145788	85.27114754591703	263.5160035399774	0.7751196172248804	0.1339337821560979	134.48446731691584	119.34997872040888	339.00797592798926	326.8246815813832	0.9730392156862746	0.852803738317757	0.8788170207775905
YCL030C	168.41704703262366	154.35485044589663	395.1785543749755	412.7440392219608	177.19053871891217	183.30402916951576	559.2652104178126	544.570118120021	0.7441314553990611	0.9010695187165776	0.022412546791504454	0.40748293437502675	180.24728394421396	161.38594873926013	551.9176642689167	403.96129679846814	0.8175	0.12668875376431182	150.60013854563192	139.41030725877772	480.8988962999218	456.2902881855708	0.7347417840375587	0.8181818181818181	0.021634304870558632	0.13737641688081687	145.00522290220482	468.5945922427463	0.7725	0.062497870588445394	154.79016310096458	147.0694331118569	443.0352602833661	453.9804142232809	0.8192488262910798	0.8663101604278075	0.13157287937956771	0.3153161071096592	150.92979810641074	448.5078372533235	0.8425	0.18563212085194788	72.2692219595123	93.6510278065816	329.72509205662226	348.13314489159995	0.5140845070422535	0.7192513368983958	2.2641728232336266e-05
YCL029C	20.41571046081405	19.71920234225445	41.46815528534369	39.89123040926573	26.22354581709444	26.3331008887034	46.766570944488286	51.170792299200926	1.1402439024390245	1.04251012145749	0.717799474190027	1.0	26.27832335289892	20.06745640153425	48.96868162184461	40.67969284730471	1.0892494929006087	0.856641344576254	33.51130196481875	31.39657435489691	37.271669504420096	42.62928721631183	1.8272357723577237	1.491902834008097	0.11022210922689528	0.28163858497881716	32.45393815985783	39.95047836036596	1.647058823529412	0.21052148289364447	29.41853036620428	29.16911003678193	42.76827905451198	43.71063794713378	1.3983739837398372	1.3502024291497976	0.3705231894072599	0.4651285696655686	29.293820201493105	43.23945850082288	1.3732251521298176	0.4711169858396287	40.673286061053744	38.34197845790676	44.09063270739744	53.386346157718734	1.8739837398373984	1.4534412955465588	0.08850000163434546
YCL028W	197.85762858172308	180.39804862743625	106.94641475221157	102.54772219971908	201.4866441037421	194.4689156539488	102.43868661808068	110.97925379278716	1.0632432432432433	0.9960204661739626	0.7974663625205358	1.0	197.97777987884547	189.12783860457967	106.70897020543393	104.74706847596532	1.0271317829457365	0.9317266842439473	186.91268512123332	171.2989600130965	85.01094382958917	98.4702737326501	1.1886486486486485	0.9891984081864696	0.3758230883099872	1.0	179.10582256716492	91.74060878111963	1.080841638981174	0.658843012879399	214.23772345388585	221.56952801062528	125.4073854224189	94.60712247036518	0.9232432432432431	1.3314383172256965	0.6223389363834666	0.11606371625270798	217.90362573225556	110.00725394639204	1.0968992248062015	0.6724060049533115	199.66837407670883	188.0347213761736	91.49078451184396	96.2732242941807	1.1794594594594594	1.1102899374644686	0.3833859480982985
YCL026C-B	13.870605878739948	5.708659613844533	2.601985310484084	2.049436342999567	20.458488432729958	23.318996547697783	3.8351830647435134	3.035730883555268	1.000562746201463	2.7583482944344704	1.0	0.28190413590858526	21.888742490213872	9.789632746292241	3.4354569741493908	2.3257108267418256	1.5136612021857927	0.639943074003795	9.322475441730358	5.899259543993612	1.4907312591532444	0.9151218433875477	1.1731382479834926	2.314542190305206	1.0	0.4696969696969697	7.610867492861985	1.2029265512703962	1.5032074126870991	1.0	148.28349260037876	142.81045634248795	7.518873589353021	13.16634964071092	3.699493528418683	3.8947935368043085	0.18218916876571362	0.12819202285462106	145.54697447143337	10.34261161503197	3.343549536707057	0.18274726131554983	131.4585073993102	101.65300686808372	11.861065544912304	11.852553656536545	2.078972050271994	3.07935368043088	0.3590242796376384
YCL024W	12.047051457523413	11.62065926094498	33.69679706774851	37.093908467545454	16.965003699499295	20.31483192956868	38.865345756923695	40.15474447055626	1.2206703910614525	1.6166134185303513	0.8244528903381956	0.286946856727308	18.639917814533987	11.833855359234196	39.51004511373998	35.39535276764698	1.4131736526946106	0.5092155162281016	15.826961505632587	14.456125083135746	34.07957329367031	38.9003558367745	1.2960893854748605	1.1884984025559104	0.819955592183835	0.8175795922705187	15.141543294384167	36.48996456522241	1.24251497005988	0.6478296733582539	21.453966817205387	19.78207661725888	51.82168500797626	50.20998028412997	1.1564245810055866	1.258785942492013	0.8348537577854622	0.6688719777917158	20.618021717232132	51.01583264605311	1.2095808383233533	0.6720632978502634	28.803577119929717	27.55597316278542	71.5008054111631	60.74521177316621	1.1256983240223464	1.450479233226837	1.0
YCL018W	316.89592345440866	299.4684025690536	203.14964570048025	180.2483486407837	378.9391670657226	519.8222513094697	224.5989618507631	289.26893412163173	1.0814102564102563	1.0818783865141481	0.5375346435062427	0.5491302550725112	449.38070918759615	308.1821630117311	256.9339479861974	191.69899717063197	1.087686567164179	0.5056326761787905	417.1376742481036	410.17249083257127	259.51965752868824	290.74124904301914	1.030128205128205	0.8494882600842866	0.8106102051757647	0.20347850434289932	413.65508254033745	275.1304532858537	0.9347014925373133	0.5879774016157993	281.98651402701825	277.1617202107842	169.49715973219472	170.69373703832892	1.0666666666666667	0.9777242624924745	0.6431770007508102	0.8923251028549475	279.5741171189012	170.09544838526182	1.0223880597014925	0.946604904960732	165.5093826644688	149.06692760752426	111.17622616526832	97.08081251687128	0.9544871794871795	0.9241420830824804	0.7611775416074957
YCL017C	129.3926276011246	125.80587844172176	144.65973798431415	159.07203257144556	140.62020590553078	161.36068772115675	169.18636148468528	189.96572471213452	0.9295302013422818	1.0733249051833123	0.6772158630587278	0.6308773951069315	150.99044681334377	127.59925302142318	179.5760430984099	151.86588527787984	1.0011904761904762	1.0	141.71745621080655	142.49145094934752	146.55707949435924	176.6895896232026	1.08165548098434	1.0189633375474083	0.6729703734965182	0.9345227352195264	142.10445358007703	161.62333455878093	1.0464285714285715	0.8029632514976679	154.84313235380787	162.77435221238142	219.36205113217463	184.26448390136693	0.7897091722595078	1.116308470290771	0.1484922341107509	0.5202732495735112	158.80874228309466	201.8132675167708	0.936904761904762	0.6884837236300936	130.14061024602682	141.21338617271246	173.85726027092397	177.03228142492782	0.8378076062639821	1.008849557522124	0.31462440347602016
YCL016C	21.76062829876939	21.926698677978845	34.13964498382955	44.1080498728397	25.51508500354476	26.081109492639253	53.76119249809408	47.90691472347416	0.7456828885400314	1.0945674044265594	0.5789754953134659	0.7215467805096606	25.798097248092006	21.84366348837412	50.834053610784125	39.12384742833463	0.9086021505376344	0.8568710860112281	22.057407715565223	24.369116705767297	42.52572448534481	46.106728328317445	0.814756671899529	1.0643863179074446	0.7048758694579536	0.8562595144750593	23.213262210666258	44.31622640683113	0.9390681003584229	1.0	30.60398101418455	24.91580581226412	53.216774565865656	47.72767775847387	0.9026687598116169	1.0503018108651911	0.8580104219330174	1.0	27.759893413224336	50.47222616216976	0.985663082437276	1.0	23.33930527583522	21.574448552748837	51.56283467149321	49.5963729910753	0.7111459968602826	0.8752515090543259	0.4546505746013078
YCL014W	12.981507955053806	13.59535955331045	44.76469736226565	42.008121006761456	13.703324536139135	16.505744500143052	46.985798243158605	45.02170217106416	1.006896551724138	1.132716049382716	1.0	0.8313289820662727	15.104534518141094	13.288433754182128	46.00375020711138	43.38640918451355	1.0718954248366013	1.0	10.568603934940365	11.297418577821997	35.993202052195954	39.12380813962341	1.013793103448276	0.8919753086419752	1.0	1.0	10.933011256381182	37.55850509590968	0.9509803921568627	1.0	20.707381647207896	22.634733669169037	57.22622457390697	52.201145714637015	1.2482758620689656	1.3395061728395061	0.6816859182853652	0.5488451308134568	21.671057658188467	54.71368514427199	1.2941176470588236	0.5539223817382093	25.07263387669951	23.231019337082323	60.80842077650061	57.286657837902894	1.4206896551724137	1.2530864197530864	0.3322937174520211
YCL012C	173.58499691995897	229.7069839300288	157.7129964467234	201.46035723191085	192.51335831674348	172.57649564781195	116.27616774612116	158.0295344489554	1.5040871934604905	0.9578947368421055	0.013046422056808997	0.7697498348721536	182.54492698227773	201.6459904249939	137.15285109753827	179.58667683931714	1.1852181656277827	0.28597279916414714	225.64157568528904	191.17563111785276	136.34072348173572	160.27471282159456	1.5031789282470482	1.0464912280701755	0.008893548396831444	0.7730963413788294	208.4086034015709	148.30771815166514	1.251113089937667	0.13811258606890492	176.59351017399678	178.21205716135185	106.54754305182128	102.9976906851107	1.504995458673933	1.5175438596491229	0.014050676012402256	0.006688374664186465	177.40278366767433	104.77261686846599	1.5075690115761353	0.01092314555049342	114.88014121378592	112.1067238661084	63.701093225016	73.12595228215812	1.6376021798365121	1.3447368421052632	0.011091539787115166
YCL011C	41.09929459828566	40.80037182148927	284.41365039184006	319.0035260884119	25.994471290183995	19.28589888378533	310.2038871688979	291.9679431762213	0.5793103448275863	0.515625	0.03721556491914062	0.028115736936626865	22.640185086984662	40.949833209887466	301.08591517255957	301.708588240126	0.551470588235294	0.03277946157810709	25.898664281944235	33.2412453087078	346.10683526818417	330.239398111942	0.5172413793103449	0.7890625	0.009375278350210138	0.388888858723189	29.56995479532602	338.1731166900631	0.6397058823529411	0.0992706232661939	29.60368797828665	26.607979977499856	277.7967330479842	319.3739128694851	0.7379310344827587	0.6484375	0.25364704248778047	0.12044977598996988	28.105833977893255	298.58532295873465	0.6911764705882353	0.20133906378780303	21.36378027256111	20.198574026453	305.76389127200304	294.808294907494	0.48275862068965525	0.5390625	0.007608020327489253
YCL010C	56.50352860667655	68.59483513797652	188.076320453948	221.4419925051849	65.55405231784783	60.07902975660656	230.3449448592168	222.82147475609045	0.95	0.870967741935484	0.835984625133925	0.5478536904945717	62.816541037227196	62.54918187232653	226.58320980765365	204.75915647956646	0.9081967213114756	0.6833476000261903	77.77098897792328	76.78300079834774	240.49984671076732	247.67507694611172	1.0766666666666667	1.0	0.7641289673237674	1.0	77.2769948881355	244.08746182843953	1.039344262295082	0.9223443439783501	69.89030681835936	59.30196938929272	230.0790301774261	254.5145393980987	1.0133333333333334	0.7516129032258065	1.0	0.1632562589986882	64.59613810382604	242.2967847877624	0.8754098360655739	0.5441241036988564	86.21897246823296	88.92291737276886	254.52041225283423	257.7160308255682	1.1300000000000001	1.1129032258064515	0.5577879307520264
YCL009C	369.835939687916	340.0693794802314	159.4038794808185	145.92782659765854	410.7506852904112	467.3176362478933	155.70346779031513	156.970303779433	1.1370689655172415	1.2776824034334764	0.3492247753521272	0.07684248895789111	439.0341607691522	354.9526595840737	156.33688578487408	152.66585303923853	1.2077419354838708	0.17786640329631537	400.3513494479368	330.51317524780524	124.45756670943584	142.66660691630952	1.386637931034483	0.9944206008583691	0.02167660439722971	1.0	365.432262347871	133.56208681287268	1.176774193548387	0.26278676702735604	447.37706423605766	471.8682705934292	218.7545587602017	154.9592212013184	0.8814655172413793	1.3068669527896994	0.34715501535435045	0.0561220980459315	459.62266741474343	186.85688998076006	1.058064516129032	0.6957085868528755	496.0330712819153	481.0976512297693	165.9976649400579	166.51340789051392	1.2879310344827588	1.2399141630901287	0.049449893481157206
YCL008C	57.78978779447082	55.44628322992183	21.848228603811485	19.391793293518308	60.05348678156988	83.19643208756824	21.14829518558566	23.15322094472607	1.0737240075614367	1.2567331234697448	1.0	0.5925984530920057	71.62495943456906	56.61803551219633	22.150758065155863	20.6200109486649	1.177713037144938	0.7230000142329076	55.73818592107609	50.66825500287917	15.693334528176882	16.881977611625242	1.3429111531190927	1.04966771598461	0.45085788558207307	1.0	53.20322046197763	16.28765606990106	1.1893663510560817	0.703669382586547	59.62505708150332	68.03848617478877	21.277750773389048	20.83615902143165	1.0593572778827978	1.1420076949982512	1.0	0.7140956598299798	63.83177162814604	21.05695489741035	1.1037873270211216	0.8582596853330846	73.46901532747609	72.00660480858893	17.837810261049935	19.33259711359249	1.5572778827977314	1.3029031129765654	0.26772984860601695
YCL005W-A	344.713057331644	383.9220216841626	362.3056623648477	344.74396922474057	440.5238812922183	289.2377955645878	306.72270585943585	292.9480302630834	1.5099894847528916	0.885996409335727	9.65078278409683e-05	0.3163236857289725	364.8808384284031	364.3175395079033	299.8353680612596	353.5248157947941	1.1804073714839962	0.13092699650807182	461.0809763163337	294.7771101181576	303.47612660652555	394.3673708373816	1.5972660357518402	0.670556552962298	8.238371268858633e-06	0.00019358176368949837	377.92904321724563	348.9217487219536	1.0504364694471386	0.673400374377916	508.4015714399259	563.4688626463018	473.88174256679326	377.4459658349277	1.128286014721346	1.3402154398563735	0.21766254312202976	0.0032907413887300514	535.9352170431139	425.66385420086044	1.2211445198836082	0.04773910304106816	652.587071978735	661.4979783510495	433.7068703359993	458.8181438260137	1.5825446898002102	1.2944344703770196	2.344256398333322e-06
YCL005W	31.83617101039609	28.24364918812487	63.75372210941959	71.46008264335893	46.44272224379665	50.87076308044976	86.30734919976804	82.71858443812509	1.0781563126252505	1.5569620253164556	0.7781323281093462	0.15968979667616678	48.65674266212321	30.03991009926048	84.51296681894657	67.60690237638926	1.2972972972972971	0.4016020039747405	44.39811165260818	41.21339473612412	83.72843519427705	69.40555737048415	1.062124248496994	1.5037974683544302	0.8858925728269312	0.1867063059825133	42.80575319436615	76.5669962823806	1.2590090090090091	0.5615499495966868	56.093438027357294	46.02503018098789	89.78213431802673	94.78541429841148	1.25250501002004	1.230379746835443	0.41073093963663976	0.4802756030106573	51.05923410417259	92.28377430821911	1.2454954954954955	0.4883004925491951	54.81220215030832	57.01484507346739	91.54317615873396	101.62707882767042	1.2004008016032064	1.420253164556962	0.580378205108431
YCL004W	11.760877554424033	11.102302022510507	25.060964084470505	23.440182319369576	13.810025077261006	23.801337044753723	26.070043345378867	24.25837815723915	1.1300639658848615	2.069620253164557	0.8101123012486224	0.1731338586241687	18.805681061007363	11.43158978846727	25.164210751309007	24.25057320192004	1.585987261146497	0.35928306075502214	11.960664854457292	8.668476899993685	20.80061294361683	22.98413698553438	1.2260127931769722	0.7953586497890296	0.7953381947959534	0.7848513544371329	10.314570877225488	21.892374964575605	1.0	1.0	14.169313750037212	12.317090610541316	20.754996051893112	19.79635070174408	1.4562899786780386	1.3122362869198312	0.4555592908515159	0.6142646390972111	13.243202180289263	20.275673376818595	1.386411889596603	0.6130779660397633	15.19902660545891	15.008020639026238	20.479718071382305	22.87084128235976	1.582089552238806	1.3839662447257386	0.3303013969375263
YCL001W	220.5541103326213	234.0531463419564	233.95146557381335	265.8857497041919	236.16253704060784	247.79600739563256	253.35770123263455	240.6358820018185	0.9883351007423119	1.1704545454545454	0.9480203211988896	0.2514317581126793	241.9792722181202	227.30362833728884	246.9967916172265	249.91860763900263	1.0769230769230769	0.6060865475492246	228.5228032289344	274.74755358145995	272.1522862842968	285.2201137708759	0.8907741251325557	1.0943181818181817	0.3637921352124568	0.4983348852522178	251.63517840519717	278.6862000275863	0.9923076923076923	0.9496334869001775	236.6783360578935	241.736328731754	318.7135434992743	291.5327522656371	0.7879109225874867	0.9420454545454545	0.06498525408014241	0.6174594063683277	239.20733239482377	305.12314788245567	0.8615384615384616	0.23211309156554358	315.2313690162106	280.55273862069834	418.9548205771	369.9368686157854	0.7974549310710499	0.8613636363636363	0.062828889504369
YCR002C	139.48622053972338	114.6252755692914	109.95004076739654	108.25176863751405	134.47749896615466	192.70298561129084	115.8558779732084	124.11950705467818	0.9148936170212767	1.4664778092540132	0.6524776863829649	0.03388591443533593	163.59024228872275	127.05574805450739	119.98769251394329	109.1009047024553	1.1699570815450644	0.3752698213921836	120.33986837632524	117.8630530011146	95.3080357818886	123.52326010018324	0.9952718676122931	0.9008498583569405	1.0	0.6415533341205459	119.10146068871992	109.41564794103593	0.934763948497854	0.7802635400365454	159.22665358338637	178.38272567041267	163.83868095509567	155.5115703361645	0.7659574468085106	1.0830972615675165	0.12798246983741896	0.6646438484243169	168.80468962689952	159.6751256456301	0.9072961373390557	0.608086092128123	199.59040765055977	174.25009680919032	166.40516806411787	173.36296324688925	0.9448384554767535	0.9490084985835694	0.7409601322153807
YCR003W	64.69075409651063	72.62358673363902	138.35191929812115	156.70348649957074	85.58653986056628	85.81477487823861	165.63275450677952	181.8061546129206	1.1047008547008548	1.019438444924406	0.6162514541504436	1.0	85.70065736940245	68.65717041507483	173.71945455985008	147.52770289884594	1.0602150537634407	0.7681843491422777	101.67623755133664	94.36128904477214	185.25662207897935	224.8749408486045	1.1730769230769231	0.9071274298056154	0.4375648985971532	0.6377589792679346	98.01876329805438	205.06578146379192	1.0279569892473117	0.9239273893854016	98.3631872558538	112.098434164467	221.77694986427463	333.8042772190868	0.9487179487179487	0.7257019438444925	0.8462199226644032	0.08293474683395989	105.2308107101604	277.7906135416807	0.8150537634408602	0.3018749267578444	90.35098740270637	95.036880355234	244.88371084043035	262.5049178685388	0.7884615384615384	0.7818574514038876	0.2786073952340302
YCR004C	302.0235515955375	305.8307495199339	286.3325063159897	318.07438732898703	313.32133620781724	243.85013557592103	316.6036782287424	334.9671809312411	0.9383886255924171	0.7567567567567568	0.6057131133482869	0.020310597922811043	278.58573589186915	303.9271505577357	325.7854295799917	302.20344682248833	0.8499005964214712	0.1675809525750631	306.65393247737074	315.7536874549294	283.82839168032007	335.0746416664013	1.023696682464455	0.9792099792099792	0.8611630295152495	0.866537336928211	311.20380996615006	309.4515166733607	1.0	1.0	365.2006831391655	353.50630468682425	371.45611876458935	308.2328470623333	0.9317535545023697	1.1923076923076923	0.5430295851878344	0.11791654903111298	359.35349391299485	339.8444829134613	1.0506958250497018	0.6567719728402786	402.2824211554674	364.5304779921991	377.15876937168383	328.5690596426588	1.0113744075829385	1.1528066528066527	0.9564253926581462
YCR005C	35.564367488604965	36.675811119652	207.87835721920897	226.14638985720663	107.3912509474398	64.8439598958981	815.5771076488983	318.23981672679054	0.7719298245614035	1.259259259259259	0.2261221122878097	0.3204207345588029	86.11760542166894	36.120089304128484	566.9084621878444	217.01237353820778	0.9156626506024096	0.6660052542533678	38.1598676618019	48.677440889460335	245.805381033727	395.9326379694329	0.9064327485380116	0.7592592592592592	0.8004781806682655	0.2791725729657135	43.41865427563111	320.86900950157997	0.8132530120481928	0.3935695996572268	165.97886867617294	179.98359628540356	701.1481439631112	1004.2024258812008	1.3859649122807016	1.1049382716049383	0.10837768049780537	0.6316918674869458	172.98123248078826	852.675284922156	1.2228915662650603	0.34316334575219676	227.23205602404784	192.8524720090904	1611.202074042394	1392.565835783911	0.8245614035087718	0.8518518518518519	0.3538785370738049
YCR008W	36.50267056572028	35.74361718622869	111.04105360385364	115.366187474684	33.75895625811375	42.240945794633525	117.5957442077425	113.3343125846044	0.8723404255319148	1.2032258064516128	0.6806194739108207	0.5102411925099455	37.99995102637364	36.123143875974485	115.46502839617345	113.20362053926883	1.031347962382445	1.0	27.145398397230384	30.902793375758247	99.48220768483604	94.07938186823132	0.8297872340425532	1.0580645161290323	0.567752727630315	0.8873388887091579	29.024095886494315	96.78079477653368	0.9404388714733541	0.8873388887091578	27.000527196594	30.705161096816365	91.60371643070972	85.52154822229409	0.8966565349544072	1.1580645161290322	0.7738021779124608	0.6662587634070763	28.85284414670518	88.5626323265019	1.0219435736677116	1.0	37.19027891145882	37.9583229073469	104.10946347280397	96.02912510301212	1.0851063829787233	1.2741935483870968	0.786955114055443
YCR009C	226.2845408866737	205.28286116105565	244.4589746231028	261.9527663845655	187.5738870900053	148.33259574357112	272.8928127815478	245.88683726125112	0.7419006479481641	0.7691326530612245	0.024961735212593046	0.06076203073604679	167.95324141678822	215.7837010238647	259.3898250213995	253.20587050383415	0.7593896713615024	0.04266109647501609	183.64976310369448	212.53065717160987	277.3969603235291	294.58635461138914	0.714902807775378	0.9196428571428571	0.012040439988821903	0.5172240652589337	198.09021013765218	285.9916574674591	0.8133802816901408	0.1325007124187584	204.92365433156684	240.96770518477325	330.5036895600905	357.61617641213536	0.6695464362850971	0.8596938775510204	0.0017381442240050433	0.23391737183307196	222.94567975817006	344.0599329861129	0.7605633802816902	0.03160471084278203	273.83736370669305	242.8460776782748	389.90095212008856	376.85513111553314	0.7580993520518358	0.8214285714285714	0.0245916234409318
YCR011C	99.98090214371732	101.68277837083652	280.9720392878698	325.4542521500856	97.61435882199343	109.49494589132414	316.68009606785466	337.3111256808348	0.8651685393258427	1.0416666666666667	0.4104006354499832	0.8125822323757584	103.55465235665878	100.83184025727692	326.9956108743447	303.21314571897767	0.9519519519519519	0.8088551984891221	97.2640096861228	108.17558643318698	349.28515528752126	370.04020397297455	0.7808988764044945	0.9358974358974358	0.16283579011827906	0.6936446081128256	102.71979805965489	359.6626796302479	0.8588588588588587	0.37580637007128426	91.58235293339928	89.95658901777722	336.11138361808	365.1185597826493	0.7640449438202248	0.7884615384615384	0.11465053530845279	0.1411574294344351	90.76947097558825	350.61497170036466	0.7777777777777778	0.1379482405224585	94.752557480311	101.01212520760004	402.1637325988832	363.459030914032	0.6629213483146067	0.8910256410256411	0.013470416918484834
YCR012W	4437.972964117383	5017.892931802592	5903.770713113227	6170.823269593673	6495.389754176409	5006.972120026891	6872.382539346663	7974.484001004243	1.2566489361702127	0.7724477244772449	3.36180107295586e-18	5.340552172923871e-23	5751.18093710165	4727.932947959987	7423.433270175453	6037.296991353451	0.9897828863346104	0.6944388682680523	7332.716695181341	5900.517390920421	7885.659583652641	7888.479198991096	1.2367021276595744	0.920049200492005	1.0479101285678183e-16	0.0011736371637032696	6616.617043050881	7887.069391321869	1.0715197956577267	0.00723761892830143	5506.029778199967	4511.970266424099	4460.553099629115	4195.770460638322	1.6409574468085106	1.3222632226322264	2.4734790979295976e-69	1.6885092060701585e-22	5009.000022312033	4328.161780133719	1.4776500638569603	3.5093068821754294e-43	3670.161858724309	4340.988414015228	4997.800401900925	5306.5216302700255	0.976063829787234	1.006150061500615	0.4352149400656158
YCR015C	30.40156771150951	35.40787121292097	82.90510714298446	98.72933303939833	35.42982812773647	23.561592994767597	113.83053205175248	105.87846790040236	0.8474114441416893	0.6211699164345404	0.5667107767755841	0.1360871905578676	29.495710561252032	32.90471946221524	109.85449997607742	90.81722009119139	0.7403314917127073	0.37933219944287727	45.406631173601504	36.156071690979154	121.77048479408192	126.25159518719975	1.0163487738419619	0.7966573816155988	1.0	0.41586010421195135	40.78135143229033	124.01103999064084	0.9088397790055249	0.7833408355262754	36.04814002877752	34.51358730111034	122.71288316690809	142.71811569473277	0.8010899182561307	0.6740947075208914	0.4746887417055621	0.1680099360511469	35.28086366494393	132.71549943082044	0.7348066298342542	0.32450434347302204	52.35829727945368	50.52829401570104	159.9724987846695	153.58708565585357	0.891008174386921	0.9164345403899722	0.6885271125764136
YCR017C	42.26063273223832	38.29609075945418	81.32592002782346	86.95265936481952	46.956488665818114	62.90001395145789	100.03831552635904	90.59388194164907	0.9019230769230768	1.5772727272727272	0.6961880963817768	0.10157963734164194	54.928251308638	40.278361745846254	95.31609873400406	84.1392896963215	1.2025052192066805	0.5239208300929212	48.44261059522344	46.6334506723046	91.7777381291072	101.41201661219468	1.0153846153846153	1.0454545454545454	1.0	1.0	47.53803063376402	96.59487737065095	1.0271398747390397	1.0	62.076417532307374	64.13561393531155	111.35430661825868	96.14824144453232	1.0711538461538461	1.515909090909091	0.8054932484224916	0.10714517420387888	63.106015733809464	103.7512740313955	1.269311064718163	0.3244719341233382	52.91315439840081	54.59924494082529	104.30742589379852	93.68568335164228	0.975	1.325	0.8991239255440056
YCR019W	21.30477511463638	18.21109595821479	51.07142838867738	51.34953090667753	21.75475629485885	19.25686315928223	65.04702913142256	63.63924152114208	0.800959232613909	0.8535211267605634	0.5882193708208366	0.7074043303437461	20.50580972707054	19.757935536425585	64.34313532628232	51.21047964767746	0.8264248704663213	0.7109008554713765	21.881477834170976	28.542340322633557	54.292596726268506	60.04056431538984	0.9664268585131895	1.3380281690140845	1.0	0.4825693064319443	25.211909078402265	57.16658052082917	1.1424870466321244	0.7210802678666618	17.55082777529233	21.44574409062954	59.06187790431626	52.845330851457085	0.7122302158273381	1.143661971830986	0.35457523884365527	0.851016758118927	19.498285932960933	55.95360437788668	0.9015544041450776	0.8524229351321013	25.392172150746344	28.851131219602973	59.32194218813475	58.12678281442948	1.026378896882494	1.3971830985915494	1.0
YCR020W-B	236.43257826923391	231.3013477833836	343.909624696493	364.4810868018863	302.04247858355626	616.2804963230353	362.50347004010297	363.77063098602656	1.212518195050946	2.6677165354330707	0.09640236690315773	1.6724208610737236e-20	459.16148745329576	233.86696302630875	363.13705051306476	354.1953557491896	1.915151515151515	2.5617235144292877e-09	287.49546450587025	242.3083041929069	418.0418172035722	425.2430418246027	1.0014556040756912	0.8976377952755905	1.0	0.3822940554037806	264.9018843493886	421.64242951408744	0.9515151515151514	0.6868631431159997	186.69451963168103	203.65654380451784	412.8974816743803	594.0744336378087	0.6579330422125181	0.5401574803149607	0.0006560600153161327	1.3188043687082815e-07	195.17553171809942	503.4859576560945	0.5878787878787879	1.0616017788546614e-05	380.9094309761312	432.5761672174096	654.1241047307733	600.1188777612971	0.8471615720524016	1.1354330708661418	0.12133725981717397
YCR023C	18.401821809012443	19.271981713963903	60.13595455575148	62.55183276918218	17.807330248121232	18.57147719274723	69.96070645477089	61.918405274217285	0.8333333333333334	0.974025974025974	0.7034832042430852	1.0	18.189403720434232	18.83690176148817	65.93955586449408	61.343893662466826	0.8990228013029317	1.0	19.104915740990503	20.3114112973803	58.54678265967426	71.05209685302654	1.065359477124183	0.9285714285714285	0.8522292208491586	0.8566058012838564	19.7081635191854	64.7994397563504	0.990228013029316	1.0	16.054404613717253	19.455986571715243	76.15414957650927	70.45714628182111	0.6895424836601307	0.8961038961038962	0.4420904326614451	0.854060342135049	17.755195592716248	73.30564792916519	0.7882736156351792	0.5719003256837553	20.373461830098385	22.18206738420616	88.90287969805834	84.60170221431201	0.7483660130718954	0.8506493506493507	0.46607234571198375
YCR024C	22.248100992132475	21.83388257795112	36.23476088370264	36.47902966316227	23.98697705424664	47.09985524808738	39.642307388021095	40.74393336121281	0.9853420195439739	1.9298831385642736	1.0	0.060126208027317676	35.54341615116701	22.040991785041797	40.19312037461695	36.35689527343246	1.4587458745874589	0.377810238278377	31.75335329419044	30.39237765883213	35.574039143309726	42.00074460474433	1.4543973941368078	1.2086811352253757	0.3645873525263129	0.5922290431113528	31.072865476511286	38.78739187402702	1.3217821782178218	0.4727720656498352	32.47548639257053	38.91547267335561	52.13913888698748	46.17982222141267	1.014657980456026	1.4073455759599331	1.0	0.38531740928797764	35.69547953296307	49.15948055420007	1.198019801980198	0.7286849404846474	33.21988224800936	36.89018800656827	36.51277924858133	41.29013466655666	1.482084690553746	1.4908180300500835	0.2853526510025387
YCR026C	50.83064020767827	47.97976456612377	146.13169141022038	149.32746984834432	55.40181950678823	44.71658641477936	170.18392257834498	157.97986768711905	0.9367816091954024	0.8816199376947039	0.8220173181959164	0.6347818108331237	50.05920296078379	49.405202386901024	164.08189513273203	147.72958062928234	0.9131736526946107	0.7297551440022171	63.16435237496643	76.21069483675845	191.4842963001157	179.665304186067	0.9482758620689656	1.320872274143302	0.9128197961578235	0.2005484432366787	69.68752360586244	185.57480024309135	1.125748502994012	0.6657507378641203	59.28557437764803	65.78548788287524	173.17565622708415	180.2988271117965	0.9827586206896554	1.1370716510903427	1.0	0.5827136791462318	62.53553113026164	176.73724166944032	1.059880239520958	0.8257499840798437	64.4167521720708	70.95571015689126	179.30507548143655	164.96039622090188	1.0316091954022988	1.3395638629283488	0.9128909428890859
YCR027C	46.39610742576077	58.64691757596145	87.30137954809199	113.31593397205802	58.35617960498102	60.24885196806432	117.40339468457304	101.92108503343093	0.935969868173258	1.1409266409266408	0.8087193156638559	0.566838322200433	59.302515786522676	52.52151250086111	109.66223985900199	100.308656760075	1.0324427480916032	0.9066293814340141	61.73134572466612	51.571007037540326	108.7520550636819	107.32321293431664	1.0696798493408661	0.9285714285714285	0.8094375759079007	0.8148342063978032	56.65117638110323	108.03763399899927	1.0	1.0	63.3853203613941	59.3952542595387	109.07646975411016	111.3327947712652	1.094161958568738	1.028957528957529	0.719721595837103	0.9094682820955085	61.390287310466405	110.20463226268768	1.0629770992366412	0.8157943199242439	77.74716627599653	97.49882162566472	152.4143555906244	154.53942308813316	0.9604519774011299	1.218146718146718	0.9084610247413016
YCR028C-A	549.5065987559213	561.0872388977753	176.3840869391547	130.38210393964286	600.8851692706759	684.1286412701529	114.59242909819191	147.24900992059747	1.6834670947030497	1.079711828956542	0.00010136226568541992	0.5937635632208751	642.5069052704143	555.2969188268482	130.9207195093947	153.3830954393988	1.3558011049723757	0.020641398303087803	659.2329137841065	597.1099415773801	102.65249066887718	119.83893366577612	2.061637239165329	1.1580292818963513	8.728850347857377e-08	0.29501818296769533	628.1714276807434	111.24571216732664	1.5599447513812155	0.0013495815906492882	576.7938708373849	618.7322575865293	98.82333136974025	85.25713377368409	1.8738362760834668	1.6864977922379734	4.3236076975511904e-06	0.0006229989033078655	597.763064211957	92.04023257171217	1.7941988950276242	5.719536395652091e-05	857.0958525290449	818.6004422823339	109.5015358084164	137.32844341087596	2.512680577849117	1.385312572623751	2.250158656606512e-12
YCR030C	64.00248303403868	51.13105340049631	61.32984054380948	59.33118212983748	55.16789482328823	89.64811148944167	44.83681663196868	61.57199979256925	1.1781609195402298	1.6890951276102089	0.5899759352803913	0.04422686374488183	72.40800315636496	57.566768217267494	53.204408212268966	60.33051133682348	1.4266247379454926	0.19749676875415534	45.59884876001063	48.37777069033566	37.70007949872378	43.36289076929077	1.1590038314176245	1.294663573085847	0.6699804983821342	0.3971550224595593	46.988309725173146	40.531485134007276	1.2148846960167716	0.5703014866458467	58.00226766526412	62.75728253249974	33.73624070898028	39.91774892986419	1.646551724137931	1.8236658932714618	0.07225454647508354	0.03802939519699395	60.37977509888193	36.82699481942224	1.719077568134172	0.05291408145635856	57.05099638566847	54.08878092415285	29.434298248800506	35.712197610182066	1.8563218390804597	1.7575406032482597	0.03401089640233384
YCR031C	992.6494034855324	867.5443764802296	468.2766373647296	391.2104709777605	986.0012470141506	947.0829914848866	369.2847383774985	421.5519100761784	1.2594339622641508	1.0130748422001803	0.005682907084813815	0.8658830353874334	966.5421192495187	930.0968899828811	395.4183242268384	429.743554171245	1.1293900184842882	0.15602958736104594	960.6398509883612	816.3814477121144	330.41278536210206	320.2338636365773	1.3712264150943396	1.149233543733093	0.00020966103662155137	0.1278111295645185	888.5106493502378	325.3233244993397	1.2620147874306837	0.008143894215909815	1271.0898772733613	1095.7700616186814	256.6065680860831	260.4023936096409	2.336320754716981	1.8972046889089271	1.6954256934383252e-22	2.6419868610062127e-12	1183.4299694460215	258.504480847862	2.1155268022181146	4.86289984854342e-17	680.6607820172674	829.4797898488185	215.5227365802184	322.23476549025355	1.4896226415094338	1.1605049594229035	3.075700527254798e-05
YCR032W	11.31041477776635	13.981869358781662	78.73407027352778	87.3631350465881	12.349781280753206	11.312285652570491	83.71972784935238	83.56425123266938	1.027777777777778	0.84375	1.0	0.8300661617323624	11.831033466661848	12.646142068274006	83.64198954101087	83.04860266005794	0.9276315789473684	1.0	13.973167969376927	15.587076017101715	80.72375121092678	90.42020369148594	1.2013888888888888	1.075	0.8281846567989182	0.8407263041088018	14.780121993239321	85.57197745120635	1.138157894736842	0.8345387035143936	7.979963027634728	10.777302867879818	72.21474196491329	77.39407555301139	0.7708333333333334	0.86875	0.6184618731273548	0.8256550321760407	9.378632947757273	74.80440875896234	0.8223684210526316	0.8174580402110897	10.187962943103887	10.05949357818805	64.00975103713537	59.63502544179124	1.1041666666666667	1.0562500000000001	1.0
YCR033W	23.82490891584256	21.62428388084819	85.67698096504925	79.68897219178824	23.9399913990284	28.50832515016088	70.3361938166603	76.01902393333566	1.223021582733813	1.3837638376383763	0.6151853827555969	0.33143245113716047	26.22415827459464	22.724596398345376	73.17760887499799	82.68297657841875	1.3018181818181818	0.41302995762304046	21.870335246790457	19.595069038340284	61.445648446036046	62.92574852364958	1.2805755395683451	1.1476014760147601	0.49312002581852765	0.7213452455952355	20.732702142565373	62.18569848484282	1.210909090909091	0.6019145359963631	31.261687677586064	27.286804190266416	62.465644847946045	57.83183154168197	1.7985611510791366	1.7416974169741695	0.057928992321089834	0.09448067095894447	29.274245933926238	60.14873819481401	1.7709090909090908	0.10100618835268488	40.51063754239588	43.05979104635422	70.0041288767631	79.03443578813989	2.0827338129496398	2.011070110701107	0.0168493326255939
YCR034W	123.09352155238614	94.65866583395922	76.9435300723216	68.53577954959611	112.77782691722888	139.9096898147511	68.89956111615156	66.09119826437615	1.0231249999999998	1.5329471397538015	1.0	0.06341285486930477	126.34375836598998	108.87609369317268	67.49537969026386	72.73965481095885	1.250501002004008	0.3349325366151844	104.58772950938528	68.357174110877	60.112556610091566	46.21602660593872	1.0875	1.0709630702389574	0.8275859767585341	0.8050632732551186	86.47245181013113	53.16429160801515	1.0868403473613895	0.8171445853404601	83.64040018561502	88.52570646586061	43.84320404315034	48.53329109239624	1.1925	1.3207820419985519	0.4802841000906125	0.2831478821808985	86.08305332573781	46.18824756777329	1.2451569806279226	0.4083688669005691	184.93684999753003	150.36094327096097	68.09525037622029	78.61614442399804	1.6975	1.385228095582911	0.014501851229721655
YCR035C	55.56378521892984	61.69499854562409	172.28026512390028	167.0258109450374	59.23845906144898	49.70114565519008	187.6777008030464	188.5361688603963	0.978328173374613	0.7154471544715447	1.0	0.1279894213974135	54.46980235831953	58.62939188227696	188.10693483172133	169.65303803446884	0.838150289017341	0.44866705295062626	59.92261452374831	55.38666056638673	211.6453723840212	183.5218790806913	0.8761609907120742	0.8184281842818428	0.5924686767502778	0.3920347926036717	57.654637545067516	197.58362573235624	0.8439306358381503	0.4543494986131905	52.87308836438682	58.7411552708765	175.48203899251362	185.77107350878063	0.9318885448916409	0.8563685636856369	0.8250482290693084	0.5246065117628618	55.80712181763165	180.62655625064713	0.8930635838150289	0.6651262643698979	61.66129365205703	59.65717061151523	158.74418257209572	162.219873698463	1.2012383900928794	0.997289972899729	0.39012595815780504
YCR036W	77.35419837707165	76.3051073046483	195.92181033924535	213.50910886563136	72.46141298412695	51.32905824333668	190.382287965734	218.67420534438656	0.9645569620253164	0.6582633053221288	0.8474526305725305	0.04337630019171229	61.89523561373181	76.82965284085998	204.5282466550603	204.71545960243836	0.8079999999999999	0.27861070381898784	81.83744591794542	92.5433792488992	187.0554363305968	217.24607826110244	1.1088607594936708	1.1932773109243697	0.6373500409851809	0.36345245910722873	87.1904125834223	202.15075729584962	1.1493333333333333	0.4588648941756776	74.40215778614916	68.23788258493957	223.93395003128904	253.46715446230405	0.8405063291139241	0.7535014005602242	0.39266250337925446	0.15231536192524991	71.32002018554437	238.70055224679655	0.7973333333333333	0.25381481059160427	70.48350042438526	68.3084138940337	176.40490020636565	166.20084124908908	1.0126582278481013	1.1512605042016806	1.0
YCR038C	24.926280560974103	23.38260753435503	44.39080157228123	44.3597623400654	29.726417382655647	64.06155101499921	41.27541100862747	42.76232929518974	1.281138790035587	2.842504743833017	0.4879597245794983	0.0010330397583996787	46.893984198827425	24.15444404766457	42.0188701519086	44.37528195617331	2.0514705882352944	0.03673775062903884	21.395084680476	28.49348485667444	38.31666958398328	40.82583760254117	0.9928825622775801	1.3244781783681212	1.0	0.47882892714007247	24.94428476857522	39.57125359326223	1.1580882352941175	0.8561824108051215	24.730238484440616	32.4448810888673	41.48829971671091	55.87917494573299	1.0604982206405693	1.1024667931688803	0.8586991327006289	0.8654805713299722	28.587559786653955	48.68373733122195	1.0790441176470587	0.8638239793338176	29.059875983741872	28.71387269792136	44.17853926482029	45.31051548487103	1.1708185053380782	1.2030360531309297	0.6062069909739243
YCR042C	22.0707266818216	20.99590840651589	87.32585715560205	94.2819010035264	19.64422023640239	23.24159450408273	93.1945396051368	95.03187701193536	0.83399209486166	1.0986547085201794	0.6050271609139256	0.737722749175011	21.44290737024256	21.533317544168746	94.11320830853609	90.80387907956423	0.9620253164556963	1.0	21.552053189375176	21.95653809240665	94.33598865077975	93.64421660785524	0.9011857707509882	1.0493273542600898	0.7371099478651055	1.0	21.754295640890913	93.9901026293175	0.9746835443037976	1.0	23.35892991719534	26.76732387823116	94.75328731040966	97.20772251353922	0.9762845849802372	1.2331838565022422	1.0	0.5145308858762605	25.06312689771325	95.98050491197444	1.1012658227848102	0.7440713007334037	26.20428853083418	26.37210899419044	106.47182724752676	114.00223123330971	0.9723320158102766	1.0358744394618835	1.0
YCR046C	67.58568986753288	77.82482224302923	74.78270010200953	87.4754608324527	117.07877768902785	97.73985805920036	124.16802306448147	96.82390518416366	1.0431415929203538	1.1337078651685393	0.9155437991672515	0.5953980008369104	107.4093178741141	72.70525605528105	110.49596412432257	81.12908046723112	1.0848214285714286	0.6743376789394369	122.56317258476962	137.8844288919785	84.83789819719554	112.24158931423528	1.5984513274336283	1.3797752808988764	0.037078996423495575	0.13105971963714164	130.22380073837405	98.53974375571542	1.4754464285714286	0.060140234757140684	156.17714623034854	119.51723813693556	121.59793903514284	104.36841166639418	1.420353982300885	1.2865168539325842	0.09750107115484817	0.2188368530174652	137.84719218364205	112.9831753507685	1.3616071428571428	0.12456004563234713	94.08719092177358	125.0619947573237	97.57335285542392	109.29618342664928	1.0663716814159292	1.285393258426966	0.8243013198977407
YCR047C	67.49352756316804	75.87197853591238	102.2627535844072	107.15571075570648	70.99302137555604	44.91861176387093	115.4696917132977	111.3963418974426	0.9318181818181818	0.5692090395480227	0.7441410536264802	0.016346936412158654	57.955816569713484	71.68275304954021	113.43301680537016	104.70923217005685	0.7459854014598539	0.18293533612389343	80.9058576007767	90.67054659853748	148.38919648309474	122.15578800064048	0.8257575757575758	1.0480225988700564	0.4005249357421406	0.83802421051829	85.7882020996571	135.2724922418676	0.9255474452554744	0.7560543017335598	83.47507991410465	73.06622973147999	112.00608007111994	137.6998335329396	1.1287878787878787	0.7500000000000001	0.5946557588873591	0.21040964482229857	78.27065482279232	124.85295680202978	0.9153284671532846	0.7515514340799487	98.94046789789782	95.8118652700951	100.03282748654333	130.61031664632583	1.4984848484848483	1.036723163841808	0.07338872006812339
YCR048W	20.089892478212853	24.27057691357366	42.39743113697795	41.175191969887216	26.68286242711772	21.427530678438234	56.66703029645862	53.64996713483166	0.9936708860759493	0.6774193548387097	1.0	0.3638708933516637	24.05519655277798	22.180234695893255	55.15849871564514	41.78631155343258	0.8210922787193973	0.5921543048888123	27.26553823015796	32.35244195820759	47.71602670520813	56.34420191734562	1.2046413502109705	0.9745331069609507	0.7176774711708629	1.0	29.808990094182775	52.030114311276876	1.07909604519774	1.0	35.31127902050032	30.007888530180395	57.78479005114146	49.17214719883121	1.289029535864979	1.035653650254669	0.496663564780324	1.0	32.65958377534036	53.478468624986334	1.1506591337099812	0.8630258909401367	29.49388554295242	29.59867963107151	47.00495124963066	49.59048128603953	1.3227848101265824	1.0135823429541595	0.4815838143141842
YCR052W	66.50998595271578	60.5917190509314	59.87035316806226	57.63191086800983	82.93006184133685	119.24984140451792	52.64086519020778	55.106461770872826	1.4176417641764176	2.058991436726927	0.2089622874429889	0.004606463515942171	101.08995162292739	63.55085250182359	53.8736634805403	58.751132018036046	1.7338262476894637	0.026184422698470756	58.602653909195766	84.07564447412842	41.79654485851572	39.85800873570152	1.2619261926192618	2.0066603235014275	0.4185304983365261	0.008438699887628943	71.3391491916621	40.827276797108624	1.6146025878003696	0.08361175546357402	67.62683643318053	74.05387878869392	44.96962316661602	46.93715721589045	1.3537353735373538	1.5014272121788774	0.2928946556711387	0.1171294027082602	70.84035761093722	45.953390191253234	1.4251386321626616	0.1905459753871834	97.31958763050132	94.9741518644686	45.78853284892455	53.93514412125443	1.9126912691269127	1.675547098001903	0.011831094257774843
YCR053W	267.702693459681	238.06512765366423	138.08408685313458	113.21790104866848	320.5906167919024	635.7389938641695	136.37358831249742	143.54290643519064	1.2124806601340896	2.10603899191631	0.18770389062162454	5.29138188044753e-07	478.164805328036	252.88391055667262	139.95824737384402	125.65099395090152	1.696969696969697	0.00028196517372001636	298.9907296388614	264.6296120424714	113.34923041995462	115.59235156868714	1.3604951005673027	1.0884450784593438	0.04848044192982288	0.6316775326752724	281.8101708406664	114.47079099432088	1.223050173869846	0.21300325709351361	319.3148240684856	323.1729745671145	100.36143769456108	78.61587490703424	1.6410520887055182	1.9548264384213025	0.0012574082466980572	7.547039403981847e-05	321.24389931780007	89.48865630079766	1.7834078489816194	0.00040481241691653444	268.7425647374139	248.37716731989877	98.05619467019488	102.29444212195224	1.4136152656008252	1.1545411317165952	0.028768990904555848
YCR054C	24.302987762276157	26.05209681011711	53.89028930868642	51.638151409627646	30.313043932584694	29.509400963604328	62.84386828682915	63.40641203106068	1.0687361419068735	0.9207920792079208	0.8697625254163228	0.8691962755268288	29.911222448094513	25.177542286196633	63.125140158944916	52.76422035915704	0.9937106918238994	1.0	29.541702167666703	32.222042035025865	54.42493013546245	55.27563495442802	1.2039911308203992	1.1544554455445544	0.6192350718599114	0.7446427242323093	30.881872101346282	54.85028254494524	1.180293501048218	0.7401213800156561	26.58379631226719	34.568406327258096	48.72340372478359	50.3565987007262	1.2106430155210643	1.3584158415841585	0.7296157297980577	0.4171166074535022	30.576101319762643	49.540001212754895	1.2935010482180294	0.5057987136111777	28.80547598621225	23.904911629612773	46.72510674696556	58.70314902385364	1.3658536585365852	0.8059405940594059	0.398222571627441
YCR057C	26.812163351204354	24.768964884662942	119.51560335302968	108.8488281760832	30.943371399464187	32.2128546279618	170.09140770335338	116.70766598006138	0.8125	1.2105263157894737	0.46451596982836385	0.5499397298748218	31.578113013712994	25.79056411793365	143.39953684170737	114.18221576455645	0.9734513274336283	1.0	32.520641281444604	28.20693987380521	169.57189204877295	114.92641448942824	0.8571428571428571	1.0745614035087718	0.6628453887568933	0.7603920922819143	30.363790577624908	142.2491532691006	0.9424778761061946	1.0	18.296939423996907	21.76946172931419	86.92756513141431	90.20430518934832	0.9375	1.057017543859649	1.0	1.0	20.03320057665555	88.56593516038131	1.0	1.0	23.095472570972365	21.153036187716346	107.48751689369168	96.91567539276966	0.9598214285714285	0.956140350877193	1.0
YCR059C	21.67446441447891	26.42329438995337	70.88308884739602	76.08035951403578	42.851810655221975	32.10448522724234	118.63127987340638	103.48883904088991	1.1797385620915033	0.8933717579250721	0.6506008085970021	0.7623893443033014	37.47814794123216	24.048879402216137	111.06005945714816	73.4817241807159	1.0305810397553516	1.0	43.88384781107217	34.862794677236664	120.43721847205516	111.31073901092768	1.1895424836601307	0.9020172910662825	0.6516394509154205	0.7638898412193464	39.37332124415442	115.87397874149141	1.0397553516819573	1.0	48.99525103383102	50.96902567108293	132.99418952390377	148.89742556518522	1.2026143790849673	0.9855907780979829	0.5577647233955743	1.0	49.98213835245697	140.9458075445445	1.0856269113149846	0.8866464045848529	36.95390002007243	36.36827326945428	112.48921733843912	106.66201213140758	1.0751633986928106	0.9827089337175794	0.876673258448177
[truncated: 3,853 more rows]
[truncated: 5 more columns]
