# Supplementary material for: Multilevel Gene Expression Changes in Lineages Containing Adaptive Copy Number Variants
Source: Mol Biol Evol. 2025 Jan 23;42(2):msaf005. doi: 10.1093/molbev/msaf005 (PMC11789944; doi:10.1093/molbev/msaf005)
Supplement: msaf005_Supplementary_Data [file msaf005_supplementary_data.zip › ST11_unit_object_level_2v13v40_Unit_10pct_reduced.tab.txt]

	CDS_RNA_DGY1657_R1	CDS_RNA_DGY1657_R2	CDS_RNA_DGY1726_R1	CDS_RNA_DGY1726_R2	CDS_RNA_DGY1728_R1	CDS_RNA_DGY1728_R2	CDS_RNA_DGY1735_R1	CDS_RNA_DGY1735_R2	CDS_RNA_DGY1741_R1	CDS_RNA_DGY1741_R2	CDS_RNA_DGY1743_R1	CDS_RNA_DGY1743_R2	CDS_RPF_DGY1657_R1	CDS_RPF_DGY1657_R2	CDS_RPF_DGY1726_R1	CDS_RPF_DGY1726_R2	CDS_RPF_DGY1728_R1	CDS_RPF_DGY1728_R2	CDS_RPF_DGY1735_R1	CDS_RPF_DGY1735_R2	CDS_RPF_DGY1741_R1	CDS_RPF_DGY1741_R2	CDS_RPF_DGY1743_R1	CDS_RPF_DGY1743_R2	DGY1657	DGY1726	DGY1735	DGY1741	DGY1743	ms_DGY1726_rep1	ms_DGY1726_rep2	ms_DGY1726_rep3	ms_DGY1726_rep4	ms_DGY1726_rep5	ms_DGY1726_median	ms_DGY1735_rep1	ms_DGY1735_rep2	ms_DGY1735_rep3	ms_DGY1735_rep4	ms_DGY1735_rep5	ms_DGY1735_median	ms_DGY1741_rep1	ms_DGY1741_rep2	ms_DGY1741_rep3	ms_DGY1741_rep4	ms_DGY1741_rep5	ms_DGY1741_median	ms_DGY1743_rep1	ms_DGY1743_rep2
YAL062W	1664	1829	1051	1065	603	639	1170	2120	615	540	806	766	677	720	501	468	634	294	673	853	313	158	181	181	1	1	1	1	1	18.79568291	18.8387928	18.91548729	18.82534218	18.64375877	18.82534218	18.81492233	18.77241516	18.7395134	18.93905258	19.32022095	18.81492233	18.70598984	18.69535446	18.68534088	18.60961723	18.791502	18.69535446	19.18846893	19.18742561
YAL060W	2667	2556	4893	4671	1667	5673	4077	5770	6352	5896	4922	5523	894	719	2148	2409	2067	5154	2092	2428	3072	2051	1061	1088	1	1	1	1	1	20.92503738	20.86617279	20.9032135	20.94523621	20.9427166	20.92503738	20.97292137	20.90069008	20.93218422	20.83591461	21.0496006	20.93218422	20.95160103	20.82650375	20.76573563	20.72236252	20.51364899	20.76573563	20.82384682	20.73840714
YAL059W	516	467	789	657	303	365	848	805	530	572	418	626	312	222	471	318	365	294	531	513	396	246	114	106	1	1	1	1	1	17.70508194	17.51831818	17.52795219	17.54318237	17.65366364	17.54318237	17.94714928	17.80388832	17.63342285	17.74536133	17.41267204	17.74536133	17.3849926	17.50787544	17.90392113	17.79840469	17.45055008	17.50787544	17.86295319	17.67120552
YAL058W	672	588	978	782	273	500	773	1049	1079	1001	906	819	191	134	264	256	232	256	307	318	360	255	177	184	1	1	1	1	1	17.57725906	17.50676155	17.57051086	17.51004791	17.60307884	17.57051086	17.41482162	17.50486565	17.47013664	17.47283554	17.48725128	17.47283554	17.54318237	17.66420937	17.57848549	17.53513908	17.53421974	17.54318237	17.4714489	17.50221252
YAL056W	3738	3667	4404	3663	1717	2427	3474	5460	5933	6268	4275	4658	498	429	613	547	669	626	647	877	1192	983	353	389	1	1	1	1	1	18.60304451	18.61318398	18.58052063	18.62928963	18.60609627	18.60609627	18.5676651	18.60392189	18.67536163	18.65748024	18.72019577	18.65748024	18.67934036	18.70081139	18.38485146	18.42840195	18.69962692	18.67934036	18.61858177	18.65193748
YAL055W	370	388	389	334	208	362	325	574	335	341	325	327	375	293	488	486	619	572	480	666	508	361	238	253	1	1	1	1	1	17.39751244	17.35589027	17.51143456	17.52466965	17.5649662	17.51143456	17.52795219	17.68482971	17.54525757	17.5649662	17.5595417	17.5595417	17.67120552	17.85566139	17.55477333	17.51708794	17.51708794	17.55477333	17.48725128	17.55207062
YAL053W	2324	1735	2212	2027	1289	2276	1584	2026	1677	1932	2609	2471	939	876	1218	1526	1479	1338	1275	1292	2133	1512	1262	1317	1	1	1	1	1	18.791502	18.75768471	18.72138977	18.80515099	18.83252907	18.791502	19.03071213	18.83786583	18.89851189	18.76921272	18.90952873	18.89851189	18.83786583	18.72663879	18.64452171	18.74531746	18.57084274	18.72663879	18.63298035	18.52518845
YAL051W	1768	1701	1975	1850	1004	1680	1259	2019	1848	2082	1480	1271	491	443	569	743	745	877	526	747	846	591	261	273	1	1	1	1	1	17.11115646	17.07793999	17.13169098	17.11917305	17.0298481	17.11115646	17.25748444	17.01759529	17.1348381	17.00427818	17.45529556	17.1348381	17.32338524	17.0881176	16.96807289	17.11228943	17.24686623	17.11228943	17.22946739	16.99233246
YAL049C	1718	1503	1816	1710	1029	1335	1464	2281	1889	2280	1723	1695	1152	1006	1463	942	1508	1687	1695	1554	2574	1667	897	912	1	1	1	1	1	19.76099396	19.83731842	19.74170685	19.91487312	19.85154533	19.83731842	19.93634415	19.73820305	19.95114136	19.88305473	20.04714012	19.93634415	19.99816704	19.84010696	19.23991966	19.2283535	20.11429214	19.84010696	19.88455582	19.73689651
YAL048C	610	557	861	707	310	562	540	806	592	720	616	495	210	161	316	270	283	263	326	325	358	240	136	150	1	1	1	1	1	17.93487549	17.92650223	17.99299431	17.93820572	17.94206047	17.93820572	17.9003849	18.00475121	17.90955353	17.91193771	18.05504036	17.91193771	18.05504036	18.04547119	17.95322418	17.95322418	18.06761932	18.04547119	17.92535782	17.94714928
YAL047C	602	627	829	784	394	527	607	842	774	891	690	654	149	114	250	209	199	203	212	269	348	205	90	91	1	1	1	1	1	16.55412292	16.65445518	16.6560688	16.53297043	16.45980835	16.55412292	16.44239807	16.35885811	16.37295151	16.34819794	16.36042213	16.36042213	16.24701881	16.34638977	16.17245102	16.15579605	16.75333214	16.24701881	16.58784676	16.53453445
YAL046C	345	301	453	395	161	161	394	481	438	489	414	371	209	174	361	326	330	185	350	420	415	322	193	171	1	1	1	1	1	17.25032234	17.11228943	17.133255	17.16348267	17.17641449	17.16348267	17.35473251	17.25748444	17.22032356	17.41066933	17.38725281	17.35473251	17.14332771	17.09776688	17.29530334	17.34963036	16.76638985	17.14332771	17.11115646	17.02604294
YAL044W-A	82	59	73	113	63	66	73	87	54	78	50	51	243	218	472	428	351	305	455	548	720	500	238	240	1	1	1	1	1	16.58608246	16.51471519	16.49620819	16.54466057	16.50726891	16.51471519	16.46999359	16.68914604	16.52880287	16.48904037	16.45818901	16.48904037	16.41975403	16.46999359	16.48686218	16.60401535	16.44018364	16.46999359	16.40166283	16.47755051
YAL044C	1660	1476	2208	1893	689	839	1714	2449	2578	2841	3211	3008	1832	1491	2668	3064	2439	1498	2587	2758	4349	3062	2046	2152	1	1	1	1	1	18.59186935	18.57787323	18.42602921	18.52939224	18.55095863	18.55095863	18.79286194	18.707304	18.69535446	18.44922447	18.67639923	18.69535446	18.95939064	18.53972435	18.74531746	18.83335686	19.02646637	18.83335686	18.82054329	18.52430344
YAL043C	700	549	827	720	467	544	488	672	611	705	551	408	406	326	590	542	503	400	570	610	804	623	282	246	1	1	1	1	1	19.62822342	19.65673065	19.70132828	19.6901226	19.68281364	19.68281364	19.60913849	19.75255966	19.6901226	19.71782494	19.77702522	19.71782494	19.77157021	19.81104279	19.69177246	19.60795784	19.76558113	19.76558113	19.59282112	19.71782494
YAL042W	1810	1661	2604	2017	815	934	2062	2866	3323	3406	2439	2295	682	626	1056	790	777	738	1201	1316	2029	1313	638	575	1	1	1	1	1	17.73695564	17.79068947	17.85915756	17.7916832	17.78303528	17.79068947	17.80597878	17.51329994	17.66910934	17.71360397	17.62088585	17.66910934	17.66310692	17.62290001	17.6367588	17.78492737	17.57960701	17.6367588	17.8491497	17.74010849
YAL041W	1594	1238	1688	1599	884	1277	1207	1668	1649	1840	1216	1388	641	455	820	963	875	783	761	852	1262	898	411	397	1	1	1	1	1	18.69423676	18.68921089	18.70598984	18.73313713	18.66265488	18.69423676	18.7550354	18.62928963	18.66512299	18.75884438	18.791502	18.7550354	18.8632946	18.78352356	18.73621178	18.70598984	18.81587791	18.78352356	18.72468376	18.63700485
YAL039C	1326	1075	1943	1723	683	748	1727	2384	1265	1512	1899	1525	504	469	959	892	648	532	1189	1357	1107	772	601	610	1	1	1	1	1	19.54503632	19.51225281	19.62688255	19.23517418	19.33226585	19.51225281	19.63591003	19.39876366	19.44426537	19.33106232	19.5387249	19.44426537	19.17455864	19.28216743	19.14738083	19.15283394	19.26781654	19.17455864	19.37402534	19.3347187
YAL038W	50656	39009	60479	55804	30954	29848	46785	59629	56603	67526	35511	29383	46354	37919	72334	74949	70813	44821	75178	74310	83503	61742	30365	27988	1	1	1	1	1	24.40062714	24.40062714	24.40062714	24.40062714	24.40062714	24.40062714	24.40062714	24.40062714	24.40062714	24.40062714	24.49954224	24.40062714	24.49954224	24.49954224	24.49954224	24.49954224	24.49954224	24.49954224	24.2219429	24.2219429
YAL036C	1290	1089	1803	1441	693	1047	1645	1645	1262	1473	947	1030	404	350	581	439	469	482	656	693	590	348	228	200	1	1	1	1	1	18.47453117	18.48990631	18.55991745	18.47971916	18.46442604	18.47971916	18.52939224	18.56537437	18.61461449	18.52602196	18.5694046	18.56537437	18.44665718	18.42242432	18.8696003	18.83786583	18.32676315	18.44665718	18.3621006	18.42951965
YAL035W	3912	3015	4469	3273	2301	3453	3239	3733	3435	4188	3130	2301	342	287	560	615	675	410	403	670	738	551	212	175	1	1	1	1	1	20.7617054	20.71716499	20.7638855	20.76883888	20.75885201	20.7617054	20.78045654	20.7617054	20.7638855	20.73155212	20.78045654	20.7638855	20.53351402	20.85804176	20.90660095	20.94523621	20.59402275	20.85804176	20.7638855	20.74436378
YAL034W-A	206	192	258	213	150	152	177	250	335	417	225	182	134	109	177	235	197	129	132	193	392	214	73	84	1	1	1	1	1	16.23075104	16.19445038	16.21613693	16.30087852	16.35726547	16.23075104	16.44662857	16.56120491	16.49993706	16.41845131	16.41008949	16.44662857	16.49620819	16.57979393	16.26848221	16.30892563	16.04914856	16.30892563	16.17629051	16.23949051
YAL034C	632	558	487	533	511	908	329	492	225	295	264	288	661	613	745	831	844	1863	758	856	232	202	221	233	1	1	1	1	1	17.05747032	17.16186142	17.09776688	17.24080849	17.07923698	17.09776688	16.92512703	17.19814301	16.93544197	17.20368004	17.01062393	17.01062393	16.92676353	16.97904015	17.11228943	17.03126144	17.71759987	17.03126144	17.66674423	17.77640343
YAL033W	542	472	818	761	273	349	705	1032	1529	1620	1031	1399	200	184	430	336	253	229	367	402	806	536	227	231	1	1	1	1	1	16.13147926	16.13829041	16.17245102	16.0405159	16.02432442	16.13147926	16.08324814	15.94607639	15.95241833	15.97751617	16.00924492	15.97751617	16.06813622	15.9548912	16.35377884	16.34638977	16.05955124	16.06813622	16.11331749	15.93545437
YAL032C	454	385	531	436	272	327	342	448	390	533	369	271	302	242	467	379	421	345	439	496	732	494	185	190	1	1	1	1	1	17.94835663	17.91295815	17.89170074	17.88854408	17.92535782	17.91295815	17.94488525	18.02658844	17.8967762	17.96458817	17.98825264	17.96458817	18.03120232	17.99785805	17.88670349	17.89377594	18.07759285	17.99785805	18.01948547	18.05054855
YAL031C	880	741	1026	898	551	902	591	892	750	873	693	492	316	252	449	525	503	591	383	490	644	456	211	202	1	1	1	1	1	19.05510902	18.98563576	19.05425644	19.04027557	18.97778893	19.04027557	19.02724075	18.88160133	18.93670845	18.9074707	19.06836128	18.93670845	19.19853973	19.15876389	19.04124451	19.05425644	19.36693382	19.15876389	19.09544754	18.9670105
YAL030W	234	174	237	202	184	230	128	235	172	245	271	111	579	552	876	1367	1111	896	790	988	1227	767	331	327	1	1	1	1	1	16.51471519	16.47396278	16.33849335	16.48510742	16.38679886	16.47396278	16.50364876	16.51113892	16.51679611	16.51880646	16.50938225	16.51113892	16.31099129	16.23949051	16.25108337	16.22165298	16.43566513	16.25108337	16.53453445	16.47940636
YAL029C	3483	2793	4279	3635	1804	2230	3564	4305	3906	4242	3023	3117	355	294	436	472	424	344	512	608	701	479	175	198	1	1	1	1	1	18.69640732	18.76568222	18.83158684	18.82967949	18.7758503	18.7758503	18.77241516	18.64664268	18.67934036	18.7869873	18.85499573	18.77241516	18.76713562	18.81296539	18.74738312	18.72019577	18.75169945	18.75169945	18.89152908	18.7539444
YAL028W	343	372	337	406	274	455	309	431	259	302	268	336	94	93	140	99	149	185	114	183	131	72	45	53	1	1	1	1	1	12.54300785	12.59603119	12.49747944	12.35869694	12.54300785	12.54300785	12.66527176	12.81968307	12.54300785	12.35869694	12.56886482	12.56886482	12.12905884	12.63794231	12.59603119	12.49747944	12.96217346	12.59603119	12.62032509	13.06768703
YAL027W	493	437	614	519	264	375	507	771	638	696	622	669	174	152	333	285	318	259	314	488	352	227	119	149	1	1	1	1	1	16.58350754	16.38401031	16.52200317	16.44239807	16.45818901	16.45818901	16.62556267	16.36737061	16.53769112	16.46999359	16.48118591	16.48118591	16.6818676	16.5404129	16.2727356	16.17828369	16.45318413	16.45318413	16.494524	16.18589592
YAL026C	2782	2409	3321	2802	1291	1859	2448	3433	3542	3528	2315	2159	583	501	718	897	873	700	588	860	1163	697	329	308	1	1	1	1	1	18.05721283	18.12189865	18.05721283	18.02408409	18.10526848	18.05721283	17.99876595	18.02544022	17.98516273	17.93245316	17.97092628	17.98516273	17.96568871	18.06965828	18.13145065	18.15468025	17.96354294	18.06965828	17.99785805	18.07133293
YAL025C	1163	807	1597	1009	740	998	1316	1164	850	1031	616	562	213	238	521	247	289	244	672	659	459	344	149	128	1	1	1	1	1	16.9720974	16.89160347	16.84197998	16.8302002	16.79550743	16.84197998	17.11917305	16.99679375	16.86551094	16.87697983	16.82637978	16.87697983	16.64736938	16.76109505	17.16967583	17.26360893	16.72400284	16.76109505	16.87238121	16.79416847
YAL024C	1341	1138	1242	1314	831	1130	842	1244	1263	1693	979	852	311	244	454	474	527	417	426	574	1067	667	214	220	1	1	1	1	1	17.93625259	17.74227333	17.68157387	17.77378845	17.74227333	17.74227333	17.92742348	17.73484802	17.69041824	17.63762856	17.76268959	17.73484802	18.02934837	17.84197426	17.47747421	17.52192879	17.83815384	17.83815384	17.6434021	17.54088974
YAL023C	2257	2031	3416	2442	1120	1515	2090	2955	5401	4934	2608	2269	1237	952	1426	1535	1607	1110	1306	1390	2986	1881	682	645	1	1	1	1	1	19.27703857	19.2533474	19.28216743	19.33856201	19.35373306	19.28216743	19.3412056	19.12797165	19.24094391	19.31197739	19.36950111	19.31197739	19.48851585	19.37194061	19.33106232	19.40467834	19.19956589	19.37194061	19.18124771	19.12164307
YAL022C	1126	1048	1686	1363	547	700	1349	1944	1924	2020	1616	1803	286	271	490	504	401	274	493	569	682	501	262	288	1	1	1	1	1	16.03762627	16.09464455	16.01450348	15.99823475	15.99130058	16.01450348	16.2743187	15.79258633	15.96488953	15.85791683	16.01670647	15.96488953	16.14809036	15.8174448	15.8194809	15.90072727	15.85791683	15.85791683	16.02432442	15.83053017
YAL021C	1602	1211	1598	1629	964	1448	1009	1459	1440	2227	1024	1194	1359	1089	1609	2194	2156	1362	1621	1831	3399	2203	821	937	1	1	1	1	1	20.16037178	20.12339401	20.14237976	20.17292595	20.21204185	20.16037178	20.26890945	20.2336216	20.30805588	20.2449894	20.29040909	20.26890945	20.42859268	20.42859268	20.16943932	20.16943932	20.19927025	20.19927025	20.12801743	20.12141609
YAL020C	505	583	657	650	269	371	630	829	644	853	547	720	105	104	165	118	114	144	159	172	211	166	71	58	1	1	1	1	1	17.33428764	17.37077713	17.37316132	17.33081818	17.30903435	17.33428764	17.34692955	17.15917969	17.24686623	17.23169136	17.39866447	17.24686623	17.36538506	17.34319115	17.20148659	17.3187542	17.43504715	17.34319115	17.43261528	17.2867775
YAL019W	1579	1208	1983	1388	842	1412	1323	1747	1495	1535	1200	989	219	229	286	354	385	334	320	407	456	348	140	133	1	1	1	1	1	19.05609703	18.99012184	19.05770493	19.00983047	18.93147087	19.00983047	19.2189312	19.09852982	19.02914429	19.02494431	19.14062119	19.09852982	19.12453461	18.96399117	19.34514046	19.36408615	19.03071213	19.12453461	19.08294487	18.96016502
YAL017W	4516	4386	4803	4597	2124	5791	3803	5595	4624	4794	3518	3641	764	649	1026	1331	1250	2279	987	1285	1276	880	414	469	1	1	1	1	1	19.50721741	19.48781013	19.41902351	19.51428032	19.53012848	19.50721741	19.64805412	19.51225281	19.56176376	19.63460922	19.59142303	19.59142303	19.61793327	19.51587105	19.43436623	19.4025116	19.43231583	19.43436623	19.43849564	19.41039848
YAL016W	2521	2326	3046	2477	1375	2134	2227	3296	3149	3235	2499	1988	1391	1168	1675	1566	1951	2361	1621	2142	2435	1526	676	662	1	1	1	1	1	19.84887695	19.82061958	19.8565464	19.97035789	19.88455582	19.8565464	19.97190666	19.74170685	19.89373207	19.89710045	20.08197403	19.89710045	20.06377602	19.9033432	19.78172493	19.78005219	20.03505325	19.9033432	19.90530968	19.75255966
YAL015C	635	548	766	844	451	556	651	811	698	721	615	718	125	146	225	136	127	246	204	228	194	168	204	153	1	1	1	1	1	16.44018364	16.17629051	16.3365078	16.20400047	16.21369171	16.21369171	16.29561996	16.319067	16.25692749	16.31307602	16.13147926	16.29561996	16.2286377	16.11555481	16.51880646	16.3365078	16.29561996	16.29561996	16.44239807	16.37100029
YAL014C	763	670	1019	855	385	509	834	1235	1237	1345	969	800	221	197	401	327	291	313	344	416	509	381	191	189	1	1	1	1	1	17.65054703	17.6423645	17.64716911	17.7161274	17.65460968	17.65054703	17.67120552	17.4714489	17.61582756	17.56383705	17.54872704	17.56383705	17.68943214	17.57442856	17.54403305	17.54318237	17.61582756	17.57442856	17.77272034	17.66146469
YAL013W	336	282	447	392	258	335	246	456	336	517	414	297	421	349	798	550	586	789	775	935	1198	980	356	339	1	1	1	1	1	18.20122147	18.22882271	18.1604538	18.18841934	18.15828514	18.18841934	18.30897141	18.22754478	18.19796944	18.21687317	18.17228508	18.21687317	18.26405525	18.19317055	18.1812973	18.18317795	18.27021408	18.19317055	18.31742668	18.17228508
YAL012W	1178	768	1214	1152	861	1477	708	808	864	894	865	639	2855	2036	3903	3997	3668	4599	3581	3460	6712	4118	2533	2563	1	1	1	1	1	20.22084236	20.21832275	20.26004028	20.27646446	20.26890945	20.26004028	20.21204185	20.1539669	20.2313633	20.17549515	20.13284302	20.17549515	20.35330009	20.27435112	20.32411575	20.36327553	19.99985313	20.32411575	20.04714012	20.02541924
YAL011W	623	526	809	668	404	493	556	919	744	888	760	620	106	100	161	183	175	121	185	251	255	196	81	67	1	1	1	1	1	17.93562126	17.9003849	17.92742348	17.93942451	17.96657181	17.93562126	17.90843582	17.93407822	18.06671143	17.91071892	17.94835663	17.93407822	17.99395943	17.97966003	17.78619003	17.81317902	17.89377594	17.89377594	17.81900406	17.79363251
YAL010C	312	321	434	413	229	269	317	486	465	510	357	355	178	139	256	335	276	246	273	307	408	275	119	124	1	1	1	1	1	16.71715164	16.76638985	16.69612122	16.73214722	16.73722839	16.73214722	16.63319206	16.67061996	16.75476646	16.54772758	16.84567261	16.67061996	16.92512703	16.78497314	16.55122757	16.49778175	17.02285767	16.78497314	16.7578125	16.67579269
YAL009W	346	330	445	406	184	248	370	512	488	544	438	376	121	109	247	222	212	169	222	281	366	204	95	102	1	1	1	1	1	15.84153938	15.74252701	15.67432785	15.60087395	15.65234852	15.67432785	15.84957123	15.57567596	15.78699207	15.63641262	15.76762199	15.76762199	16.07304955	16.09977913	15.75293827	15.80426216	15.81004333	15.81004333	15.74917316	15.69654369
YAL008W	642	564	765	820	431	750	620	933	441	536	454	559	346	309	528	481	505	846	563	736	518	279	167	165	1	1	1	1	1	14.43304825	14.45792866	14.41070175	14.47995567	14.50955677	14.45792866	14.50449181	14.45301819	14.27133274	14.21167946	14.62220764	14.45301819	14.26387024	14.5408783	14.08434391	14.00695419	14.6785984	14.26387024	14.82336044	14.5408783
YAL007C	359	265	343	281	203	148	217	351	416	479	318	193	431	340	448	611	695	219	407	450	1078	619	183	210	1	1	1	1	1	17.902668	17.87033463	17.83084869	17.79363251	17.90728188	17.87033463	17.82487297	18.05624008	17.85915756	17.96997833	17.69106865	17.85915756	17.93134499	18.07886314	18.35825539	18.25412178	17.52192879	18.07886314	17.63027191	17.73365974
YAL005C	60929	52413	49248	52541	40985	64188	34425	57303	10999	14496	26070	17152	43951	40003	46751	41889	59576	101175	52347	61345	16317	12085	15190	12026	1	1	1	1	1	24.2219429	24.2219429	24.2219429	24.2219429	24.2219429	24.2219429	24.07618523	24.07618523	24.2219429	24.2219429	24.2219429	24.2219429	23.69347	23.78512764	24.07618523	24.07618523	24.2219429	24.07618523	24.40062714	24.40062714
YAL003W	6551	4742	6988	5714	3963	4166	5154	6901	5054	5555	5046	3436	6759	5325	10332	10507	10609	6885	10991	11538	12270	7779	4207	4156	1	1	1	1	1	20.9427166	20.93218422	21.00818443	20.9552269	21.01171875	20.9552269	20.85804176	21.0496006	21.00139618	20.99377251	20.93218422	20.99377251	20.96088219	21.05828285	21.00458717	21.02715302	20.89378357	21.00458717	20.75615501	20.86876488
YAL002W	2342	2077	2545	2223	1315	2001	1564	2469	1864	2184	1405	1275	289	274	391	419	412	411	415	493	506	354	130	138	1	1	1	1	1	16.92676353	16.92225647	16.97103119	16.78324699	16.7578125	16.92225647	16.75924873	16.7578125	16.81643295	16.76453209	16.84405708	16.76453209	16.72556305	16.82892418	16.73544502	16.7094574	16.84197998	16.73544502	17.02425003	16.95835114
YAL001C	2494	2463	2795	2667	1461	2135	1997	3154	3476	3808	2349	2279	297	294	474	369	446	599	376	531	933	618	249	216	1	1	1	1	1	19.63591003	19.56601524	19.67046928	19.66299248	19.6766777	19.66299248	19.5221653	19.65918541	19.6456337	19.69585991	19.62541008	19.6456337	19.66299248	19.85548973	19.5221653	19.5013752	19.73820305	19.66299248	19.44621658	19.58521652
YAR002W	806	766	1009	779	574	734	614	881	813	996	701	532	351	260	434	460	492	461	482	505	876	528	203	189	1	1	1	1	1	19.92029762	19.85548973	19.8429203	19.84632111	19.76558113	19.84632111	19.99985313	19.91006088	19.88908577	19.91368484	19.84741211	19.91006088	19.89861679	19.7146492	19.91487312	19.91173172	19.99203682	19.91173172	20.01980782	19.90877342
YAR002C-A	925	963	1205	1033	476	501	886	1289	1846	1550	862	850	804	715	1118	1557	1454	628	1087	1306	2123	1182	403	440	1	1	1	1	1	18.06274605	17.98409271	17.90516663	17.91602898	18.04345322	17.98409271	17.99395943	18.05504036	18.0037117	17.94488525	17.87677002	17.99395943	18.17728233	18.15548134	18.36574936	18.41962242	17.94714928	18.17728233	17.69740486	17.69329453
YAR003W	660	673	886	643	338	431	711	1006	1242	1153	816	870	116	121	188	135	140	134	226	177	357	246	111	93	1	1	1	1	1	16.5463047	16.45656776	16.54179573	16.29561996	16.38849449	16.45656776	16.55294037	16.2727356	16.27632332	16.24701881	16.22523689	16.2727356	16.2495594	16.34991646	16.54466057	16.48686218	16.29420662	16.34991646	16.72556305	16.53880882
YAR007C	951	999	1218	1085	581	534	776	1374	2274	2127	1288	1164	591	555	736	649	780	483	700	831	1836	1094	406	396	1	1	1	1	1	20.70104218	20.67788315	20.69701195	20.74436378	20.76883888	20.70104218	20.68546486	20.66566849	20.69701195	20.75615501	20.63428116	20.68546486	20.84869576	20.87439537	20.6437149	20.61811447	20.6992321	20.6992321	20.51890564	20.5396595
YAR008W	238	238	239	280	131	63	221	348	516	551	301	358	77	71	76	77	80	20	91	121	273	132	35	44	1	1	1	1	1	16.29906082	16.27087784	16.20201683	16.25692749	16.40826607	16.27087784	16.39003372	16.27818108	16.34448814	16.29724121	16.09261894	16.29724121	16.40353584	16.2727356	16.23949051	16.29561996	16.35726547	16.29561996	16.23949051	16.08557701
YAR014C	1327	1124	1701	1481	766	1097	1379	1957	1610	1863	1712	1410	402	383	522	471	506	381	524	882	829	525	272	283	1	1	1	1	1	17.7168808	17.61897659	17.50221252	17.60087585	17.66146469	17.61897659	17.99785805	17.95596886	17.820261	17.69740486	17.80185127	17.820261	17.89583397	17.74010849	18.01179504	18.02934837	17.33081818	17.89583397	17.65460968	17.58531761
YAR015W	2370	1893	3120	1963	942	1432	2319	2517	2032	2461	2459	2086	1289	1086	1771	1136	1398	967	1845	2010	1818	1258	955	964	1	1	1	1	1	21.37978363	21.38707161	21.35892105	21.31866074	21.39562988	21.37978363	21.54335976	21.53809929	21.43767548	21.42980576	21.34712791	21.43767548	21.24354935	21.21713638	21.548769	21.55406952	21.34712791	21.34712791	21.46634674	21.42464638
YAR018C	625	519	636	497	303	431	371	525	1176	1204	931	1277	174	138	171	166	228	208	112	146	390	288	140	196	1	1	1	1	1	17.26093864	17.24582863	17.32713509	17.45055008	17.51708794	17.32713509	17.2867775	17.36690331	17.49961662	17.76933098	16.78497314	17.36690331	17.37316132	17.3683815	17.45424271	17.11483002	16.98670006	17.3683815	17.30512428	17.27913666
YAR019C	612	537	577	633	341	678	475	570	467	564	425	420	154	151	253	340	277	328	258	328	372	239	128	143	1	1	1	1	1	16.01670647	15.99351215	16.08557701	16.07741928	16.07536697	16.07536697	16.05498886	16.01450348	15.87101364	16.14051628	15.97375393	16.01450348	16.11987877	16.02244949	16.00050735	16.01199913	15.87468815	16.01199913	16.04175377	16.0266552
YAR031W	228	170	243	255	141	197	190	277	256	314	271	272	117	109	135	114	155	282	164	193	249	124	113	82	1	1	1	1	1	16.24343681	16.38679886	16.37462616	16.40651131	16.40651131	16.38679886	16.12171745	16.20978165	16.30517769	16.35885811	16.25449562	16.25449562	16.58350754	16.55805779	15.83053017	15.80670357	16.35377884	16.35377884	16.12981987	16.17629051
YAR042W	2441	1761	2566	2494	1171	2134	1810	2170	1817	2347	1430	1464	673	573	1074	1137	918	1371	1247	1184	1448	1097	568	468	1	1	1	1	1	20.2336216	20.25424767	20.27236176	20.27236176	20.22541046	20.25424767	20.06897545	20.21832275	20.18196678	20.14669609	20.2336216	20.18196678	20.13459015	20.20762825	20.03915215	20.0090313	20.31374741	20.13459015	20.15127754	20.23855782
YAR071W	546	533	586	348	258	475	988	1460	909	928	1291	1330	35	23	36	25	52	33	55	69	31	33	52	35	1	1	1	1	1	19.31790733	19.40467834	19.55000877	19.54390717	19.81104279	19.54390717	19.68385696	20.21592331	19.30670357	19.87001228	18.68534088	19.68385696	18.30630112	18.63416481	18.86861038	18.82326508	19.26905823	18.82326508	19.56601524	19.78592682
YBL107C	372	328	480	429	246	300	350	573	286	431	360	267	234	176	468	772	479	269	435	424	493	336	126	116	1	1	1	1	1	17.54403305	17.54525757	17.62818718	17.49961662	17.44415092	17.54403305	17.51451683	17.41190147	17.52597618	17.47539139	17.55820465	17.51451683	17.25924492	17.19442177	17.17478752	17.16967583	17.65924263	17.19442177	17.64447212	17.66310692
YBL105C	2834	2557	3475	3043	1498	2324	2518	3860	3511	3999	2881	2641	744	547	940	1228	1300	1012	813	1006	1555	1010	371	357	1	1	1	1	1	19.91173172	19.92580986	19.91173172	19.85006714	19.89710045	19.91173172	19.83841324	19.85154533	19.88305473	19.84632111	19.86728287	19.85154533	19.81768227	19.89373207	19.77157021	19.75862694	19.81953812	19.81768227	19.73256302	19.76996994
YBL104C	1799	1784	2562	2069	887	1236	1843	2685	2726	2705	2049	1774	303	312	397	374	501	369	474	578	745	512	191	217	1	1	1	1	1	18.93072701	19.00521278	18.9714241	18.89851189	18.88458252	18.93072701	18.92414665	18.82225609	18.8960762	18.80052948	18.96016502	18.8960762	18.93905258	18.9714241	18.7539444	18.79868698	19.09852982	18.93905258	18.99012184	18.94419289
YBL103C	693	566	908	702	447	593	532	832	842	990	837	618	350	292	497	673	626	508	456	601	775	500	221	224	1	1	1	1	1	18.81191635	18.75071144	18.80515099	18.79483223	18.74531746	18.79483223	18.83574677	19.00814438	18.93147087	18.90464783	18.97386932	18.93147087	19.01590538	18.93785667	18.9943409	18.97778893	18.8590107	18.97778893	18.9333725	19.08390045
YBL102W	966	937	1284	1136	534	807	1028	1704	1258	1469	1205	1171	412	348	540	479	530	578	620	682	922	630	247	220	1	1	1	1	1	17.54990196	17.51956558	17.62182426	17.5843029	17.52466965	17.54990196	17.57051086	17.34692955	17.46126938	17.37217522	17.63448715	17.46126938	17.42199326	17.39155769	17.55340385	17.55477333	17.5762558	17.55340385	17.93625259	17.91193771
YBL101C	2013	1706	1670	1944	1263	2470	1222	1831	943	1315	1051	1181	1081	965	1696	1899	1662	2149	1682	2249	1911	1402	910	881	1	1	1	1	1	19.44621658	19.38673782	19.39304733	19.4025116	19.38433075	19.39304733	19.59142303	19.48980141	19.51587105	19.41259766	19.57475662	19.51587105	19.45260429	19.37817192	19.38032532	19.37194061	19.29861069	19.37817192	19.37194061	19.2283535
YBL099W	4845	3592	3368	3861	3342	3622	2307	3661	2553	3193	2286	2015	4720	3773	4432	4668	6589	6274	4435	4999	6142	4203	2203	2203	1	1	1	1	1	21.29351616	21.31035995	21.33545303	21.36693764	21.35892105	21.33545303	21.2243042	21.30760765	21.38707161	21.39562988	21.41127014	21.38707161	21.24805069	21.28243446	21.12369728	21.14465904	21.45259094	21.24805069	21.14159966	21.26318741
YBL098W	366	325	830	644	234	354	593	714	834	832	513	637	109	108	237	227	208	182	200	216	278	235	86	89	1	1	1	1	1	17.31489754	17.34319115	17.31713867	17.41607857	17.37316132	17.34319115	17.56731606	17.69845009	17.58731842	17.35704994	17.38917732	17.56731606	17.18708229	17.21424675	17.33428764	17.36293411	17.3367424	17.33428764	16.92512703	17.00427818
YBL097W	891	839	1354	1204	551	727	1004	1395	1951	1916	1466	1386	834	447	768	353	473	780	442	570	1215	632	296	626	1	1	1	1	1	18.60188866	18.60304451	18.59773827	18.6198616	18.63892365	18.60304451	18.64664268	18.68534088	18.70851517	18.70081139	18.57909584	18.68534088	18.65854645	18.62636375	18.59299469	18.60609627	18.44922447	18.60609627	18.45860291	18.48512459
YBL092W	3353	2341	3613	3088	2217	2251	2141	2881	1853	2489	2112	1312	3567	3118	5218	4212	4263	3187	4948	5254	5048	3697	2219	2078	1	1	1	1	1	20.54136276	20.5396595	20.58707619	20.47120476	20.48719025	20.5396595	20.53351402	20.45915031	20.45915031	20.45681953	20.46436501	20.45915031	20.31374741	20.31731415	20.60350418	20.68546486	20.44883919	20.44883919	20.62020493	20.54136276
YBL091C-A	117	105	92	122	83	133	80	125	95	127	100	78	63	77	135	85	109	130	118	148	159	94	54	39	1	1	1	1	1	14.99596119	14.99935436	15.19374466	14.80252743	14.88437557	14.99596119	14.57958126	14.91684818	15.00640392	15.05922604	14.60328388	14.91684818	14.78933334	15.17064857	15.05006886	15.00640392	15.08499622	15.05006886	14.82751369	15.01665592
YBL091C	1125	904	1412	1168	598	737	981	1462	1399	1672	1405	993	603	517	848	727	790	649	775	1076	1459	1005	386	392	1	1	1	1	1	19.91625977	19.89208412	19.87001228	19.87330627	19.87001228	19.87330627	19.91368484	19.8429203	19.89529228	19.91625977	19.89373207	19.89529228	19.84010696	19.8565464	19.91625977	19.94174385	19.76259041	19.8565464	19.85548973	19.82733917
YBL088C	3561	3134	4053	3605	1695	2758	2911	3978	3149	3436	2726	2753	135	121	178	184	199	201	196	223	256	180	77	92	1	1	1	1	1	16.40651131	16.20978165	16.30328941	16.23233986	16.37884331	16.30328941	16.49778175	16.46334648	16.48118591	16.40353584	16.23949051	16.46334648	16.62725639	16.64736938	16.38494301	16.34050751	15.95241833	16.38494301	15.92280197	16.03762627
YBL087C	4117	3683	5544	4480	2139	2470	4880	5505	4986	5716	3539	4003	1689	1403	2792	1807	1725	1539	2805	2507	2966	2116	1346	1121	1	1	1	1	1	21.48443222	21.47104073	21.50385475	21.41566467	21.51810074	21.48443222	21.27454185	21.60647964	21.39114571	21.53809929	21.27077484	21.39114571	21.32247543	21.42980576	21.64710236	21.60647964	21.41945267	21.42980576	21.32247543	21.57582092
YBL085W	962	702	802	783	594	774	547	689	1001	1217	855	726	327	247	410	482	500	414	354	388	1011	606	215	220	1	1	1	1	1	19.94457245	19.86881447	19.91625977	19.92811584	19.99985313	19.92811584	19.8414917	19.83841324	19.79603958	19.88039398	19.76099396	19.83841324	20.14033318	20.28802872	20.11914825	20.12339401	19.82733917	20.12339401	19.7508831	19.74856186
YBL084C	1089	999	1211	1141	685	1337	818	1263	976	1204	866	881	422	360	533	792	719	791	511	550	737	499	196	246	1	1	1	1	1	17.6942215	17.59991455	17.61823082	17.63572502	17.48287582	17.61823082	17.68395615	17.5618763	17.40374947	17.49725533	17.86951828	17.5618763	17.73586845	17.63875771	17.66310692	17.8068409	17.45880508	17.66310692	17.77378845	17.55820465
YBL082C	532	493	905	679	318	250	632	872	985	954	915	766	261	214	414	384	363	178	394	520	622	411	250	211	1	1	1	1	1	13.93456841	14.0603466	13.96339512	13.94849682	14.03379726	13.96339512	13.99277115	13.68589783	13.73594189	13.67611217	13.66599083	13.68589783	14.00695419	13.59587574	13.85052681	13.94849682	13.69586849	13.85052681	13.91194439	13.69586849
YBL080C	587	580	826	716	267	393	642	947	910	908	841	766	98	96	190	255	221	152	196	276	204	160	97	82	1	1	1	1	1	16.07741928	16.1242218	16.09060478	16.31508827	16.2343235	16.1242218	16.18207932	16.18371391	16.15173531	16.33228874	16.22165298	16.18371391	15.86878681	15.89101982	15.91024971	15.86500263	16.15838814	15.89101982	16.37100029	16.37295151
YBL079W	3911	3403	4760	4008	1975	2767	3064	4102	4748	4787	3401	3302	680	566	817	842	848	601	728	900	1379	890	358	395	1	1	1	1	1	19.54768562	19.51104927	19.5579834	19.58152199	19.61063576	19.5579834	19.51740074	19.53986168	19.478508	19.5411129	19.5221653	19.5221653	19.57139015	19.60368347	19.60114288	19.53369522	19.61179352	19.60114288	19.45728302	19.49067307
YBL078C	838	788	922	778	520	864	680	1188	975	972	1307	1078	1008	944	1352	1193	1846	2359	1351	1402	1858	1150	1023	965	1	1	1	1	1	17.17641449	17.14547729	17.11653328	17.16186142	17.16967583	17.16186142	17.14922714	17.12444687	17.11341476	17.07692146	17.1222744	17.1222744	17.07156754	17.02037811	16.95136261	16.90957832	17.22330856	17.02037811	17.24357605	17.18583298
YBL076C	7721	6567	11408	9079	3867	4994	9006	10161	12007	11724	8387	8741	2045	1623	2938	2607	2558	1763	2976	3125	3756	2647	1381	1289	1	1	1	1	1	21.66340256	21.63530922	21.66340256	21.63530922	21.69551468	21.66340256	21.69551468	21.67642212	21.64024353	21.64024353	21.69551468	21.67642212	21.76404381	21.83974838	21.92848969	21.94248199	21.60139465	21.83974838	21.64024353	21.68272972
YBL075C	17544	23118	4159	4569	9001	26270	4284	7589	1018	1028	2925	1556	9499	11564	1800	2096	11922	33245	2440	4223	110	115	551	279	1	1	1	1	1	19.26677704	19.59282112	19.62384415	19.78005219	19.62822342	19.62384415	19.34876442	19.61660576	19.70241737	19.68678093	19.92403603	19.68678093	19.13563156	19.64685822	19.86728287	19.85414505	19.64685822	19.64685822	21.44781303	21.31866074
YBL074C	523	412	667	565	258	599	424	571	497	528	504	334	129	102	185	192	156	312	221	214	176	116	106	71	1	1	1	1	1	13.28043842	13.30814648	13.32942963	13.49010849	13.45898151	13.32942963	13.34584618	13.50595379	13.51732826	13.38955975	13.45898151	13.45898151	13.32942963	13.12692738	12.90800571	12.72484112	13.37435055	13.12692738	13.55916977	13.45898151
YBL072C	9024	6819	11396	8272	4481	5179	7935	10154	7821	9683	8179	6098	3849	3530	5904	3612	3599	4035	6070	5699	5699	4173	2748	2444	1	1	1	1	1	20.91635704	20.90660095	20.97292137	20.89133835	20.87092018	20.90660095	20.80945969	20.93218422	20.86381721	20.87092018	20.79868507	20.86381721	20.68075371	20.87092018	21.10024834	21.13720703	20.90964699	20.90964699	20.91635704	21.08661842
YBL069W	850	695	1096	873	411	691	827	1087	1180	1138	712	719	207	192	300	272	268	283	299	376	392	293	136	138	1	1	1	1	1	18.64375877	18.60188866	18.6350975	18.59881783	18.5876236	18.60188866	18.60188866	18.66974258	18.60392189	18.59881783	18.55636024	18.60188866	18.60609627	18.63298035	18.86227798	18.85176849	18.37429237	18.63298035	18.62303543	18.71870232
YBL068W	599	477	895	720	342	463	639	720	684	792	575	490	214	171	344	219	263	265	384	432	468	340	130	135	1	1	1	1	1	18.64664268	18.64793015	18.66389275	18.57289314	18.63700485	18.64664268	18.54878044	18.7550354	18.63298035	18.62636375	18.51544952	18.62636375	18.68055344	18.74646378	18.8417263	18.78352356	18.5694046	18.74646378	18.47707939	18.61728668
YBL067C	1591	1487	1880	1757	879	1365	1314	1964	1819	2121	1558	1249	356	293	449	468	530	487	401	617	812	562	204	227	1	1	1	1	1	17.97773361	17.87572861	17.93562126	17.99785805	18.05290413	17.97773361	18.00551605	17.81643677	17.98706245	17.87262917	18.20282936	17.98706245	18.09332085	17.87572861	17.75379181	17.8491497	17.50571632	17.8491497	17.67541885	17.52466965
YBL066C	974	744	706	793	610	909	525	734	492	645	525	479	288	211	298	501	426	340	326	384	513	322	185	206	1	1	1	1	1	17.27913666	17.26969337	17.3583107	17.3683815	17.41482162	17.3583107	17.38829994	17.44849586	17.49850655	17.5232811	17.45187187	17.45187187	17.47878456	17.37683678	17.44415092	17.30068016	17.45424271	17.44415092	17.35216522	17.21424675
YBL064C	2618	2101	2249	2105	1533	2689	1746	2942	1486	1604	1790	1372	2151	2018	2346	1786	2375	4615	2779	3700	2745	1615	1090	1121	1	1	1	1	1	19.72375679	19.87794304	19.74481392	19.91785622	19.8313446	19.8313446	19.75527382	19.75862694	19.86130905	19.82392502	19.85006714	19.82392502	19.65184975	19.51104927	19.35011673	19.34876442	20.3885994	19.51104927	20.07139969	20.01239014
YBL061C	896	747	1418	1113	546	931	945	1169	1898	2043	1422	1400	173	142	241	287	267	254	236	288	602	435	189	246	1	1	1	1	1	16.8693924	16.82027435	16.81480026	16.76109505	16.84980965	16.82027435	16.890028	16.79416847	16.69750595	16.64369392	16.8059063	16.79416847	16.79416847	17.03426933	16.83142662	16.88412094	16.72089958	16.83142662	16.78227615	16.86143494
YBL059C-A	477	433	619	682	300	389	473	692	539	685	519	497	154	158	364	260	221	232	331	448	395	274	104	77	1	1	1	1	1	17.13409233	17.20054245	17.14805794	17.01062393	17.15228081	17.14805794	16.98025513	17.14183807	17.02037811	17.08556557	16.97103119	17.02037811	16.53453445	16.63319206	16.91993523	16.97103119	17.02824211	16.91993523	16.91732407	17.05747032
YBL058W	2125	1813	2458	1973	1129	1746	1687	2759	2058	2344	2167	1921	760	668	1098	869	1021	1564	1107	1127	1295	972	558	459	1	1	1	1	1	19.834198	19.84887695	19.7845974	19.75958443	19.80776405	19.80776405	19.88767624	19.79603958	19.88606644	19.84887695	19.88606644	19.88606644	19.82875443	19.71042442	19.70132828	19.7641964	19.859869	19.7641964	19.87643242	19.82392502
YBL057C	518	503	772	712	343	315	567	860	867	900	644	618	218	195	339	278	297	245	319	350	568	374	212	197	1	1	1	1	1	18.9074707	18.76301003	18.8835144	18.79286194	18.81866455	18.81866455	18.80982399	18.76301003	18.72769356	18.66265488	18.65986633	18.72769356	18.84078979	18.83062172	19.02724075	19.05145264	18.77470207	18.84078979	18.61318398	18.59981155
YBL056W	2866	2697	3436	3089	1544	2317	2889	4035	4150	4608	2962	3357	987	852	1136	853	1420	1514	1163	1650	1977	1222	427	462	1	1	1	1	1	19.10378647	19.05224228	19.01372528	18.98147964	19.06477928	19.05224228	18.89515877	19.13739395	18.99921417	19.032444	18.79868698	18.99921417	18.96103477	19.0256424	19.12716293	19.16583443	18.87025833	19.0256424	18.93785667	18.995327
YBL055C	483	410	970	675	240	442	670	678	782	823	858	906	170	154	410	439	307	220	260	243	465	272	192	176	1	1	1	1	1	19.38785172	19.33856201	19.28847122	19.27272224	19.31790733	19.31790733	19.21710968	19.27935219	19.27935219	19.13846207	19.26905823	19.26905823	19.23116112	19.2835331	19.31892014	19.29861069	19.20700073	19.2835331	19.15194511	19.26010513
YBL054W	566	439	667	525	412	593	466	429	230	325	243	264	148	151	313	342	223	187	286	271	398	280	97	95	1	1	1	1	1	16.28981781	16.23233986	16.47396278	16.28434753	16.29420662	16.28981781	16.33063698	16.35726547	16.13597298	16.31099129	16.28981781	16.31099129	15.99130058	16.1242218	16.57292366	16.54466057	16.11096764	16.1242218	16.42588997	16.44018364
YBL052C	1941	1838	2191	1857	932	1265	1725	2706	2963	3009	1809	1883	229	136	235	307	309	233	227	360	446	288	87	110	1	1	1	1	1	17.45978737	17.44648933	17.47650909	17.40374947	17.48149872	17.45978737	17.35929108	17.51246834	17.3938961	17.48863792	17.39288139	17.3938961	17.48149872	17.50221252	17.51329994	17.45633698	17.50221252	17.50221252	17.42982292	17.50486565
YBL051C	1268	1069	1132	1475	1039	1189	859	1198	825	1158	719	858	1043	781	1718	2537	1826	1252	1785	2014	1969	1402	709	815	1	1	1	1	1	18.76389313	18.66693497	18.58860016	18.41735077	18.48085594	18.58860016	18.87481499	18.82534218	18.74417114	18.60188866	18.79039574	18.79039574	18.6198616	18.46106148	18.75884438	18.86043167	18.40966797	18.6198616	18.82701111	18.69729805
YBL050W	1826	1885	2368	2226	1021	1338	1896	2863	2355	2818	2291	2320	652	532	938	527	669	802	1000	1153	1297	892	547	501	1	1	1	1	1	20.55858612	20.54431534	20.63987541	20.62211609	20.61231232	20.61231232	20.60350418	20.69428253	20.69428253	20.59869385	20.75885201	20.69428253	20.75885201	20.75615501	20.49127579	20.49593163	20.79292297	20.75615501	20.48405075	20.54431534
YBL047C	7293	5823	6482	6885	4142	8469	4136	6106	5276	6265	4236	4735	3152	2499	3504	3845	4554	8203	3161	3763	5098	3273	1612	1587	1	1	1	1	1	21.39562988	21.34968567	21.41945267	21.46634674	21.42464638	21.41945267	21.48443222	21.33895302	21.42980576	21.47104073	21.54335976	21.47104073	21.56653214	21.51810074	21.27077484	21.2591877	21.57123375	21.51810074	21.42464638	21.36693764
YBL046W	608	560	727	638	369	558	518	717	808	993	806	570	203	225	331	240	303	359	254	453	624	388	121	159	1	1	1	1	1	17.95596886	17.84822845	17.83006668	17.74110413	17.78492737	17.83006668	17.87262917	18.03120232	17.9003849	17.82782936	17.89070892	17.89070892	17.84822845	17.81900406	18.09543228	18.11135674	17.75842285	17.84822845	17.98289871	18.04449272
YBL045C	2211	1820	1740	1621	1348	2035	1240	2066	1490	1752	1533	1352	2031	1678	1891	2106	2807	3822	1925	2132	2466	1638	897	878	1	1	1	1	1	20.49882126	20.50648308	20.49593163	20.53666496	20.52588081	20.50648308	20.43147278	20.47423553	20.59402275	20.54871559	20.56415176	20.54871559	20.42111778	20.45127296	20.29040909	20.32879639	20.70357704	20.42111778	20.38651848	20.44883919
YBL042C	3575	2775	6671	4360	1577	2329	4830	5174	3694	3602	2926	2463	370	285	640	541	317	203	727	659	686	475	277	316	1	1	1	1	1	16.70363426	16.59592438	16.5463047	16.63705254	16.60401535	16.60401535	16.64369392	16.4832077	16.59446335	16.45980835	16.62556267	16.59446335	16.38849449	16.29177666	16.58976173	16.56120491	16.2198143	16.38849449	16.49778175	16.44662857
YBL041W	1489	1295	1676	1487	851	1076	1188	2088	1517	1700	1675	1519	1337	1009	1556	1474	1989	1687	1568	1960	2440	1580	839	881	1	1	1	1	1	19.14062119	19.17455864	19.15102005	19.09336853	19.11196709	19.14062119	19.13563156	19.06564522	19.08935165	19.08294487	19.04891586	19.08294487	19.09973526	19.06044769	19.0704155	19.09265518	19.0811348	19.0811348	19.15442657	19.13321686
YBL039C	3681	2629	5340	3652	1797	2755	4522	3668	3775	3745	1897	2222	406	357	445	322	304	252	649	535	532	320	171	145	1	1	1	1	1	19.97513008	19.98524857	19.95982552	19.87794304	19.87895012	19.95982552	19.86251068	19.97824669	19.80545425	19.87466049	19.81846809	19.86251068	19.66943932	19.72037315	20.08745766	20.07633209	19.72037315	19.72037315	20.02365494	19.96874237
YBL038W	976	946	1232	1165	507	697	989	1450	1143	1273	1044	975	371	342	639	612	502	528	633	812	808	574	236	253	1	1	1	1	1	13.26227379	12.96217346	12.92490578	14.12683201	14.24748707	13.26227379	13.21639442	12.47520828	14.33014488	14.16571999	14.33014488	14.16571999	13.42882633	13.26227379	14.41070175	14.4040575	14.43304825	14.4040575	13.23435211	12.68588638
YBL037W	1395	1177	1728	1533	709	1084	1206	1693	1928	2026	1457	1176	392	333	598	988	723	542	509	648	987	600	215	247	1	1	1	1	1	19.16951942	19.1800499	19.4114151	19.34757423	19.3082943	19.3082943	19.18742561	19.25601959	19.27272224	19.32995033	19.30208588	19.27272224	19.34514046	19.55129623	19.33856201	19.19059944	19.31564903	19.33856201	19.2018795	19.29203033
YBL036C	1020	969	1370	1243	525	785	1002	1496	1455	1592	1291	1400	438	383	652	580	642	614	656	806	948	559	300	332	1	1	1	1	1	19.58289528	19.66169357	19.64011765	19.61793327	19.55329323	19.61793327	19.58521652	19.54503632	19.58152199	19.53668404	19.594347	19.58152199	19.64428139	19.53226471	19.55329323	19.53668404	19.76996994	19.55329323	19.59744263	19.56406784
YBL035C	529	392	626	559	290	155	353	488	878	921	432	400	222	187	264	358	303	89	229	321	753	490	109	165	1	1	1	1	1	18.18418884	18.10950851	18.11945724	18.21787071	18.27191925	18.18418884	18.2219677	18.27420235	18.25974083	18.34459305	18.21301079	18.25974083	18.49617577	18.39393806	18.35305786	18.37767601	17.85673523	18.37767601	17.84197426	17.84569359
YBL034C	1320	1167	1355	1282	904	918	902	1183	1373	1733	972	963	354	259	474	507	595	382	430	489	1027	582	194	196	1	1	1	1	1	18.1604538	18.1464138	18.14414024	18.1604538	18.13941956	18.1464138	18.18317795	18.2189064	18.16665649	18.14958	18.1812973	18.1812973	18.36105728	18.31941032	18.3153801	18.31645012	17.86639023	18.31645012	17.86513901	17.92220879
YBL033C	1620	1190	2058	1722	864	989	1836	2056	1428	1635	1436	1086	754	570	1163	899	957	745	1429	1283	1678	1052	461	444	1	1	1	1	1	18.34861946	18.26542091	18.2793045	18.23495102	18.17349052	18.26542091	18.3153801	18.11338425	18.15548134	18.11338425	18.195158	18.15548134	18.07886314	18.01095009	18.38784218	18.53047371	18.19195747	18.19195747	18.27420235	18.15172005
YBL032W	680	550	803	508	315	353	438	738	1156	1227	732	550	473	345	479	642	670	359	443	524	1012	600	199	214	1	1	1	1	1	18.35825539	18.37200737	18.36332321	18.39125633	18.42716217	18.37200737	18.43060303	18.34544563	18.3377018	18.40400124	18.25524902	18.34544563	18.48875427	18.43598175	18.55514526	18.6107235	18.31015968	18.48875427	18.402771	18.31645012
YBL031W	185	169	166	157	109	93	94	180	277	300	130	159	102	78	155	131	155	95	140	141	472	255	44	66	1	1	1	1	1	16.03159523	16.13147926	16.29420662	16.05955124	16.04914856	16.05955124	16.2343235	16.00212288	16.13147926	16.0611763	16.02075577	16.0611763	16.03762627	16.10375404	16.04175377	16.10822296	15.94190407	16.04175377	16.11769485	16.0885067
YBL030C	3374	2510	2816	2573	2106	2450	1972	3195	2527	2851	3008	1827	5305	4396	5308	5479	7321	6268	6256	6760	8296	5259	2868	2628	1	1	1	1	1	21.61746407	21.72976494	21.7196064	21.74011612	21.75492859	21.72976494	21.7196064	21.7196064	21.8738575	21.85271835	21.85271835	21.85271835	21.71357918	21.7196064	21.44236755	21.49054146	22.05760765	21.71357918	21.63530922	21.66340256
YBL029C-A	677	639	517	528	417	544	568	856	361	429	541	517	855	722	797	734	1147	1293	1025	778	650	451	271	298	1	1	1	1	1	17.146698	17.27368736	17.23570061	17.30629921	17.08932495	17.23570061	17.19814301	16.87397194	17.07692146	17.09997749	17.25293159	17.09997749	16.74010658	16.61597252	16.65290642	16.72693825	17.24474525	16.72693825	17.74536133	17.41741371
YBL028C	1315	1144	1538	1309	675	778	1517	1641	1562	1943	1168	1538	456	403	774	447	497	513	792	751	1172	712	268	251	1	1	1	1	1	16.36042213	16.29561996	16.19075394	16.04639435	16.0266552	16.19075394	16.35170555	16.16206741	16.11331749	16.04175377	16.09977913	16.11331749	15.48608303	15.70964813	16.44851875	16.50938225	15.96182537	15.96182537	16.11096764	16.07536697
YBL027W	6057	4336	7062	6096	3714	3905	5004	5994	4780	6566	4701	3850	3497	3039	5208	3032	3645	3306	4581	5685	5731	4225	2156	2114	1	1	1	1	1	20.76883888	20.75615501	20.74699783	20.64878082	20.64177322	20.74699783	20.69701195	20.6992321	20.66566849	20.62020493	20.59869385	20.66566849	20.49364471	20.53666496	20.86075211	20.90660095	20.59109497	20.59109497	20.75885201	20.74699783
YBL026W	604	498	530	545	409	393	474	674	668	841	595	634	408	339	829	564	572	393	667	1002	1044	802	380	430	1	1	1	1	1	18.14516449	18.09543228	18.19896889	18.13047028	18.19692993	18.14516449	18.01948547	18.14853859	18.00551605	18.20006752	17.98969841	18.01948547	18.0319519	18.1892395	18.20994186	18.16542053	18.06158257	18.16542053	18.00091362	18.17728233
YBL025W	273	302	387	336	146	219	325	424	545	541	437	352	141	165	322	189	187	171	288	522	453	373	79	91	1	1	1	1	1	14.52049255	14.57353592	14.4395895	14.55755997	14.5457859	14.5457859	14.61768532	14.97374344	14.69352627	14.59697437	14.67356205	14.67356205	14.73441124	14.85528183	14.63389015	14.63840103	14.7532196	14.73441124	14.6785984	14.83535767
YBL024W	1722	1346	2011	1595	966	1331	1542	1767	1647	2002	1085	1001	513	377	507	439	531	474	531	720	828	577	210	197	1	1	1	1	1	20.68722725	20.65960693	20.67788315	20.69172668	20.69701195	20.68722725	20.72502136	20.76573563	20.70948601	20.78045654	20.67549324	20.72502136	20.68982124	20.70948601	20.81816864	20.81404114	20.78045654	20.78045654	20.71455002	20.72502136
YBL023C	1551	1482	2260	1884	789	705	1705	2366	3883	3967	2429	2653	376	307	503	479	522	271	430	609	1052	750	247	231	1	1	1	1	1	19.11910629	19.04620743	19.02999306	19.11910629	19.18846893	19.11910629	19.09544754	19.08706665	19.11507034	19.16583443	19.05609703	19.09544754	19.28728867	19.3031826	19.23116112	19.25898933	18.86131287	19.25898933	18.8960762	18.86043167
YBL022C	3185	2870	3782	3588	1646	2921	2677	4258	2606	3008	3224	2666	806	688	1038	1232	969	1358	1124	1516	1260	877	542	538	1	1	1	1	1	20.86075211	20.88052559	20.91335106	20.79868507	20.85804176	20.86075211	20.82079506	20.87092018	20.78315926	20.81816864	20.80640793	20.81816864	20.64668274	20.72024727	20.78045654	20.71455002	20.82650375	20.72024727	20.80640793	20.87439537
YBL020W	871	854	1449	1034	423	565	922	1480	1690	1736	1243	931	259	198	432	354	338	256	390	467	750	491	169	161	1	1	1	1	1	15.60087395	15.54827118	15.57844162	15.51067448	15.55450249	15.55450249	15.54154301	15.33685207	15.30850029	15.49473953	15.45377636	15.45377636	15.63641262	15.51067448	15.85528088	15.86302471	15.52742386	15.63641262	15.67081451	15.49771309
YBL019W	729	725	971	799	380	638	796	1178	955	999	818	697	158	181	298	289	294	261	228	348	365	247	98	108	1	1	1	1	1	16.77368355	16.74010658	16.92512703	16.728508	16.78665924	16.77368355	16.71581459	16.76638985	16.87697983	16.78815079	16.74458122	16.76638985	16.68329048	17.0624218	16.68009186	16.73544502	16.93883324	16.73544502	16.63705254	16.81770706
YBL017C	5519	5010	6096	5365	2666	4056	4440	6661	6771	7272	5543	5749	1158	916	1181	1034	1683	1329	1137	1478	2303	1590	685	724	1	1	1	1	1	21.35892105	21.35892105	21.31451225	21.34351349	21.39114571	21.35892105	21.40016937	21.38417244	21.41346741	21.35892105	21.35325241	21.38417244	21.40016937	21.39562988	21.26747894	21.26747894	20.90660095	21.26747894	21.23935318	21.25525284
YBL016W	324	282	581	462	148	215	432	544	359	454	516	456	166	174	372	304	237	231	425	439	384	243	182	186	1	1	1	1	1	16.05734253	16.05955124	15.93976688	15.9548912	15.99823475	15.99823475	15.87468815	16.04639435	16.1242218	16.11555481	15.96929169	16.04639435	15.96488953	15.98475361	16.13829041	16.2058506	15.98692131	15.98692131	16.00050735	16.32851601
YBL015W	1265	1101	1406	1119	561	1267	1074	1459	1450	1468	1341	1388	451	327	482	455	586	1194	420	540	578	428	308	255	1	1	1	1	1	19.21774483	19.35011673	19.37284851	19.3031826	19.2283535	19.3031826	19.17070389	19.14512253	19.22149849	19.18742561	19.19154167	19.18742561	18.80161858	18.99835396	18.91736794	18.9083252	19.25451088	18.91736794	19.27935219	19.36950111
YBL013W	229	169	281	214	130	200	160	255	249	284	213	191	61	53	124	89	88	115	116	105	175	124	44	39	1	1	1	1	1	15.97375393	15.88189125	15.97175503	16.03159523	16.01199913	15.97375393	16.21613693	15.95241833	16.0885067	16.10200119	16.05955124	16.0885067	16.12631607	16.03762627	15.75976467	15.75293827	15.87101364	15.87101364	15.98224163	15.82233429
YBL011W	2115	1854	2681	2254	1113	1673	1904	2713	2538	2670	2008	1893	269	225	338	482	412	388	319	471	577	383	203	164	1	1	1	1	1	19.72960091	19.66943932	19.58674622	19.68385696	19.72960091	19.68385696	19.78344536	19.63889694	19.66943932	19.76259041	19.65673065	19.66943932	19.92210007	19.79603958	19.88455582	19.8565464	19.66299248	19.8565464	19.74728012	19.61421967
YBL010C	407	343	502	404	236	276	293	462	745	858	531	415	164	144	247	180	183	161	201	263	648	412	99	105	1	1	1	1	1	15.06718445	15.00303268	15.07903862	15.03010082	14.96308613	15.03010082	15.17813015	15.12517929	15.09554195	15.17064857	15.18572235	15.17064857	15.12101078	15.00303268	15.00959206	15.07066536	14.97374344	15.00959206	14.93794537	14.99935436
YBL008W	928	914	1442	1146	435	676	1035	1491	1695	1695	1242	1238	172	150	243	249	222	223	238	351	411	286	123	112	1	1	1	1	1	18.26542091	18.41242218	18.37641716	18.28041458	18.29604149	18.29604149	18.24563026	18.29926872	18.30154419	18.29604149	18.24780846	18.29604149	18.29690933	18.33582306	18.27420235	18.26732445	18.37091446	18.29690933	18.20621109	18.28611755
YBL007C	4493	3559	5084	4666	2456	4922	2876	4634	4518	5516	4022	3522	1064	811	1670	1835	1618	2004	1191	1482	2965	1977	814	892	1	1	1	1	1	20.24743462	20.22312737	20.22733688	20.22910309	20.25424767	20.22910309	20.27646446	20.30190468	20.33444786	20.30345154	20.29630661	20.30190468	20.25424767	20.27864265	20.19927025	20.19731331	20.26890945	20.25424767	20.25625801	20.26004028
YBL006C	986	1076	1622	1249	485	697	1284	1939	1850	1981	1685	2096	360	325	635	575	500	345	520	784	811	603	287	294	1	1	1	1	1	15.01665592	15.26980495	15.32262135	15.11406994	15.03454685	15.11406994	15.29508209	14.62707329	15.11743832	14.9263134	15.05006886	15.05006886	14.92989445	15.01665592	14.81061745	14.96308613	15.39409542	14.96308613	15.50045109	15.24971199
YBL005W	988	850	1292	1272	504	866	955	1294	1007	1122	941	972	164	132	290	358	244	213	321	370	402	252	159	135	1	1	1	1	1	16.37462616	15.89335728	15.98224163	16.19075394	16.11096764	16.11096764	16.34050751	15.98475361	16.35170555	16.17421341	16.3365078	16.3365078	16.32076073	16.14523697	16.40166283	16.04639435	16.24701881	16.24701881	16.12171745	16.05734253
YBL004W	6206	5185	7238	6079	2938	4464	5512	7276	5266	6175	4819	4612	492	441	614	719	650	418	677	819	908	667	321	308	1	1	1	1	1	19.2189312	19.21295738	19.27803802	19.23991966	19.2835331	19.23991966	19.35011673	19.36408615	19.27803802	19.40644455	19.26306152	19.35011673	19.23517418	19.37686157	19.56053734	19.49856377	19.10896301	19.37686157	19.35139084	19.35373306
YBL003C	3579	2726	2560	2204	2255	1429	1814	2530	7981	9489	2073	2111	2875	2300	2787	2901	3803	2056	2329	2499	10999	6536	1054	1114	1	1	1	1	1	19.49067307	19.67541313	19.65918541	19.62384415	19.63889694	19.63889694	19.9033432	19.53369522	19.87794304	19.92580986	19.8529911	19.87794304	19.92811584	19.90530968	19.47192001	19.61063576	19.74617577	19.74617577	19.65184975	19.5132103
YBL002W	1019	680	512	601	849	527	330	417	1228	1390	324	328	5479	3916	4361	10571	13497	3274	3417	2934	18840	10053	1208	1298	1	1	1	1	1	20.83942604	20.82952881	20.86381721	20.93972778	20.8969059	20.86381721	21.08661842	20.99822235	21.25148201	21.13720703	21.00139618	21.08661842	21.41127014	21.27077484	20.70104218	20.75615501	21.06943512	21.06943512	20.69428253	20.67306709
YBL001C	2631	2477	2830	2864	1693	2219	2562	3859	3024	3386	2654	2869	1441	1423	1963	1227	1614	2584	2118	2690	3416	2211	1044	913	1	1	1	1	1	14.87189388	14.84290218	15.10999107	15.02218819	14.71406746	14.87189388	14.86417484	14.9078064	14.96308613	15.09178448	14.77625561	14.9078064	14.7532196	15.1665926	14.33837414	14.24748707	15.10668087	14.7532196	14.99226761	14.98835373
YBR001C	2546	2245	3349	3081	1343	3373	2535	3858	3236	3640	2840	2564	770	634	1206	827	1002	2110	1239	1399	1632	1198	581	551	1	1	1	1	1	16.93357849	16.99233246	17.07014656	17.05966949	16.97380638	16.99233246	16.93544197	16.98670006	16.95277596	17.05621147	16.91993523	16.95277596	16.75145721	16.75333214	16.91872406	16.81208229	16.96244621	16.81208229	17.26265717	17.24357605
YBR002C	549	459	659	642	375	501	567	650	520	843	343	412	190	175	344	248	305	227	277	455	488	346	134	106	1	1	1	1	1	16.60696983	16.59121704	16.67404366	16.63161087	16.60826111	16.60826111	16.51880646	16.49620819	16.56631088	16.46334648	16.51471519	16.51471519	16.63705254	16.70099258	16.60955429	16.67184639	16.75476646	16.67184639	16.57979393	16.58608246
YBR003W	583	514	758	676	347	477	450	722	709	766	594	479	256	252	416	426	456	387	383	486	576	401	171	193	1	1	1	1	1	18.34985352	18.31742668	18.2219677	18.34025574	18.40688133	18.34025574	18.39888	18.55636024	18.42380333	18.46907997	18.27644539	18.42380333	18.26918793	18.30055809	18.33633041	18.3377018	18.278265	18.30055809	18.16168594	18.30897141
YBR005W	429	428	536	456	232	470	347	529	446	485	955	927	249	198	275	226	251	373	333	347	386	247	284	274	1	1	1	1	1	15.00959206	14.78066635	14.87979126	14.82751369	14.83535767	14.83535767	14.81061745	14.55755997	14.72940636	14.77625561	14.78066635	14.77625561	14.78066635	14.53454971	14.47255039	14.47255039	14.52049255	14.52049255	14.98835373	14.76258945
YBR006W	3485	3355	2907	2879	1463	2451	2421	4352	1478	1525	1878	1661	1551	1254	1439	1400	1634	2211	1631	2246	1083	655	523	500	1	1	1	1	1	19.72813797	19.75862694	19.82392502	19.70880508	19.66473007	19.72813797	19.71321297	19.54899216	19.66169357	19.61938095	19.78344536	19.66169357	19.26306152	19.31424332	19.25782013	19.28964233	19.83003235	19.28964233	19.96674156	19.89208412
YBR007C	584	470	668	617	363	253	402	570	1014	1500	653	669	288	244	499	478	384	133	476	582	1814	1261	309	331	1	1	1	1	1	17.22330856	17.15917969	17.2372303	17.19565392	17.14805794	17.19565392	17.41607857	17.22653198	17.39155769	17.26265717	17.44415092	17.39155769	17.61426544	17.50571632	17.11917305	17.3212986	17.15794373	17.3212986	17.14547729	17.01486015
YBR009C	5324	4125	4260	3608	3401	2944	2861	3922	11363	13320	3639	3204	4513	4259	5263	3325	5424	4301	4690	5123	21629	13044	1864	1856	1	1	1	1	1	20.64177322	20.6095314	20.56415176	20.59109497	20.70948601	20.6095314	20.7638855	20.8029213	20.88434982	20.91947365	20.66566849	20.8029213	21.00818443	21.15353584	20.5745697	20.60697556	20.68722725	20.68722725	20.32879639	20.47940063
YBR010W	14374	12078	13460	11184	7738	6757	9146	12615	41279	41800	12776	13822	10278	8551	12188	13827	16573	8222	9929	11660	44893	27332	5469	5641	1	1	1	1	1	18.4149189	18.28150749	18.34025574	18.34643364	18.38784218	18.34643364	18.69962692	18.40400124	18.58652878	18.59530258	18.43598175	18.58652878	18.73621178	18.87126541	18.3562088	18.50148392	18.40837669	18.50148392	18.14958	18.20382309
YBR011C	3685	2765	3129	4348	3197	2652	2196	3117	2251	2894	1772	2220	8661	6691	12243	22303	16869	7896	11241	10502	18511	11135	5830	6023	1	1	1	1	1	21.81385422	21.77338219	21.77338219	21.85271835	21.83974838	21.81385422	21.80211449	21.72976494	21.80211449	21.81385422	21.75492859	21.80211449	21.91340828	21.69551468	21.69551468	21.70491982	21.65379524	21.69551468	21.58857346	21.55406952
YBR014C	842	685	750	686	453	490	711	1044	1390	1332	720	766	526	473	565	537	749	658	598	874	1421	777	249	290	1	1	1	1	1	17.74431801	17.6700592	17.63762856	17.64004898	17.68710518	17.6700592	17.90616417	17.73256302	17.76091957	17.85482979	17.6367588	17.76091957	17.98081207	17.78416252	17.84197426	17.90616417	17.11228943	17.84197426	17.23570061	17.13409233
YBR015C	1732	1448	2082	1714	916	1480	1366	1944	2004	2296	1618	1178	893	746	1045	1254	1316	1066	1135	1426	1792	1275	423	443	1	1	1	1	1	20.27435112	20.22733688	20.15605354	20.18387794	20.19577217	20.19577217	20.18829346	20.34896088	20.26168251	20.23855782	20.09274673	20.23855782	20.17292595	20.10769463	20.27050781	20.28607368	19.8429203	20.17292595	19.98348808	20.10188866
YBR016W	299	248	241	251	220	345	104	193	182	225	266	246	1381	1029	2058	3314	2719	1835	1373	1651	3179	1942	1102	1231	1	1	1	1	1	15.59386826	15.46062088	15.17064857	15.31250763	15.36353207	15.36353207	15.11743832	15.21603203	15.24668694	15.07496357	15.04549503	15.11743832	15.44759369	15.24668694	15.39056301	15.32561874	15.31250763	15.32561874	15.40147877	15.40432358
YBR017C	2085	1928	2940	2284	970	2010	2101	2654	2456	2397	1702	1409	607	529	768	654	716	1035	753	898	1000	623	329	317	1	1	1	1	1	18.32382584	18.29690933	18.379673	18.28150749	18.31448364	18.31448364	18.26166344	18.25132179	18.26405525	18.30294037	18.22995758	18.26166344	18.28841972	18.33459282	18.53785324	18.46554756	18.26066971	18.33459282	18.17040825	18.22882271
YBR022W	376	359	551	525	271	323	407	626	575	689	481	491	261	253	587	425	348	450	533	687	781	596	154	141	1	1	1	1	1	18.03300095	18.0422287	17.94714928	17.99395943	17.99184227	17.99395943	17.99089432	17.902668	17.96458817	18.08081436	17.96892738	17.96892738	18.20729065	18.01589966	17.99587631	17.90728188	17.99184227	17.99587631	17.99876595	17.86951828
YBR023C	2081	1866	2989	2361	1075	1558	1958	2617	3812	4030	3443	3282	432	361	472	608	603	395	417	631	1131	780	415	453	1	1	1	1	1	18.31829834	18.30776787	18.42242432	18.36726189	18.44922447	18.36726189	18.23905373	18.53602982	18.47707939	18.44076538	18.38220406	18.44076538	18.43192291	18.6221714	18.46308708	18.48085594	18.37200737	18.46308708	18.05504036	18.26542091
YBR024W	578	566	794	737	311	471	569	924	554	734	617	682	196	210	335	297	281	281	339	451	424	262	138	110	1	1	1	1	1	17.89377594	18.0305748	17.86951828	17.820261	17.8516655	17.86951828	17.902668	17.83511162	17.8833313	17.858284	17.92305946	17.8833313	17.74227333	17.64861488	17.62657547	17.6042614	18.03629303	17.64861488	17.92831993	17.858284
YBR025C	3741	2937	3611	3055	2239	3601	2726	3541	2156	2774	2316	1672	2940	2479	3145	2991	3315	5036	3384	4054	2767	2027	1308	1135	1	1	1	1	1	21.5079937	21.49580765	21.5225029	21.51810074	21.41127014	21.5079937	21.47605324	21.47605324	21.47605324	21.48443222	21.57582092	21.47605324	21.5225029	21.48048401	21.56653214	21.56086731	21.60647964	21.56086731	21.56086731	21.51316643
YBR026C	2603	2432	2596	2233	1486	2929	2088	3304	2015	1937	1770	1568	1740	1485	2133	2285	2873	4392	2054	2765	2113	1312	806	846	1	1	1	1	1	20.6992321	20.75013733	20.72502136	20.6992321	20.67788315	20.6992321	20.56415176	20.68982124	20.67788315	20.6290493	20.57234573	20.6290493	20.30805588	20.38397408	20.30190468	20.27435112	20.81404114	20.30805588	20.71716499	20.74140358
YBR028C	882	688	1328	898	468	654	741	1042	1272	1334	737	699	283	206	381	308	431	290	356	483	613	394	136	189	1	1	1	1	1	16.86689758	16.71715164	16.69215393	16.61934662	16.75924873	16.71715164	16.79416847	16.89915848	16.79416847	16.88272476	16.61264801	16.79416847	16.6788311	16.66919708	17.16849518	17.16849518	16.27632332	16.6788311	16.66444778	16.69750595
YBR029C	1019	729	995	963	558	1064	673	896	1067	1282	697	553	597	470	861	918	894	1117	689	757	1417	922	257	283	1	1	1	1	1	18.93670845	18.90272331	18.88978004	18.82416344	18.82151604	18.88978004	18.97878075	18.96016502	18.97386932	18.8696003	18.99012184	18.97386932	19.01049423	18.90154266	19.09852982	19.18611145	18.69535446	19.01049423	18.83335686	18.78820419
YBR030W	900	786	1365	1023	410	897	998	1222	1562	1470	900	939	80	64	140	116	102	78	126	144	212	126	91	60	1	1	1	1	1	16.87563133	16.94467735	16.91732407	16.890028	16.88758659	16.890028	16.97103119	17.01179504	16.94467735	17.00267029	17.0907917	17.00267029	17.0669899	17.01275063	16.89915848	16.85326004	17.15659142	17.01275063	16.89290428	16.92829514
YBR031W	5532	3554	6140	5366	4012	4507	4106	4371	3775	4685	2555	2208	7165	5521	10623	11199	11716	6273	9948	10201	12118	8489	4221	3854	1	1	1	1	1	21.80211449	21.82513618	21.79305649	21.79305649	21.79305649	21.79305649	21.71357918	21.78271866	21.78271866	21.76404381	21.74011612	21.76404381	21.65379524	21.67642212	21.8738575	21.97123146	21.80211449	21.80211449	21.7196064	21.76404381
YBR034C	3092	2017	3139	2957	1569	1835	3378	2722	1496	1865	1357	1380	986	710	1765	803	1062	1090	2086	1401	1632	1071	384	416	1	1	1	1	1	17.51956558	17.56831932	17.61237717	17.45529556	17.59072495	17.56831932	17.44849586	17.61510849	17.45978737	17.57051086	17.26620102	17.45978737	17.3583107	17.49075127	17.92742348	17.89273643	17.22219086	17.49075127	17.53689766	17.69194221
YBR035C	1209	1072	1324	1375	745	1043	1008	1597	1124	1299	1184	1191	977	891	1354	1158	1284	1533	1450	1711	1883	1216	751	715	1	1	1	1	1	19.98717117	19.91006088	19.87794304	19.95296288	19.92580986	19.92580986	19.98007584	19.859869	19.93634415	19.86881447	20.05330849	19.93634415	20.17987251	20.01980782	20.14237976	20.13832664	19.68678093	20.13832664	19.96874237	19.86130905
YBR036C	1934	1635	2657	2326	1128	1593	1774	2673	2874	3139	3041	2523	1143	939	1782	1279	1535	1955	1719	1553	2887	1994	1232	1249	1	1	1	1	1	15.57210827	15.59005737	15.42256641	15.51393318	15.73928547	15.57210827	15.31250763	15.14758968	15.39056301	15.24668694	15.43064976	15.31250763	15.54154301	15.4687233	15.41198635	15.61389065	14.96649647	15.4687233	15.62510395	15.50353336
YBR037C	623	596	939	847	370	387	728	1174	926	1021	786	765	191	195	456	329	290	225	404	690	472	320	132	134	1	1	1	1	1	17.69106865	17.65284348	17.7662735	17.6826458	17.67759705	17.6826458	17.63448715	17.6826458	17.61977196	17.61897659	17.73695564	17.63448715	17.40374947	17.59177399	17.38152313	17.42982292	17.777565	17.42982292	17.59774017	17.69670105
YBR038W	1090	724	1020	946	630	719	588	798	1602	1752	1356	1348	594	462	639	641	803	639	503	662	1933	1143	531	579	1	1	1	1	1	14.36026382	14.19553661	14.27133274	14.30715084	14.39659023	14.30715084	14.49555969	14.36656094	14.50955677	14.0603466	14.42611027	14.42611027	14.87189388	14.62220764	14.85070896	15.02613735	14.33014488	14.85070896	14.14090729	14.02198315
YBR039W	2114	1876	1731	1623	1236	1494	1378	1927	1784	1928	1738	1552	1898	1553	1722	1738	2754	2742	1769	2086	2510	1646	863	868	1	1	1	1	1	20.27236176	20.30580521	20.27864265	20.35529518	20.29785538	20.29785538	20.33624458	20.33624458	20.41641808	20.38651848	20.39686203	20.38651848	20.28802872	20.18829346	20.15605354	20.19927025	20.45127296	20.19927025	20.23855782	20.20984268
YBR041W	1130	1027	1350	1286	609	889	885	1319	1402	1449	1284	1046	440	411	754	636	694	856	552	546	1053	648	346	393	1	1	1	1	1	18.91915321	18.97048569	18.90016747	18.97386932	19.00912476	18.97048569	18.80052948	18.83252907	18.85611534	18.78539276	18.83158684	18.83158684	18.93785667	18.94971085	18.79783821	18.85267639	19.11507034	18.93785667	18.91426086	18.90016747
YBR042C	563	475	789	632	259	402	631	912	964	1046	760	709	172	169	330	488	273	257	317	397	570	395	137	154	1	1	1	1	1	16.95689201	17.04969978	17.31363297	17.47412109	17.35341072	17.31363297	16.91993523	17.40249634	17.68080139	17.34585571	17.48034096	17.40249634	17.0907917	17.47013664	16.94972229	16.94811821	17.2116642	17.0907917	16.87697983	17.28308868
YBR043C	3719	3776	4615	4035	1634	1660	3001	5430	4677	5002	6592	6001	1278	1144	1546	1813	1232	309	1273	1557	2135	1328	1018	952	1	1	1	1	1	19.04984665	18.90464783	18.87779808	18.75982094	18.85267639	18.87779808	19.1823082	18.89945793	18.87223434	18.84662056	19.09460831	18.89945793	19.31680298	19.12582016	19.27703857	19.3107872	18.48085594	19.27703857	19.03071213	18.82534218
YBR044C	634	590	939	892	409	617	645	980	859	1007	814	734	116	92	208	199	144	211	202	232	297	200	83	82	1	1	1	1	1	16.34050751	16.30328941	16.34448814	16.40507317	16.50364876	16.34448814	16.32851601	16.32851601	16.29420662	16.35726547	16.38679886	16.32851601	16.55805779	16.50726891	16.23744583	16.20978165	16.72229767	16.50726891	16.29177666	16.27087784
YBR046C	1161	1120	1615	1417	609	1081	1325	2015	1659	1726	1800	1742	769	738	1369	1445	1210	1709	1287	1784	1687	1194	590	608	1	1	1	1	1	19.70733452	19.79335403	19.87330627	19.75388908	19.64156914	19.75388908	19.68281364	19.56291008	19.6493721	19.5314045	19.74332619	19.6493721	19.65091133	19.75758362	19.38342094	19.31892014	20.01353645	19.65091133	19.86728287	19.76842117
YBR048W	2473	1622	2617	1975	1361	1540	1732	2232	1659	2121	1897	1266	2863	2376	4458	4214	3386	2481	5123	4313	4598	3743	1844	1528	1	1	1	1	1	20.82079506	20.78315926	20.7531147	20.66910553	20.74140358	20.7531147	20.68982124	20.70948601	20.71455002	20.70104218	20.62211609	20.70104218	20.61562729	20.71178055	20.96088219	20.96088219	20.68546486	20.71178055	20.74699783	20.78045654
YBR049C	2160	1810	2262	2009	1180	1554	1330	2255	2886	3506	1946	1524	1152	938	1358	1337	1746	1489	1273	1554	2754	1993	605	559	1	1	1	1	1	20.03143883	19.95982552	20.0069809	20.06233978	20.09274673	20.03143883	20.1539669	20.14669609	20.21204185	20.25424767	20.1445446	20.1539669	20.28418922	20.26168251	19.94646072	19.93321419	20.0090313	20.0090313	19.89077568	19.88908577
YBR052C	1461	1106	1312	1358	793	1281	1120	1574	1845	2110	1439	1405	625	508	899	602	918	1314	882	983	1761	1141	516	486	1	1	1	1	1	19.23750305	19.25679398	19.32800102	19.25679398	19.22149849	19.25679398	19.13640594	19.15986824	19.23991966	19.22088814	19.13969612	19.15986824	18.82570076	19.04311371	18.78820419	18.79039574	19.35838699	18.82570076	19.32022095	19.35958481
YBR054W	10803	11300	7147	6775	5648	15485	4054	6511	295	566	2140	1393	5655	5916	4690	4341	8156	20060	3063	4139	217	261	781	518	1	1	1	1	1	17.81643677	18.04973602	18.07991028	18.2246151	17.91295815	18.04973602	17.39288139	17.61683846	17.71140671	17.80597878	17.65366364	17.65366364	17.31269836	17.46461487	17.7161274	17.68943214	18.05721283	17.68943214	18.48183823	18.46308708
YBR055C	1185	1024	1739	1395	594	852	1315	1681	1629	1584	1235	1235	176	131	227	171	244	216	225	284	373	266	96	93	1	1	1	1	1	17.59991455	17.68823814	17.7465229	17.70218658	17.61977196	17.68823814	17.54737091	17.59559631	17.6367588	17.6367588	17.63342285	17.63342285	17.53969002	17.65924263	17.51004791	17.46336937	17.6314621	17.53969002	17.60853577	17.66420937
YBR056W	3364	3457	3326	3230	1855	3495	3017	4455	1695	1850	2844	2885	1577	1385	1885	1545	2160	3411	1762	2909	1281	797	775	822	1	1	1	1	1	19.60913849	19.63460922	19.69585991	19.64685822	19.60913849	19.63460922	19.58152199	19.43087959	19.56873322	19.49303818	19.59282112	19.56873322	19.09265518	19.25782013	19.13563156	19.17319298	19.48781013	19.17319298	19.68385696	19.62822342
YBR057C	990	772	1280	985	536	688	927	1138	995	1062	769	767	324	274	436	398	429	413	533	547	665	431	155	159	1	1	1	1	1	16.6560688	16.5463047	16.494524	16.51880646	16.53630066	16.53630066	16.67579269	16.75476646	16.60826111	16.61400032	16.73075676	16.67579269	16.69076729	16.51880646	16.69076729	16.71715164	16.52004433	16.69076729	16.64435577	16.59866524
YBR058C	1456	1394	2013	1726	852	1232	1579	2001	1721	1935	1434	1567	476	459	723	653	704	762	705	942	1001	605	344	309	1	1	1	1	1	19.20700073	19.19727707	19.15357399	19.14512253	19.14738083	19.15357399	19.08390045	19.03425789	19.02824974	19.01590538	19.12453461	19.03425789	19.16813087	19.09544754	19.07468414	19.06564522	19.2497406	19.09544754	19.19389915	19.08706665
YBR058C-A	759	771	936	999	428	543	864	1122	1231	1299	868	1287	448	405	739	1296	769	654	665	976	1099	656	206	269	1	1	1	1	1	16.2198143	16.05734253	16.18842506	16.24171448	16.36906052	16.2198143	16.07899475	16.15988541	16.1682663	16.09261894	16.08128166	16.09261894	16.36906052	16.23744583	16.26527596	16.21215248	15.9669466	16.23744583	15.88634586	15.84957123
YBR059C	2350	2051	2374	2409	1511	2526	1506	2348	1458	1944	1908	1612	1014	822	1390	1225	1506	2005	1266	1488	1650	1120	696	684	1	1	1	1	1	19.69177246	19.6456337	19.65537453	19.70132828	19.70241737	19.69177246	19.70132828	19.58023834	19.6766777	19.6766777	19.68281364	19.6766777	19.83841324	19.78344536	19.69585991	19.70132828	19.71782494	19.71782494	19.62688255	19.61938095
YBR060C	677	524	652	601	365	546	418	569	521	627	363	345	121	95	173	191	178	166	118	195	268	181	61	67	1	1	1	1	1	15.56795502	15.5579052	15.5579052	15.33685207	15.36047649	15.5579052	15.45377636	15.45377636	15.4827528	15.45704174	15.38100147	15.45377636	15.35705662	15.53435612	15.43922901	15.43352413	15.40432358	15.43352413	15.25915527	15.3020153
YBR061C	400	291	461	422	229	314	346	397	421	516	333	276	215	160	341	336	255	195	353	368	578	364	131	127	1	1	1	1	1	15.37356281	15.35705662	15.51393318	15.36633587	15.33397007	15.36633587	15.37716866	15.38462162	15.47226334	15.38733482	15.39764786	15.38733482	15.36939621	15.34531212	15.54154301	15.63315964	15.19785595	15.36939621	15.39409542	15.41997242
YBR065C	1188	1010	1575	1140	522	1034	1306	1462	1613	1553	1298	1219	335	322	606	468	527	645	534	775	845	474	190	221	1	1	1	1	1	16.10200119	16.12829208	16.14241219	15.98692131	16.05498886	16.10200119	16.12631607	16.16987419	16.09977913	16.1242218	16.15579605	16.12631607	16.1242218	16.20201683	16.19628906	16.13829041	15.92280197	16.13829041	15.98692131	16.03375053
YBR066C	1051	1053	985	682	527	516	811	1126	1854	2002	1871	1911	674	494	693	707	856	519	708	772	1703	1071	541	581	1	1	1	1	1	12.63794231	12.51373768	12.12905884	12.86273766	12.96217346	12.63794231	13.12692738	13.20137024	12.96217346	12.87790203	13.04062271	13.04062271	13.62733841	13.41574287	12.86273766	12.9978838	12.92490578	12.9978838	12.25217152	12.18986988
YBR070C	228	193	295	222	133	69	200	260	636	604	378	366	124	110	142	111	121	76	113	153	510	253	98	94	1	1	1	1	1	13.62733841	13.51732826	13.41574287	13.62733841	13.64322758	13.62733841	13.50595379	13.36113739	13.64322758	13.58400154	13.54267788	13.54267788	14.1532774	13.92392731	13.68589783	13.55916977	13.64322758	13.68589783	13.42882633	13.42882633
YBR071W	182	138	115	122	151	107	66	103	182	254	172	235	327	300	339	434	396	270	276	285	1056	685	307	394	1	1	1	1	1	12.44884586	12.49747944	12.22109985	12.51373768	12.51373768	12.49747944	12.70688438	12.89287853	12.66527176	12.47520828	12.72484112	12.70688438	12.8377409	12.35869694	12.8377409	12.75745583	12.51373768	12.75745583	11.81302357	12.04235077
YBR072W	24169	28564	9226	10632	15763	86694	4648	7144	424	578	3856	1778	23002	27271	10975	8234	34271	204758	7648	8755	626	599	3018	1801	1	1	1	1	1	20.28802872	20.71178055	20.71455002	21.03136444	20.56415176	20.71178055	20.00164986	20.11429214	20.49593163	20.5396595	20.68546486	20.49593163	19.86251068	20.13694191	20.63170433	20.64878082	20.40985298	20.40985298	21.45259094	21.34968567
YBR073W	1997	1957	2569	2332	1041	773	2048	2550	5228	5024	3108	3491	344	334	508	729	778	219	411	628	1451	966	352	378	1	1	1	1	1	13.85052681	13.58400154	13.69586849	13.7113781	13.49010849	13.69586849	14.17571735	13.66599083	13.62733841	13.47531033	13.92392731	13.66599083	13.89938068	13.61194324	13.83075714	14.33837414	13.23435211	13.83075714	13.81898308	13.58400154
YBR074W	2789	2509	3857	2985	1382	2457	2845	4036	5531	5372	3523	3300	612	482	668	897	1002	879	698	840	1373	872	395	372	1	1	1	1	1	18.81959534	18.81587791	18.99337578	18.95085526	18.97650528	18.95085526	18.70081139	18.927351	18.85499573	18.96016502	18.65011787	18.85499573	18.64452171	19.01660156	18.84834862	18.71080399	18.97878075	18.84834862	18.752882	18.92895889
YBR077C	853	820	1223	1087	562	694	888	1347	1474	1693	1159	1113	431	328	648	430	478	637	670	663	1252	861	348	319	1	1	1	1	1	17.86951828	17.98706245	17.91602898	17.93562126	17.91405106	17.91602898	17.79840469	17.86397743	17.90616417	17.8516655	17.85482979	17.85482979	18.01863861	18.01282501	17.76743507	17.82697487	18.20122147	18.01282501	17.94488525	18.05395889
YBR078W	4267	3150	3595	4576	3204	1766	1939	2400	3340	4219	2021	2388	6657	5143	8475	12022	9200	3599	5578	4857	14632	9158	3397	3846	1	1	1	1	1	20.89133835	20.85115051	20.80640793	20.87439537	20.83942604	20.85115051	20.86617279	20.71716499	20.81197357	20.77125549	20.8029213	20.8029213	20.82079506	20.71716499	20.68075371	20.70667267	20.7638855	20.71716499	20.92233086	20.78960228
YBR079C	3808	2732	4414	3566	2205	3356	3250	3420	3480	4000	2728	2087	1157	950	1408	1823	1623	1192	1413	1717	2276	1577	702	648	1	1	1	1	1	21.56653214	21.55406952	21.58259773	21.50030708	21.5225029	21.55406952	21.57123375	21.53170967	21.57123375	21.5225029	21.49580765	21.53170967	21.47104073	21.49054146	21.61746407	21.59513664	21.47605324	21.49054146	21.43767548	21.43361282
YBR080C	1435	1223	1826	1465	887	1087	1076	1676	1519	1626	1517	1069	822	766	1194	1092	1218	992	1183	1322	1652	1031	587	578	1	1	1	1	1	20.85804176	20.84869576	20.82952881	20.81197357	20.89378357	20.84869576	20.88811684	20.88811684	20.87439537	20.87766457	20.86876488	20.87766457	21.07448006	21.02205276	20.92503738	20.89378357	21.00139618	21.00139618	20.81197357	20.80640793
YBR081C	2223	2096	2788	2218	1197	1821	1846	2747	2618	2683	2207	1797	517	509	649	666	741	697	655	899	1012	656	303	296	1	1	1	1	1	19.41902351	19.40899849	19.38433075	19.41441154	19.39045525	19.40899849	19.41902351	19.35011673	19.37686157	19.37082291	19.44755554	19.37686157	19.45429039	19.38785172	19.27138901	19.26677704	19.53543472	19.38785172	19.41441154	19.37686157
YBR082C	977	797	821	1012	692	1062	739	936	614	735	523	619	2261	1610	2951	3768	3565	4021	3010	3221	3857	2419	1105	1123	1	1	1	1	1	16.79019165	16.74603653	16.60955429	16.83905411	16.61118889	16.74603653	17.07156754	16.81315804	16.85593605	16.77723122	17.35216522	16.85593605	17.043787	16.82637978	16.7094574	16.75333214	17.09997749	16.82637978	17.28557205	16.92225647
YBR084W	2864	1878	3886	2500	1242	1464	3368	2981	2608	2834	1870	1960	404	245	435	417	499	129	457	491	604	439	205	198	1	1	1	1	1	19.5987606	19.53543472	19.4948349	19.52904701	19.58890915	19.53543472	19.61421967	19.56601524	19.5314045	19.55209732	19.37402534	19.55209732	19.36547661	19.39156532	19.65537453	19.67385101	19.42042351	19.42042351	19.41361046	19.35615158
YBR084C-A	4536	3495	5340	4886	2998	3323	3833	4796	3357	4750	3556	3277	3196	2778	4920	4150	3695	3560	4689	5283	5286	3959	2056	1931	1	1	1	1	1	20.76883888	20.75615501	20.74699783	20.64878082	20.64177322	20.74699783	20.69701195	20.6992321	20.66566849	20.62020493	20.59869385	20.66566849	20.49364471	20.53666496	20.86075211	20.90660095	20.59109497	20.59109497	20.75885201	20.74699783
YBR085W	94	65	206	148	39	62	168	96	316	167	104	131	31	21	48	48	35	32	52	26	68	41	14	12	1	1	1	1	1	13.64322758	13.49010849	14.0603466	13.88817596	13.99277115	13.88817596	13.57192802	14.29794884	13.87358284	13.85052681	13.84114552	13.85052681	13.69586849	14.51526451	13.81898308	14.27133274	13.16271973	13.81898308	13.30814648	14.03379726
YBR085C-A	8877	7076	10613	11113	4461	13469	7795	13777	9268	10140	8955	9875	8672	6549	16189	18141	11975	27435	13595	19367	19506	11848	6533	7384	1	1	1	1	1	18.19428825	18.15071487	17.8894062	18.36105728	18.09543228	18.15071487	18.17452431	18.01696587	18.19125557	18.18317795	18.62504959	18.18317795	18.5024662	18.09440041	17.61041069	17.60734367	18.63298035	18.09440041	18.38689995	18.21787071
YBR086C	3366	2921	2404	2427	1924	4079	1462	2078	1839	2335	1413	1312	2450	1879	2260	3356	3626	4399	1840	2232	3315	2066	881	851	1	1	1	1	1	19.65918541	19.65091133	19.66070747	19.63460922	19.5987606	19.65091133	19.66758919	19.62541008	19.55329323	19.57597351	19.48161888	19.57597351	19.13321686	19.42719841	19.35838699	19.39045525	19.77833557	19.39045525	19.81846809	19.90530968
YBR087W	555	495	804	518	296	363	502	740	1279	1168	657	549	240	230	301	368	366	283	287	336	723	501	182	180	1	1	1	1	1	18.16376495	18.1892395	18.15662193	18.09121132	18.17144585	18.16376495	18.07647514	18.17941475	18.08081436	18.05968285	18.14516449	18.08081436	18.15172005	18.22995758	18.16758156	18.17349052	18.40400124	18.17349052	18.09740067	18.15662193
YBR088C	617	584	699	637	411	146	436	665	1606	1548	694	470	771	725	922	950	1140	221	893	896	2796	1663	435	433	1	1	1	1	1	20.17549515	20.20380402	20.19293213	20.18605804	20.26168251	20.19293213	20.33864212	20.30805588	20.27050781	20.19084167	20.2449894	20.27050781	20.44309425	20.40275002	20.7638855	20.70357704	20.09095955	20.44309425	20.03505325	20.04516602
YBR089C-A	758	728	980	962	447	929	745	993	1533	1626	863	835	556	595	1120	830	653	1399	987	1016	2530	1611	500	486	1	1	1	1	1	18.97778893	19.01529312	18.99199867	18.90364075	18.85741806	18.97778893	18.83963394	19.14402008	18.99337578	19.00257301	18.85741806	18.99337578	18.98488235	19.01529312	18.81296539	18.82054329	19.44621658	18.98488235	18.82326508	19.12010574
YBR091C	176	157	271	193	118	168	207	263	213	284	229	200	72	99	158	92	85	86	224	205	228	218	74	69	1	1	1	1	1	14.88437557	14.80252743	14.72940636	15.20094776	15.09554195	14.88437557	15.42503929	14.68310547	14.95741653	14.78066635	15.28001404	14.95741653	15.14254475	14.71817398	14.52049255	14.62707329	14.81991196	14.71817398	15.30850029	14.70238781
YBR094W	1586	1481	2197	1805	886	1333	1604	2355	1831	1807	1571	1434	505	497	734	674	839	825	664	1011	705	527	271	272	1	1	1	1	1	19.2497406	19.26412582	19.22411537	19.19956589	19.15675926	19.22411537	19.14738083	19.17665863	19.15102005	19.11742401	19.18846893	19.15102005	18.92317581	18.96292114	19.06564522	19.07468414	19.14062119	19.06564522	19.30960846	19.22727585
YBR095C	1160	1034	1477	1353	581	814	1201	1593	1861	1954	1325	1417	331	298	477	451	497	433	443	578	784	539	179	206	1	1	1	1	1	18.51842499	18.50564384	18.41242218	18.48875427	18.4948349	18.4948349	18.52430344	18.47971916	18.56097984	18.538908	18.47198105	18.52430344	18.60188866	18.49806595	18.44076538	18.44922447	18.50038528	18.49806595	18.46056175	18.38576317
YBR097W	2516	2528	2950	2557	1255	1975	2256	3482	3399	3324	2253	2348	437	371	487	615	701	597	470	716	750	494	190	159	1	1	1	1	1	17.22032356	17.30512428	17.35929108	17.26265717	17.20148659	17.26265717	17.26969337	17.12085533	17.28557205	17.18462372	17.27759743	17.26969337	17.24686623	17.20368004	17.05223846	17.11917305	17.38249016	17.20368004	17.41741371	17.23570061
YBR098W	564	534	626	546	348	413	399	620	601	817	547	506	159	131	222	180	163	208	227	237	417	283	109	98	1	1	1	1	1	13.98077297	13.80856514	13.72150517	13.69586849	13.7113781	13.72150517	13.87358284	14.09770012	13.94849682	13.94849682	13.73594189	13.94849682	14.04556561	14.1532774	13.96339512	13.80856514	14.10701942	14.04556561	13.59587574	13.66599083
YBR101C	2998	3247	3367	3181	1783	2650	2503	3990	2547	2872	2711	2386	1250	1234	1828	1474	1464	2400	1800	2222	1783	1363	603	574	1	1	1	1	1	19.42271805	19.41259766	19.49978447	19.53668404	19.47447586	19.47447586	19.30397987	19.48083305	19.3891468	19.57475662	19.36693382	19.3891468	19.42175293	19.41683197	19.60511017	19.48161888	19.57597351	19.48161888	19.61530113	19.68800163
YBR102C	979	900	1172	1064	574	910	796	1179	1150	1351	1001	905	195	169	277	314	322	348	240	310	569	409	150	133	1	1	1	1	1	18.38220406	18.45860291	18.42455482	18.50038528	18.39393806	18.42455482	18.33916855	18.31210899	18.39544678	18.37767601	18.40538216	18.37767601	18.47839928	18.46216202	18.30489922	18.29926872	18.54713249	18.46216202	18.37548065	18.37091446
YBR103W	1269	1287	1723	1573	712	1012	1451	2024	2634	2505	1674	1721	321	263	383	268	344	445	402	511	737	455	169	196	1	1	1	1	1	18.12388229	18.08668709	18.17228508	18.16376495	18.12963295	18.12963295	18.19125557	18.09938812	18.09740067	18.23667145	18.19796944	18.19125557	18.21599197	18.16851234	18.14853859	18.10613632	18.30376244	18.16851234	18.2256813	18.15071487
YBR104W	723	758	1447	1048	557	479	1102	1609	2381	2570	1429	1632	141	115	251	178	230	68	309	346	607	465	149	144	1	1	1	1	1	17.83815384	17.75176239	17.78619003	17.75622177	17.91963196	17.78619003	17.98706245	17.76410866	17.82349205	17.82241821	17.90164185	17.82349205	17.98187256	17.8068409	17.73586845	17.85566139	17.85730553	17.85566139	17.98187256	17.777565
YBR105C	2919	1696	2500	2369	1684	1642	2424	2372	1101	1284	1067	882	3680	2383	5192	3998	4304	2473	6466	8220	4886	3202	1166	1355	1	1	1	1	1	13.17830849	13.47531033	13.62733841	13.45898151	13.23435211	13.45898151	13.69586849	13.49010849	13.36113739	13.53048229	13.57192802	13.53048229	13.4424963	13.53048229	13.4424963	13.4424963	13.66599083	13.4424963	13.62733841	13.75279999
YBR106W	4766	4129	6118	4918	2146	2076	5502	6597	6848	6807	4599	5049	2948	2398	4878	3967	3946	1720	5361	6220	7893	5060	1662	1519	1	1	1	1	1	21.09051132	21.09664154	21.06943512	21.07765579	21.18697548	21.09051132	21.12049103	21.11244011	21.11244011	21.14465904	21.09051132	21.11244011	21.30760765	21.29858208	21.06943512	21.10617065	20.91335106	21.10617065	20.91947365	20.9427166
YBR107C	374	372	467	392	240	278	384	551	485	640	434	354	74	71	122	101	106	117	147	155	226	183	72	59	1	1	1	1	1	15.29837704	15.31561756	15.40866375	15.4687233	15.4798584	15.40866375	15.34830475	15.43922901	15.31967735	15.41595364	15.39409542	15.39409542	15.34830475	15.49069691	15.10363579	15.07496357	15.56431007	15.34830475	15.36353207	15.53775883
YBR108W	452	342	433	474	366	543	265	381	292	414	255	275	346	272	496	488	518	576	384	471	850	564	301	301	1	1	1	1	1	19.3753643	19.31564903	19.34757423	19.3347187	19.30208588	19.3347187	19.32022095	19.2863903	19.28515434	19.39156532	19.21035576	19.2863903	19.12164307	19.18124771	19.13640594	19.07761383	19.32427406	19.13640594	19.25259781	19.25898933
YBR109C	523	335	357	437	559	523	262	448	334	458	333	267	1661	1528	2365	1492	2037	2285	2403	2969	4259	2568	1211	1211	1	1	1	1	1	19.83575249	19.82875443	19.74856186	19.9070549	19.91173172	19.83575249	19.89373207	19.93634415	19.99816704	20.00335693	19.97513008	19.97513008	20.09274673	19.9070549	19.80373001	19.81768227	19.83841324	19.83841324	19.81241226	19.77435303
YBR110W	1024	1031	1413	1160	526	610	1132	1521	1782	1629	1242	1272	377	286	451	469	426	381	516	503	801	455	199	222	1	1	1	1	1	17.61683846	17.79477119	17.61897659	17.66674423	17.6367588	17.6367588	17.61137772	17.36293411	17.48725128	17.53176689	17.63572502	17.53176689	17.75723457	17.6826458	17.44029617	17.52466965	17.65284348	17.65284348	17.7465229	17.46336937
YBR111C	1003	715	835	862	625	919	584	879	467	617	618	443	1208	1111	1695	2101	2153	2223	1558	2057	2040	1242	588	568	1	1	1	1	1	19.39156532	19.39045525	19.39720726	19.3939724	19.35252762	19.39156532	19.54656601	19.37402534	19.49856377	19.38342094	19.50862122	19.49856377	19.3082943	19.08582687	19.10311317	19.12797165	19.35730934	19.12797165	19.47447586	19.28216743
YBR111W-A	771	778	916	826	493	716	739	1227	772	847	680	863	271	289	520	465	370	478	497	529	491	405	143	139	1	1	1	1	1	17.50571632	17.46802139	17.7916832	17.75723457	17.71140671	17.71140671	17.54318237	17.86639023	17.69535255	17.68823814	17.85915756	17.69535255	17.51451683	17.99999237	17.51708794	17.59396935	17.80388832	17.59396935	17.56831932	17.59654045
YBR112C	1926	1538	1432	1660	1548	1807	1055	1252	1561	2179	982	1219	1405	1071	1710	1662	2097	1796	1473	1571	4376	2902	866	928	1	1	1	1	1	18.81100655	18.73834419	18.68921089	18.76301003	18.73621178	18.73834419	18.93670845	18.7758503	18.86227798	18.8417263	18.90464783	18.86227798	19.2189312	18.96849442	18.74971962	18.78138542	19.05224228	18.96849442	18.8061161	18.68534088
YBR114W	3715	2882	3968	3048	1554	2718	3788	4011	2438	2437	2474	2444	307	330	379	338	370	688	517	629	534	428	253	219	1	1	1	1	1	17.820261	17.83212662	17.84998894	17.81643677	17.86397743	17.83212662	17.85566139	17.87033463	17.89504814	17.89504814	17.77866554	17.87033463	17.69106865	17.73484802	17.74866676	17.65807152	17.53513908	17.69106865	17.79840469	17.84456062
YBR115C	5706	4986	7275	6650	3151	2167	5366	7435	6743	7676	6811	6015	1681	1436	2245	2325	2596	789	2305	2458	2815	1981	1097	1113	1	1	1	1	1	21.78271866	21.75492859	21.70491982	21.66340256	21.7196064	21.7196064	21.77338219	21.77338219	21.68830681	21.67642212	21.7196064	21.7196064	21.83974838	21.86231804	22.06839943	22.04436493	21.69551468	21.86231804	21.83974838	21.79305649
YBR117C	9248	8698	4761	4737	2982	14005	3534	6762	136	188	1808	1354	5323	4757	2911	2318	4276	21099	2718	4477	79	89	663	523	1	1	1	1	1	19.6456337	19.859869	19.97035789	19.97513008	19.64278603	19.859869	19.43982124	19.26533508	19.58375549	19.70132828	19.76259041	19.58375549	18.86227798	19.10311317	19.48781013	19.50500679	19.45429039	19.45429039	20.61231232	20.56958008
YBR118W	117830	92457	144385	117415	63526	86212	100714	124596	110137	117555	87522	57450	59214	51416	80516	67188	71039	81315	78287	90865	93873	63960	42075	37802	1	1	1	1	1	23.60213089	23.60213089	23.60213089	23.60213089	23.60213089	23.60213089	23.60213089	23.69347	23.52086639	23.69347	23.43058777	23.60213089	23.52086639	23.43058777	23.91985321	23.91985321	23.78512764	23.78512764	23.60213089	23.69347
YBR119W	410	384	427	545	325	489	349	466	301	475	283	395	221	179	412	543	452	494	384	443	477	318	137	172	1	1	1	1	1	17.17077827	17.07438469	17.10575676	17.043787	17.07290649	17.07438469	17.10968781	16.87859154	16.9912529	16.99325752	17.00640678	16.99325752	16.95835114	17.00914574	16.81480026	16.83905411	17.18852615	16.95835114	17.04118538	17.02684975
YBR120C	403	338	415	456	254	367	325	466	363	544	309	358	251	244	466	381	360	407	462	518	599	339	175	148	1	1	1	1	1	19.2283535	19.15986824	19.10072708	19.12010574	19.19154167	19.15986824	19.20700073	19.2497406	19.17780304	19.19727707	19.14976311	19.19727707	19.15876389	19.12338448	19.33599281	19.32556915	19.10460472	19.15876389	19.11196709	19.08582687
YBR121C	4152	3124	5132	4485	2112	2386	4013	4912	5434	5924	3731	3172	1773	1454	2251	1991	2535	1201	2283	2887	3978	2612	1161	1113	1	1	1	1	1	21.91340828	21.86231804	21.85271835	21.86231804	21.8738575	21.86231804	21.91340828	21.90381432	21.91340828	21.90381432	21.90381432	21.90381432	22.03549004	22.02184868	22.02184868	22.01077652	21.75492859	22.02184868	21.70491982	21.69551468
YBR122C	875	827	1331	1193	456	613	1016	1430	1358	1550	1072	1035	295	260	465	350	364	339	491	674	678	373	157	193	1	1	1	1	1	12.12905884	11.86093807	11.73713112	11.86093807	11.81302357	11.86093807	11.89703465	12.12905884	12.10172558	11.97222233	12.04235077	12.04235077	11.94490814	11.86093807	12.10172558	12.18986988	11.94490814	11.94490814	11.94490814	12.0098238
YBR123C	884	797	1132	886	499	651	692	1203	1322	1463	987	769	367	387	506	369	470	486	494	524	877	596	333	306	1	1	1	1	1	19.26533508	19.26010513	19.25898933	19.29334641	19.26412582	19.26412582	19.26412582	19.3107872	19.29488564	19.34876442	19.31790733	19.3107872	19.48161888	19.40644455	19.27803802	19.23230362	19.43347359	19.40644455	19.22411537	19.29981995
YBR125C	806	660	1078	966	393	419	956	1193	1252	1305	904	968	228	160	335	343	327	202	367	397	503	382	189	166	1	1	1	1	1	18.63416481	18.58567429	18.65519714	18.65986633	18.69190598	18.65519714	18.54787827	18.66124535	18.59773827	18.75652695	18.52939224	18.59773827	18.77018929	18.73621178	18.72769356	18.65519714	18.74876022	18.73621178	18.57662201	18.51753616
YBR126C	9250	8851	8437	7500	4565	13384	5985	9235	4857	5207	5545	4416	6330	5219	6510	7261	8650	21252	6104	7141	5052	3449	2275	2128	1	1	1	1	1	20.45433426	20.56958008	20.5396595	20.56667328	20.56150436	20.56150436	20.36896133	20.52588081	20.58924675	20.52752113	20.51890564	20.52588081	20.27435112	20.36569786	20.18829346	20.18196678	20.44076157	20.27435112	20.46668243	20.53351402
YBR126W-A	825	749	1105	1085	504	877	1165	1597	1457	1606	1217	1573	777	675	1580	1303	1300	1933	1578	1926	2363	1641	589	537	1	1	1	1	1	16.82474709	16.85440254	16.86005592	16.92225647	16.82747269	16.85440254	16.80301666	16.77522659	16.77368355	16.77522659	16.82892418	16.77522659	16.81770706	16.84197998	16.92829514	16.94972229	16.87697983	16.87697983	16.99325752	16.99542046
YBR127C	6022	4666	6008	4748	3247	3560	4527	6728	7806	8474	6441	4916	5386	4518	5837	4981	7136	5667	6043	6928	10817	7155	3401	3187	1	1	1	1	1	22.06839943	22.08117485	22.06839943	22.1193943	22.15358925	22.08117485	22.1193943	22.10701942	22.13042831	22.16406441	22.05760765	22.1193943	22.25668907	22.19596481	22.01077652	21.98432732	22.17450333	22.17450333	21.94248199	21.96219826
YBR128C	582	620	604	508	336	500	451	807	570	648	576	494	183	172	278	316	360	317	291	340	337	254	75	93	1	1	1	1	1	13.55916977	13.53048229	13.80856514	13.38955975	13.75279999	13.55916977	13.53048229	13.38955975	13.29568768	13.4424963	12.94453716	13.38955975	13.10875607	13.50595379	13.45898151	13.45898151	13.41574287	13.45898151	13.72150517	13.73594189
YBR129C	982	1063	1337	1209	544	759	1055	1478	1651	1665	1257	1523	202	213	344	241	274	264	339	405	531	330	139	163	1	1	1	1	1	18.41851234	18.36988449	18.2900753	18.30776787	18.33582306	18.33582306	18.37429237	18.35917282	18.33582306	18.26649666	18.29604149	18.33582306	18.30897141	18.3377018	18.2437973	18.25624847	18.23311806	18.25624847	18.34985352	18.33459282
YBR130C	550	489	518	524	401	401	392	542	458	638	392	497	186	181	296	295	239	282	284	309	584	381	109	112	1	1	1	1	1	18.37767601	18.39544678	18.47597694	18.45178413	18.3377018	18.39544678	18.43192291	18.2793045	18.29138565	18.37429237	18.32069016	18.32069016	18.40688133	18.28746414	18.48303604	18.50468254	18.44426155	18.44426155	18.50148392	18.40688133
YBR131W	713	720	971	849	408	585	691	1047	769	849	743	592	173	151	276	312	313	279	290	354	410	241	119	121	1	1	1	1	1	16.47396278	16.51880646	16.46334648	16.53077126	16.47755051	16.47755051	16.49063492	16.4293499	16.48510742	16.39504051	16.62133598	16.48510742	16.52004433	16.36225128	16.25289726	16.30328941	16.43827438	16.36225128	16.52737999	16.41322136
YBR132C	961	896	1152	1267	725	1344	773	1214	725	823	721	641	604	554	978	749	975	1505	1035	1249	1124	762	436	439	1	1	1	1	1	14.29794884	14.29794884	14.32246399	14.28355694	14.38808727	14.29794884	14.41850662	14.47255039	14.4040575	14.27133274	14.27133274	14.4040575	14.19553661	14.24748707	14.66299725	14.72537041	14.37610817	14.37610817	14.36026382	14.30715084
YBR133C	1316	1186	1750	1449	662	903	1172	1634	2736	2632	1779	1469	243	213	389	349	342	309	419	347	716	549	179	201	1	1	1	1	1	17.97966003	17.93625259	18.00091362	18.07991028	18.15759468	18.00091362	17.94835663	17.88428116	17.97672462	18.08308411	17.8516655	17.94835663	18.06274605	17.96997833	18.05504036	18.0037117	17.67852783	18.0037117	18.03507042	17.95101929
YBR135W	142	105	164	177	116	124	89	141	115	142	124	95	444	377	828	1186	814	505	635	675	1030	667	489	456	1	1	1	1	1	17.73484802	17.65807152	17.64564896	17.67852783	17.73695564	17.67852783	17.70092964	17.65460968	17.70508194	17.61338997	17.72369003	17.70092964	17.91963196	17.76743507	17.7465229	17.82910538	17.30068016	17.76743507	17.42077255	17.35473251
YBR136W	2679	2514	3226	2887	1234	2633	2316	3477	2686	2915	2422	2575	334	276	505	441	393	598	520	649	604	431	194	175	1	1	1	1	1	17.8527317	17.89377594	17.8714447	17.96240425	17.8894062	17.8894062	17.85371971	17.94835663	17.91705513	17.97382164	17.66910934	17.91705513	17.91193771	17.93562126	18.19618607	17.96568871	17.80789185	17.93562126	18.03300095	18.07022476
YBR137W	468	437	615	573	290	374	500	701	731	744	606	578	332	332	449	440	464	614	421	627	757	465	208	198	1	1	1	1	1	17.90955353	17.9786911	17.92831993	18.0319519	17.94488525	17.94488525	18.02544022	17.86744499	17.94714928	17.92742348	18.03629303	17.94714928	17.94403648	17.83947754	17.79068947	17.77640343	17.98289871	17.83947754	17.95810127	17.87033463
YBR139W	2588	2004	2497	2468	1721	3116	1664	2677	3230	3850	2848	2122	2369	2025	2879	2544	3742	5651	2893	3414	6834	4660	1869	1779	1	1	1	1	1	18.96399117	18.96580124	19.09544754	18.97308922	18.97518921	18.97308922	18.93989372	18.98364258	18.99199867	18.90272331	18.95681381	18.95681381	18.79783821	18.84370041	18.89152908	18.91736794	19.2018795	18.89152908	18.88160133	18.95572281
YBR140C	9424	7999	8977	8917	5005	9159	6372	9615	6358	7461	5616	5181	1287	994	1336	1830	1986	2128	1394	2024	1814	1246	657	682	1	1	1	1	1	19.30670357	19.31892014	19.29861069	19.33226585	19.32800102	19.31892014	19.35838699	19.35252762	19.37402534	19.34757423	19.44621658	19.35838699	19.35730934	19.46696281	19.19389915	19.21035576	19.4025116	19.35730934	19.2283535	19.3031826
YBR141C	532	418	836	583	262	362	712	664	385	379	376	308	111	86	190	127	144	62	246	282	179	117	65	40	1	1	1	1	1	11.40758896	11.49795914	11.28272247	11.49795914	11.5887928	11.49795914	11.40758896	11.5887928	11.49795914	11.63629532	11.28272247	11.49795914	11.5887928	11.40758896	11.63629532	11.77616978	11.20067978	11.5887928	11.49795914	11.49795914
YBR142W	1393	985	1807	1281	743	1152	1694	1517	908	1053	886	842	193	129	245	200	222	187	252	312	307	221	138	90	1	1	1	1	1	19.35373306	19.36950111	19.41683197	19.24094391	19.2617321	19.35373306	19.31424332	19.37194061	19.23872566	19.26677704	19.15771866	19.26677704	19.06727028	19.25259781	19.56873322	19.55656052	19.3333168	19.3333168	19.41568947	19.46553612
YBR143C	3526	2866	4849	3454	1911	2809	3758	4473	5306	5431	3133	3139	1155	1013	1222	1222	1310	1260	1390	1612	1845	1214	496	515	1	1	1	1	1	21.20398712	21.14870262	21.15876961	21.200737	21.26318741	21.200737	21.21244431	21.24805069	21.23935318	21.28581238	21.17727852	21.23935318	21.33078194	21.3028183	21.40559578	21.39114571	21.19044685	21.33078194	21.13720703	21.15353584
YBR145W	557	606	1283	1254	314	426	1178	1645	1262	1220	919	937	156	93	463	386	200	138	560	531	372	288	175	162	1	1	1	1	1	19.60657501	19.52801895	19.53543472	19.27803802	19.35958481	19.52801895	19.69177246	19.55892372	19.30960846	19.26306152	19.41902351	19.41902351	19.2863903	19.29334641	19.99816704	20.01239014	19.08294487	19.29334641	19.78592682	19.63460922
YBR146W	645	511	716	664	444	547	495	771	483	765	547	498	284	202	470	532	433	358	438	554	530	395	156	184	1	1	1	1	1	16.22523689	16.23744583	16.07304955	16.32633018	16.30686188	16.23744583	15.91855812	15.92106533	16.24171448	16.36225128	16.2198143	16.2198143	15.93021965	16.08557701	16.61934662	16.66275597	16.41845131	16.41845131	16.02075577	16.06813622
YBR149W	2776	2159	2761	2517	1756	3085	2046	3218	1895	2162	2253	1613	2866	2471	3780	3565	4281	6217	3997	4754	4974	3057	2117	1982	1	1	1	1	1	20.73503494	20.76573563	20.77749634	20.80640793	20.80640793	20.77749634	20.86381721	20.81816864	20.91335106	20.85375023	20.90069008	20.86381721	20.71178055	20.72502136	20.47940063	20.4630127	20.79868507	20.71178055	20.85804176	20.75013733
YBR150C	3018	2914	3203	3260	1561	2386	2885	4235	3842	3945	4210	4178	395	366	484	561	614	620	572	827	638	449	328	361	1	1	1	1	1	17.44952393	17.46222496	17.46126938	17.40826988	17.46222496	17.46126938	17.48971558	17.59177399	17.44648933	17.43934441	17.6423645	17.48971558	17.39994049	17.57547951	17.49219131	17.52795219	17.40374947	17.49219131	17.61041069	17.60227394
YBR151W	1258	1273	1790	1480	652	1098	1322	1939	2006	2266	1774	1890	379	283	481	375	544	668	508	567	760	531	224	211	1	1	1	1	1	19.45429039	19.42042351	19.49608994	19.50862122	19.48656464	19.48656464	19.36301041	19.32135391	19.35958481	19.41441154	19.3753643	19.36301041	19.56053734	19.58152199	19.40768623	19.37817192	19.40644455	19.40768623	19.47192001	19.53986168
YBR152W	360	278	488	363	192	242	325	503	414	480	321	385	123	115	175	169	139	146	235	273	326	208	57	61	1	1	1	1	1	16.93739128	16.89653969	16.94972229	16.96389771	16.88412094	16.93739128	17.20054245	17.10131645	17.04700279	17.05223846	17.15917969	17.10131645	16.88272476	16.99542046	17.01275063	16.95835114	17.01486015	16.99542046	17.133255	17.01275063
YBR153W	732	621	1060	820	412	623	866	1060	1095	1326	939	820	115	101	212	175	192	160	211	251	337	228	85	107	1	1	1	1	1	16.87697983	16.88272476	16.70511627	16.85898209	16.79416847	16.85898209	17.01630211	16.84567261	16.9051609	16.890028	17.14332771	16.9051609	17.17478752	17.10131645	17.14922714	17.01062393	17.01062393	17.10131645	16.90248299	16.71104622
YBR154C	1487	1076	1865	1370	816	1267	1679	1480	1787	1889	1052	1025	701	544	1109	893	866	1047	1161	1199	1621	933	284	278	1	1	1	1	1	17.42077255	17.46336937	17.5595417	17.44952393	17.60944557	17.46336937	17.28198814	17.44755363	17.38152313	17.31489754	17.41376495	17.38152313	17.52192879	17.51831818	17.66420937	17.724617	17.58731842	17.58731842	17.45055008	17.67963219
YBR155W	768	506	814	621	441	474	646	745	407	507	459	390	243	197	471	369	328	253	457	456	466	274	152	149	1	1	1	1	1	19.89077568	19.91785622	19.95480156	19.88455582	19.90159416	19.90159416	19.76996994	19.89529228	19.78005219	19.8582325	19.74617577	19.78005219	19.74856186	19.82568741	20.04347038	19.99985313	19.75758362	19.82568741	19.83575249	19.96186066
YBR156C	276	188	179	161	182	186	103	155	225	336	158	141	116	101	122	190	194	101	126	129	517	283	84	102	1	1	1	1	1	12.8377409	12.90800571	12.96217346	12.94453716	12.86273766	12.90800571	12.89287853	13.16271973	13.14221954	13.08629799	12.9978838	13.08629799	13.08629799	13.01827049	13.16271973	13.16271973	12.81968307	13.08629799	12.90800571	13.10875607
YBR157C	3248	2682	2151	2083	2251	1662	1708	2731	264	335	979	539	1757	1842	1848	2631	3250	1058	2043	2882	233	183	276	197	1	1	1	1	1	17.25924492	17.49075127	17.59072495	17.43805313	17.2188549	17.43805313	17.15506935	17.20711136	17.3102932	17.2164917	17.31363297	17.2164917	16.66114235	16.76269913	17.01179504	17.03297806	17.04700279	17.01179504	17.68823814	17.56309891
YBR159W	1696	1505	1919	1636	934	1091	1515	2162	3144	3085	1951	1941	795	725	953	893	1080	929	1027	1066	2127	1361	596	584	1	1	1	1	1	19.07855988	19.09973526	19.15986824	19.14886475	19.22027779	19.14886475	19.04695511	19.18794632	19.14157486	19.16372871	19.14274788	19.14274788	19.18951607	19.22521973	19.15357399	19.19727707	19.16699028	19.18951607	19.09265518	19.25601959
YBR160W	643	540	737	604	252	510	523	677	1193	1252	831	711	338	275	442	352	523	464	344	516	990	598	221	256	1	1	1	1	1	19.50975037	19.49303818	19.42963219	19.58674622	19.57139015	19.50975037	19.49157906	19.46966171	19.6024971	19.56507111	19.60368347	19.56507111	19.87330627	19.74856186	19.47328949	19.478508	19.6766777	19.6766777	19.3753643	19.34514046
YBR162C	2286	1545	1415	1754	1765	922	699	996	2471	3036	1568	1582	3579	2667	3126	3273	5140	1064	1969	1898	10519	7067	1997	2033	1	1	1	1	1	19.10199928	19.04695511	19.08582687	19.10803604	19.14886475	19.10199928	19.06656647	19.2018795	19.2189312	19.2759285	19.18951607	19.2018795	19.25259781	19.44104958	19.08493042	19.08016968	19.13969612	19.13969612	19.10803604	19.32556915
YBR164C	757	672	874	803	455	450	732	1078	936	1092	822	963	352	254	415	304	454	279	446	583	695	459	196	246	1	1	1	1	1	17.52466965	17.5762558	17.48863792	17.5383606	17.61582756	17.5383606	17.5649662	17.6042614	17.60647392	17.62657547	17.5618763	17.6042614	17.65702057	17.58312035	17.72094345	17.70332909	17.59274864	17.65702057	17.59991455	17.60944557
YBR166C	1053	958	1597	1320	563	779	1142	1607	2040	2144	1288	1280	336	318	618	416	389	500	603	653	1003	774	254	251	1	1	1	1	1	18.11566162	18.13277054	18.10102272	18.01095009	18.0203495	18.10102272	18.10703468	18.02757645	18.09121132	18.04000473	18.01461601	18.04000473	18.11460876	18.14958	18.1901207	18.12518311	17.98969841	18.12518311	18.11135674	17.99876595
YBR167C	154	127	164	159	105	145	110	224	148	223	152	133	78	84	164	260	178	92	134	142	304	161	71	83	1	1	1	1	1	15.34830475	15.28352737	15.15191364	15.18947029	15.24971199	15.24971199	15.25679684	15.2620554	15.12517929	15.19785595	14.99935436	15.19785595	15.15905094	15.2046442	15.26980495	15.31250763	15.09554195	15.2046442	15.1633606	15.27678871
YBR169C	7470	7800	5951	5941	3800	9773	4387	7268	1561	1547	3068	2188	3429	3525	2991	3298	4782	10891	3169	4302	841	644	820	655	1	1	1	1	1	20.90069008	21.10024834	21.14870262	21.10951614	20.86617279	21.10024834	20.83591461	20.78613281	20.83591461	20.83258629	20.94523621	20.83591461	20.31731415	20.3431015	20.62498856	20.59869385	20.98601151	20.59869385	21.40016937	21.35325241
YBR170C	1263	1091	1415	1407	832	1047	929	1480	960	1270	1222	1053	597	504	704	839	841	937	677	862	900	563	387	335	1	1	1	1	1	19.71892738	19.69869232	19.65819168	19.71042442	19.68548775	19.69869232	19.67541313	19.64011765	19.75255966	19.74481392	19.69717216	19.69717216	19.71192932	19.63591003	19.56176376	19.54390717	19.72375679	19.63591003	19.69335938	19.65537453
YBR171W	369	285	407	330	252	303	209	389	273	384	309	207	385	307	450	423	497	382	462	663	758	399	174	186	1	1	1	1	1	18.15971565	18.13829803	18.05847359	17.93487549	18.12518311	18.12518311	17.79477119	18.01095009	17.95524788	17.90843582	17.82349205	17.90843582	18.01095009	18.39544678	18.26649666	18.2246151	18.0037117	18.2246151	17.70641899	17.99089432
YBR172C	1942	1424	2925	1809	1031	1844	2005	2060	2619	2616	1721	1585	625	498	1111	977	929	863	1121	1331	1546	914	391	410	1	1	1	1	1	18.73522949	18.66124535	18.64927483	18.54878044	18.61858177	18.64927483	18.79039574	19.02166367	18.87481499	18.7758503	18.79483223	18.79483223	18.71219826	18.85368538	19.22027779	19.27030182	18.51753616	18.85368538	18.56681061	18.75071144
YBR173C	270	166	182	230	243	268	142	224	148	193	141	187	861	744	1448	2008	1535	1048	1242	1705	2030	1250	673	769	1	1	1	1	1	16.45656776	16.53769112	16.44239807	16.42200089	16.49249268	16.45656776	16.61400032	16.65445518	16.6172905	16.53297043	16.58608246	16.61400032	16.65769196	16.63920593	16.46999359	16.46999359	16.56120491	16.56120491	16.63319206	16.54930305
YBR175W	546	587	833	673	275	337	669	949	838	999	681	759	76	65	118	111	93	93	148	141	148	121	52	48	1	1	1	1	1	16.48118591	16.46507835	16.44662857	16.56120491	16.61264801	16.48118591	16.37656975	16.49778175	16.42383003	16.35377884	16.37884331	16.37884331	16.66711426	16.63705254	16.70099258	16.67762566	16.61400032	16.66711426	16.60238266	16.63705254
YBR176W	446	449	727	613	202	402	540	788	796	760	592	614	149	129	252	197	183	247	270	305	337	243	120	92	1	1	1	1	1	18.54147339	18.55202103	18.57909584	18.538908	18.56420708	18.55202103	18.57662201	18.46996117	18.54610825	18.55202103	18.5831871	18.55202103	18.538908	18.538908	18.56420708	18.52602196	18.53275108	18.538908	18.58860016	18.61461449
YBR177C	1040	791	1314	1267	744	1319	624	1010	1733	2348	1036	829	1113	769	1533	1454	1712	2222	1266	1130	3684	2418	684	745	1	1	1	1	1	20.30805588	20.25186539	20.20984268	20.37999725	20.44076157	20.30805588	20.22541046	20.29213524	20.31164742	20.3513546	20.35777092	20.31164742	20.79868507	20.68722725	20.17128563	20.1772747	20.27435112	20.27435112	19.95114136	19.93857384
YBR179C	1509	1381	1839	1624	956	1472	1223	1915	1635	1914	1555	1412	485	436	699	801	720	793	797	1021	1018	752	319	310	1	1	1	1	1	17.84342575	17.96568871	18.08787727	18.12849426	18.06965828	18.06965828	17.86397743	18.25243187	18.19428825	18.14516449	18.1901207	18.1901207	18.03629303	18.27300453	18.13277054	18.11228752	18.09121132	18.11228752	17.82782936	18.07991028
YBR181C	13047	11469	17711	14477	6585	8084	15536	17678	13675	16492	10520	11571	3090	2842	4557	2739	2848	3132	4677	5221	4654	3551	2220	1862	1	1	1	1	1	21.51810074	21.50385475	21.48443222	21.45259094	21.44236755	21.48443222	21.44781303	21.55406952	21.45259094	21.52639771	21.36693764	21.45259094	21.42464638	21.36693764	21.66950035	21.66950035	21.50030708	21.50030708	21.51316643	21.58857346
YBR185C	276	227	246	256	194	240	204	246	194	294	179	166	148	126	238	250	229	196	272	281	270	189	110	87	1	1	1	1	1	15.82713795	15.94607639	15.88414669	15.97175503	15.78982258	15.88414669	16.08128166	15.65234852	15.9548912	15.83053017	16.04639435	15.9548912	15.75623035	15.59767342	15.76762199	15.96182537	16.11331749	15.76762199	16.14241219	15.80670357
YBR187W	1839	1637	2377	2076	828	1067	2181	2455	2721	2615	1582	1767	638	562	835	666	802	517	939	955	1318	867	323	325	1	1	1	1	1	13.84114552	13.83075714	13.83075714	14.14090729	13.91194439	13.84114552	14.08434391	13.61194324	13.84114552	13.80856514	13.91194439	13.84114552	14.08434391	13.81898308	13.50595379	13.57192802	14.03379726	13.81898308	13.99277115	13.7113781
YBR188C	256	267	278	271	171	213	219	288	236	319	238	286	149	158	245	219	207	158	257	275	365	249	91	117	1	1	1	1	1	17.83706284	17.7465229	17.91810417	17.91810417	17.76202011	17.83706284	17.859869	17.82782936	17.92650223	17.86852455	17.86295319	17.86295319	17.84675026	17.70939064	17.8068409	17.75993729	17.55084229	17.75993729	17.88225365	17.81643677
YBR189W	4563	2882	5396	3727	2483	3052	3767	4217	3031	3770	2623	1878	2512	2022	2758	2382	2588	2080	3273	3357	2873	2368	1276	1153	1	1	1	1	1	17.60734367	18.14222336	18.04449272	17.87572861	17.77509499	17.87572861	18.16542053	17.50325012	17.8491497	17.95322418	17.7168808	17.8491497	17.34963036	17.82487297	18.41851234	18.47839928	17.8527317	17.8527317	18.45285606	17.76537132
YBR191W	5168	4176	6459	4989	2994	3285	4528	5885	4288	5410	3717	3351	2645	2212	3437	3003	2841	2625	3602	3863	3350	2537	1541	1333	1	1	1	1	1	20.19577217	20.1539669	20.19084167	20.10997391	20.11207199	20.1539669	20.10350418	20.08197403	20.10997391	20.11207199	20.06897545	20.10350418	20.00521278	20.02191734	20.32879639	20.35529518	20.04714012	20.04714012	20.13694191	20.17549515
YBR192W	873	911	1190	1066	489	716	1031	1233	1268	1401	875	860	151	180	283	125	211	263	242	349	345	249	106	99	1	1	1	1	1	17.84569359	17.858284	17.94903564	17.83947754	18.20122147	17.858284	17.60307884	17.92742348	17.82579422	17.83084869	18.08897972	17.83084869	17.73909378	18.12619781	17.83315468	17.94206047	18.11135674	17.94206047	17.82349205	18.15548134
YBR193C	187	156	222	198	107	218	162	219	117	184	146	115	201	182	326	321	345	381	346	419	451	340	143	121	1	1	1	1	1	17.19920158	17.21424675	17.21424675	17.36949158	17.1348381	17.21424675	17.2372303	17.18009377	17.24357605	17.3187542	17.32868958	17.24357605	17.35589027	17.20270538	16.72693825	16.67061996	17.37217522	17.20270538	17.34025002	17.3020916
YBR194W	115	114	150	163	98	111	150	168	92	148	136	134	66	67	140	108	74	77	154	142	157	110	47	41	1	1	1	1	1	17.47539139	17.50787544	17.93942451	17.8894062	17.76933098	17.76933098	17.24080849	18.42602921	17.81551743	18.31645012	17.34585571	17.81551743	17.37683678	18.38879776	18.60188866	17.78827095	17.49725533	17.78827095	17.33885384	18.04345322
YBR195C	476	421	661	483	271	398	309	514	565	671	411	281	201	177	376	485	387	251	286	347	511	325	114	132	1	1	1	1	1	16.83905411	16.86319351	16.89414597	16.94146538	16.91580009	16.89414597	16.74458122	17.03297806	16.89160347	16.91449928	16.89915848	16.89915848	16.96807289	17.18962288	16.87563133	16.83142662	17.03426933	16.96807289	16.71940804	16.83630371
YBR196C	12956	10537	17417	15191	7484	11582	13877	18996	18370	19148	13133	10639	8137	6612	13171	14175	13168	13955	13365	14328	14296	9695	6112	5475	1	1	1	1	1	22.58135796	22.65435791	22.62985039	22.6782589	22.73142433	22.65435791	22.75871658	22.75871658	22.7983036	22.7069912	22.83543777	22.75871658	22.7983036	22.65435791	22.51217842	22.51217842	22.65435791	22.65435791	22.6782589	22.65435791
YBR197C	270	201	315	205	192	272	235	326	342	394	305	156	241	219	294	346	511	405	341	403	552	423	155	158	1	1	1	1	1	16.73075676	16.63920593	16.6172905	16.59121704	16.58608246	16.6172905	16.80454254	16.66114235	16.76109505	16.73544502	16.70222282	16.73544502	16.67404366	16.51679611	16.55805779	16.56924438	16.73544502	16.56924438	16.83290863	16.67404366
YBR198C	1798	1600	2483	1910	959	1455	1721	2354	2557	2510	1858	1510	546	514	688	801	845	790	632	819	1036	704	346	276	1	1	1	1	1	19.84010696	19.87895012	19.91006088	19.91006088	19.88606644	19.88606644	19.87643242	19.98348808	19.88039398	19.98007584	19.88767624	19.88767624	19.91173172	19.88767624	19.96186066	19.90530968	19.96384621	19.91173172	19.89208412	19.97341347
YBR199W	2769	2742	3278	3050	1487	2697	2626	4102	3135	3560	2699	2513	1205	1157	1639	1458	1690	2470	1621	2348	2190	1605	694	771	1	1	1	1	1	18.03507042	18.05624008	17.99395943	18.11228752	18.13737869	18.05624008	18.09740067	18.11228752	18.15071487	18.03824615	18.1534977	18.11228752	18.37429237	18.31448364	18.04449272	18.09203529	17.91071892	18.09203529	17.91705513	17.8894062
YBR200W	1143	1084	1707	1314	612	878	1241	1844	1829	1877	1720	1408	274	237	404	438	459	322	443	500	680	439	268	240	1	1	1	1	1	19.03654861	19.00983047	19.00338173	19.03338051	19.04984665	19.03338051	19.16462898	19.04414177	19.1312561	19.05425644	19.12093925	19.12093925	19.2018795	19.0811348	18.94971085	18.99088478	19.23116112	19.0811348	19.07337761	18.93785667
YBR202W	1833	1542	2325	1902	947	802	1450	2149	3162	3569	2197	2001	744	583	912	930	1064	435	859	1038	2103	1442	487	524	1	1	1	1	1	18.12189865	18.06570435	17.99876595	18.1892395	18.26405525	18.12189865	18.19195747	18.1892395	18.31210899	18.34544563	18.16665649	18.19195747	18.43343353	18.40022278	18.22382736	18.26166344	17.76933098	18.26166344	17.73909378	17.77043915
YBR204C	632	633	967	782	357	698	685	1149	888	934	826	813	292	268	497	550	524	609	401	622	601	327	185	169	1	1	1	1	1	17.64004898	17.61338997	17.73061371	17.53621101	17.5762558	17.61338997	17.54618263	17.51956558	17.51708794	17.46461487	17.44535828	17.51708794	17.57848549	17.50676155	17.5618763	17.55820465	17.7280407	17.5618763	17.60944557	17.54737091
YBR205W	769	792	1119	948	404	595	780	1208	1355	1359	958	765	506	435	741	686	701	516	688	897	1206	802	402	349	1	1	1	1	1	19.57139015	19.54390717	19.56751633	19.60913849	19.6222744	19.57139015	19.42963219	19.57597351	19.56291008	19.60368347	19.41683197	19.56291008	19.62384415	19.63889694	19.60913849	19.56406784	19.36547661	19.60913849	19.24876595	19.31197739
YBR207W	1451	1362	2031	1613	659	1169	1640	2275	3507	3362	2331	2606	401	369	569	596	663	653	640	744	1282	788	352	359	1	1	1	1	1	11.67661381	11.89703465	12.10172558	11.94490814	12.0098238	11.94490814	12.28007221	11.49795914	11.97222233	11.67661381	12.38036346	11.97222233	11.77616978	12.04235077	11.86093807	11.97222233	12.15945721	11.97222233	12.35869694	11.94490814
YBR208C	19571	21855	14574	14964	12520	15347	14037	20479	5827	6114	12508	11611	5048	4780	3695	4027	9176	4541	4576	5368	1782	1182	1680	1671	1	1	1	1	1	22.22078133	22.22078133	22.2823658	22.37515259	22.2823658	22.2823658	22.25668907	22.2823658	22.2823658	22.45209694	22.43939018	22.2823658	21.98432732	22.08117485	22.10701942	22.03549004	21.98432732	22.03549004	22.39925957	22.41134644
YBR210W	209	148	215	206	114	85	166	279	266	389	279	235	129	104	163	166	160	89	177	247	339	209	41	51	1	1	1	1	1	9.577589035	9.577589035	9.577589035	9.577589035	9.577589035	9.577589035	9.577589035	9.577589035	9.577589035	9.577589035	9.577589035	9.577589035	9.577589035	9.577589035	9.577589035	9.577589035	9.577589035	9.577589035	9.577589035	9.577589035
YBR211C	669	686	938	757	339	553	713	1046	1414	1463	964	1074	210	178	299	243	305	302	294	352	547	377	129	116	1	1	1	1	1	18.21787071	18.18214798	18.26732445	18.46554756	18.34171867	18.26732445	18.29801178	18.29801178	18.29801178	18.43192291	18.38120461	18.29801178	18.52939224	18.47453117	18.25412178	18.22995758	18.22995758	18.25412178	18.23588371	18.19896889
YBR212W	1330	1166	1059	1299	1003	1526	752	1169	705	1059	650	807	1465	1062	1803	2772	2621	2583	1683	2118	2384	1596	885	907	1	1	1	1	1	18.98257256	18.99722672	19.04124451	18.95761108	18.92617226	18.98257256	18.97247505	18.79783821	18.9074707	18.89361572	18.8427372	18.89361572	18.82570076	18.77710724	18.9083252	18.88244057	18.90656662	18.88244057	19.04414177	19.01372528
YBR213W	420	329	612	493	210	427	502	633	434	512	534	488	275	205	505	526	355	385	474	620	490	331	259	295	1	1	1	1	1	18.04973602	18.00976372	18.05173302	17.97595978	18.00976372	18.00976372	17.92305946	18.05054855	17.91482925	17.90164185	17.92943001	17.92305946	17.902668	17.87497902	18.11228752	18.1534977	17.66554832	17.902668	17.85566139	17.89070892
YBR214W	1089	884	799	1017	894	1521	557	880	457	580	458	532	2121	1605	2823	4039	4451	4877	2471	2919	2923	1866	1015	1105	1	1	1	1	1	18.90555382	18.97778893	18.90952873	18.9074707	18.92120361	18.90952873	18.89063835	18.93433189	18.9943409	18.96849442	18.90656662	18.93433189	18.58184433	18.55202103	18.61461449	18.65633202	18.91344833	18.61461449	18.97247505	18.96942329
YBR215W	528	408	450	482	392	498	344	508	421	558	316	335	280	223	390	461	429	392	383	530	646	496	161	134	1	1	1	1	1	18.19195747	18.20833969	18.25815201	17.98187256	18.00751877	18.19195747	18.12388229	18.06158257	18.09440041	18.10950851	18.12388229	18.10950851	17.99785805	17.91705513	18.12189865	18.10351563	18.20729065	18.10351563	18.20006752	18.26918793
YBR216C	1351	1258	1664	1354	787	1113	1242	1856	2001	2018	1438	1416	441	407	515	533	636	813	532	813	929	573	253	253	1	1	1	1	1	18.56420708	18.48512459	18.45178413	18.55294609	18.53972435	18.53972435	18.58936691	18.45502853	18.50881958	18.53785324	18.60961723	18.53785324	18.71319962	18.50881958	18.46006203	18.40022278	18.46308708	18.46308708	18.5694046	18.39544678
YBR218C	9871	8773	12355	10965	5139	8369	9118	12802	9518	10103	8942	8059	3264	2608	4600	4598	4898	4219	4284	5006	5224	3705	2242	1942	1	1	1	1	1	20.22312737	20.04516602	20.02726173	19.91625977	19.97824669	20.02726173	19.94942284	19.9902401	19.9033432	19.90159416	19.93463326	19.93463326	19.79603958	19.84741211	20.29991341	20.29785538	19.80669594	19.84741211	19.99640656	20.06897545
YBR221C	1495	1144	1490	1473	1107	1173	950	1462	1331	1851	1188	842	2109	1645	2775	2548	2935	2438	2687	2922	4875	3177	1535	1475	1	1	1	1	1	19.81768227	19.82230186	19.79462051	19.77435303	19.8582325	19.81768227	19.93857384	19.97035789	19.93857384	19.82733917	19.84010696	19.93857384	19.9902401	19.85414505	19.79462051	19.79603958	19.93321419	19.85414505	19.75255966	19.7641964
YBR222C	660	533	692	712	436	450	410	610	539	668	551	422	441	413	682	704	619	591	670	661	898	606	375	336	1	1	1	1	1	19.42963219	19.48083305	19.63460922	19.49856377	19.50595856	19.49856377	19.33938408	19.7641964	19.48161888	19.60511017	19.42042351	19.48161888	19.79462051	19.91368484	19.94942284	19.81241226	19.53986168	19.81241226	19.2863903	19.5789032
YBR223C	321	348	412	428	232	356	268	466	323	424	368	313	117	143	203	195	226	222	211	290	257	184	78	93	1	1	1	1	1	15.97602081	16.00050735	16.02075577	15.94988346	15.95969009	15.97602081	15.97751617	16.07741928	16.0405159	15.9960947	16.0291214	16.0291214	16.15988541	16.2343235	15.98920441	15.93358994	16.20754242	16.15988541	15.96182537	16.10200119
YBR227C	793	629	945	780	448	562	700	929	1059	1210	1035	850	360	264	446	481	444	390	402	585	968	643	239	286	1	1	1	1	1	19.66299248	19.68385696	19.71192932	19.67803955	19.74856186	19.68385696	19.72518539	19.66169357	19.64156914	19.65091133	19.67803955	19.66169357	19.67201805	19.70733452	19.52904701	19.53012848	19.99816704	19.67201805	19.65537453	19.68678093
YBR229C	2215	2176	2703	2269	1151	1706	1990	3091	2397	2410	1998	1799	771	693	1081	1186	1208	1113	1029	1371	1248	880	397	374	1	1	1	1	1	19.26412582	19.25259781	19.21412849	19.2283535	19.24876595	19.24876595	19.21412849	19.15283394	19.22027779	19.15102005	19.18463898	19.18463898	19.14886475	19.20340157	19.05060577	19.0568676	19.13321686	19.13321686	19.10199928	19.05510902
YBR230C	1003	805	559	647	808	1087	461	758	372	458	359	275	1987	1711	2070	1549	2764	3847	2195	2917	2776	1727	670	724	1	1	1	1	1	17.86295319	17.82487297	17.77143097	17.91071892	17.88670349	17.86295319	18.00168037	17.80789185	17.88428116	17.95001221	18.06051636	17.95001221	17.77640343	17.58172607	17.57051086	17.53621101	18.17040825	17.58172607	18.12189865	18.05721283
YBR230W-A	277	223	280	261	164	239	252	425	420	542	274	349	153	155	290	159	233	377	311	361	602	403	151	150	1	1	1	1	1	16.13829041	15.98475361	15.77066422	16.09464455	16.1242218	16.09464455	16.32633018	16.11555481	16.06813622	16.0885067	15.60087395	16.0885067	15.62778759	15.44759369	15.73652172	15.89570332	15.30482006	15.62778759	15.48608303	15.31967735
YBR231C	650	668	859	707	362	427	690	887	834	1038	759	984	272	251	406	226	292	339	406	577	672	425	292	227	1	1	1	1	1	16.95535851	16.9321804	17.00640678	16.94972229	16.98154259	16.95535851	17.0907917	17.00427818	17.13002968	17.15794373	17.0136013	17.0907917	17.16348267	17.0610218	16.93739128	16.99325752	17.13169098	17.0610218	17.09898186	16.93739128
YBR233W	307	229	289	282	221	228	182	285	338	448	232	206	451	273	528	592	629	397	466	470	1319	852	275	296	1	1	1	1	1	18.30376244	18.23206329	18.25243187	18.23905373	18.36332321	18.25243187	18.32676315	18.36574936	18.42455482	18.45761681	18.22382736	18.36574936	18.56537437	18.50038528	18.28918839	18.28380394	17.83084869	18.28918839	18.01589966	18.07258987
YBR233W-A	216	195	240	234	99	104	214	277	325	313	233	304	121	69	163	124	134	118	173	150	338	214	68	78	1	1	1	1	1	17.35589027	17.40104675	17.30068016	17.3938961	17.32008171	17.35589027	17.43261528	17.3212986	17.33565903	17.27506065	17.30629921	17.3212986	17.35473251	17.16348267	17.19662666	17.3938961	17.47747421	17.35473251	17.55724525	17.37451935
YBR234C	847	730	871	904	566	806	528	831	705	804	734	580	918	797	1325	1586	1520	1472	1214	1365	2265	1379	591	589	1	1	1	1	1	19.07337761	19.10578537	19.11742401	19.17319298	19.1800499	19.11742401	18.93433189	19.01049423	19.06044769	19.04512215	19.06945419	19.04512215	19.14738083	19.22973824	18.96474457	18.98659134	19.07761383	19.07761383	19.02914429	19.09265518
YBR235W	4841	4820	6021	5258	2339	3265	4635	6923	9948	9869	6426	6015	908	776	1076	1077	1136	970	1182	1446	2585	1739	653	729	1	1	1	1	1	18.14853859	18.17040825	18.12758255	18.16542053	18.26818466	18.16542053	18.23495102	18.2256813	18.26732445	18.23905373	18.28841972	18.23905373	18.67536163	18.60188866	18.16851234	18.1892395	18.21687317	18.21687317	18.21086502	18.13941956
YBR236C	921	748	1222	1022	484	715	927	1321	1193	1410	1046	972	319	227	448	425	543	365	386	506	642	414	169	189	1	1	1	1	1	18.66693497	18.5831871	18.54060555	18.60304451	18.64452171	18.60304451	18.56420708	18.64572906	18.6117878	18.50564384	18.69319344	18.6117878	18.82701111	18.72555923	18.67828941	18.73426437	18.52602196	18.72555923	18.52939224	18.51842499
YBR237W	1012	893	1326	1115	591	838	910	1409	1165	1454	1161	915	124	132	196	201	218	171	200	280	352	213	71	84	1	1	1	1	1	17.433815	17.51708794	17.53065491	17.54525757	17.34025002	17.51708794	17.41066933	17.39751244	17.43689537	17.43577194	17.56064987	17.43577194	17.27368736	17.28198814	17.09318733	17.12337303	17.60087585	17.27368736	17.43577194	17.51004791
YBR239C	310	291	428	384	259	370	259	335	256	403	275	275	90	88	193	174	144	195	196	161	322	235	79	70	1	1	1	1	1	14.65211487	14.56824112	14.82336044	14.65740013	14.68908978	14.65740013	14.4040575	14.30715084	14.39659023	14.51526451	14.85528183	14.4040575	14.43304825	14.55162525	14.50955677	14.51526451	14.19553661	14.50955677	14.62220764	14.58492088
YBR241C	1150	1138	1035	965	631	1314	671	1234	531	601	880	648	1109	1083	1231	1162	1621	2606	1210	1315	1011	599	616	553	1	1	1	1	1	16.01450348	16.05498886	16.01199913	16.21811104	16.14523697	16.05498886	15.94607639	15.91276646	15.9669466	16.08557701	15.88841057	15.94607639	15.79258633	15.61389065	15.50045109	15.46442795	16.07899475	15.61389065	16.53297043	16.32456207
YBR242W	543	533	713	622	323	486	482	681	605	669	491	519	136	138	330	151	160	205	321	333	498	384	116	89	1	1	1	1	1	16.00924492	15.83053017	15.84153938	15.77308941	15.8174448	15.83053017	16.00419426	16.14523697	15.98224163	15.79806328	15.98920441	15.98920441	16.0885067	16.11987877	16.29724121	16.36042213	15.36633587	16.11987877	15.51067448	15.57210827
YBR244W	594	596	741	664	262	296	705	900	476	579	719	908	192	176	280	230	216	177	342	378	204	126	171	186	1	1	1	1	1	19.27030182	19.33599281	19.29599953	19.33754158	19.2863903	19.29599953	19.4025116	19.29741478	19.35011673	19.41039848	19.27485657	19.35011673	19.17180252	18.98364258	19.35730934	19.35011673	19.32135391	19.32135391	19.47988701	19.34757423
YBR245C	1940	1584	2064	1826	1053	1441	1475	2005	2334	2564	1611	1272	653	537	700	676	853	835	710	937	1336	858	294	341	1	1	1	1	1	20.48172188	20.4630127	20.41910362	20.46668243	20.52169991	20.46668243	20.45127296	20.47940063	20.47940063	20.54648018	20.39382172	20.47940063	20.5836792	20.61562729	20.43338394	20.44883919	20.4630127	20.4630127	20.33864212	20.37999725
YBR246W	478	525	693	537	278	432	505	591	847	834	592	408	224	195	328	263	284	239	307	334	645	370	133	130	1	1	1	1	1	18.36437988	18.3686676	18.29604149	18.35208702	18.36105728	18.36105728	18.20217133	18.39125633	18.40022278	18.34239006	18.32912445	18.34239006	18.46996117	18.51278305	18.43963051	18.47597694	18.42602921	18.46996117	18.22655296	18.35126305
YBR247C	1322	1063	1903	1325	728	1324	1613	1460	1219	1374	798	783	318	239	471	406	459	415	412	428	543	328	155	113	1	1	1	1	1	19.09336853	19.04984665	19.07855988	19.08294487	19.08935165	19.08294487	19.13969612	19.0256424	19.04794121	19.00521278	19.09973526	19.04794121	18.98364258	18.86474228	19.2617321	19.30115128	19.09763145	19.09763145	19.1556797	19.08211327
YBR248C	2758	2367	4222	3421	1373	1906	4152	4108	3852	4308	2642	2958	662	538	902	803	816	649	1158	1208	1348	958	541	457	1	1	1	1	1	21.3028183	21.27077484	21.25148201	21.20828819	21.2591877	21.2591877	21.44236755	21.43767548	21.33895302	21.26318741	21.46634674	21.43767548	21.54335976	21.41127014	21.55406952	21.57123375	21.27454185	21.54335976	21.21713638	21.21713638
YBR249C	1387	877	1914	1565	908	803	1184	1575	901	1119	1209	780	1806	1374	2945	2755	2288	1043	2795	2863	2463	1541	1361	1208	1	1	1	1	1	20.88052559	20.82384682	20.66566849	20.56150436	20.60697556	20.66566849	20.93972778	20.89133835	20.68722725	20.68982124	20.7617054	20.7617054	20.85115051	20.65960693	21.28581238	21.29351616	20.53666496	20.85115051	21.12369728	21.01532555
YBR251W	730	636	954	726	401	572	793	989	1104	1140	675	655	432	438	646	395	773	579	623	1050	1003	594	214	269	1	1	1	1	1	15.24971199	15.10668087	15.20094776	15.29508209	15.23116589	15.23116589	15.23116589	15.21866512	15.2230196	15.43064976	15.26561451	15.23116589	15.38733482	15.46062088	15.32561874	15.33685207	15.2383709	15.33685207	15.03851223	15.09178448
YBR252W	435	412	646	537	256	188	480	639	948	927	465	537	301	213	499	341	398	202	473	410	1065	682	166	164	1	1	1	1	1	18.62815666	18.60609627	18.64150238	18.69319344	18.64793015	18.64150238	18.72138977	18.52518845	18.64254189	18.63150024	18.63416481	18.63416481	18.78539276	18.65633202	18.73426437	18.73731995	18.5831871	18.73426437	18.64664268	18.51407814
YBR253W	205	217	268	254	166	181	170	217	212	310	216	204	144	125	298	206	233	217	223	285	471	312	117	113	1	1	1	1	1	17.00427818	17.05747032	17.13002968	17.0481987	17.00267029	17.0481987	17.13002968	17.10410309	16.95136261	17.16967583	16.95689201	17.10410309	17.17077827	17.14547729	17.19814301	17.13409233	17.09440994	17.14547729	17.03859138	17.0624218
YBR254C	480	496	659	578	253	304	597	845	1004	1173	631	864	229	228	469	321	284	295	489	502	803	603	233	199	1	1	1	1	1	15.79806328	15.80426216	15.927742	15.78699207	15.86878681	15.80426216	15.80067635	15.97751617	15.90335751	15.89570332	15.73078728	15.89570332	15.781106	15.91276646	15.91855812	15.84409332	15.80067635	15.84409332	15.76762199	15.86878681
YBR255W	947	952	1084	1021	537	1038	889	1311	1020	1235	966	1000	227	187	345	255	297	500	362	508	574	393	170	163	1	1	1	1	1	17.41607857	17.47539139	17.45978737	17.51329994	17.48863792	17.47539139	17.51956558	17.6434021	17.54318237	17.57725906	17.53065491	17.54318237	17.5843029	17.65176964	17.54872704	17.57960701	17.42687035	17.57960701	17.57442856	17.62818718
YBR256C	1900	1703	2550	2499	932	1008	2416	2936	2669	2748	2706	3456	517	483	849	640	681	701	839	991	1262	778	489	421	1	1	1	1	1	18.39888	18.48649788	18.4149189	18.278265	18.31126404	18.39888	18.21599197	18.39797401	18.24891472	18.25132179	18.25008965	18.25008965	18.49350357	18.53391075	18.80052948	18.75071144	18.38120461	18.53391075	18.33916855	18.52828598
YBR257W	534	363	584	481	354	431	508	616	504	635	501	451	143	138	308	223	194	254	367	349	431	297	98	96	1	1	1	1	1	15.33124352	15.39409542	15.39409542	15.44254589	15.45062065	15.39409542	15.40866375	15.38100147	15.35705662	15.34531212	15.29508209	15.35705662	15.38100147	15.29508209	15.27329063	15.20797634	15.40866375	15.29508209	15.39764786	15.35705662
YBR258C	190	211	245	287	131	170	175	326	286	376	303	304	61	54	119	46	69	63	100	152	185	127	35	43	1	1	1	1	1	14.17571735	14.33837414	13.87358284	14.37610817	14.14090729	14.17571735	14.30715084	14.55162525	14.24748707	14.23769093	14.2203846	14.24748707	14.76749039	14.52049255	14.25547981	14.45301819	14.45792866	14.45792866	14.65740013	14.18600178
YBR260C	1010	945	1499	1163	568	836	917	1343	1493	1581	1289	1109	304	288	587	683	643	452	407	751	825	606	236	239	1	1	1	1	1	19.3939724	19.35139084	19.36203766	19.35958481	19.38235283	19.36203766	19.38785172	19.35615158	19.38785172	19.35011673	19.34514046	19.35615158	19.45728302	19.40899849	19.39994049	19.43545723	19.32995033	19.40899849	19.29488564	19.29861069
YBR261C	367	316	675	582	225	245	450	570	627	709	495	383	194	161	407	308	247	234	331	330	565	400	236	227	1	1	1	1	1	18.53602982	18.48397255	18.47707939	18.57787323	18.53785324	18.53602982	18.52828598	18.56097984	18.48990631	18.51278305	18.59773827	18.52828598	18.62407303	18.55294609	18.51643944	18.53497505	18.35720444	18.53497505	18.45502853	18.41735077
YBR262C	467	399	592	514	300	338	457	624	457	686	544	423	201	187	379	247	292	342	373	427	466	278	114	109	1	1	1	1	1	17.53689766	17.4714489	17.53969002	17.50787544	17.46558762	17.50787544	17.50571632	17.41482162	17.31489754	17.3583107	17.63762856	17.41482162	17.41607857	17.34830666	17.46461487	17.45424271	17.43261528	17.43261528	17.57960701	17.48287582
YBR263W	1612	1083	1817	1515	747	968	1208	1821	1743	1912	1478	1116	1352	1066	1599	1973	2087	1322	1435	1500	2673	1676	953	912	1	1	1	1	1	21.05828285	21.03136444	21.12803078	21.06554604	21.09401321	21.06554604	21.00458717	21.05476761	21.03136444	21.03534889	20.97729683	21.03136444	21.01842308	21.0243969	20.93617821	20.93218422	21.04240036	21.01842308	20.84323311	20.91335106
YBR265W	669	507	690	599	395	379	497	641	811	901	531	416	399	365	501	362	466	420	518	508	965	612	221	190	1	1	1	1	1	18.36332321	18.33107948	18.39037704	18.36988449	18.34861946	18.36332321	18.39037704	18.379673	18.49709511	18.62815666	18.59407616	18.49709511	18.54610825	18.51990128	18.29604149	18.35305786	18.48875427	18.48875427	18.46442604	18.37767601
YBR267W	1039	789	1649	1122	534	860	1390	1184	908	1089	681	643	198	188	308	206	212	197	420	409	376	257	131	110	1	1	1	1	1	16.6002388	16.79820824	16.73214722	16.58350754	16.54179573	16.6002388	16.59446335	16.61400032	16.53297043	16.5676651	16.59315491	16.59315491	16.39236259	16.46507835	16.74346161	16.84567261	16.69076729	16.69076729	16.76453209	16.92113304
YBR268W	508	488	650	603	255	263	562	777	700	765	533	735	115	129	317	214	134	141	309	367	396	201	129	124	1	1	1	1	1	14.09770012	14.10701942	14.10701942	14.07126617	14.22977829	14.10701942	13.89938068	14.43304825	14.78066635	14.5408783	14.17571735	14.43304825	13.96339512	13.86133194	14.33014488	14.35269356	14.12683201	14.12683201	14.09770012	14.20560455
YBR269C	675	597	986	769	451	541	607	932	612	665	839	560	807	852	1622	1754	1317	1466	1617	1713	1573	1018	837	773	1	1	1	1	1	17.51708794	17.59895897	17.46892929	17.72702026	17.7280407	17.59895897	17.5595417	17.57442856	17.59654045	17.74962234	17.50325012	17.57442856	17.33081818	17.31713867	17.33212662	17.38370132	17.58858299	17.33212662	17.73365974	17.70733452
YBR271W	670	607	1127	761	369	543	904	1121	1105	1076	786	807	106	88	161	132	110	105	203	201	239	172	62	57	1	1	1	1	1	16.07051468	15.97175503	16.2198143	15.82452106	16.18021393	16.07051468	16.06343269	16.14241219	16.16206741	16.17245102	15.17064857	16.14241219	16.08324814	15.94988346	16.86551094	16.81072617	15.23605442	16.08324814	16.15011978	16.0611763
YBR272C	992	918	1437	1162	505	862	1016	1470	1436	1490	1145	1078	243	274	371	294	369	547	348	591	550	390	210	163	1	1	1	1	1	17.91810417	17.96458817	18.03422737	18.01948547	17.97966003	17.97966003	17.97672462	17.89170074	17.98825264	17.91482925	17.97966003	17.97672462	18.01948547	17.98825264	18.05624008	17.84822845	18.04449272	18.01948547	18.04000473	18.01589966
YBR273C	805	706	983	872	438	806	687	1131	771	920	850	767	445	402	566	483	521	815	615	749	757	501	252	230	1	1	1	1	1	18.00638199	18.02408409	18.05290413	18.04761505	18.07512283	18.04761505	17.92535782	18.03422737	18.00751877	18.05504036	18.03824615	18.03422737	18.05624008	18.06470871	17.93042755	17.92220879	17.98825264	17.98825264	17.90616417	18.03743553
YBR275C	2328	2091	2748	2480	1171	1080	1894	2728	4109	4226	2242	2138	310	271	350	467	397	181	357	460	1039	697	218	201	1	1	1	1	1	17.75842285	17.66674423	17.66910934	17.84998894	17.69740486	17.69740486	17.91810417	17.73586845	17.61683846	17.89796257	17.42855263	17.73586845	18.06570435	18.11566162	17.92413521	17.6700592	17.72548103	17.92413521	17.40826988	17.41190147
YBR276C	1465	1453	1954	1680	687	855	1638	2308	2838	2584	1987	2012	201	149	225	219	243	176	196	257	449	341	120	123	1	1	1	1	1	17.38152313	17.36174774	17.41190147	17.35589027	17.41066933	17.38152313	17.32575989	17.41741371	17.32008171	17.40826988	17.35473251	17.35473251	17.53513908	17.6042614	17.40969849	17.41190147	17.61683846	17.53513908	17.34454346	17.39044571
YBR278W	515	521	661	579	305	277	583	783	782	851	704	748	170	155	236	180	226	126	234	356	381	243	97	99	1	1	1	1	1	17.45529556	17.36690331	17.30629921	17.35091972	17.49725533	17.36690331	17.45633698	17.50676155	17.42428398	17.38152313	17.34025002	17.42428398	17.51708794	17.45529556	17.61510849	17.58954239	17.16348267	17.51708794	17.14922714	17.22032356
YBR279W	1432	1089	1499	1274	997	1233	1091	1468	1157	1560	1074	930	509	428	693	660	706	864	633	916	1030	843	340	328	1	1	1	1	1	19.78742981	19.78005219	19.77702522	19.83250999	19.80373001	19.78742981	19.8313446	19.78592682	19.83841324	19.81602669	19.88305473	19.8313446	19.93463326	19.84443665	19.7508831	19.75758362	19.9033432	19.84443665	19.74008369	19.72518539
YBR280C	1388	1453	1737	1414	771	1789	1322	2087	1112	1226	1409	1120	573	487	775	634	810	1564	779	1100	738	515	319	313	1	1	1	1	1	18.53785324	18.60502052	18.63150024	18.70598984	18.61595917	18.61595917	18.51990128	18.53275108	18.57909584	18.5694046	18.6198616	18.5694046	18.51407814	18.60863876	18.49104309	18.37316322	18.76921272	18.51407814	18.7172699	18.75982094
YBR281C	1158	1177	1876	1456	624	1278	1318	1797	2431	2253	1816	1779	293	229	407	413	400	507	393	438	718	495	252	274	1	1	1	1	1	18.25008965	18.2400856	18.32172394	18.30055809	18.27644539	18.27644539	18.28611755	18.18675423	18.17629051	18.21192741	18.38879776	18.21192741	18.49806595	18.37316322	18.28611755	18.28457832	18.49909782	18.37316322	18.24780846	18.14068031
YBR282W	339	334	462	380	206	272	342	497	472	558	457	420	539	458	918	992	1156	666	637	1005	1379	980	292	394	1	1	1	1	1	15.65234852	15.70415592	15.56795502	15.93976688	15.97986794	15.70415592	15.63315964	15.78982258	16.09724808	15.91855812	16.03762627	15.91855812	15.89101982	15.91024971	16.00419426	16.08324814	16.06343269	16.00419426	15.42503929	15.64618778
YBR283C	3366	3033	4125	3333	1678	2312	3286	4511	5096	5045	3302	3191	1518	1182	1593	1957	2279	1584	1625	1823	2803	1728	724	716	1	1	1	1	1	18.76816368	18.76389313	18.79669952	18.94206047	18.87223434	18.79669952	19.04124451	18.71627998	18.8656559	18.85611534	19.12338448	18.8656559	19.07111931	18.78442574	18.90154266	18.90952873	18.71219826	18.90154266	18.95272827	18.69535446
YBR286W	5512	4407	4590	4280	3782	6660	3278	5148	3454	4038	3347	2574	7398	6102	7849	7924	10633	14465	8419	9735	10731	6628	3265	3155	1	1	1	1	1	21.32720757	21.37173843	21.38417244	21.34968567	21.35325241	21.35325241	21.41127014	21.42980576	21.37173843	21.37571335	21.22851944	21.37571335	20.87092018	21.05216026	21.01842308	21.03949547	21.48048401	21.03949547	21.45820045	21.47104073
YBR288C	925	812	1172	1013	526	693	837	1212	1394	1565	922	879	318	345	530	306	377	544	667	612	1234	848	217	225	1	1	1	1	1	19.15283394	19.12262917	19.13046074	19.10378647	19.16169548	19.13046074	19.12797165	19.09160233	19.04891586	19.12010574	19.00634003	19.09160233	19.11823273	19.16813087	19.23517418	19.17780304	19.02275276	19.16813087	19.04124451	19.11507034
YBR289W	943	742	841	881	672	947	554	877	903	1094	604	683	991	778	1161	1228	1574	1416	1017	1265	2135	1353	620	590	1	1	1	1	1	18.60502052	18.65986633	18.67536163	18.63800049	18.62636375	18.63800049	18.65854645	18.58052063	18.65986633	18.7098217	18.59643936	18.65854645	18.68613625	18.63044167	18.55780602	18.49617577	18.56420708	18.56420708	18.66124535	18.67725754
YBR290W	1318	1228	1507	1365	742	1170	1117	1540	1495	1930	1523	1408	391	346	550	486	517	667	548	622	861	583	281	298	1	1	1	1	1	14.41850662	14.25547981	14.4040575	14.43304825	14.36656094	14.4040575	14.33014488	14.51526451	14.19553661	14.55162525	14.25547981	14.33014488	14.36026382	14.38202381	14.1532774	13.98077297	14.26387024	14.26387024	14.38808727	14.32246399
YBR291C	1115	1001	1660	1431	618	506	1303	1546	1598	1629	1254	1182	346	334	557	745	597	134	534	553	800	510	312	294	1	1	1	1	1	18.84662056	18.88882828	18.95475006	18.88160133	18.96580124	18.88882828	18.8656559	18.89152908	18.95272827	18.89723778	18.76713562	18.89152908	18.64375877	18.72138977	18.82534218	18.8579216	18.89152908	18.82534218	19.01660156	19.10460472
YBR294W	7327	5454	11983	11820	2998	523	12435	18660	16333	18839	17508	17635	3908	2743	7077	7421	4445	318	8825	10521	14576	10680	5182	5458	1	1	1	1	1	17.33765411	17.0907917	17.34202957	17.23464203	17.5088253	17.33765411	17.02285767	16.99542046	16.87238121	16.93739128	17.15506935	16.99542046	17.56960869	17.75094604	17.13783073	17.26265717	16.5404129	17.26265717	16.58469391	16.65290642
YBR302C	1964	1600	2434	2184	1257	1582	2231	3171	2385	2823	3432	3183	1784	1665	2968	1902	2722	3027	3203	4453	4369	2962	2722	2472	1	1	1	1	1	17.6042614	17.67462349	17.64125443	17.79068947	17.88428116	17.67462349	17.64125443	17.80923462	17.73256302	17.97092628	17.83006668	17.80923462	17.70939064	17.77998543	17.68601227	17.5088253	17.65702057	17.68601227	17.66146469	17.72625542
YCL061C	1224	1042	1267	1160	718	501	906	1300	2153	2511	1112	1067	259	214	289	334	318	135	270	365	856	545	150	131	1	1	1	1	1	18.04875755	17.96657181	17.95596886	17.89377594	17.98969841	17.96657181	18.06872559	18.11018753	17.97966003	18.10613632	17.86744499	18.06872559	18.15759468	18.35720444	18.19796944	18.21510315	17.72702026	18.19796944	17.80052948	17.82579422
YCL059C	1372	1219	1869	1550	762	932	1813	1823	1770	1915	1246	1330	324	375	570	377	437	333	630	754	742	500	236	230	1	1	1	1	1	18.80982399	18.78442574	18.74646378	18.79568291	18.73240852	18.78442574	18.92120361	18.98488235	18.84487152	18.8632946	18.76301003	18.8632946	18.62815666	18.63591003	19.01049423	19.05060577	18.8165741	18.8165741	18.95366669	18.95865059
YCL057C-A	193	144	192	174	178	157	120	176	93	151	132	106	877	746	1482	1452	1457	896	1220	1270	1572	982	523	440	1	1	1	1	1	18.21086502	18.10026169	18.16274071	18.21395874	18.19195747	18.19195747	17.97382164	18.14068031	18.11135674	18.19618607	18.09121132	18.11135674	18.00976372	17.99472809	18.23793602	18.15662193	18.08668709	18.08668709	18.15662193	18.1892395
YCL057W	1510	1224	1777	1585	702	1219	1211	1899	1574	1491	1581	1250	755	584	952	1067	1027	1064	976	1090	1250	867	481	436	1	1	1	1	1	19.9033432	19.91368484	19.9033432	19.96384621	20.01239014	19.91368484	19.97513008	19.95982552	20.04966545	20.0090313	19.98007584	19.98007584	20.02541924	19.98717117	19.94773293	19.98876381	19.8005619	19.98717117	19.82568741	19.82568741
YCL054W	2829	2171	3785	2811	1522	2236	3517	3074	2293	2583	1912	1868	276	202	372	319	494	237	364	485	466	265	134	148	1	1	1	1	1	19.01529312	18.96198273	19.00727463	18.97878075	18.9670105	18.97878075	19.19154167	19.07540131	19.06355095	19.10199928	18.97247505	19.07540131	18.80714226	18.99088478	19.19059944	19.19505119	18.9714241	18.99088478	19.12338448	19.02914429
YCL052C	1035	941	1204	1027	553	1091	930	1410	1478	1539	1238	1139	392	368	615	446	645	804	549	660	880	543	242	295	1	1	1	1	1	18.00475121	18.01589966	18.06274605	18.0305748	17.97300339	18.01589966	18.00751877	17.92305946	18.04104996	18.02408409	17.96997833	18.00751877	18.04345322	18.02934837	17.81551743	17.85371971	18.14853859	18.02934837	18.06274605	17.95429802
YCL051W	679	657	676	706	457	777	507	775	666	918	546	632	208	190	323	297	263	299	277	327	575	466	149	160	1	1	1	1	1	16.21215248	16.10622787	16.12829208	16.0266552	16.04377365	16.10622787	16.25449562	16.15173531	16.22523689	16.11987877	16.26527596	16.22523689	16.23233986	16.15988541	16.08128166	16.23949051	16.33369827	16.23233986	16.43320465	16.38849449
YCL050C	591	493	428	490	526	602	397	553	320	456	291	319	990	873	1172	1200	1412	1593	1213	1386	1496	911	561	577	1	1	1	1	1	20.3885994	20.33624458	20.30580521	20.28155136	20.32879639	20.32879639	20.56150436	20.42111778	20.45433426	20.40063667	20.43147278	20.43147278	20.61811447	20.42538071	20.58707619	20.62020493	20.37797165	20.58707619	20.4630127	20.29471207
YCL047C	343	371	664	598	196	325	475	525	1036	972	667	770	173	152	275	277	222	307	215	298	534	364	123	139	1	1	1	1	1	16.81315804	16.93883324	16.88758659	16.91872406	16.89543343	16.89543343	16.69750595	16.71104622	16.74738693	16.71104622	16.74346161	16.71104622	16.890028	16.88597488	16.64056015	16.64206886	17.043787	16.88597488	16.73544502	16.79019165
YCL045C	1146	891	1114	1215	719	964	665	1092	966	1230	767	750	1232	923	1344	1483	1685	1130	1343	1850	2520	1498	677	758	1	1	1	1	1	19.63749695	19.61063576	19.68073273	19.68281364	19.67803955	19.67803955	19.65673065	19.54656601	19.60114288	19.65184975	19.63350487	19.63350487	19.72224617	19.72670364	19.69458008	19.66943932	19.56994247	19.69458008	19.58023834	19.50595856
YCL044C	244	198	237	265	200	275	154	235	141	244	123	149	386	385	684	822	555	684	655	694	814	637	323	329	1	1	1	1	1	18.27021408	18.33224297	18.36726189	18.25815201	18.26649666	18.27021408	18.27191925	18.18214798	18.28611755	18.26066971	18.22882271	18.26066971	18.10231209	18.02849007	18.3377018	18.25008965	18.16945076	18.16945076	18.41735077	18.33224297
YCL043C	1816	1431	1534	1736	1188	1805	939	1479	1152	1545	1191	1039	2586	2107	3406	3667	3338	4630	3096	3395	4896	3096	2039	1977	1	1	1	1	1	21.42464638	21.41566467	21.39114571	21.42980576	21.49580765	21.42464638	21.46207047	21.37571335	21.42464638	21.45820045	21.31866074	21.42464638	21.53170967	21.47605324	21.44781303	21.51316643	21.33895302	21.47605324	21.30760765	21.27454185
YCL040W	9433	7907	8031	7490	5200	12706	6400	9770	7329	7281	5729	5599	6988	5612	7809	5714	9649	22027	8067	8950	8512	5910	3358	3173	1	1	1	1	1	20.87439537	20.96972275	20.96414757	21.00818443	20.94818115	20.96414757	20.96655273	21.03949547	21.12049103	21.1333828	21.02715302	21.03949547	20.72024727	20.73840714	20.62668991	20.61231232	20.92503738	20.72024727	20.9032135	20.8969059
YCL039W	1142	1107	1091	1337	732	1377	890	1360	880	1085	952	1007	669	561	1066	1315	1137	1468	974	1222	1327	817	434	447	1	1	1	1	1	18.8137188	18.82967949	18.72468376	18.83252907	18.81784248	18.81784248	18.83252907	18.77365112	18.85267639	18.80515099	18.89256477	18.83252907	18.86655617	18.7869873	18.59530258	18.59643936	18.91659164	18.7869873	18.91015244	18.771492
YCL038C	894	803	920	924	500	985	735	1207	973	1032	1037	1081	350	320	499	409	540	910	433	645	680	460	305	291	1	1	1	1	1	15.78699207	15.82713795	15.94190407	15.91024971	15.83841419	15.83841419	15.80670357	15.93545437	15.84153938	15.94607639	15.69654369	15.84153938	15.74535751	15.76762199	15.89570332	15.72741985	15.8194809	15.76762199	15.97751617	16.09261894
YCL037C	938	677	867	766	782	1131	685	623	512	628	297	338	663	502	1109	1311	1173	1030	1061	984	1357	930	307	336	1	1	1	1	1	19.05425644	19.00338173	18.93989372	18.93433189	18.92818832	18.93989372	18.98563576	19.13233185	18.91659164	18.99088478	18.91426086	18.98563576	18.94971085	19.14512253	19.51428032	19.58152199	18.70081139	19.14512253	18.75571251	18.78539276
YCL035C	740	547	642	602	481	1297	399	583	322	432	802	510	1896	1777	2156	1770	2469	5910	2066	2967	2760	1545	1215	1385	1	1	1	1	1	19.04512215	19.09460831	18.91426086	19.16093826	19.00257301	19.04512215	18.91835785	19.11196709	19.04620743	19.12797165	19.11411667	19.11196709	19.02824974	18.92033386	18.87025833	18.84078979	19.21647453	18.92033386	19.06836128	19.18124771
YCL034W	2223	2393	2631	2349	1122	1514	2139	3170	4067	4269	3109	3817	788	706	1049	779	1046	1103	1012	1116	2300	1472	611	635	1	1	1	1	1	19.73505783	19.70733452	19.68385696	19.67935181	19.73411369	19.70733452	19.46832848	19.73411369	19.68281364	19.67385101	19.57238579	19.67385101	19.70132828	19.70010567	19.53543472	19.51587105	19.63183594	19.63183594	19.35838699	19.50721741
YCL033C	715	721	815	787	410	496	765	1201	667	652	685	798	489	496	730	493	670	684	801	1096	815	541	318	350	1	1	1	1	1	17.45633698	17.42428398	17.42199326	17.44535828	17.53513908	17.44535828	17.3683815	17.35216522	17.47878456	17.35341072	17.65807152	17.3683815	17.33428764	17.23834991	17.25440025	17.30512428	17.44755363	17.30512428	17.83598518	17.74866676
YCL032W	514	483	686	555	316	438	534	739	653	718	687	493	279	204	395	328	326	301	390	504	592	371	146	163	1	1	1	1	1	18.1429882	18.16376495	18.17040825	18.11762428	18.20282936	18.16376495	18.09440041	18.22882271	18.25624847	18.33916855	18.06570435	18.22882271	18.18528366	18.22754478	18.12300682	18.07759285	18.15971565	18.15971565	18.06761932	18.18317795
YCL031C	1915	1615	2383	1770	1036	1718	1917	2199	2595	2843	1578	1659	550	496	847	719	934	928	719	1181	1261	748	246	245	1	1	1	1	1	18.48183823	18.39037704	18.41735077	18.34171867	18.31742668	18.39037704	18.37548065	18.47453117	18.42242432	18.36988449	18.44340515	18.42242432	18.52828598	18.49617577	18.65986633	18.66974258	18.40538216	18.52828598	18.33224297	18.4149189
YCL030C	7545	6670	12074	10397	2551	2916	8013	10321	6790	8147	7562	7280	2262	1791	3227	3059	1648	614	2742	2935	1823	1579	1223	1117	1	1	1	1	1	22.04436493	22.02184868	21.97123146	21.8738575	21.91340828	21.97123146	21.95372772	22.05760765	21.90381432	21.91340828	21.91340828	21.91340828	22.06839943	22.05760765	22.45209694	22.38556099	21.74708557	22.06839943	22.03549004	22.13042831
YCL029C	436	355	556	538	253	346	342	531	500	688	402	386	151	126	263	242	203	227	336	364	565	356	128	122	1	1	1	1	1	19.38342094	19.35482597	19.47988701	19.35615158	19.28847122	19.35615158	19.42175293	19.19956589	19.34638977	19.24214935	19.39876366	19.34638977	19.37284851	19.38138962	19.22727585	19.2617321	19.48083305	19.37284851	19.39994049	19.28728867
YCL028W	1035	840	1121	1074	625	794	718	1129	955	1142	1085	769	1347	1061	1860	1645	1783	1791	1725	1828	2553	1607	858	853	1	1	1	1	1	19.56176376	19.5387249	19.50500679	19.52025032	19.48980141	19.52025032	19.5013752	19.47070694	19.60511017	19.53986168	19.6024971	19.53986168	19.75862694	19.60511017	19.49067307	19.47447586	19.70590973	19.60511017	19.56873322	19.61530113
YCL026C-B	12	8	20	14	11	14	6	5	59	67	31	51	45	16	90	94	61	104	41	30	801	414	283	262	1	1	1	1	1	17.47878456	17.34202957	17.51451683	17.67462349	17.61137772	17.51451683	17.37577629	17.22330856	17.21550751	17.50125885	17.03859138	17.22330856	17.97595978	17.82349205	17.53289413	17.37796593	17.41607857	17.53289413	17.2116642	17.13783073
YCL024W	835	778	1089	995	487	341	737	1142	1911	1845	1148	1045	210	175	401	440	364	121	374	395	943	603	220	195	1	1	1	1	1	17.03585815	16.98154259	16.98797035	16.97498894	17.01062393	16.98797035	17.06465721	16.90248299	16.90957832	16.97498894	16.98797035	16.97498894	17.1222744	17.07541466	17.15917969	17.22032356	16.82027435	17.1222744	17.07014656	17.02285767
YCL018W	1767	1327	2209	2516	855	1177	1970	2996	1043	1035	1318	1247	1939	1583	3144	3952	2210	2218	3460	3934	1902	1145	1015	959	1	1	1	1	1	21.1166954	21.08661842	21.12369728	20.92829132	20.91335106	21.08661842	21.28581238	21.20398712	21.10024834	21.03949547	21.27764893	21.20398712	21.19353485	21.10951614	21.40016937	21.35892105	20.97292137	21.19353485	21.18183899	21.1981163
YCL017C	1718	1599	2272	2256	989	1241	1519	2486	2227	2577	2329	1838	1081	908	1593	1675	1550	1278	1605	1866	2042	1481	761	769	1	1	1	1	1	19.61530113	19.62822342	19.59535789	19.58521652	19.59642982	19.59642982	19.62541008	19.51104927	19.62972832	19.62822342	19.57748222	19.62541008	19.68281364	19.62384415	19.54899216	19.56751633	19.8313446	19.62384415	19.52801895	19.49157906
YCL016C	310	339	552	435	220	300	337	496	505	552	432	364	139	121	221	207	203	171	191	244	280	173	115	90	1	1	1	1	1	17.63762856	17.57442856	17.67326546	17.59559631	17.61823082	17.61823082	17.66674423	17.57211876	17.58954239	17.457407	17.59895897	17.58954239	17.66808891	17.75993729	17.57547951	17.61237717	17.54737091	17.61237717	17.39994049	17.41482162
YCL014W	1750	1390	2077	1760	1034	1158	1228	1812	2564	2745	2000	1714	357	323	511	564	586	375	394	487	1295	802	335	352	1	1	1	1	1	19.5789032	19.54656601	19.61308289	19.55521202	19.58793449	19.5789032	19.53668404	19.68281364	19.60795784	19.67541313	19.53226471	19.60795784	19.51225281	19.63350487	19.64685822	19.65374374	19.45043373	19.63350487	19.48572159	19.69335938
YCL012C	505	546	421	506	424	557	381	608	220	287	305	277	391	447	588	483	612	789	689	675	486	317	234	227	1	1	1	1	1	16.72089958	16.81643295	16.64911652	16.77723122	16.69076729	16.72089958	16.67282295	16.72229767	16.70099258	16.73214722	16.64574432	16.70099258	16.50938225	16.35885811	16.35726547	16.43320465	16.80923271	16.43320465	17.07692146	17.09574509
YCL011C	2902	2755	3579	2979	1470	2680	3082	3992	3365	3687	2534	2737	295	253	253	172	295	400	252	374	288	182	125	108	1	1	1	1	1	19.57597351	19.57238579	19.49157906	19.50268555	19.55656052	19.55656052	19.71782494	19.56406784	19.55892372	19.55656052	19.42271805	19.55892372	19.36104774	19.25601959	19.81846809	19.91625977	19.51225281	19.51225281	19.72960091	19.56291008
YCL010C	1164	1160	1612	1379	586	944	1299	1816	1699	1955	1273	1323	246	258	387	325	335	433	459	524	705	486	179	146	1	1	1	1	1	18.02178764	18.11663246	18.06570435	18.08424377	18.07380295	18.07380295	18.09012985	18.05847359	18.16274071	18.06965828	18.15828514	18.09012985	18.3153801	18.25132179	17.96354294	18.00638199	18.11018753	18.11018753	18.0037117	17.98603439
YCL009C	1177	912	1300	1159	726	703	802	1248	1322	1507	1444	961	1921	1526	2893	3016	2665	1507	2819	2691	4839	3137	1367	1386	1	1	1	1	1	20.51111221	20.51890564	20.47940063	20.40063667	20.4630127	20.47940063	20.49593163	20.46902847	20.44076157	20.44749451	20.34499741	20.44749451	20.59402275	20.64177322	20.85804176	20.83942604	20.44309425	20.64177322	20.37377739	20.45433426
YCL008C	201	151	220	213	175	195	126	184	177	218	175	161	374	310	527	669	545	460	489	514	893	585	227	249	1	1	1	1	1	17.09318733	17.15055275	17.0907917	16.98400116	17.00769615	17.0907917	16.86689758	16.96389771	17.07438469	16.95835114	16.96695137	16.96389771	17.04602242	17.12085533	16.85440254	16.84850883	17.10689163	17.04602242	16.85718536	16.95991516
YCL005W-A	632	509	605	511	349	310	462	815	816	981	739	553	423	407	733	441	383	454	767	567	1504	1019	367	391	1	1	1	1	1	17.05092621	17.00035286	17.01062393	17.06465721	17.25184059	17.05092621	17.09574509	17.03126144	16.98535919	17.06465721	17.12085533	17.06465721	17.23570061	17.13617706	17.0610218	17.0401516	16.98535919	17.0610218	17.16722298	17.09997749
YCL005W	390	370	597	506	219	287	447	503	604	762	491	487	137	105	271	272	217	146	259	278	443	308	142	112	1	1	1	1	1	15.58221245	15.51067448	15.46062088	15.87759495	15.75976467	15.58221245	15.8174448	15.74917316	16.00419426	15.86302471	16.05498886	15.86302471	16.0266552	15.74535751	15.66822624	15.585989	15.60399342	15.66822624	15.86500263	15.77308941
YCL004W	312	247	367	302	208	272	226	339	275	349	231	207	103	84	164	259	144	162	142	119	250	165	73	61	1	1	1	1	1	14.4040575	14.41070175	14.68908978	14.55162525	14.95741653	14.55162525	14.41070175	14.93460751	14.50004864	14.73441124	14.00695419	14.50004864	14.28355694	14.98357391	15.35705662	15.09554195	14.0603466	14.98357391	14.50955677	14.86417484
YCL001W	1051	1011	1287	1081	631	649	1067	1518	2030	2037	1280	1100	697	639	1012	973	1208	809	979	1361	1871	1113	440	432	1	1	1	1	1	16.78665924	16.75476646	16.77168083	16.69459724	16.73376083	16.75476646	16.87563133	16.84405708	16.74458122	16.70099258	16.80301666	16.80301666	16.86689758	16.72229767	16.71263695	16.74738693	16.79019165	16.74738693	16.75624847	16.65022087
YCR002C	846	705	1008	955	475	420	640	1126	1381	1635	1127	1005	755	536	987	1296	1092	535	883	1000	2029	1184	507	546	1	1	1	1	1	19.52025032	19.46832848	19.53012848	19.47070694	19.55000877	19.52025032	19.30527306	19.59535789	19.46391487	19.56751633	19.38138962	19.46391487	19.49751854	19.61063576	19.56751633	19.50268555	19.65819168	19.56751633	19.32678223	19.5013752
YCR003W	605	580	819	795	393	357	707	1165	1155	1407	867	1226	199	193	357	328	236	205	424	455	522	367	178	195	1	1	1	1	1	15.89335728	15.87759495	15.86087132	15.71554756	15.77308941	15.86087132	15.37356281	16.11096764	15.87958145	15.8174448	15.78415203	15.8174448	15.34531212	15.88414669	15.97375393	16.02075577	15.53775883	15.88414669	15.15905094	15.94821072
YCR004C	1690	1589	2113	1977	893	1820	1462	2343	2401	2377	1960	1528	1254	1097	1764	1258	1720	2883	1726	2055	3137	1900	892	830	1	1	1	1	1	20.74699783	20.81404114	20.83942604	20.84323311	20.77749634	20.81404114	20.7531147	20.74436378	20.77463531	20.7531147	20.72024727	20.7531147	20.67306709	20.66910553	20.50852966	20.45433426	21.10951614	20.66910553	21.01171875	21.0243969
YCR005C	2285	2104	10137	3498	2321	6078	2358	5156	19102	18762	6890	9271	275	245	1126	623	621	1274	400	590	3300	1872	755	787	1	1	1	1	1	18.02272987	17.90843582	18.16758156	18.01696587	18.03743553	18.02272987	18.64150238	18.26732445	18.39393806	18.56420708	18.15662193	18.39393806	18.53972435	18.57201576	18.10837936	17.94835663	18.05290413	18.10837936	18.04662895	18.10453033
YCR008W	1600	1407	1916	1633	790	1394	1251	1606	1618	1696	1180	1035	370	313	464	532	492	775	373	491	708	483	161	176	1	1	1	1	1	16.34638977	16.3365078	16.34819794	16.24701881	16.26709747	16.3365078	16.19445038	16.30328941	16.2495594	16.16653442	16.18207932	16.19445038	16.0611763	16.319067	16.45656776	16.41469574	16.29177666	16.319067	16.32076073	16.43827438
YCR009C	1548	1404	1954	1557	962	1585	1533	2210	2663	2925	1871	1902	1008	790	1133	821	1293	1662	1109	1484	2291	1358	537	607	1	1	1	1	1	20.33107567	20.38186455	20.36896133	20.38397408	20.41641808	20.38186455	20.32879639	20.25424767	20.36569786	20.38186455	20.26357269	20.32879639	20.35777092	20.25186539	20.20984268	20.17128563	20.27050781	20.25186539	20.2449894	20.24743462
YCR011C	7043	6905	8976	8455	3679	6691	7641	10989	10873	11167	7532	7687	1763	1549	2334	2399	2630	3862	2325	2990	3138	2236	950	897	1	1	1	1	1	20.29040909	20.31542015	20.38397408	20.38651848	20.38397408	20.38397408	20.22821999	20.3326683	20.14033318	20.47940063	20.32879639	20.32879639	20.12590027	20.46902847	20.20575714	19.85548973	20.30190468	20.20575714	20.29630661	20.38186455
YCR012W	58687	51920	77248	79269	35433	61429	68411	92901	53585	64656	39640	35031	31034	30314	61590	43504	38342	78105	69511	64677	48202	38107	22650	17842	1	1	1	1	1	24.0157547	24.0157547	24.0157547	24.0157547	24.0157547	24.0157547	24.0157547	24.0157547	24.0157547	24.0157547	24.0157547	24.0157547	24.0157547	23.91985321	24.0157547	24.0157547	24.0157547	24.0157547	24.0157547	24.07618523
YCR015C	628	633	975	802	365	397	805	1133	1307	1426	831	908	162	163	256	156	202	172	328	302	524	338	113	104	1	1	1	1	1	18.32912445	18.37863731	18.48512459	18.38879776	18.34643364	18.37863731	18.19896889	18.50148392	18.35825539	18.36437988	18.379673	18.36437988	18.34861946	18.61728668	18.18214798	18.15172005	18.7758503	18.34861946	18.20994186	18.46106148
YCR017C	1852	1676	2576	2063	992	1474	1824	2736	2562	2615	2267	1839	677	530	1020	1252	1238	692	1052	1171	1592	1098	585	581	1	1	1	1	1	18.09938812	18.02849007	17.96997833	17.97672462	18.01776314	18.01776314	18.06381416	17.94011307	17.91963196	17.75273705	17.96240425	17.94011307	18.12619781	17.96458817	17.9372406	18.02544022	17.89796257	17.96458817	17.93042755	17.79256821
YCR019W	443	377	638	552	236	334	411	617	555	618	458	385	130	96	180	146	167	164	181	273	291	221	63	74	1	1	1	1	1	16.99542046	17.0610218	17.19442177	17.11653328	17.09440994	17.09440994	16.98278236	17.15228081	17.19920158	17.08932495	17.17192078	17.15228081	17.04969978	17.35473251	17.04515076	17.11115646	17.30734634	17.11115646	17.05747032	17.24920273
YCR020W-B	641	575	764	678	304	357	680	939	1315	1371	688	930	310	262	537	1004	717	249	511	498	938	712	144	151	1	1	1	1	1	18.01356888	17.96790695	17.91071892	17.91295815	17.94903564	17.94903564	18.11663246	17.9003849	17.94903564	17.87033463	17.94488525	17.94488525	18.17629051	18.05721283	17.95810127	18.02849007	18.13145065	18.05721283	17.97966003	17.83815384
YCR023C	878	773	1155	904	537	588	746	1229	1400	1514	994	864	189	171	248	237	281	230	266	327	393	286	97	113	1	1	1	1	1	17.88560104	17.902668	17.94328117	17.9372406	17.92049599	17.92049599	17.91405106	17.90392113	17.87033463	17.99184227	17.97475433	17.91405106	17.93820572	17.90728188	17.94101524	17.8833313	17.83511162	17.90728188	17.97672462	17.96128082
YCR024C	426	363	527	479	231	316	365	585	463	595	548	456	184	156	269	484	321	203	356	394	516	383	158	182	1	1	1	1	1	17.58731842	17.65460968	17.62454224	17.67541885	17.62930298	17.62930298	17.69535255	17.66310692	17.67963219	17.63249588	17.6942215	17.67963219	17.71759987	17.66674423	17.50221252	17.5232811	17.89504814	17.66674423	17.74866676	17.70508194
YCR026C	2591	2241	3412	2801	1228	1952	2963	3774	3429	3585	2745	2685	634	517	937	693	808	899	1068	1490	1509	1111	435	464	1	1	1	1	1	17.88031197	17.89170074	17.80287743	17.77998543	17.77272034	17.80287743	17.70939064	17.78099632	17.70092964	17.75723457	17.72702026	17.72702026	17.88560104	17.90164185	17.74962234	17.73909378	17.81184196	17.81184196	17.75489426	17.74761009
YCR027C	436	479	663	509	230	265	474	635	821	946	487	467	163	178	278	263	267	172	294	284	513	430	131	118	1	1	1	1	1	15.39764786	15.33397007	15.48608303	15.28352737	15.29211235	15.33397007	15.34531212	15.50353336	15.52024937	15.36939621	15.45062065	15.45062065	15.45704174	15.62221432	15.32799244	15.41595364	15.42256641	15.42256641	15.29837704	15.34830475
YCR028C-A	569	356	418	475	475	260	289	458	381	543	285	231	1247	1100	1849	1929	1902	750	2028	2124	3653	2332	770	794	1	1	1	1	1	19.58793449	19.50862122	19.44426537	19.53986168	19.66299248	19.53986168	19.74332619	19.65091133	19.69585991	19.70399857	19.54899216	19.69585991	19.60913849	19.51428032	19.53668404	19.56873322	19.3107872	19.53668404	19.35011673	19.3082943
YCR030C	1275	1044	1054	1280	1005	1426	684	1068	660	910	627	697	936	646	1094	1629	1695	1477	904	1109	1567	993	499	519	1	1	1	1	1	20.18387794	20.29471207	20.21391678	20.20575714	20.16943932	20.20575714	20.28238487	20.13040352	20.22312737	20.19731331	20.20984268	20.20984268	20.08197403	20.03915215	19.9818306	20.01079559	20.32879639	20.03915215	20.31374741	20.27435112
YCR031C	1533	1084	1367	1380	1328	1303	944	1242	761	1293	751	716	2286	1726	3079	2710	2798	2342	2999	2947	2944	2398	1722	1427	1	1	1	1	1	13.72150517	13.59587574	13.94849682	13.50595379	13.79680634	13.72150517	13.49010849	13.58400154	13.42882633	13.73594189	13.28043842	13.49010849	13.40301991	13.94849682	13.61194324	13.68589783	14.02198315	13.68589783	13.67611217	13.87358284
YCR032W	4077	3829	4902	4327	1958	4259	3648	5547	3575	3785	3343	3366	412	440	610	512	622	932	690	890	697	460	171	222	1	1	1	1	1	17.64861488	17.68080139	17.66674423	17.5649662	17.5232811	17.64861488	17.52192879	17.47878456	17.59991455	17.52708817	17.61426544	17.52708817	17.68395615	17.66910934	17.5762558	17.51246834	17.57848549	17.57848549	17.60227394	17.62563896
YCR033W	2510	1976	2330	2227	1442	2555	1571	2184	2212	2838	1636	1423	491	385	669	730	808	644	611	633	1568	1114	379	318	1	1	1	1	1	19.08493042	19.03425789	19.09265518	19.09049606	19.02391434	19.08493042	19.18611145	19.03939056	19.15675926	19.13640594	19.18742561	19.15675926	19.17552185	19.15986824	19.10072708	19.12262917	19.10072708	19.12262917	19.08582687	19.00983047
YCR034W	638	481	646	548	452	486	435	454	609	799	325	338	718	477	892	1014	1103	598	827	625	2026	1101	287	292	1	1	1	1	1	16.54772758	16.45980835	16.41845131	16.41008949	16.42588997	16.42588997	16.49249268	16.43320465	16.47755051	16.51303864	16.35377884	16.47755051	16.61264801	16.45100594	16.57979393	16.60696983	16.22681808	16.57979393	16.32312202	16.30087852
YCR035C	1622	1331	1998	1775	954	1079	1739	2047	1612	1872	1477	1469	368	353	532	409	452	458	538	575	767	496	206	220	1	1	1	1	1	19.11011887	19.11103821	19.12453461	19.10896301	19.12716293	19.11103821	19.11299706	19.14886475	18.94656944	19.22088814	19.02999306	19.11299706	19.07941437	19.14274788	19.17552185	19.10311317	19.13640594	19.13640594	19.05930328	19.12453461
YCR036W	1559	1438	1713	1740	891	1155	1299	2048	1514	1621	1593	1694	433	369	550	357	448	510	621	812	741	480	245	216	1	1	1	1	1	19.00444603	19.02999306	19.09852982	19.08016968	19.08582687	19.08016968	19.09336853	19.12716293	19.08211327	19.08211327	19.07111931	19.08211327	19.06355095	19.11507034	18.96198273	18.97308922	19.17455864	19.06355095	19.08016968	19.10578537
YCR038C	681	576	716	656	403	542	513	742	731	852	569	720	269	218	435	859	470	414	313	482	589	389	157	198	1	1	1	1	1	15.64907551	15.6429491	15.61142635	15.65864563	15.70708752	15.64907551	15.67729378	15.68575764	15.75623035	15.64907551	15.64008331	15.67729378	15.77308941	15.84153938	15.62778759	15.50717831	15.8174448	15.77308941	15.68013859	15.73652172
YCR042C	2936	2683	3543	3195	1632	2443	2768	3730	3861	4698	2848	2745	522	429	630	683	746	744	691	814	1164	783	325	358	1	1	1	1	1	18.2256813	18.23495102	18.25624847	18.26732445	18.20006752	18.23495102	18.24891472	18.30489922	18.27300453	18.30489922	18.38576317	18.30489922	18.27516937	18.30489922	18.42380333	18.34459305	18.33683777	18.33683777	18.21787071	18.28380394
YCR046C	302	299	567	391	179	239	299	537	425	541	439	354	192	191	451	345	216	243	472	614	502	446	261	192	1	1	1	1	1	15.76474667	15.79806328	15.70964813	16.00212288	15.87958145	15.79806328	15.88414669	15.71938229	16.01450348	16.01450348	16.19075394	16.01450348	15.82713795	15.76474667	16.2495594	16.15011978	16.20201683	16.15011978	16.42784691	16.07741928
YCR047C	672	596	858	732	435	575	851	951	709	1052	658	760	312	303	445	258	415	359	507	657	859	556	227	191	1	1	1	1	1	16.82892418	16.72400284	16.63471794	16.71104622	16.71263695	16.71263695	16.9321804	16.93357849	16.87107277	16.87238121	16.83290863	16.87238121	16.87238121	16.71940804	16.89414597	16.88849831	16.72556305	16.87238121	16.63471794	16.66555595
YCR048W	618	508	934	782	345	709	607	973	739	886	753	602	206	215	371	273	259	495	379	520	568	381	213	174	1	1	1	1	1	15.67729378	15.68800545	15.70009708	15.78982258	15.81505394	15.70009708	15.82713795	15.70415592	15.70964813	15.65234852	15.89841652	15.70964813	15.93745327	15.88841057	15.82233429	15.88841057	15.585989	15.88841057	15.73078728	15.67432785
YCR052W	691	563	687	636	452	551	421	545	570	763	464	455	540	425	913	1203	975	553	645	1070	1484	968	323	340	1	1	1	1	1	18.05290413	18.07258987	18.00976372	18.01461601	18.02178764	18.02178764	18.10526848	18.01948547	18.07886314	18.0203495	18.10453033	18.07886314	18.19896889	18.05054855	18.0319519	18.08191872	18.22300529	18.08191872	18.07886314	18.02658844
YCR053W	1696	1177	1894	1763	1150	1425	1215	1682	1299	1540	1102	811	2313	1777	3756	6825	4586	2439	3502	3584	4361	2694	1623	1579	1	1	1	1	1	21.7196064	21.68272972	21.68272972	21.62394142	21.63530922	21.68272972	21.81385422	21.66340256	21.64710236	21.60139465	21.64024353	21.64710236	21.75492859	21.70491982	21.90381432	21.92848969	21.62394142	21.75492859	21.67642212	21.60139465
YCR054C	725	588	956	853	426	658	639	881	678	968	586	569	230	213	389	347	357	424	379	478	512	284	148	185	1	1	1	1	1	17.75723457	17.77043915	17.77866554	17.7280407	17.68601227	17.75723457	17.73791122	17.61426544	17.75993729	17.62740898	17.78920174	17.73791122	17.70332909	17.67213821	17.64004898	17.5762558	17.88133812	17.67213821	17.72281837	17.79840469
YCR057C	2636	2032	4242	2574	1251	2067	3264	3003	2557	2620	1714	1671	416	332	651	621	674	344	684	686	673	412	167	191	1	1	1	1	1	18.74531746	18.73731995	18.81587791	18.71536446	18.75652695	18.74531746	18.66389275	18.73834419	18.65519714	18.66693497	18.65305519	18.66389275	18.4149189	18.64254189	18.9353981	18.95865059	18.69042969	18.69042969	18.78539276	18.87025833
YCR059C	437	397	827	638	188	231	648	813	748	806	733	771	94	99	252	173	117	103	258	237	301	198	125	125	1	1	1	1	1	16.09724808	16.22327614	16.13147926	16.02075577	16.11987877	16.11987877	15.89101982	16.12171745	15.92280197	15.88841057	15.82713795	15.89101982	15.88634586	16.00050735	16.12171745	16.05734253	15.84409332	16.00050735	16.01670647	16.2743187
YCR060W	86	87	198	161	81	89	142	193	130	185	218	192	148	123	377	474	208	162	424	398	468	339	195	148	1	1	1	1	1	15.96488953	15.96182537	16.16401291	16.04377365	16.00212288	16.00212288	15.89841652	16.15342522	16.00050735	16.16401291	15.87958145	16.00050735	15.71305466	16.08324814	16.15011978	16.02244949	16.08557701	16.08324814	15.96488953	16.27632332
YCR061W	434	311	372	548	402	803	353	484	150	276	200	253	1037	889	1839	2420	1904	2951	2182	2609	1253	956	877	798	1	1	1	1	1	13.87358284	13.92392731	14.08434391	13.96339512	13.93456841	13.93456841	13.75279999	13.92392731	13.67611217	14.03379726	13.88817596	13.88817596	13.58400154	13.51732826	14.07126617	13.93456841	13.17830849	13.58400154	13.98077297	13.93456841
YCR063W	155	141	203	211	116	144	123	143	151	174	148	168	144	117	352	254	176	89	315	260	315	263	112	96	1	1	1	1	1	17.58531761	17.7280407	17.77378845	17.76410866	17.79256821	17.76410866	17.6367588	17.52937698	17.6314621	17.66146469	17.91193771	17.6367588	17.51831818	17.53176689	17.16460419	17.12845993	17.67759705	17.51831818	17.87677002	17.79564476
YCR065W	960	757	687	620	632	606	388	524	878	979	442	387	642	554	513	582	955	526	387	498	1638	1006	192	241	1	1	1	1	1	13.78075695	13.81898308	13.67611217	13.61194324	13.62733841	13.67611217	13.88817596	13.67611217	13.76411819	13.83075714	13.67611217	13.76411819	13.85052681	13.72150517	13.54267788	13.67611217	13.88817596	13.72150517	13.80856514	13.53048229
YCR066W	306	334	378	333	198	393	284	422	309	338	277	220	125	111	203	222	197	235	182	189	230	150	47	66	1	1	1	1	1	16.11555481	16.00687027	16.28434753	15.95969009	15.93545437	16.00687027	16.08557701	16.08128166	16.08557701	16.01199913	16.0405159	16.08128166	15.99351215	15.94398785	16.05498886	16.04914856	16.08324814	16.04914856	16.19628906	16.28689957
YCR067C	1175	953	1309	1234	791	959	793	1037	1161	1405	792	702	352	291	624	808	622	509	555	685	1098	707	407	343	1	1	1	1	1	17.66420937	17.78099632	17.69535255	17.69962883	17.72180176	17.69962883	17.65176964	17.72945786	17.70218658	17.61582756	17.67648697	17.67648697	17.87774277	17.88428116	17.69106865	17.65054703	17.84197426	17.84197426	17.59895897	17.63762856
YCR068W	1066	966	1410	1323	582	944	761	1266	888	1149	1023	798	463	472	813	823	669	774	842	888	1042	748	488	413	1	1	1	1	1	15.12913322	15.15598965	15.08825779	15.08825779	15.14254475	15.12913322	15.01296806	15.15191364	15.05459213	15.11743832	15.07496357	15.07496357	15.17064857	15.35417461	15.09554195	15.05459213	15.32799244	15.17064857	15.08499622	15.11406994
YCR071C	187	153	247	256	155	160	150	236	150	245	227	170	178	176	324	352	251	245	261	370	387	262	111	117	1	1	1	1	1	15.35134888	15.56130314	15.8174448	16.01848602	16.01848602	15.8174448	15.63074017	16.28434753	16.14809036	16.27632332	15.80670357	16.14809036	15.77840042	16.45318413	16.91732407	16.6849556	16.0291214	16.45318413	15.23605442	15.83457565
YCR072C	1501	1351	2798	1626	788	1178	2211	1993	2096	1970	1131	1311	399	309	823	583	568	425	896	529	926	528	149	155	1	1	1	1	1	18.92895889	18.92317581	18.98771286	18.9112339	18.87481499	18.92317581	19.04027557	18.83062172	18.86750221	18.89851189	18.82151604	18.86750221	18.75768471	18.71219826	19.09973526	18.97048569	18.82054329	18.82054329	18.9943409	19.00257301
YCR073W-A	562	533	765	714	380	470	505	730	669	736	589	454	565	453	850	1204	841	711	731	916	1224	719	357	364	1	1	1	1	1	18.74325562	18.79483223	18.76301003	18.79783821	18.72344017	18.76301003	18.65102768	18.71319962	18.74214935	18.67828941	18.81191635	18.71319962	18.79286194	18.77241516	18.54610825	18.58936691	18.90364075	18.77241516	18.74876022	18.82416344
YCR075W-A	184	124	181	183	102	96	111	211	250	239	202	146	248	206	321	424	305	270	318	388	721	406	131	152	1	1	1	1	1	15.80670357	15.75976467	15.87101364	15.93545437	15.87101364	15.87101364	15.75623035	15.76234436	15.70009708	15.82713795	15.86087132	15.76234436	15.85791683	15.69654369	15.45062065	15.33397007	16.21369171	15.69654369	15.96929169	15.92106533
YCR076C	738	795	992	957	427	651	874	1168	922	915	854	1127	333	319	433	331	431	583	498	556	545	380	279	243	1	1	1	1	1	17.63027191	17.61977196	17.44755363	17.53176689	17.50571632	17.53176689	17.69845009	17.40510941	17.53065491	17.52597618	17.64564896	17.53065491	17.63342285	17.3102932	17.42554283	17.40727806	17.6367588	17.42554283	17.75379181	17.49617004
YCR077C	1866	1410	1597	1773	1119	1465	1261	1725	1349	1726	1274	1179	948	800	1297	1182	1252	1345	1314	1473	2020	1435	699	700	1	1	1	1	1	19.66593552	19.66593552	19.71892738	19.6766777	19.66593552	19.66593552	19.77435303	19.59744263	19.68073273	19.66593552	19.72518539	19.68073273	19.7146492	19.71321297	19.62688255	19.68073273	19.63889694	19.68073273	19.66299248	19.6766777
YCR079W	1000	1007	1273	1204	500	778	992	1555	1454	1665	1342	1311	180	214	306	272	275	304	332	410	487	336	169	190	1	1	1	1	1	16.56435776	16.58608246	16.60554123	16.70363426	16.60696983	16.60554123	16.55122757	16.54772758	16.62405396	16.6788311	16.5234642	16.55122757	16.60955429	16.6788311	16.20978165	16.12631607	17.09194946	16.60955429	16.67184639	16.64206886
YCR082W	793	712	945	813	453	696	740	940	780	911	816	767	612	471	973	1186	920	907	678	879	1026	693	330	418	1	1	1	1	1	12.7791996	13.08629799	13.26227379	12.92490578	13.01827049	13.01827049	12.75745583	12.90800571	12.9978838	13.12692738	13.10875607	12.9978838	12.63794231	13.87358284	13.25008106	13.12692738	13.10875607	13.12692738	12.9978838	13.28043842
YCR083W	1067	1091	1245	1307	497	1104	1261	1845	769	798	1047	1282	600	573	884	852	856	1496	1108	1481	652	473	425	422	1	1	1	1	1	18.8835144	18.94419289	18.83062172	18.93245125	18.82606125	18.8835144	18.791502	18.63700485	18.7869873	18.78820419	18.8387928	18.78820419	18.65748024	18.42951965	18.48512459	18.55404282	19.15675926	18.55404282	18.99921417	18.81784248
YCR084C	1641	1175	1437	1539	1201	1480	758	1177	1253	1637	806	759	1729	1341	2103	2612	2677	1950	2020	2146	4309	2801	1071	1051	1	1	1	1	1	20.7638855	20.7531147	20.78315926	20.78613281	20.76573563	20.76573563	20.8969059	20.74699783	20.81404114	20.78960228	20.82952881	20.81404114	21.09051132	20.93972778	20.78315926	20.76573563	21.01532555	20.93972778	20.76883888	20.67075157
YCR086W	134	81	196	161	112	133	90	154	161	201	161	100	128	154	320	253	206	164	265	294	536	336	120	118	1	1	1	1	1	17.00267029	16.98989105	17.01759529	17.07156754	17.06857491	17.01759529	16.96695137	17.02037811	16.94280052	17.03859138	17.11115646	17.02037811	17.1348381	17.01759529	16.96531296	16.89160347	17.05849457	17.01759529	16.96531296	16.939785
YCR088W	1058	700	840	951	779	1052	436	721	581	770	553	401	2655	1818	2986	4573	4269	3898	2499	3302	4631	2722	1365	1456	1	1	1	1	1	21.70491982	21.64024353	21.64710236	21.69551468	21.68272972	21.68272972	21.72976494	21.59513664	21.66950035	21.68272972	21.6122551	21.66950035	21.64024353	21.58259773	21.39114571	21.41945267	21.49054146	21.49054146	21.52639771	21.41566467
YCR092C	978	963	1196	993	467	815	988	1432	1416	1362	933	825	218	199	311	266	275	252	314	360	392	337	89	84	1	1	1	1	1	16.64736938	16.74862671	16.66275597	16.71435547	16.73544502	16.71435547	16.58469391	16.47578812	16.80454254	16.64911652	16.78815079	16.64911652	16.82474709	16.89414597	16.85154724	16.87107277	16.81480026	16.85154724	16.75145721	16.69076729
YCR093W	6975	5521	6321	6046	4334	7067	4214	6017	5180	6705	4087	3600	2148	1735	2631	2856	3163	3103	2736	3151	5005	3178	1114	1156	1	1	1	1	1	20.34698296	20.33864212	20.44749451	20.47940063	20.48172188	20.44749451	20.42538071	20.40985298	20.41910362	20.48172188	20.59402275	20.42538071	20.56667328	20.64668274	20.36003304	20.28238487	20.33624458	20.36003304	20.32411575	20.3513546
YCR094W	589	515	769	723	324	358	509	711	692	768	636	531	241	233	364	353	324	326	304	425	548	295	172	196	1	1	1	1	1	17.62818718	17.59559631	17.55207062	17.57051086	17.63572502	17.59559631	17.38031769	17.6423645	17.51143456	17.49961662	17.45055008	17.49961662	17.46336937	17.60734367	17.50787544	17.54088974	17.47013664	17.50787544	17.3367424	17.50787544
YDL248W	1221	999	1476	1388	819	1052	1171	1810	1180	1364	1817	1682	1156	1032	1875	1285	1779	2015	1981	2518	2421	1688	1813	1715	1	1	1	1	1	17.6042614	17.67462349	17.64125443	17.79068947	17.88428116	17.67462349	17.64125443	17.80923462	17.73256302	17.97092628	17.83006668	17.80923462	17.70939064	17.77998543	17.68601227	17.5088253	17.65702057	17.68601227	17.66146469	17.72625542
YDL240W	1678	1434	1910	1628	987	1167	1238	2000	2861	3413	1774	1607	396	309	439	406	605	407	427	494	1289	842	229	219	1	1	1	1	1	18.46106148	18.38485146	18.40688133	18.45761681	18.50564384	18.45761681	18.49909782	18.44076538	18.52218437	18.56681061	18.48085594	18.49909782	18.65519714	18.64375877	18.40688133	18.35825539	18.22096252	18.40688133	18.43455696	18.48649788
YDL238C	1805	1833	2224	2023	690	1558	1645	2649	3305	3400	2798	2898	303	280	412	371	364	706	496	486	879	628	309	290	1	1	1	1	1	17.66146469	17.54737091	17.49219131	17.56064987	17.65702057	17.56064987	17.49725533	17.56064987	17.62818718	17.54618263	17.68601227	17.56064987	17.8213768	17.96240425	17.3962307	17.40619087	17.62182426	17.62182426	17.39494705	17.45424271
YDL237W	1344	1232	1769	1505	890	1117	1217	1970	1925	2166	1690	1167	567	529	953	725	1089	1077	969	1142	1611	1008	525	467	1	1	1	1	1	19.14886475	19.13846207	19.16093826	19.11011887	19.16583443	19.14886475	18.95475006	19.0811348	19.15357399	19.05060577	19.13563156	19.0811348	19.12797165	19.23641968	18.95366669	18.96580124	19.00257301	19.00257301	18.96580124	19.06044769
YDL236W	1631	1478	2167	1725	757	747	1797	2571	4979	4879	2468	2545	1079	833	1463	1266	1585	756	1344	1891	4005	2545	656	776	1	1	1	1	1	19.82230186	19.77569389	19.77435303	19.8429203	19.93321419	19.82230186	19.88305473	19.91368484	19.98524857	19.94174385	19.95114136	19.94174385	20.16510773	20.19577217	19.96384621	19.97513008	19.56176376	19.97513008	19.67803955	19.69585991
YDL235C	921	803	1152	1083	595	678	898	1161	1288	1568	1201	1185	667	524	916	1365	1152	635	793	1144	1619	1009	292	331	1	1	1	1	1	17.89273643	17.89905548	17.80492783	17.91963196	17.83947754	17.89273643	17.97092628	18.07512283	18.07759285	18.03422737	18.06671143	18.06671143	18.06381416	18.05968285	17.83392143	17.84197426	18.07022476	18.05968285	17.87902451	18.00751877
YDL234C	1588	1650	2064	1690	817	1496	1677	2352	2446	2294	3048	3633	579	544	884	918	923	1287	785	1173	1181	690	566	627	1	1	1	1	1	18.90656662	18.8960762	18.89435768	18.98863411	18.94971085	18.90656662	18.94656944	18.80515099	18.95165825	18.97386932	19.06727028	18.95165825	19.06250381	18.89723778	18.76497078	18.76713562	19.14402008	18.89723778	18.99199867	18.85368538
YDL231C	4353	4527	6004	4654	2103	2708	4316	6687	8843	8708	6269	5607	159	160	247	257	208	109	254	299	531	387	182	188	1	1	1	1	1	17.37316132	17.41066933	17.57211876	17.46336937	17.49075127	17.46336937	17.44535828	17.3938961	17.45880508	17.41947937	17.50787544	17.44535828	17.57051086	17.56616592	17.34454346	17.40969849	17.45633698	17.45633698	17.40249634	17.48863792
YDL230W	406	352	652	467	188	271	417	664	603	592	604	613	97	97	179	155	129	166	166	190	245	178	88	65	1	1	1	1	1	17.59072495	17.55207062	17.5649662	17.59177399	17.55820465	17.5649662	17.57960701	17.33081818	17.47650909	17.40619087	17.46222496	17.46222496	17.53421974	17.441576	17.48287582	17.49351311	17.48149872	17.48287582	17.54203033	17.38725281
YDL229W	17101	12019	23431	17613	8977	10297	17525	18830	17751	19421	11902	9633	5436	4331	6883	5431	5833	3561	7644	7332	8743	5954	3291	2820	1	1	1	1	1	17.87572861	17.9372406	17.83947754	17.87033463	17.90392113	17.87572861	17.75379181	17.86081696	17.74336243	17.84342575	17.71360397	17.75379181	17.67541885	17.62657547	18.2246151	18.26918793	17.75723457	17.75723457	18.13829803	18.1901207
YDL226C	1107	1061	1561	1356	668	635	1108	1651	1842	2107	1336	1298	600	527	798	859	980	573	771	1107	1469	889	379	319	1	1	1	1	1	20.33864212	20.30805588	20.25186539	20.24090767	20.3199234	20.30805588	20.38397408	20.33444786	20.36003304	20.3199234	20.30580521	20.33444786	20.48719025	20.45433426	20.44558907	20.51111221	20.07633209	20.45433426	20.21204185	20.19084167
YDL225W	802	704	1019	793	483	561	669	980	1145	1391	1047	846	489	398	652	1230	963	554	525	678	1179	742	283	332	1	1	1	1	1	20.08197403	20.01353645	19.98348808	19.94773293	19.97190666	19.98348808	20.04347038	20.09951019	20.09730148	20.00521278	19.98524857	20.04347038	20.19084167	20.03143883	20.09455109	20.08389664	20.27864265	20.09455109	19.92811584	19.92029762
YDL224C	1158	925	1099	1248	807	1069	641	1038	860	1213	763	631	941	728	1444	1798	1781	1133	1225	1345	1980	1387	498	544	1	1	1	1	1	18.66808701	18.59071922	18.64254189	18.42106438	18.47597694	18.59071922	18.47079086	18.61595917	18.54060555	18.49709511	18.54713249	18.54060555	18.58860016	18.51643944	18.66693497	18.72555923	18.35825539	18.58860016	18.35305786	18.52710724
YDL223C	9196	7846	3577	4121	4701	12414	2706	4991	362	398	1189	875	9287	7570	4893	6701	9815	27649	5590	10103	293	198	1045	959	1	1	1	1	1	20.87092018	21.17727852	21.22039986	21.3028183	21.02205276	21.17727852	20.76573563	20.62020493	20.95799446	21.14159966	21.01171875	20.95799446	19.96384621	20.2313633	20.70667267	20.72767448	20.72024727	20.70667267	22.17450333	21.97123146
YDL222C	4351	3922	2706	2817	2408	6570	1778	3243	129	180	984	810	3520	3190	3486	3573	4171	13691	3097	3509	172	128	941	694	1	1	1	1	1	17.94328117	18.19896889	18.11338425	18.35305786	17.85371971	18.11338425	17.6042614	17.53513908	17.63448715	17.91405106	17.76537132	17.63448715	16.4832077	16.56924438	17.04700279	16.97597122	17.62454224	16.97597122	19.25679398	19.14062119
YDL220C	471	438	562	513	227	331	329	537	549	658	441	343	142	159	238	286	264	102	228	282	416	295	139	118	1	1	1	1	1	17.10689163	17.18583298	17.19565392	17.09574509	17.11787987	17.11787987	17.0624218	17.127285	17.16722298	17.14183807	17.10968781	17.127285	17.19082642	17.26093864	17.03297806	16.96807289	17.0881176	17.0881176	16.95689201	17.03724098
YDL219W	410	413	595	574	258	219	497	722	1086	1003	596	795	143	142	255	172	197	139	271	288	552	371	107	107	1	1	1	1	1	18.23905373	18.24247551	18.37200737	18.23092079	18.21687317	18.23905373	18.26405525	18.01863861	18.03743553	18.24672699	18.10102272	18.10102272	18.40538216	18.43192291	18.28457832	18.27191925	18.12619781	18.28457832	18.13145065	18.10526848
YDL217C	470	474	680	627	298	347	492	847	687	786	610	592	303	274	447	422	343	311	398	542	739	469	234	202	1	1	1	1	1	17.74866676	17.78735352	17.76091957	17.81067467	17.78920174	17.78735352	17.76537132	17.97382164	17.99675941	17.87774277	17.65924263	17.87774277	17.81900406	17.92943001	17.67759705	17.73791122	17.86744499	17.81900406	17.61510849	17.74336243
YDL216C	524	518	692	635	327	519	556	760	684	759	582	548	108	122	213	169	185	337	221	279	281	209	80	70	1	1	1	1	1	16.12981987	16.27818108	16.29906082	16.01199913	16.09724808	16.12981987	16.29177666	16.2198143	16.42588997	16.2343235	16.16206741	16.2343235	16.11331749	15.98692131	15.91617203	15.87468815	16.26527596	15.98692131	16.30517769	16.24531746
YDL215C	5385	5191	26847	26011	2449	4170	21010	34958	38812	30583	19314	17069	1619	1482	11450	13149	1805	2199	10076	11398	20048	10650	4176	3850	1	1	1	1	1	20.9032135	20.72767448	20.68982124	20.60138702	20.79530907	20.72767448	20.84869576	20.77125549	20.78960228	20.64878082	21.19353485	20.78960228	21.47605324	21.42464638	20.44309425	20.34499741	20.27236176	20.44309425	20.30190468	20.36003304
YDL213C	522	352	619	509	321	294	483	562	406	555	487	422	210	195	390	390	309	171	420	573	487	375	218	182	1	1	1	1	1	17.16186142	17.18322182	17.18583298	17.22032356	17.15055275	17.18322182	17.33081818	17.27645683	17.12600899	17.09694481	17.10259438	17.12600899	16.92225647	17.05223846	17.31269836	17.41840553	17.13783073	17.13783073	17.42687035	17.3683815
YDL212W	2027	1844	2151	2080	1020	1035	1889	2715	3926	3919	2391	2713	994	826	1159	1430	1566	882	1267	1440	2979	1738	686	624	1	1	1	1	1	16.0405159	16.24701881	16.17421341	16.18371391	16.21811104	16.18371391	16.45318413	15.83841419	16.18371391	16.18207932	16.12829208	16.18207932	16.30892563	16.25108337	15.8174448	15.94190407	16.41469574	16.25108337	16.40651131	16.10375404
YDL210W	465	430	115	123	144	65	78	125	93	112	138	141	309	307	85	96	231	38	70	81	77	43	51	53	1	1	1	1	1	12.94453716	13.04062271	12.80240536	12.89287853	12.979702	12.94453716	12.9978838	13.25008106	13.20137024	13.04062271	13.14221954	13.14221954	13.29568768	13.04062271	13.04062271	13.04062271	12.75745583	13.04062271	12.94453716	12.9978838
YDL209C	444	402	544	455	305	386	462	625	365	447	341	307	203	200	285	286	310	200	266	411	328	178	85	93	1	1	1	1	1	18.88669395	18.88458252	18.9112339	18.87922287	18.8417263	18.88458252	18.9083252	18.9074707	18.84834862	18.94093132	18.88244057	18.9074707	18.76497078	18.76497078	18.79395103	18.76209259	18.96399117	18.76497078	18.9714241	19.0256424
YDL208W	1627	1186	2037	1389	748	1001	1723	1686	1824	1985	1247	1118	682	608	999	774	867	670	1261	1410	1420	948	300	302	1	1	1	1	1	18.90464783	18.94093132	18.9484539	18.88244057	18.78352356	18.90464783	19.12164307	18.85176849	18.82054329	18.82606125	18.96942329	18.85176849	18.55636024	18.65748024	18.99722672	19.08706665	19.00814438	18.99722672	19.24763298	19.05060577
YDL207W	916	846	1088	983	543	698	806	1180	1230	1520	1051	932	276	254	362	365	407	337	365	489	717	491	189	163	1	1	1	1	1	18.1812973	18.10526848	18.05054855	18.05054855	18.09332085	18.09332085	18.09938812	18.07380295	18.13047028	18.05054855	18.12189865	18.09938812	18.13145065	18.15468025	18.16453362	18.24780846	18.07886314	18.15468025	18.03422737	18.10703468
YDL205C	1041	930	1361	1001	549	815	1086	1396	1337	1367	1060	978	245	176	369	276	304	408	330	392	551	362	134	114	1	1	1	1	1	18.26732445	18.27420235	18.3377018	18.25733566	18.26732445	18.26732445	18.24780846	18.38576317	18.31645012	18.29277229	18.32382584	18.31645012	18.12518311	18.17536354	18.28041458	18.34171867	18.26649666	18.26649666	18.34347916	18.39682388
YDL204W	6479	5847	3387	3826	3445	10225	2969	5546	364	429	1813	1276	8017	7306	5779	5940	10112	25343	7238	11990	455	426	1560	1386	1	1	1	1	1	20.37611771	20.54648018	20.5836792	20.75013733	20.39382172	20.54648018	20.39382172	20.35777092	20.43147278	20.61811447	20.43338394	20.43147278	19.59142303	19.81602669	20.08565903	19.95480156	20.10997391	19.95480156	21.68830681	21.58259773
YDL203C	938	883	1471	1127	441	689	999	1463	1642	1692	1348	1171	214	204	358	538	393	246	350	377	507	359	215	224	1	1	1	1	1	18.13941956	18.09203529	18.10453033	17.99999237	17.96354294	18.09203529	18.02757645	17.85730553	17.98969841	17.92220879	18.17452431	17.98969841	17.98603439	17.98081207	17.93245316	17.95596886	17.93245316	17.95596886	17.92220879	17.90164185
YDL202W	484	467	754	568	300	303	482	645	686	722	500	492	209	158	316	326	335	217	291	376	316	240	115	105	1	1	1	1	1	17.82910538	17.81317902	17.87774277	17.83006668	17.86183929	17.83006668	17.72702026	17.79477119	17.66310692	17.89905548	17.88133812	17.79477119	17.76743507	17.75176239	18.15172005	18.1604538	17.70508194	17.76743507	17.66808891	17.88133812
YDL201W	300	220	287	308	257	375	238	301	201	263	188	149	271	253	338	269	316	284	435	431	438	268	105	142	1	1	1	1	1	18.37091446	18.39888	18.39544678	18.38689995	18.34985352	18.38689995	18.29388809	18.39888	18.37641716	18.37641716	18.39888	18.37641716	18.26166344	18.2400856	18.46996117	18.48990631	18.48779106	18.46996117	18.41638756	18.41114616
YDL198C	898	685	1409	1228	539	423	785	1193	1583	2081	1986	1387	820	680	1660	1904	1159	502	1245	1268	3056	2206	1069	972	1	1	1	1	1	20.21391678	20.17987251	20.17292595	20.17128563	20.31014061	20.17987251	20.19293213	20.19927025	20.22084236	20.17128563	20.1581707	20.19293213	20.39863586	20.37611771	20.28238487	20.29991341	20.22733688	20.29991341	20.26676559	20.2313633
YDL195W	3770	3057	2912	3657	2425	3906	1973	2768	2212	3070	1641	1750	2656	2181	2747	3877	4022	4710	2476	2895	4202	2779	1108	1262	1	1	1	1	1	21.10024834	21.03949547	21.01842308	21.09401321	21.04633713	21.04633713	21.10951614	21.06554604	21.0243969	21.0821209	21.05828285	21.06554604	21.2243042	21.12369728	21.06554604	21.07765579	21.17225456	21.12369728	21.07448006	20.99822235
YDL193W	662	587	764	802	363	665	554	813	625	753	674	640	386	301	533	482	554	714	494	732	618	392	207	260	1	1	1	1	1	18.47839928	18.51278305	18.54147339	18.54787827	18.51407814	18.51407814	18.46996117	18.54434586	18.50038528	18.46308708	18.52518845	18.50038528	18.41962242	18.55872154	18.61318398	18.56194687	18.39125633	18.55872154	18.52710724	18.54610825
YDL192W	3508	2928	4329	3768	1925	1707	3571	4632	5845	5832	3543	3817	2306	1926	3335	2398	3034	1802	3134	3389	5965	3736	1727	1712	1	1	1	1	1	17.74110413	17.65054703	17.63027191	17.66808891	17.75622177	17.66808891	17.4864006	17.77998543	17.5595417	17.76410866	17.61137772	17.61137772	17.75489426	17.80287743	17.83706284	17.83212662	17.74866676	17.80287743	17.52708817	17.77998543
YDL191W	4817	3426	4999	4265	3166	3408	3870	4848	3130	4832	3289	3092	3337	2920	4385	3018	3765	3623	4754	5346	4976	3648	1779	1583	1	1	1	1	1	21.00139618	21.00458717	20.91947365	20.95160103	20.92233086	20.95160103	20.9552269	20.9552269	20.9552269	20.94523621	20.98601151	20.9552269	20.93617821	20.82384682	21.14465904	21.21713638	20.88052559	20.93617821	21.03949547	21.00458717
YDL190C	2494	2202	2884	2548	1267	1884	2101	3024	2986	3162	2509	2431	876	647	1061	1448	1388	1156	994	1256	1580	934	469	496	1	1	1	1	1	20.16510773	20.19731331	20.22910309	20.25625801	20.26357269	20.22910309	20.1581707	20.22312737	20.16310692	20.28607368	20.28418922	20.22312737	20.36569786	20.37145996	20.23643303	20.20762825	20.26168251	20.26168251	20.11914825	20.1772747
YDL189W	729	629	758	829	422	496	695	1000	739	1032	665	730	240	232	427	401	378	303	351	445	624	424	180	180	1	1	1	1	1	18.38576317	18.31941032	18.25733566	18.33107948	18.11945724	18.31941032	18.38220406	18.12074089	18.34239006	18.1892395	18.04449272	18.1892395	18.20122147	18.10526848	18.27516937	18.33459282	17.92132187	18.20122147	18.3562088	18.14516449
YDL188C	2024	1864	2049	2068	1104	1813	1707	2496	1747	2169	1725	1763	872	884	1224	928	1153	1429	1448	1639	1709	1121	582	566	1	1	1	1	1	18.75982094	18.64150238	18.66265488	18.66974258	18.71870232	18.66974258	18.59186935	18.61461449	18.67725754	18.5676651	18.65193748	18.61461449	18.70081139	18.76209259	18.63298035	18.67419815	18.71536446	18.70081139	18.55294609	18.54238319
YDL185W	20732	17417	24143	20890	9760	12753	19790	26765	31239	30648	19349	18592	8497	6515	8874	8667	10584	9135	8647	9606	15416	10055	4254	3876	1	1	1	1	1	22.86544609	22.7983036	22.7983036	22.86544609	22.97120285	22.86544609	22.97120285	22.88825798	22.92586708	22.88825798	22.92586708	22.92586708	22.97120285	22.92586708	22.7069912	22.73142433	22.83543777	22.83543777	22.65435791	22.6782589
YDL183C	406	396	314	317	301	400	230	450	159	254	228	213	224	208	337	420	402	413	340	416	386	205	112	129	1	1	1	1	1	16.29420662	16.34991646	16.42200089	16.72400284	16.64736938	16.42200089	16.5234642	16.59743881	16.73722839	16.62556267	16.66114235	16.62556267	16.26150322	16.45980835	16.11987877	16.03159523	16.98400116	16.26150322	16.98278236	17.04602242
YDL182W	2633	1958	2049	2398	2015	1175	1402	2199	1053	1627	1325	1086	2838	2646	3438	3190	3961	1388	3718	4126	3233	2298	1599	1490	1	1	1	1	1	21.33895302	21.27764893	21.21713638	21.14159966	21.16411018	21.21713638	21.43361282	21.44781303	21.31035995	21.27077484	21.25525284	21.31035995	21.34351349	21.34351349	21.74011612	21.71357918	21.13720703	21.34351349	21.07765579	21.13720703
YDL181W	363	266	238	226	290	303	132	291	125	205	209	168	1044	1092	1201	652	1186	1590	1277	1592	1249	972	458	423	1	1	1	1	1	17.99675941	17.9594574	18.07380295	18.16945076	18.06570435	18.06570435	18.07022476	17.89796257	17.89796257	18.15759468	17.98516273	17.98516273	17.77378845	17.78735352	17.99999237	17.97672462	18.42106438	17.97672462	18.15548134	18.06965828
YDL180W	567	481	706	561	335	489	481	801	797	871	825	613	314	241	374	384	456	378	397	472	655	365	168	178	1	1	1	1	1	16.09060478	15.93545437	15.96488953	15.88634586	15.9082098	15.93545437	16.11331749	15.66137123	15.84957123	15.77066422	15.91617203	15.84957123	16.33228874	16.05235291	15.93021965	15.89335728	16.07051468	16.05235291	16.09724808	15.795825
YDL178W	1475	1423	2157	1846	750	935	2065	2680	2028	2175	1852	2017	443	334	551	372	589	431	669	809	705	529	325	307	1	1	1	1	1	19.04311371	19.07761383	19.06564522	19.0765686	19.12164307	19.0765686	19.09265518	19.19727707	19.20070839	19.0881176	19.22411537	19.19727707	19.09460831	19.11011887	18.97964668	18.99722672	19.27272224	19.09460831	18.91915321	18.95085526
YDL175C	268	272	450	348	192	365	255	374	347	441	387	266	219	164	410	398	302	400	361	431	562	436	185	140	1	1	1	1	1	17.51143456	17.41190147	17.34585571	17.30734634	17.3187542	17.34585571	17.44293976	17.33765411	17.32949448	17.2917614	17.24080849	17.32949448	17.48526192	17.31269836	17.63027191	17.59274864	17.38619041	17.48526192	17.32575989	17.21023941
YDL174C	1754	1584	5361	4772	921	1070	4482	6452	4750	5315	3596	2868	668	605	2513	2319	829	619	2762	3495	3706	2676	1111	908	1	1	1	1	1	20.54871559	20.61811447	20.59402275	20.54431534	20.5745697	20.5745697	20.74699783	20.68722725	20.6437149	20.59617233	20.39094734	20.6437149	20.38651848	20.34054756	19.93145561	19.95680809	21.0496006	20.34054756	20.80945969	20.69172668
YDL173W	944	596	1130	1022	567	629	638	981	1056	1306	1296	1002	614	569	992	1094	1019	712	1020	1272	1745	1221	587	585	1	1	1	1	1	19.55129623	19.46696281	19.52333832	19.44104958	19.52663231	19.52333832	19.58674622	19.6766777	19.67935181	19.69335938	19.58289528	19.6766777	19.64278603	19.68901825	19.66473007	19.61660576	19.3082943	19.64278603	19.48980141	19.53369522
YDL171C	40493	36782	34894	34701	20819	17240	30853	44057	31275	31174	32143	29696	10192	8062	8816	9320	14535	7218	9374	11142	9743	6828	4641	4256	1	1	1	1	1	22.75871658	22.6782589	22.6782589	22.7069912	22.7983036	22.7069912	22.73142433	22.83543777	22.73142433	22.7983036	22.73142433	22.73142433	22.58135796	22.7069912	22.75871658	22.75871658	22.2823658	22.7069912	22.45209694	22.46869469
YDL170W	1666	1429	2278	1656	1146	970	1397	2388	2107	2367	2247	1567	272	264	414	387	498	262	394	436	859	624	238	242	1	1	1	1	1	16.81643295	16.83750725	16.96531296	16.75924873	16.86823654	16.83750725	16.38307953	16.94683838	16.66275597	16.63006783	16.63471794	16.63471794	16.46999359	16.94811821	16.58608246	16.57153893	16.51113892	16.57153893	16.17828369	16.80301666
YDL168W	1614	1694	1557	1532	770	1250	1294	2036	1265	1381	1201	1071	704	703	779	634	736	1088	900	1085	977	664	367	319	1	1	1	1	1	20.01079559	20.01980782	20.05558968	20.02726173	19.9902401	20.01980782	20.00335693	19.93857384	20.02365494	19.96874237	19.96874237	19.96874237	20.00164986	19.93145561	19.97824669	19.96674156	20.22541046	19.97824669	20.18829346	20.18387794
YDL167C	1905	1596	3070	1890	893	1820	2766	2504	2871	2654	1548	1827	233	181	386	312	405	293	438	480	522	326	130	129	1	1	1	1	1	16.30686188	16.35885811	16.37656975	16.36042213	16.41151237	16.36042213	16.22523689	16.56303406	16.45471191	16.36411858	16.32312202	16.36411858	16.09464455	16.37100029	16.8815136	16.86143494	16.09977913	16.37100029	16.23584175	16.57979393
YDL166C	399	321	514	416	228	256	362	525	562	652	403	402	263	205	366	253	352	268	304	503	694	455	180	202	1	1	1	1	1	18.50377274	18.48875427	18.37863731	18.41114616	18.52518845	18.48875427	18.63298035	18.60863876	18.60609627	18.48183823	18.47839928	18.60609627	18.63044167	18.52602196	18.80515099	18.87126541	18.63044167	18.63044167	18.65193748	18.59530258
YDL165W	767	715	1037	846	401	546	840	1167	1579	1531	985	1216	402	330	538	534	496	467	539	631	1021	660	329	307	1	1	1	1	1	17.48287582	17.4842186	17.33212662	17.47013664	17.57960701	17.48287582	17.53289413	17.48863792	17.56383705	17.46222496	17.59177399	17.53289413	17.94714928	17.66808891	17.8213768	17.83315468	17.42309761	17.8213768	17.40727806	17.18708229
YDL164C	810	793	965	881	467	493	587	885	1657	1502	807	804	244	199	236	290	364	185	199	236	622	392	120	138	1	1	1	1	1	19.02914429	18.97650528	18.92120361	19.02391434	19.03654861	19.02391434	18.97964668	19.05425644	19.00338173	19.07941437	18.96198273	19.00338173	19.20340157	19.14402008	19.04027557	19.02999306	18.78910446	19.04027557	18.66693497	18.68809128
YDL161W	504	386	532	465	376	441	298	443	443	547	430	309	475	365	632	542	660	760	463	621	1040	697	318	331	1	1	1	1	1	18.68921089	18.82326508	18.85499573	18.791502	18.771492	18.791502	18.73621178	18.73426437	18.77365112	18.73731995	18.752882	18.73731995	18.78820419	18.79395103	18.71627998	18.7550354	18.81492233	18.78820419	18.71536446	18.71319962
YDL160C-A	138	151	236	193	105	136	142	230	225	308	254	217	88	105	204	106	122	142	180	235	301	216	80	71	1	1	1	1	1	16.81480026	16.80454254	16.59121704	16.67762566	16.6876297	16.6876297	16.74603653	16.36594963	16.59121704	16.69459724	16.60955429	16.60955429	17.01179504	16.79820824	16.5676651	16.53077126	16.71940804	16.71940804	16.79416847	16.31508827
YDL160C	1628	1385	1367	1521	1178	2026	981	1399	1139	1498	848	855	1560	1194	1838	2340	2419	3216	1639	2191	2814	1850	702	836	1	1	1	1	1	19.35011673	19.32135391	19.33938408	19.2863903	19.31680298	19.32135391	19.22149849	19.37686157	19.31790733	19.31564903	19.30115128	19.31564903	19.35373306	19.39720726	19.44332886	19.46191406	19.36203766	19.39720726	19.14886475	19.29334641
YDL159W	757	658	935	794	438	660	629	1039	1009	1217	1121	862	234	209	331	365	349	395	347	451	687	461	191	163	1	1	1	1	1	17.35473251	17.32949448	17.40727806	17.36399078	17.39866447	17.36399078	17.2482357	17.36174774	17.32644844	17.47747421	17.37451935	17.36174774	17.41376495	17.55611801	17.3187542	17.2242794	17.31269836	17.3187542	17.31583595	17.41607857
YDL156W	368	352	399	372	203	186	278	408	579	611	354	355	115	95	161	104	113	90	125	187	325	212	59	66	1	1	1	1	1	16.64056015	16.6876297	16.61118889	16.71715164	16.67404366	16.67404366	16.73722839	16.77368355	16.7966938	16.80734825	16.741642	16.77368355	16.88849831	16.84405708	16.79199791	16.76453209	16.85326004	16.84405708	16.76787186	16.84719276
YDL153C	1810	1467	2290	1802	1040	1570	2144	2080	1475	1709	1283	1358	345	309	392	358	410	368	510	655	506	316	175	188	1	1	1	1	1	18.79039574	18.74876022	18.79958916	18.70428276	18.66619682	18.74876022	18.81100655	18.90154266	18.8137188	18.86043167	18.74876022	18.8137188	18.51842499	18.65011787	19.09659576	19.11411667	18.68152618	18.68152618	18.77710724	18.83252907
YDL150W	865	760	1235	890	472	767	1083	1132	1031	1184	735	796	243	237	362	271	380	433	397	494	668	398	97	154	1	1	1	1	1	18.01461601	18.01863861	18.02178764	17.97092628	17.94835663	18.01461601	18.10837936	17.86951828	17.98409271	18.02658844	17.99299431	17.99299431	18.02544022	17.95101929	18.0203495	18.02272987	18.09543228	18.02272987	18.01095009	17.92943001
YDL149W	2033	1916	2350	2119	1175	2424	1503	2653	1712	1841	1919	1555	459	435	508	560	593	991	623	790	691	519	294	317	1	1	1	1	1	18.20382309	18.20006752	18.17144585	18.21992493	18.20729065	18.20382309	18.17349052	18.16851234	18.23793602	18.30776787	18.19618607	18.19618607	18.18058777	18.11228752	18.07380295	18.07512283	18.28841972	18.11228752	18.37429237	18.36105728
YDL148C	1659	1187	2268	1308	908	1576	1698	1766	1484	1534	1084	972	140	111	177	186	196	140	168	219	289	174	65	64	1	1	1	1	1	18.52710724	18.49806595	18.53047371	18.44526291	18.47079086	18.49806595	18.5876236	18.52107048	18.42602921	18.39393806	18.36574936	18.42602921	18.14414024	18.19195747	18.69319344	18.75884438	18.37863731	18.37863731	18.54060555	18.50881958
YDL147W	4389	3841	4335	4209	2393	3726	3771	5901	4543	5444	4831	4740	1751	1423	2106	1866	2127	3053	2174	3060	3175	2050	1051	1173	1	1	1	1	1	19.84741211	19.91173172	19.84010696	19.89077568	19.859869	19.859869	19.82875443	19.77569389	19.84887695	19.74728012	19.91625977	19.82875443	20.00335693	19.92029762	19.8582325	19.86593056	19.92990685	19.92029762	19.91487312	19.88039398
YDL145C	4780	4066	5743	4865	2451	3321	3824	5312	6374	6063	4383	3622	1776	1368	1995	2329	2698	2116	1959	2495	3512	2160	892	935	1	1	1	1	1	20.88811684	20.87439537	20.9427166	20.88434982	20.9552269	20.88811684	20.78613281	20.89378357	20.87092018	20.8969059	20.86381721	20.87092018	20.91635704	21.07765579	20.96972275	20.9822197	20.87265778	20.96972275	20.74140358	20.88052559
YDL144C	624	547	765	678	309	424	516	855	746	849	674	512	380	308	579	493	523	514	459	569	780	463	276	249	1	1	1	1	1	17.724617	17.74761009	17.69194221	17.7168808	17.72369003	17.72369003	17.61977196	17.58605003	17.62930298	17.65807152	17.73909378	17.62930298	17.82487297	17.7168808	17.56731606	17.58077621	17.73165131	17.7168808	17.75176239	17.6700592
YDL143W	1905	1549	2583	1941	911	1464	1965	2539	2494	2562	2074	1690	744	606	877	718	688	859	1014	1063	1544	1046	449	456	1	1	1	1	1	19.66473007	19.65537453	19.72518539	19.68678093	19.70399857	19.68678093	19.65374374	19.67201805	19.71192932	19.70733452	19.64156914	19.67201805	19.72518539	19.78742981	19.93463326	19.98007584	19.56053734	19.78742981	19.63889694	19.72960091
YDL142C	462	452	603	493	268	381	471	760	939	1012	634	600	240	250	427	356	382	473	383	427	796	541	223	213	1	1	1	1	1	15.90335751	15.78982258	16.02432442	16.05734253	15.94190407	15.94190407	15.91276646	15.79806328	15.73319817	15.63074017	16.05235291	15.79806328	15.88841057	15.77308941	15.60399342	15.63641262	15.99351215	15.77308941	15.86302471	15.781106
YDL141W	489	405	636	590	368	453	370	510	463	687	444	394	285	226	359	326	350	383	340	393	738	521	207	203	1	1	1	1	1	18.402771	18.40688133	18.38947868	18.35720444	18.38879776	18.38947868	18.30489922	18.35208702	18.36988449	18.32676315	18.36332321	18.35208702	18.57289314	18.57909584	18.47839928	18.45761681	18.36726189	18.47839928	18.28150749	18.42106438
YDL140C	9006	6935	8528	8613	5107	7694	5468	7495	5965	7726	4807	4323	2703	1972	2673	4430	4487	3419	2377	3174	5358	3537	1641	1499	1	1	1	1	1	21.34712791	21.32720757	21.34712791	21.35892105	21.38417244	21.34712791	21.33078194	21.32720757	21.34351349	21.34712791	21.33545303	21.33545303	21.41566467	21.45259094	21.30760765	21.32720757	21.32247543	21.32720757	21.24354935	21.27077484
YDL139C	185	146	215	160	131	173	123	188	165	224	140	118	141	109	197	183	265	213	157	271	262	181	67	82	1	1	1	1	1	16.76109505	16.78069687	17.17709541	16.67404366	16.52511787	16.76109505	16.56120491	16.42588997	16.57979393	16.76269913	16.56303406	16.56303406	16.44018364	16.44662857	16.59121704	16.54302216	16.58608246	16.54302216	16.57153893	16.60554123
YDL138W	1649	1598	2505	1863	975	1410	1704	2653	3636	4063	2782	2284	152	149	245	241	207	162	279	285	571	365	126	127	1	1	1	1	1	11.20067978	11.40758896	11.5887928	11.35505295	11.08793926	11.35505295	11.08793926	11.08793926	10.87734318	11.08793926	11.35505295	11.08793926	10.67856789	11.08793926	11.08793926	10.87734318	11.35505295	11.08793926	11.45705223	11.5887928
YDL137W	2595	2109	2689	2649	1544	1714	2376	3610	3539	4024	2985	2855	2441	2188	3591	2577	2627	2741	4129	5195	7025	4699	1616	1626	1	1	1	1	1	20.53666496	20.51111221	20.50852966	20.54136276	20.59617233	20.53666496	20.5745697	20.54871559	20.56150436	20.56150436	20.55202293	20.56150436	20.77749634	20.67788315	20.57759857	20.63750267	20.62498856	20.63750267	20.61562729	20.58924675
YDL136W	4904	3578	5159	4456	3274	3576	4057	4938	3358	5002	3325	3045	3285	2866	4413	3126	3820	3506	4671	5379	5003	3692	1718	1599	1	1	1	1	1	21.00139618	21.00458717	20.91947365	20.95160103	20.92233086	20.95160103	20.9552269	20.9552269	20.9552269	20.94523621	20.98601151	20.9552269	20.93617821	20.82384682	21.14465904	21.21713638	20.88052559	20.93617821	21.03949547	21.00458717
YDL135C	759	601	814	905	497	574	490	749	746	886	672	578	514	474	858	815	766	730	757	890	1451	1008	407	367	1	1	1	1	1	18.44922447	18.46308708	18.43455696	18.45379829	18.379673	18.44922447	18.29604149	18.57909584	18.40133095	18.34861946	18.43730927	18.40133095	18.35305786	18.34985352	18.39888	18.37548065	18.60078621	18.37548065	18.41962242	18.65986633
YDL134C	2647	2716	3031	2849	1533	2575	2433	3515	3307	3684	2638	3041	920	867	1300	1040	1273	1673	1343	1534	1829	1306	537	623	1	1	1	1	1	16.33063698	16.30892563	16.26150322	16.24343681	16.28689957	16.28689957	16.38849449	16.28235817	16.27087784	16.15579605	16.36411858	16.28235817	16.39003372	16.15173531	16.24343681	16.31694221	16.37100029	16.31694221	16.41644859	16.23075104
YDL133W	1159	1157	1461	1229	575	969	1058	1712	1464	1610	1577	1449	301	277	397	324	420	310	417	584	557	349	176	186	1	1	1	1	1	16.94972229	17.01759529	16.99679375	17.0401516	17.01759529	17.01759529	17.16064835	17.04602242	17.15917969	16.89915848	17.11653328	17.11653328	16.99542046	16.92676353	16.90957832	16.8801403	16.84850883	16.90957832	17.46126938	17.32338524
YDL132W	2816	2774	2908	3001	1590	2346	2254	3623	2373	2835	2485	2389	833	776	1041	916	1177	1334	1107	1396	1364	874	501	520	1	1	1	1	1	19.7641964	19.77298927	19.77569389	19.8414917	19.83841324	19.77569389	19.73820305	19.79335403	19.77833557	19.72518539	19.78172493	19.77833557	19.74728012	19.81768227	19.64428139	19.65091133	19.75255966	19.74728012	19.7146492	19.73411369
YDL131W	2707	1938	2535	2499	1886	1289	1556	2265	1618	2186	2044	1366	3549	3089	4138	3628	4547	1636	4290	4654	5268	3454	2130	2018	1	1	1	1	1	19.65091133	19.58890915	19.47328949	19.45260429	19.52025032	19.52025032	19.71192932	19.78344536	19.70590973	19.57352829	19.69869232	19.70590973	19.77569389	19.65537453	19.99203682	20.01980782	19.58023834	19.77569389	19.42604637	19.41770363
YDL130W-A	491	360	406	466	425	503	335	581	122	186	283	300	1397	1313	2178	1739	2323	3043	2919	4937	1593	1075	819	791	1	1	1	1	1	17.68157387	17.75273705	17.81067467	17.84197426	17.66674423	17.75273705	17.59991455	17.33885384	17.57725906	17.72625542	17.56383705	17.57725906	16.64369392	16.74738693	17.08207893	17.16460419	17.62740898	17.08207893	17.92305946	17.73484802
YDL130W	908	545	808	714	756	646	543	652	441	599	421	298	3459	3024	4512	6762	5249	3142	5086	4710	4990	3581	1499	1295	1	1	1	1	1	17.59895897	17.56383705	17.3938961	17.50571632	17.53065491	17.53065491	17.53421974	17.63249588	17.51004791	17.39751244	17.59774017	17.53421974	17.59177399	17.34585571	17.90843582	18.09332085	17.57051086	17.59177399	17.63448715	17.59177399
YDL128W	2391	1996	2497	2264	1266	1556	1910	2835	4272	4691	2820	2660	2028	1552	2474	3247	3412	2231	2460	3078	5470	3842	1415	1422	1	1	1	1	1	17.51246834	17.49219131	17.50125885	17.34319115	17.35473251	17.49219131	17.46126938	17.58531761	17.24582863	17.42077255	17.14183807	17.42077255	17.25748444	17.26969337	17.56831932	17.457407	17.53289413	17.457407	17.40104675	17.45633698
YDL126C	10405	9366	10074	10980	5512	9650	8507	12920	9546	11126	9152	9959	6192	5072	6674	6310	8502	11378	6670	9486	9856	6428	3643	3587	1	1	1	1	1	22.09123802	22.1193943	22.1193943	22.14234543	22.16406441	22.1193943	22.22078133	22.17450333	22.16406441	22.20678139	22.09123802	22.17450333	22.20678139	22.14234543	22.08117485	22.13042831	22.20678139	22.14234543	22.22078133	22.14234543
YDL125C	1187	1146	1142	1111	641	966	873	1412	1093	1359	1103	1136	926	786	1336	1276	1365	1342	1577	1706	2813	1623	738	780	1	1	1	1	1	19.37284851	19.35838699	19.31892014	19.32800102	19.36547661	19.35838699	19.42482567	19.55521202	19.49067307	19.44426537	19.48303604	19.48303604	19.49856377	19.46191406	19.40137482	19.34391212	19.53668404	19.46191406	19.2533474	19.32022095
YDL124W	3765	2983	2536	2894	2281	5204	1990	3120	1100	1451	1879	2085	4780	3896	4189	5296	7189	12747	4442	6233	2824	1728	1675	1945	1	1	1	1	1	21.06943512	21.10951614	21.17225456	21.27077484	21.03534889	21.10951614	21.15353584	21.06241608	21.19044685	21.21713638	21.1333828	21.15353584	20.58086395	20.51890564	20.50373077	20.49127579	21.05476761	20.51890564	21.29858208	21.20828819
YDL123W	154	120	156	145	144	181	93	155	88	135	109	82	346	302	682	750	591	835	846	792	1069	762	392	327	1	1	1	1	1	16.74738693	16.90248299	16.83750725	16.94683838	16.86689758	16.86689758	17.01062393	17.00035286	16.95405579	16.86689758	17.09694481	17.00035286	16.95991516	16.86005592	16.72400284	16.78324699	17.49617004	16.86005592	17.25293159	17.23047447
YDL122W	2900	2270	3784	2643	1481	2487	2967	3322	2825	2779	2277	2123	480	399	770	577	677	766	806	863	1090	735	237	254	1	1	1	1	1	19.02494431	19.0256424	18.97386932	18.9484539	18.91548729	18.97386932	19.02166367	18.791502	18.88458252	18.84760666	19.00521278	18.88458252	18.95165825	18.9333725	18.87667465	18.93785667	18.93989372	18.93785667	18.93989372	18.77365112
YDL121C	699	600	889	822	413	349	925	1194	852	1032	751	898	330	273	468	306	411	164	506	742	601	369	197	207	1	1	1	1	1	16.47167778	16.32456207	16.46131706	16.40353584	16.3423481	16.40353584	16.66711426	16.16653442	16.23233986	16.29420662	16.48686218	16.29420662	16.17629051	16.05955124	16.35492134	16.44662857	16.11769485	16.17629051	16.56435776	16.22327614
YDL120W	144	128	180	118	93	122	109	165	88	131	136	99	196	171	372	240	235	220	400	428	500	296	177	172	1	1	1	1	1	15.42773819	15.39764786	15.30850029	15.40432358	15.40866375	15.40432358	15.34125805	15.52742386	15.45704174	15.41198635	15.43352413	15.43352413	15.5579052	15.27678871	15.57844162	15.65234852	15.23116589	15.5579052	15.18947029	15.17813015
YDL119C	298	306	493	408	165	260	354	540	457	436	440	430	128	112	230	200	143	246	195	218	254	163	81	83	1	1	1	1	1	16.92965126	16.86143494	16.84405708	16.91449928	16.9912529	16.91449928	17.00640678	16.95136261	17.09694481	17.30734634	16.9912529	17.00640678	16.91993523	16.82027435	16.47578812	16.36594963	16.99679375	16.82027435	17.01916122	16.97380638
YDL117W	1107	1037	1859	1421	533	984	1196	1642	2483	2584	2098	2267	117	94	209	213	204	161	174	194	425	248	146	142	1	1	1	1	1	16.62278938	16.49778175	16.51113892	16.35726547	16.43566513	16.49778175	16.60955429	16.52200317	16.4832077	16.41469574	16.40353584	16.4832077	16.44851875	16.44018364	16.86005592	16.97380638	16.37295151	16.44851875	16.44662857	16.45980835
YDL116W	2128	1855	2861	2208	1093	1534	2205	2673	3145	3267	1972	1854	547	472	945	865	909	752	862	969	1368	1008	383	421	1	1	1	1	1	18.68055344	18.69729805	18.73240852	18.77710724	18.72872162	18.72872162	18.82701111	18.64150238	18.71219826	18.68921089	18.77018929	18.71219826	18.89361572	18.85176849	18.68704796	18.81784248	18.91915321	18.85176849	18.81100655	18.69319344
YDL115C	970	914	1009	1017	635	978	803	1428	837	1022	853	897	348	294	421	479	523	545	449	797	582	331	135	145	1	1	1	1	1	17.68395615	17.56960869	17.68823814	17.63027191	17.70332909	17.68395615	17.78099632	17.63572502	17.6423645	17.63342285	17.57848549	17.63572502	17.69845009	17.54318237	17.63342285	17.52087212	17.65571594	17.63342285	17.69670105	17.61683846
YDL113C	2426	2503	2874	2670	1177	2066	2343	3444	3118	3270	2679	3218	412	383	539	521	622	1010	588	806	760	553	229	228	1	1	1	1	1	19.27935219	19.30115128	19.32678223	19.35730934	19.33599281	19.32678223	19.19727707	19.39304733	19.32995033	19.32285881	19.33754158	19.32995033	19.30960846	19.22273064	19.17180252	19.14738083	19.3891468	19.22273064	19.29861069	19.36547661
YDL112W	1951	1741	2408	1972	1027	1051	1853	2526	2390	2193	1738	1525	409	321	451	518	554	244	507	658	684	467	216	198	1	1	1	1	1	19.5579834	19.50595856	19.53768349	19.52663231	19.50975037	19.52663231	19.53543472	19.478508	19.45260429	19.47447586	19.56601524	19.478508	19.54768562	19.44332886	19.64805412	19.62822342	19.36301041	19.54768562	19.51225281	19.40768623
YDL111C	942	652	1137	970	457	565	965	1090	809	1008	750	656	292	231	535	573	472	258	535	517	598	397	188	212	1	1	1	1	1	18.23311806	18.16542053	18.19618607	18.12619781	18.22382736	18.19618607	18.25332069	18.10453033	18.15759468	18.16168594	18.09203529	18.15759468	18.2246151	18.10950851	18.26066971	18.30376244	18.18528366	18.2246151	18.15468025	18.02408409
YDL110C	2776	2642	2051	1925	1497	2205	1861	3125	1516	1732	1976	1856	2445	2097	2330	2360	3505	4063	2781	4165	2607	1691	1188	1133	1	1	1	1	1	19.55209732	19.58793449	19.47712135	19.63749695	19.65091133	19.58793449	19.63460922	19.71782494	19.70399857	19.76719284	19.53668404	19.70399857	19.26905823	19.3107872	19.35958481	19.3939724	19.60795784	19.35958481	19.96384621	20.02365494
YDL108W	487	510	709	640	305	394	598	777	767	844	650	544	199	211	313	215	272	296	275	408	457	260	123	121	1	1	1	1	1	17.24080849	17.26776505	17.24686623	17.27368736	17.31269836	17.26776505	17.24211693	17.32713509	17.26620102	17.32949448	17.24474525	17.26620102	17.27645683	17.35091972	17.35929108	17.33428764	17.42428398	17.35091972	17.18962288	17.25032234
YDL107W	412	341	549	455	241	366	400	551	535	584	410	394	127	108	223	131	148	216	240	288	344	181	71	85	1	1	1	1	1	16.26150322	16.37884331	16.33369827	16.36225128	16.28235817	16.33369827	15.99130058	16.33369827	16.25108337	16.28016853	16.29420662	16.28016853	16.10200119	16.32076073	16.03536415	15.9669466	16.60826111	16.10200119	16.31694221	16.6560688
YDL106C	677	557	573	604	524	795	437	664	613	725	482	415	482	360	597	554	741	887	566	730	1063	773	256	327	1	1	1	1	1	18.05395889	18.05173302	17.97672462	18.07133293	18.08545303	18.05395889	18.10453033	18.01776314	18.06965828	18.01776314	18.13941956	18.06965828	18.25733566	18.1534977	18.00091362	18.03824615	18.25733566	18.1534977	18.11945724	18.12189865
YDL105W	304	257	329	315	210	185	215	375	545	624	328	250	202	147	333	222	247	178	299	322	699	491	103	136	1	1	1	1	1	17.3102932	17.33212662	17.3367424	17.15659142	17.25924492	17.3102932	17.27506065	17.52192879	17.32452011	17.46847534	17.28032875	17.32452011	17.35091972	17.49219131	17.46336937	17.43504715	17.40249634	17.43504715	17.11917305	17.34963036
YDL104C	2548	2423	3173	3410	2469	2690	3096	3603	3235	3733	2553	3722	4053	3636	6276	1810	1279	7246	6791	2201	6202	5922	7855	5611	1	1	1	1	1	15.73928547	15.82233429	15.94821072	15.75623035	15.84957123	15.82233429	15.69053364	15.74252701	15.73652172	15.70415592	15.77066422	15.73652172	15.6429491	15.83224869	15.57210827	15.28352737	15.97986794	15.6429491	15.9548912	16.11769485
YDL103C	555	531	733	641	338	342	497	686	877	859	629	535	444	379	578	511	587	445	476	585	1132	715	247	288	1	1	1	1	1	19.88767624	19.81953812	19.82568741	19.93857384	19.89077568	19.88767624	19.8582325	19.84010696	19.90530968	19.90020943	19.83575249	19.8582325	20.05182266	19.93634415	19.89861679	19.86416817	19.834198	19.89861679	19.71641541	19.70132828
YDL102W	1116	946	1396	1322	511	662	1031	1488	1572	1712	1163	1129	335	289	433	435	406	359	448	499	790	505	228	236	1	1	1	1	1	19.3333168	19.3333168	19.3412056	19.29981995	19.3412056	19.3333168	19.43545723	19.21035576	19.27485657	19.31892014	19.21774483	19.27485657	19.35252762	19.35373306	19.4114151	19.3412056	19.14647484	19.35252762	19.29097939	19.15986824
YDL101C	472	391	419	396	271	251	235	414	923	991	523	517	170	133	192	204	265	210	149	175	588	392	106	106	1	1	1	1	1	18.48085594	18.41962242	18.39125633	18.53047371	18.50038528	18.48085594	18.40022278	18.51753616	18.44340515	18.50752831	18.34171867	18.44340515	18.53497505	18.5694046	18.53497505	18.54787827	18.25412178	18.53497505	18.21301079	18.35503006
YDL100C	1426	1227	1864	1464	741	1044	1304	2117	2334	2130	1957	1455	1031	790	1585	1593	1565	1275	1457	1841	2695	1538	716	798	1	1	1	1	1	20.20380402	20.19084167	20.19731331	20.29785538	20.27435112	20.20380402	20.26676559	20.19293213	20.27236176	20.27646446	20.22084236	20.26676559	20.43566704	20.26004028	20.36896133	20.40985298	20.29213524	20.36896133	20.24999428	20.21832275
YDL099W	802	707	825	728	558	729	613	834	731	900	695	565	372	333	451	492	667	687	436	773	709	520	199	221	1	1	1	1	1	18.24780846	18.28380394	18.30776787	18.35503006	18.26166344	18.28380394	18.37316322	18.15262413	18.25008965	18.36574936	18.33683777	18.33683777	18.20994186	18.24247551	18.2793045	18.23386955	18.19125557	18.23386955	18.2900753	18.12388229
YDL098C	156	115	167	185	142	155	121	142	97	144	116	120	86	105	179	156	151	132	153	158	207	153	59	63	1	1	1	1	1	16.24171448	16.17421341	16.54302216	16.36737061	16.31099129	16.31099129	16.27818108	16.42200089	16.44239807	16.3997097	16.34448814	16.3997097	16.31694221	16.41975403	16.11769485	16.11096764	16.4293499	16.31694221	16.11555481	16.24701881
YDL097C	2057	1790	2499	2021	1119	1573	1484	2426	1886	2288	2043	1573	1067	928	1259	1075	1356	1420	1353	1591	1803	1269	684	704	1	1	1	1	1	19.52904701	19.55656052	19.54899216	19.56601524	19.57352829	19.55656052	19.51869392	19.50268555	19.55209732	19.54503632	19.49157906	19.51869392	19.55129623	19.58023834	19.53012848	19.52904701	19.61660576	19.55129623	19.49751854	19.51587105
YDL095W	2573	2073	3338	2906	1406	1633	1900	2680	4183	4271	2551	2192	1387	1094	1646	1885	1874	1201	1543	1767	3568	2238	823	756	1	1	1	1	1	20.18605804	20.14033318	20.18605804	20.20984268	20.20762825	20.18605804	20.09730148	20.20762825	20.19577217	20.27236176	20.20156479	20.20156479	20.37611771	20.33864212	20.29785538	20.29213524	20.10350418	20.29785538	19.99203682	20.07823563
YDL093W	565	492	759	648	320	345	513	749	1247	1065	750	628	221	211	350	433	381	170	269	356	766	490	176	184	1	1	1	1	1	15.73078728	15.78415203	15.795825	15.90072727	15.80426216	15.795825	15.68247128	15.77308941	15.68800545	15.84153938	15.84153938	15.77308941	15.76234436	15.61142635	15.61142635	15.56431007	15.57844162	15.61142635	15.93745327	15.88841057
YDL092W	488	437	647	528	270	327	427	671	689	717	525	490	337	340	497	311	439	576	513	938	946	589	225	232	1	1	1	1	1	17.7104187	17.66420937	17.61338997	17.63342285	17.66910934	17.66420937	17.70842552	17.69041824	17.71878242	17.64981842	17.83315468	17.70842552	17.79363251	17.79893684	17.71878242	17.76202011	17.66808891	17.76202011	17.62290001	17.57725906
YDL091C	712	589	729	690	464	635	535	819	721	934	659	462	373	338	484	491	576	646	491	684	917	601	237	233	1	1	1	1	1	18.32172394	18.33582306	18.36105728	18.33224297	18.33224297	18.33224297	18.30630112	18.06965828	18.21301079	18.15971565	18.16274071	18.16274071	18.31742668	18.28611755	17.95194435	17.97773361	18.42242432	18.28611755	18.29690933	18.13145065
YDL090C	564	547	854	720	267	419	632	912	1013	952	674	707	196	141	309	342	290	245	265	341	528	365	121	119	1	1	1	1	1	17.48863792	17.45529556	17.47539139	17.49219131	17.44535828	17.47539139	17.44029617	17.32008171	17.41947937	17.32008171	17.42077255	17.41947937	17.54203033	17.48526192	17.3020916	17.26093864	17.44415092	17.44415092	17.55340385	17.41947937
YDL089W	338	298	376	353	222	423	234	414	294	356	375	265	166	148	262	280	268	484	227	289	350	185	90	108	1	1	1	1	1	17.25184059	17.18185425	16.99542046	17.04118538	17.13169098	17.13169098	17.24582863	17.07014656	17.12085533	17.02604294	17.10575676	17.10575676	17.33212662	17.08464813	17.07014656	17.18962288	17.13617706	17.13617706	17.06346512	16.98400116
YDL088C	973	914	1312	1005	587	1072	814	1107	1279	1431	987	877	412	300	473	494	562	630	471	640	1002	621	214	216	1	1	1	1	1	19.07941437	18.99199867	18.97778893	19.07337761	19.04027557	19.04027557	19.11011887	18.99088478	19.00983047	18.99722672	19.08493042	19.00983047	19.2617321	19.02724075	19.03654861	19.08582687	19.11742401	19.08582687	19.03757477	18.89152908
YDL087C	245	224	398	308	144	215	224	343	325	362	275	202	92	101	159	199	184	138	152	173	224	162	83	70	1	1	1	1	1	18.09740067	18.10837936	18.13277054	18.07380295	18.01282501	18.09740067	18.11228752	17.91602898	18.07258987	17.98409271	18.04104996	18.04104996	17.95001221	17.94328117	17.89796257	17.92132187	18.19896889	17.94328117	18.07133293	18.08668709
YDL085C-A	192	144	357	295	139	133	361	385	438	576	360	457	108	84	205	125	100	117	203	247	418	231	81	83	1	1	1	1	1	16.77522659	16.89290428	17.0481987	16.90248299	16.90408897	16.90248299	16.88758659	16.61934662	16.70363426	16.85593605	16.69939804	16.70363426	16.43320465	16.82164764	16.939785	16.91147041	16.98025513	16.91147041	16.93739128	16.91327095
YDL085W	1694	1905	1394	1343	907	2494	1216	2053	337	301	817	677	975	1005	841	788	1292	3048	1035	1386	239	139	307	252	1	1	1	1	1	17.43934441	17.55611801	17.60944557	17.76743507	17.56960869	17.56960869	17.64981842	17.48149872	17.55611801	17.64004898	17.50221252	17.55611801	16.8693924	17.10689163	17.29428482	17.24582863	17.68080139	17.24582863	18.07512283	17.99184227
YDL084W	5099	4089	5404	4719	2540	2682	4233	5635	7954	7815	4343	4183	2430	1754	2409	2282	3027	1923	2175	2641	4979	2863	997	964	1	1	1	1	1	20.40500832	20.3885994	20.42859268	20.43338394	20.46436501	20.42859268	20.40693283	20.43844032	20.48719025	20.49882126	20.34054756	20.43844032	20.45433426	20.46436501	20.49882126	20.51890564	20.49593163	20.49593163	20.29040909	20.3326683
YDL083C	2709	1850	2337	2121	1850	1784	1803	2155	1335	1954	1422	1155	2234	1952	3179	3169	2370	2412	3316	2792	3145	2492	987	807	1	1	1	1	1	20.75013733	20.73840714	20.79292297	20.6095314	20.66566849	20.73840714	20.51572227	20.72502136	20.6095314	20.55202293	20.49882126	20.55202293	20.36327553	20.60350418	20.88434982	20.88052559	20.57759857	20.60350418	20.56415176	20.77125549
YDL082W	2521	1761	3067	2167	1463	1695	2186	2563	2097	2619	1672	1259	2116	1802	2533	2521	2319	1560	2707	3183	2707	2131	1133	1014	1	1	1	1	1	20.54431534	20.57234573	20.64668274	20.49127579	20.47423553	20.54431534	20.53666496	20.37145996	20.37377739	20.5013752	20.44883919	20.44883919	20.2313633	20.23643303	20.63987541	20.64668274	20.32411575	20.32411575	20.66566849	20.5836792
YDL081C	3981	2569	4050	3178	2371	2006	2947	3597	2526	3333	2886	2048	2476	2278	3694	2636	3209	2009	4496	4311	3800	2886	1062	922	1	1	1	1	1	18.80872536	18.63416481	18.65407944	18.48512459	18.47971916	18.63416481	18.90364075	18.48085594	18.43963051	18.35416031	18.58652878	18.48085594	18.54060555	18.23905373	18.92120361	19.11823273	18.48397255	18.54060555	18.98364258	18.53972435
YDL080C	970	940	1410	1130	491	666	1095	1483	1515	1547	1149	1243	137	136	267	202	200	153	254	328	369	269	98	81	1	1	1	1	1	15.33397007	15.40432358	15.35705662	15.47226334	15.47596836	15.40432358	15.35134888	15.40866375	15.29211235	15.56130314	15.36353207	15.36353207	15.65864563	15.64907551	15.37356281	15.21603203	15.59005737	15.59005737	15.31561756	15.35134888
YDL078C	2843	2752	2302	2121	1334	1311	2250	3342	2848	2891	2415	2859	1563	1299	1709	1252	1883	1468	1757	2240	2386	1631	980	989	1	1	1	1	1	20.06233978	20.04714012	20.03143883	20.11207199	20.20984268	20.06233978	20.20380402	20.24289513	20.20380402	20.28802872	20.06233978	20.20380402	20.37377739	20.29213524	20.42859268	20.38397408	19.98876381	20.37377739	20.0090313	20.03505325
YDL077C	979	871	951	1054	559	894	763	1036	740	971	822	691	212	217	328	353	423	331	326	434	415	283	152	138	1	1	1	1	1	17.54618263	17.6042614	17.75094604	17.52192879	17.60853577	17.6042614	17.55611801	17.79256821	18.26649666	17.81317902	17.58605003	17.79256821	17.65284348	17.70641899	17.45055008	17.41607857	17.902668	17.65284348	17.60734367	17.5649662
YDL076C	692	678	710	558	363	585	491	710	746	748	660	482	262	262	387	357	365	476	309	386	446	306	105	105	1	1	1	1	1	17.82579422	17.77866554	17.70733452	17.72369003	17.68482971	17.72369003	17.90164185	17.76091957	17.82697487	17.70733452	17.81433678	17.81433678	17.82782936	17.65460968	17.66216469	17.74110413	17.83598518	17.74110413	17.83706284	17.72548103
YDL075W	2186	1401	2085	1619	1410	1391	1376	1781	1325	1661	1397	855	2529	2250	3654	2081	2555	3091	4020	4077	4150	3037	1307	1127	1	1	1	1	1	20.35777092	20.36896133	20.44076157	20.25424767	20.27646446	20.35777092	20.39094734	20.26168251	20.27646446	20.3431015	20.26890945	20.27646446	20.2336216	20.30190468	20.51572227	20.55514145	20.34896088	20.34896088	20.41209221	20.39686203
YDL074C	2879	2580	3545	2757	1669	2366	2405	3384	3962	4427	3012	2562	600	535	968	862	824	847	797	1021	1780	1183	393	370	1	1	1	1	1	19.70010567	19.6766777	19.73411369	19.79462051	19.68800163	19.70010567	19.74979973	19.65537453	19.71892738	19.69717216	19.70733452	19.70733452	19.91006088	19.89710045	19.6456337	19.60657501	19.85154533	19.85154533	19.58375549	19.52484894
YDL073W	1380	1292	1876	1498	782	990	1336	2018	1800	1898	1613	1587	199	203	290	283	296	211	289	368	504	332	144	164	1	1	1	1	1	16.70787239	16.7094574	16.71581459	16.62278938	16.66919708	16.70787239	16.15011978	16.72693825	16.56120491	16.56631088	16.52004433	16.56120491	16.20978165	16.58469391	16.80007362	16.82747269	16.63572311	16.63572311	16.32851601	16.81315804
YDL072C	1060	831	1007	995	594	913	712	1164	718	830	976	834	1457	1270	1594	2247	2458	2167	1556	2111	2062	1274	714	726	1	1	1	1	1	18.8579216	18.79958916	18.81492233	18.86750221	18.8137188	18.81492233	19.02646637	18.80788231	18.86861038	18.84078979	18.92222214	18.86861038	18.92617226	18.78138542	18.77710724	18.79286194	18.78442574	18.78442574	19.01273727	18.81492233
YDL070W	5039	4760	3806	3478	2767	3210	3448	4704	9201	10023	4265	5245	681	592	688	588	1031	842	619	797	1985	1436	301	334	1	1	1	1	1	17.39494705	17.37683678	17.5762558	17.29911613	17.37217522	17.37683678	17.62290001	17.724617	17.66420937	17.93942451	17.30361938	17.66420937	17.33885384	17.59654045	17.79840469	17.79564476	17.22782898	17.59654045	17.46336937	17.65284348
YDL069C	270	246	328	329	169	165	230	343	316	408	291	323	75	61	108	75	75	58	100	130	193	106	87	53	1	1	1	1	1	12.07520485	12.15945721	11.94490814	12.18986988	12.33110332	12.15945721	12.07520485	12.04235077	12.04235077	12.15945721	12.15945721	12.07520485	12.07520485	12.54300785	12.15945721	12.10172558	12.33110332	12.15945721	12.18986988	12.10172558
YDL067C	1365	1053	1255	1083	852	751	994	1617	1627	1919	1624	1523	2159	1779	2542	2843	3607	1985	2435	3889	4892	3252	1379	1514	1	1	1	1	1	16.52200317	16.57611847	16.47940636	16.57292366	16.56924438	16.56924438	16.45656776	16.66275597	16.73544502	16.66919708	16.64736938	16.66275597	16.3997097	16.62556267	16.49993706	16.55294037	16.63920593	16.55294037	16.28016853	16.51679611
YDL066W	2053	1845	2998	2623	1137	1273	1790	3123	3703	3713	3464	2493	1512	1234	2141	2192	2182	1639	1705	2231	3121	2175	1236	1145	1	1	1	1	1	21.18697548	21.18697548	21.12049103	21.02715302	21.10024834	21.12049103	21.14159966	21.13720703	21.04240036	21.08661842	21.15876961	21.13720703	21.35325241	21.26318741	21.37173843	21.33895302	21.23935318	21.33895302	21.05216026	21.07448006
YDL065C	865	749	839	829	649	743	662	974	728	1058	721	660	514	453	655	465	566	716	798	1137	1193	836	261	291	1	1	1	1	1	19.32800102	19.30397987	19.27272224	19.26306152	19.26533508	19.27272224	19.48656464	19.3031826	19.37194061	19.3412056	19.42482567	19.37194061	19.50368118	19.33226585	19.29861069	19.33279037	19.43087959	19.33279037	19.42482567	19.27485657
YDL064W	466	413	512	426	294	307	368	471	498	620	513	406	279	241	369	334	389	298	384	391	596	362	197	224	1	1	1	1	1	17.92943001	17.80388832	18.04547119	18.00551605	17.92220879	17.92943001	17.82782936	17.92220879	17.92220879	17.94328117	17.94903564	17.92220879	17.86397743	17.97672462	18.00168037	17.97188568	17.9003849	17.97188568	17.89905548	17.87372017
YDL063C	1828	1472	2876	1889	989	1741	2132	2050	1559	1948	1262	1122	244	228	436	271	319	272	503	671	480	303	135	165	1	1	1	1	1	17.68710518	17.73061371	17.8833313	17.74866676	17.70733452	17.73061371	17.69962883	17.66910934	17.70842552	17.78205109	17.78827095	17.70842552	17.46802139	17.58954239	17.70508194	17.7161274	17.63875771	17.63875771	17.91602898	17.87677002
YDL061C	868	731	854	945	706	697	766	919	740	938	537	717	1935	1628	2773	2740	2685	1625	3233	2864	3964	2603	988	845	1	1	1	1	1	18.69190598	18.62928963	18.75571251	18.5876236	18.58052063	18.62928963	18.71219826	18.59186935	18.60961723	18.56537437	18.5845356	18.59186935	18.37091446	18.53497505	18.79039574	18.85368538	18.66886902	18.66886902	18.771492	18.7098217
YDL060W	2130	1797	3507	2206	1013	1703	2886	2831	2040	2157	1718	1742	298	258	695	455	511	382	542	736	511	406	220	266	1	1	1	1	1	17.96354294	17.98603439	17.93245316	17.93245316	17.89070892	17.93245316	18.06570435	17.91482925	17.95001221	17.96892738	17.86397743	17.95001221	17.8833313	17.77143097	18.04104996	18.06872559	17.91482925	17.91482925	17.99675941	17.91877747
YDL059C	1431	1458	1696	1555	621	1393	1206	2070	2374	2644	2064	2288	526	434	784	559	868	1126	665	957	1491	1003	407	427	1	1	1	1	1	17.3849926	17.31489754	17.39288139	17.40619087	17.36949158	17.3849926	17.36031342	17.52087212	17.36399078	17.50325012	17.39494705	17.39494705	17.64447212	17.6314621	17.91482925	17.80789185	17.19814301	17.64447212	17.25580406	17.32575989
YDL058W	3941	3291	3860	3623	2400	3831	2961	4205	3973	4792	3059	3157	703	584	892	719	944	1020	878	1201	1525	1042	449	373	1	1	1	1	1	20.81197357	20.80640793	20.84579659	20.83591461	20.81197357	20.81197357	20.86876488	20.72767448	20.74436378	20.79292297	20.77463531	20.77463531	20.91335106	20.96414757	20.80945969	20.78960228	20.62211609	20.80945969	20.70948601	20.61811447
YDL056W	1908	1763	1885	1700	1123	1780	1437	1898	2154	2328	1375	1446	387	280	447	425	574	622	481	444	932	566	131	175	1	1	1	1	1	18.46308708	18.46996117	18.50468254	18.39888	18.42951965	18.46308708	18.45019341	18.44526291	18.43598175	18.39299011	18.40400124	18.43598175	18.48085594	18.4948349	18.48779106	18.37863731	18.73240852	18.48779106	18.50038528	18.52602196
YDL055C	8513	7743	9931	7582	4032	4436	7101	9143	17156	15114	9304	10884	3914	3373	4481	3532	4220	2488	3667	3100	8794	5623	2466	2260	1	1	1	1	1	21.48048401	21.42464638	21.40016937	21.47605324	21.53809929	21.47605324	21.47104073	21.58259773	21.66340256	21.62394142	21.50385475	21.58259773	21.49580765	21.56653214	21.37571335	21.38417244	21.09051132	21.38417244	21.09664154	21.25148201
YDL053C	758	678	1058	857	352	580	767	1135	905	1061	1003	1035	394	356	816	710	636	675	723	950	870	614	268	276	1	1	1	1	1	17.74761009	17.63572502	17.5383606	17.43577194	17.42855263	17.5383606	17.65807152	17.56960869	17.44849586	17.57848549	17.58312035	17.57848549	17.69041824	17.40619087	17.8714447	17.98706245	17.00769615	17.69041824	16.98989105	16.84405708
YDL052C	429	361	733	596	269	415	394	587	607	676	462	275	293	268	587	477	552	626	460	597	745	531	256	224	1	1	1	1	1	19.67385101	19.65184975	19.67201805	19.62822342	19.61179352	19.65184975	19.61660576	19.58890915	19.55656052	19.65673065	19.58375549	19.58890915	19.69458008	19.65184975	19.84632111	19.78592682	19.56601524	19.69458008	19.66070747	19.62541008
YDL051W	1379	1105	1913	1451	874	1154	1449	1580	1215	1607	1079	1007	432	400	790	475	407	470	909	860	930	626	262	261	1	1	1	1	1	19.52663231	19.51869392	19.49067307	19.45155525	19.47192001	19.49067307	19.45429039	19.51428032	19.44755554	19.43231583	19.45043373	19.45043373	19.35139084	19.32912827	19.52663231	19.55129623	19.39876366	19.39876366	19.21647453	19.26306152
YDL047W	1063	873	1163	1032	595	841	865	1164	967	1269	866	748	335	290	456	317	396	433	551	541	771	566	262	251	1	1	1	1	1	19.42175293	19.35730934	19.41568947	19.44886208	19.5132103	19.42175293	19.37817192	19.35838699	19.52801895	19.60657501	19.59996605	19.52801895	19.56507111	19.61793327	19.3753643	19.35615158	19.36408615	19.3753643	19.48412895	19.3939724
YDL046W	858	596	609	845	611	942	413	654	561	762	491	429	2449	1841	3186	3450	3833	4204	3098	4068	6139	3772	1795	1962	1	1	1	1	1	19.86416817	19.89710045	19.81846809	19.8529911	19.79137802	19.8529911	20.05558968	20.08745766	19.94646072	19.99203682	19.80373001	19.99203682	19.78344536	19.62972832	19.75958443	19.74008369	20.01239014	19.75958443	20.09455109	20.03143883
YDL045W-A	188	174	187	233	145	177	144	177	150	216	156	159	221	196	517	379	366	334	520	502	636	474	196	214	1	1	1	1	1	14.72537041	14.52049255	14.56824112	14.72231102	14.57958126	14.57958126	14.47255039	14.65740013	14.63389015	14.50004864	14.82336044	14.63389015	14.63389015	14.41070175	14.80252743	14.90037918	14.31532574	14.63389015	14.33014488	14.41070175
YDL045C	586	576	763	675	336	527	532	786	696	750	638	505	263	231	480	556	520	335	376	491	704	447	180	174	1	1	1	1	1	17.2867775	17.54990196	17.17888832	17.3367424	17.32575989	17.32575989	17.35216522	17.26969337	17.23988533	17.3330555	17.25924492	17.26969337	17.54737091	17.37316132	17.33565903	17.38249016	17.3102932	17.37316132	17.32713509	17.30734634
YDL044C	495	465	674	569	286	450	462	570	561	771	535	434	235	208	413	344	343	320	368	541	621	406	157	189	1	1	1	1	1	17.95101929	17.8967762	17.89583397	18.07647514	18.02934837	17.95101929	18.05624008	17.9786911	18.1473217	18.11945724	18.15548134	18.11945724	18.08308411	18.00259781	17.79363251	17.87497902	18.12758255	18.00259781	17.83315468	17.77378845
YDL043C	440	341	606	471	237	397	431	554	575	588	395	365	232	206	357	196	308	422	406	593	619	417	99	121	1	1	1	1	1	18.4948349	18.45178413	18.55404282	18.46996117	18.46308708	18.46996117	18.37767601	18.50881958	18.59407616	18.47079086	18.49709511	18.49709511	18.37548065	18.55404282	18.3686676	18.43343353	18.74417114	18.43343353	18.35208702	18.55202103
YDL042C	505	411	517	463	269	485	385	501	467	599	423	351	384	326	592	489	606	522	459	585	883	583	185	214	1	1	1	1	1	18.25332069	18.14853859	18.28256798	18.21086502	18.22096252	18.22096252	18.44340515	18.24563026	18.3621006	18.31330872	18.31330872	18.31330872	18.379673	18.24563026	18.23386955	18.26405525	18.31941032	18.26405525	18.12619781	18.0203495
YDL040C	1259	929	1187	1350	800	987	900	1287	1072	1466	903	813	330	317	484	497	474	366	517	704	854	720	226	246	1	1	1	1	1	20.47940063	20.43844032	20.44883919	20.43566704	20.5013752	20.44883919	20.44309425	20.49364471	20.44558907	20.46124077	20.41209221	20.44558907	20.51111221	20.55514145	20.66910553	20.65587616	20.36569786	20.55514145	20.36896133	20.39863586
YDL036C	529	484	890	654	271	502	722	800	866	1000	704	682	101	94	203	184	174	204	245	268	373	280	139	93	1	1	1	1	1	13.80856514	13.67611217	13.66599083	13.72150517	13.69586849	13.69586849	13.98077297	13.76411819	13.78075695	13.78075695	13.80856514	13.78075695	13.88817596	13.84114552	13.75279999	13.75279999	13.85052681	13.84114552	14.03379726	13.72150517
YDL035C	3491	3413	4312	3839	1780	3419	3487	4975	4534	4793	4521	4149	509	522	932	1021	825	883	903	1022	1195	928	556	529	1	1	1	1	1	17.91193771	17.85482979	17.86852455	17.48725128	17.53621101	17.85482979	17.47412109	17.98289871	17.52466965	17.60227394	17.441576	17.52466965	17.32575989	17.48149872	17.68395615	17.69535255	17.8068409	17.68395615	17.52795219	17.90616417
YDL031W	2282	1962	2489	2524	1332	1692	2274	2645	1750	2326	1509	1903	292	263	398	518	421	233	425	542	567	393	168	177	1	1	1	1	1	19.50268555	19.44332886	19.48303604	19.47328949	19.5387249	19.48303604	19.52025032	19.5314045	19.47712135	19.48781013	19.51104927	19.51104927	19.34757423	19.47562218	19.74856186	19.74481392	19.20616722	19.47562218	19.4025116	19.3891468
YDL030W	789	727	1079	855	439	535	826	1136	1002	1153	881	905	200	175	328	252	331	257	345	468	492	392	118	149	1	1	1	1	1	17.66808891	17.60944557	17.65460968	17.54088974	17.63027191	17.63027191	17.50125885	17.64125443	17.5843029	17.55820465	17.53689766	17.55820465	17.55084229	17.6367588	17.54525757	17.54203033	17.82487297	17.55084229	17.5595417	17.62290001
YDL029W	1649	1585	2473	2148	886	1214	1630	2318	2695	2559	2054	1530	1182	897	1820	1532	1619	1612	1467	2089	2546	1651	752	741	1	1	1	1	1	20.62668991	20.58924675	20.56667328	20.5745697	20.60350418	20.58924675	20.49882126	20.52752113	20.53351402	20.46668243	20.48172188	20.49882126	20.61231232	20.59109497	20.44076157	20.48405075	20.54136276	20.54136276	20.38186455	20.37145996
YDL025C	1425	1391	1649	1556	779	1509	1246	1854	1386	1535	1488	1373	282	218	371	434	475	448	349	509	437	335	188	176	1	1	1	1	1	18.77470207	18.74214935	18.78910446	18.707304	18.75071144	18.75071144	18.82326508	18.88669395	18.80388069	18.81866455	18.86131287	18.82326508	18.7018261	18.80515099	18.86043167	18.83252907	18.66265488	18.80515099	18.72663879	18.7869873
YDL022W	3944	2978	2934	2951	2197	2558	2156	3179	1263	1536	1546	1041	4463	3785	4435	4626	5766	5997	5196	6377	4642	2768	1505	1405	1	1	1	1	1	20.52588081	20.59109497	20.64177322	20.65279198	20.55858612	20.59109497	20.67075157	20.6290493	20.74699783	20.66566849	20.74140358	20.67075157	20.29630661	20.33624458	20.20380402	20.18605804	20.43338394	20.29630661	20.68546486	20.68299103
YDL021W	1210	1078	2271	2163	589	1062	2010	2544	1942	2007	1455	1203	697	635	1536	1282	929	1462	1683	1853	1906	1258	493	454	1	1	1	1	1	19.48781013	19.52025032	19.43982124	19.48083305	19.33754158	19.48083305	19.64156914	19.36693382	19.48412895	19.37402534	19.66299248	19.48412895	19.43982124	19.15771866	18.76301003	18.73621178	19.66943932	19.15771866	19.51740074	19.31790733
YDL019C	4641	4207	5071	4798	2716	5724	3802	5904	5230	5890	4209	3645	1062	875	1204	1326	1779	2351	1236	1876	2170	1574	573	609	1	1	1	1	1	21.200737	21.200737	21.24354935	21.2243042	21.1981163	21.200737	21.14465904	21.16411018	21.2243042	21.24805069	21.18697548	21.18697548	21.1166954	21.24354935	20.93972778	20.92829132	21.29858208	21.1166954	21.10951614	21.22039986
YDL018C	460	474	588	558	303	320	438	625	850	1040	582	578	255	201	306	335	383	294	338	394	631	388	152	135	1	1	1	1	1	17.56383705	17.48971558	17.55611801	17.62930298	17.67963219	17.56383705	17.42855263	17.69962883	17.6434021	17.79068947	17.55207062	17.6434021	17.52087212	17.64004898	17.53421974	17.57547951	17.146698	17.53421974	17.22330856	17.3938961
YDL017W	320	346	519	423	204	341	390	485	553	535	471	421	151	147	218	391	261	242	205	244	400	245	101	95	1	1	1	1	1	17.36031342	17.33885384	17.33081818	17.31269836	17.36399078	17.33885384	17.32949448	17.31363297	17.34830666	17.24686623	17.3020916	17.31363297	17.50125885	17.49475479	17.48034096	17.3330555	17.16064835	17.48034096	17.17358208	17.09776688
YDL015C	1815	1513	2333	1685	1048	1379	1793	2228	1995	2097	1620	1402	1237	1003	1601	2460	2165	1587	1529	1913	1972	1219	501	618	1	1	1	1	1	18.14958	18.12619781	18.1473217	18.17629051	18.21395874	18.14958	18.20994186	18.06470871	18.20513725	18.2246151	18.16945076	18.20513725	18.15662193	18.06158257	18.21301079	18.23206329	17.98706245	18.15662193	18.25524902	18.16274071
YDL014W	1404	824	1220	1278	1072	1283	913	1055	747	1068	463	478	798	647	1416	846	1103	814	1419	1026	1838	1294	366	440	1	1	1	1	1	20.67306709	20.67075157	20.60350418	20.58924675	20.59109497	20.60350418	20.71455002	20.78315926	20.60697556	20.63170433	20.53666496	20.63170433	20.54431534	20.52752113	20.97729683	21.00458717	20.85115051	20.85115051	20.86617279	20.85115051
YDL012C	125	118	94	130	116	116	52	97	107	137	79	83	450	283	694	1159	789	471	571	761	1077	602	280	377	1	1	1	1	1	15.83224869	15.62778759	15.33397007	15.40866375	15.36939621	15.40866375	15.87759495	15.41997242	15.69053364	15.30850029	15.74535751	15.69053364	16.25955391	15.71305466	15.43064976	15.4827528	15.98224163	15.71305466	15.77066422	15.58221245
YDL010W	240	222	219	248	221	191	153	320	314	394	378	314	497	462	635	523	800	549	670	846	1551	954	424	382	1	1	1	1	1	16.07899475	16.04377365	16.11987877	16.00924492	16.13597298	16.07899475	16.0885067	16.02244949	16.03159523	15.94988346	15.99823475	16.02244949	16.18589592	16.12171745	16.22681808	16.2198143	16.16206741	16.18589592	16.07536697	16.11096764
YDL008W	426	421	615	613	255	334	464	787	818	969	682	675	194	208	369	228	251	274	398	524	696	479	191	206	1	1	1	1	1	16.74010658	16.76787186	16.52737999	16.70511627	16.60955429	16.70511627	16.85593605	16.40166283	16.61400032	16.6876297	16.6818676	16.6818676	16.84850883	16.40353584	16.47167778	16.80734825	16.27818108	16.47167778	16.81480026	16.33228874
YDL007W	2920	2576	2896	2753	1483	2031	2420	3653	2767	3191	2967	3145	1083	918	1330	1850	1888	1381	1041	1679	2203	1456	665	730	1	1	1	1	1	19.92990685	19.96518898	19.96186066	19.94942284	19.94029045	19.94942284	20.02899742	19.88455582	19.98348808	19.94646072	19.87466049	19.94646072	19.92580986	19.82392502	20.01353645	20.00164986	19.91487312	19.92580986	20.02726173	19.97035789
YDL006W	618	665	862	836	334	513	608	968	1000	992	676	767	145	144	197	122	191	259	227	238	371	229	100	82	1	1	1	1	1	17.8714447	17.88670349	18.02849007	17.89070892	17.8213768	17.88670349	17.86852455	17.64447212	17.79946899	17.78827095	17.74962234	17.78827095	17.73061371	17.89070892	17.84822845	17.87902451	18.05054855	17.87902451	17.92650223	17.93562126
YDL005C	967	858	960	932	648	817	692	1045	788	1107	759	764	649	553	844	852	1039	974	915	1126	1560	977	400	338	1	1	1	1	1	15.86087132	15.75293827	15.59386826	15.67729378	15.5445919	15.67729378	15.77308941	15.57210827	15.72216702	15.585989	15.93021965	15.72216702	15.70009708	15.47226334	15.40147877	15.5445919	15.71938229	15.5445919	15.79806328	15.52333641
YDL004W	1000	817	888	864	645	732	677	1090	833	943	902	749	1308	1196	1432	1217	1801	2000	1576	1803	2282	1452	786	739	1	1	1	1	1	14.71406746	15.02613735	14.73895073	14.92989445	14.79822159	14.79822159	14.72940636	15.01665592	15.08825779	14.92196941	15.00303268	15.00303268	14.83535767	14.87585735	14.6785984	14.9078064	15.21866512	14.87585735	14.51526451	14.82336044
YDL003W	1169	1164	1058	818	590	274	695	1010	3254	2838	999	1022	447	459	387	360	629	250	340	430	1726	1019	144	198	1	1	1	1	1	15.17064857	15.02218819	15.40432358	15.23605442	15.17813015	15.17813015	15.33397007	15.1665926	15.15905094	15.2620554	15.02613735	15.1665926	15.09554195	15.30850029	15.14758968	15.10668087	14.72231102	15.10668087	14.35269356	15.29508209
YDL002C	914	832	1153	971	468	718	921	1196	1329	1547	977	1004	330	338	449	367	539	492	460	639	765	517	175	216	1	1	1	1	1	18.59071922	18.60863876	18.65305519	18.53972435	18.55514526	18.59071922	18.66265488	18.62740135	18.62740135	18.50468254	18.59299469	18.62740135	18.61595917	18.65102768	18.5845356	18.58652878	18.80254555	18.61595917	18.74531746	18.64927483
YDL001W	663	575	774	739	429	531	536	877	756	1018	690	593	193	183	267	248	307	274	272	375	487	353	119	119	1	1	1	1	1	18.54878044	18.55404282	18.58184433	18.66124535	18.56681061	18.56681061	18.53497505	18.48875427	18.52107048	18.54060555	18.63700485	18.53497505	18.68921089	18.67934036	18.42455482	18.33339882	18.66974258	18.66974258	18.53391075	18.48779106
YDR001C	8066	6830	8020	7275	3746	9517	5804	8319	5704	6159	6276	4382	2461	2040	2452	2334	3050	9201	2601	3213	2953	2053	1527	1408	1	1	1	1	1	20.83258629	20.88811684	20.95160103	20.96655273	20.88434982	20.88811684	20.97729683	21.01532555	21.00458717	21.03136444	21.02205276	21.01532555	20.60138702	20.70357704	20.5836792	20.57234573	20.83591461	20.60138702	20.90964699	20.92503738
YDR002W	4470	3690	4981	4625	2423	2409	4741	5372	4939	5378	4309	5133	1762	1498	2433	1738	2071	1618	2462	3398	4005	2444	1227	1319	1	1	1	1	1	20.70667267	20.65279198	20.57234573	20.6437149	20.61562729	20.6437149	20.84579659	20.87439537	20.84579659	20.82650375	20.78613281	20.84579659	20.9552269	20.84869576	20.87439537	20.85115051	20.81197357	20.85115051	20.78315926	20.81816864
YDR003W	781	773	831	815	427	788	700	1067	805	929	968	973	531	466	643	724	888	1044	634	943	1020	664	290	374	1	1	1	1	1	17.71360397	17.63342285	17.57725906	17.69535255	17.74536133	17.69535255	17.50325012	17.79068947	17.58077621	17.58731842	17.75723457	17.58731842	17.57960701	17.56831932	17.45529556	17.50221252	17.40826988	17.50221252	17.6367588	17.70939064
YDR005C	1717	1559	1914	1910	1082	1480	1386	2146	2096	2621	1559	1423	418	373	541	762	727	710	624	603	1066	660	258	254	1	1	1	1	1	17.86852455	17.84342575	17.80388832	17.76268959	17.80388832	17.80388832	17.84456062	17.82487297	17.94206047	17.82697487	17.93942451	17.84456062	17.92831993	17.87902451	17.56616592	17.59177399	17.7662735	17.7662735	17.59274864	17.61897659
YDR006C	3158	2604	2994	2792	1935	3000	2383	2895	2142	2495	1530	1977	930	786	1112	1440	1354	1452	1192	1372	1703	1180	523	500	1	1	1	1	1	18.49350357	18.52939224	18.56292725	18.47198105	18.50643539	18.50643539	18.50148392	18.51143646	18.56420708	18.5024662	18.58936691	18.51143646	18.47971916	18.47707939	18.31645012	18.33683777	18.64010239	18.47707939	18.43963051	18.53275108
YDR007W	699	635	972	917	359	509	748	1113	1041	1175	800	984	187	157	268	190	208	229	294	232	590	312	148	140	1	1	1	1	1	15.53047085	15.59767342	15.43630219	15.49771309	15.49473953	15.49771309	15.70708752	15.60087395	15.56431007	15.44759369	15.46442795	15.56431007	15.3020153	15.34830475	15.23116589	15.34125805	15.69053364	15.34125805	15.8174448	15.8174448
YDR011W	4645	3835	5513	5231	2526	5469	4530	6913	3737	4425	4788	3853	875	696	1307	1554	1394	1808	1343	1743	1424	932	585	587	1	1	1	1	1	19.59744263	19.60114288	19.54503632	19.51869392	19.51428032	19.54503632	19.62088013	19.60114288	19.50721741	19.5221653	19.62384415	19.60114288	19.54503632	19.59744263	20.08912468	20.14033318	19.37817192	19.59744263	19.91006088	19.89861679
YDR012W	4989	3247	5548	4935	3705	4073	3754	4030	3247	4241	2317	2048	6467	5304	9572	9122	8951	5339	9305	10237	10452	7906	3950	3592	1	1	1	1	1	18.75884438	18.7550354	18.80982399	18.75071144	18.76713562	18.75884438	18.74971962	18.89515877	18.71438599	18.77018929	18.73522949	18.74971962	18.8656559	18.82606125	19.15876389	19.19154167	18.98147964	18.98147964	18.86227798	18.9083252
YDR013W	316	353	442	413	211	204	346	482	628	712	410	469	182	149	246	152	218	180	211	349	601	334	111	124	1	1	1	1	1	15.62778759	15.60399342	15.80670357	15.6429491	15.61389065	15.62778759	15.62510395	15.6429491	15.61389065	15.59767342	15.66137123	15.62510395	15.74917316	15.77066422	15.79258633	15.67081451	15.77840042	15.77066422	15.64907551	15.68800545
YDR014W	711	589	793	783	327	502	585	790	827	897	646	638	127	123	175	153	195	191	203	286	351	213	64	91	1	1	1	1	1	16.00419426	16.00212288	16.07899475	16.01670647	15.98692131	16.00419426	15.83841419	16.19788361	15.89335728	15.95969009	16.03375053	15.95969009	15.98920441	16.03536415	16.10622787	16.09464455	15.73652172	16.03536415	15.95969009	16.1242218
YDR016C	373	448	564	584	263	326	487	698	946	969	569	761	117	157	284	203	209	258	239	229	456	289	135	89	1	1	1	1	1	16.71263695	16.68914604	16.57778549	16.63471794	16.63006783	16.63471794	16.728508	16.77168083	16.6876297	16.57434273	16.68603897	16.6876297	16.85593605	16.69326401	16.45318413	16.61264801	16.82747269	16.69326401	16.69215393	16.53077126
YDR017C	2474	1956	2352	2130	1320	2132	1757	2535	2691	3465	2042	2115	691	596	945	918	1022	909	923	1192	1913	1231	444	431	1	1	1	1	1	19.38520813	19.28216743	19.28098679	19.33106232	19.31197739	19.31197739	19.48161888	19.3753643	19.49608994	19.478508	19.63460922	19.48161888	19.81953812	19.67935181	19.26781654	19.25259781	19.54768562	19.54768562	19.33856201	19.24214935
YDR019C	2182	1964	2711	2122	782	1612	2210	2761	2030	2604	3641	3685	740	743	1057	1167	874	861	1135	1424	1118	929	1310	1218	1	1	1	1	1	20.61811447	20.6628437	20.69428253	20.68722725	20.71178055	20.68722725	20.82384682	20.88434982	20.72024727	20.86381721	20.73503494	20.82384682	20.65960693	20.68982124	20.73503494	20.71716499	21.06554604	20.71716499	21.1333828	21.16411018
YDR021W	540	392	812	612	301	394	700	720	628	737	562	535	88	67	135	112	93	49	143	196	207	130	73	70	1	1	1	1	1	17.92650223	17.92742348	17.93134499	17.89273643	17.90164185	17.92650223	17.95596886	17.98409271	17.96568871	17.84569359	17.97300339	17.96568871	17.7662735	17.724617	17.83815384	17.87572861	17.90516663	17.83815384	17.89504814	17.90516663
YDR022C	437	396	477	494	315	442	300	526	377	513	419	330	223	188	300	240	308	395	316	494	175	120	161	136	1	1	1	1	1	14.52689743	14.49555969	14.59697437	14.72940636	14.72231102	14.59697437	14.5457859	14.66838169	14.43304825	14.43304825	14.37610817	14.43304825	14.46472073	14.57958126	14.11493874	14.03379726	14.76258945	14.46472073	14.57958126	14.55162525
YDR023W	4329	3453	5265	4368	2358	2580	4372	5317	5803	6492	4021	3985	1885	1478	2413	2103	2476	1544	2445	2921	3939	2616	1060	1107	1	1	1	1	1	21.33078194	21.3028183	21.28243446	21.30760765	21.33895302	21.30760765	21.36258507	21.31035995	21.28581238	21.32247543	21.3028183	21.31035995	21.37173843	21.39114571	21.41566467	21.42464638	21.30760765	21.39114571	21.27764893	21.23935318
YDR025W	2263	1480	1969	1805	1909	1753	1405	1800	1054	1529	1083	892	4459	3501	6395	6817	6275	4987	6080	6418	6155	4487	2285	2082	1	1	1	1	1	20.82079506	20.78315926	20.7531147	20.66910553	20.74140358	20.7531147	20.68982124	20.70948601	20.71455002	20.70104218	20.62211609	20.70104218	20.61562729	20.71178055	20.96088219	20.96088219	20.68546486	20.71178055	20.74699783	20.78045654
YDR026C	1238	1023	1676	1342	676	990	1198	1629	1814	2134	1646	1330	139	147	332	260	190	185	254	380	532	461	111	145	1	1	1	1	1	17.54203033	17.52937698	17.56383705	17.58531761	17.49475479	17.54203033	17.60853577	17.81900406	17.56616592	17.59396935	17.60532188	17.60532188	17.6423645	17.82241821	17.69845009	17.66310692	17.62563896	17.66310692	17.55207062	17.72945786
YDR027C	2482	2507	3117	2870	1390	2096	2248	3587	3649	3983	2819	2648	541	534	757	680	712	682	707	978	1302	978	320	322	1	1	1	1	1	18.36726189	18.32172394	18.30376244	18.32795143	18.31015968	18.32172394	18.35720444	18.21086502	18.28380394	18.26818466	18.40837669	18.28380394	18.42840195	18.37429237	18.22995758	18.23495102	18.42716217	18.37429237	18.36105728	18.27732277
YDR028C	4001	3363	4433	4229	1982	4146	2912	4463	4097	4805	4025	3502	986	749	1329	1683	1391	1873	1210	1619	2078	1292	562	581	1	1	1	1	1	19.58674622	19.54899216	19.65673065	19.6456337	19.60657501	19.60657501	19.6766777	19.74617577	19.65091133	19.63749695	19.62688255	19.65091133	19.52333832	19.76259041	19.70590973	19.71892738	19.51104927	19.70590973	19.61793327	19.67046928
YDR030C	1014	1077	1176	1115	550	1083	1083	1531	933	1190	844	985	272	262	483	328	379	684	473	530	583	448	204	176	1	1	1	1	1	13.01827049	13.01827049	13.12692738	13.04062271	13.04062271	13.04062271	13.04062271	13.23435211	13.21639442	13.14221954	12.979702	13.14221954	12.92490578	12.90800571	12.979702	12.89287853	13.38955975	12.92490578	13.10875607	13.21639442
YDR031W	539	634	719	669	310	415	766	1040	703	744	630	914	227	182	343	192	309	425	360	497	343	259	104	103	1	1	1	1	1	19.0421257	19.10896301	19.02646637	18.94556427	18.8835144	19.02646637	19.00444603	18.87025833	19.00521278	18.95572281	19.08582687	19.00444603	18.79669952	18.66693497	18.52302361	18.50038528	19.04620743	18.66693497	19.01049423	18.99628639
YDR032C	2563	2176	2396	2546	1498	2402	2083	3265	1913	1964	2151	1766	2921	2564	4114	2885	3426	5071	4482	4694	4616	2724	2082	2070	1	1	1	1	1	20.1445446	20.18387794	20.20156479	20.26676559	20.25625801	20.20156479	20.14939308	20.28802872	20.25424767	20.27050781	20.25829315	20.25829315	19.93634415	19.94029045	19.92029762	19.90877342	20.1445446	19.93634415	20.22910309	20.27864265
YDR033W	4174	2788	3295	3065	1319	3133	1418	1590	1259	1894	1539	1177	4008	3138	4681	3863	3144	5871	2442	2086	2568	2054	1397	1229	1	1	1	1	1	19.05849838	19.11011887	19.13233185	19.20616722	18.81492233	19.11011887	18.5845356	18.41851234	18.5024662	18.76816368	18.54610825	18.54610825	18.38349533	18.46442604	18.68281555	18.77957153	18.73113632	18.68281555	18.72769356	18.61858177
YDR034C	2878	2593	4356	3336	1696	2012	2603	4030	5123	5018	3850	3161	293	295	520	458	465	388	530	524	1076	794	284	240	1	1	1	1	1	14.31532574	14.29035664	14.36656094	14.20560455	14.17571735	14.29035664	14.21167946	14.2203846	14.31532574	14.25547981	14.29035664	14.25547981	14.4395895	14.50004864	14.19553661	14.30715084	14.14090729	14.30715084	14.2203846	14.07126617
YDR035W	1552	1255	1934	1725	877	953	1586	1823	991	1142	1599	1394	1306	1103	1791	2096	2178	1197	1638	1853	1912	1214	792	809	1	1	1	1	1	20.79530907	20.75885201	20.74436378	20.62498856	20.70357704	20.74436378	20.82650375	20.75013733	20.61811447	20.60138702	20.48719025	20.61811447	20.78613281	20.68299103	20.99822235	20.99377251	20.53351402	20.78613281	20.86876488	20.7638855
YDR036C	749	628	618	693	448	484	385	606	448	565	434	369	510	409	629	707	725	463	638	750	850	616	279	294	1	1	1	1	1	19.00521278	19.04512215	18.9943409	18.97650528	19.00521278	19.00521278	19.0881176	18.88068581	18.98771286	18.97964668	18.92818832	18.97964668	19.11411667	19.01944351	18.96770477	18.93670845	19.39045525	19.01944351	18.90555382	18.8417263
YDR037W	5835	3821	6637	5497	3002	3299	5749	5596	3544	3737	3375	2809	1878	1343	2574	2523	2515	947	2653	2961	2723	1909	1160	1030	1	1	1	1	1	21.47605324	21.48443222	21.32720757	21.29351616	21.37173843	21.37173843	21.53809929	21.49580765	21.40016937	21.35325241	21.40559578	21.40559578	21.548769	21.46634674	21.77338219	21.85271835	21.36258507	21.548769	21.41566467	21.39562988
YDR038C	12393	11974	14897	12761	4714	6658	11347	15737	22740	20368	22504	22509	2606	2178	2587	2799	2421	2097	2509	3031	4892	2818	3062	2993	1	1	1	1	1	19.53369522	19.45260429	19.5314045	19.4948349	19.57475662	19.5314045	19.39720726	19.73505783	19.57139015	19.58152199	19.56507111	19.57139015	19.71641541	19.89077568	19.56601524	19.59744263	19.62972832	19.62972832	19.14738083	19.50500679
YDR039C	13520	13271	15999	13892	5045	7268	12244	16986	24885	22042	24701	25090	2763	2353	2722	2881	2581	2261	2632	3234	5180	3015	3326	3268	1	1	1	1	1	19.53369522	19.45260429	19.5314045	19.4948349	19.57475662	19.5314045	19.39720726	19.73505783	19.57139015	19.58152199	19.56507111	19.57139015	19.71641541	19.89077568	19.56601524	19.59744263	19.62972832	19.62972832	19.14738083	19.50500679
YDR041W	1330	1389	1679	1495	590	841	1194	1988	1993	2193	2375	2384	340	301	532	509	388	387	484	589	685	460	278	243	1	1	1	1	1	15.07903862	15.06718445	15.21866512	14.97712231	14.98018074	15.06718445	14.66299725	15.19785595	15.03851223	15.03010082	14.94196415	15.03010082	14.84290218	14.89676476	15.73078728	15.71305466	15.12913322	15.12913322	14.64822483	14.83061218
YDR044W	463	348	637	542	316	249	560	760	541	605	693	612	390	336	744	694	715	325	810	874	906	601	429	454	1	1	1	1	1	17.9594574	17.89796257	17.87677002	17.92220879	18.02408409	17.92220879	18.01356888	18.12758255	18.04000473	18.01179504	17.83511162	18.01356888	17.71504021	17.70733452	18.13941956	18.17228508	17.46336937	17.71504021	17.89377594	18.03120232
YDR045C	341	296	494	456	256	235	417	559	479	593	386	414	144	119	248	256	268	118	253	248	380	278	98	80	1	1	1	1	1	16.20015335	16.16987419	16.15342522	16.25108337	16.22165298	16.20015335	16.09464455	16.24171448	16.2286377	16.25449562	16.20400047	16.2286377	16.22327614	16.26150322	16.24701881	16.2286377	16.34819794	16.24701881	16.0611763	16.16206741
YDR047W	323	268	419	445	227	331	353	539	363	519	313	299	220	168	346	340	274	275	414	361	495	373	158	156	1	1	1	1	1	19.48980141	19.39156532	19.37082291	19.5013752	19.47712135	19.47712135	19.44426537	19.42719841	19.54390717	19.54261589	19.61063576	19.54261589	19.46029663	19.43231583	19.40644455	19.41770363	19.41259766	19.41770363	19.49303818	19.42719841
YDR049W	889	772	1161	954	514	801	809	1084	887	1070	831	736	193	195	417	577	334	272	359	396	515	367	169	166	1	1	1	1	1	18.64572906	18.59773827	18.65633202	18.66619682	18.64010239	18.64572906	18.70301628	18.60609627	18.69190598	18.70495224	18.68809128	18.69190598	18.76209259	18.91548729	18.70851517	18.66619682	18.55636024	18.70851517	18.61461449	18.47325134
YDR050C	16172	12283	20972	18295	8675	10626	18034	23003	23379	27874	15380	12118	10973	9693	19102	13524	13369	15976	22558	21539	28295	20061	9563	8955	1	1	1	1	1	22.45209694	22.51217842	22.45209694	22.53128815	22.51217842	22.51217842	22.46869469	22.7069912	22.5994854	22.55238914	22.41134644	22.55238914	22.55238914	22.58135796	22.39925957	22.43939018	22.43939018	22.43939018	22.46869469	22.55238914
YDR051C	826	780	887	948	579	706	926	1225	878	1110	785	889	362	358	475	420	597	603	484	859	699	460	164	197	1	1	1	1	1	18.35126305	18.34171867	18.29926872	18.23311806	18.23667145	18.29926872	18.27644539	18.35416031	18.30630112	18.22754478	18.20006752	18.27644539	18.13047028	18.08424377	18.2256813	18.25332069	18.36105728	18.2256813	18.29388809	18.31210899
YDR052C	1281	1008	1458	1057	791	947	995	1334	1805	2055	1219	1034	337	327	563	528	553	409	506	616	1302	930	261	304	1	1	1	1	1	12.979702	12.80240536	12.9978838	12.81968307	12.89287853	12.89287853	13.06768703	12.68588638	12.86273766	12.7791996	12.90800571	12.86273766	12.86273766	12.86273766	13.12692738	13.30814648	12.41820335	12.86273766	12.7791996	12.72484112
YDR054C	1264	864	1418	1212	821	1133	868	1263	1016	1392	1103	796	653	609	1008	1007	1125	1007	1080	1476	1783	1252	457	428	1	1	1	1	1	17.09776688	17.06346512	16.939785	17.0425415	17.01179504	17.0425415	17.12444687	17.16064835	17.05966949	17.0669899	17.07793999	17.07793999	17.13169098	16.94280052	17.11787987	17.19814301	16.741642	17.11787987	16.74603653	16.7094574
YDR055W	691	505	618	581	382	875	280	398	492	631	860	756	680	560	905	1579	933	1314	496	533	1222	795	735	770	1	1	1	1	1	17.31269836	17.38249016	17.36399078	17.30361938	17.18852615	17.31269836	17.4528656	17.2964344	17.29911613	17.44535828	17.37683678	17.37683678	16.86005592	17.146698	17.26093864	17.30734634	17.33765411	17.26093864	17.32008171	17.26620102
YDR057W	1028	930	1178	1121	496	672	930	1432	1021	1290	1034	1053	324	293	423	440	446	495	571	740	695	437	213	183	1	1	1	1	1	18.28256798	18.29604149	18.23206329	18.30294037	18.39682388	18.29604149	18.26542091	18.24123764	18.23905373	18.28041458	18.23206329	18.24123764	18.29604149	18.15662193	18.28150749	18.26066971	18.20833969	18.26066971	18.23793602	18.22754478
YDR058C	518	544	646	676	285	449	510	733	720	771	597	689	206	200	309	299	241	360	253	377	510	290	139	141	1	1	1	1	1	17.20880318	17.13169098	17.10968781	17.12600899	17.25032234	17.13169098	17.22782898	17.09694481	17.23047447	17.17777634	17.22653198	17.22653198	17.40619087	17.35589027	17.03426933	17.01759529	17.31583595	17.31583595	17.09318733	17.0545826
YDR060W	3646	2776	4978	3120	1809	2895	4034	3845	4234	4315	2809	2891	371	285	491	479	599	363	531	643	890	611	185	149	1	1	1	1	1	19.3412056	19.39545441	19.3031826	19.25601959	19.31330299	19.31330299	19.29861069	19.52484894	19.38032532	19.36693382	19.28216743	19.36693382	19.1068325	19.33599281	19.64278603	19.6901226	19.32285881	19.33599281	19.2759285	19.40644455
YDR062W	1853	1536	2455	2011	1040	1424	1573	2061	2449	2610	2117	1786	684	603	1107	1189	1082	1151	808	998	1646	1121	510	508	1	1	1	1	1	18.72872162	18.66974258	18.74876022	18.82606125	18.84760666	18.74876022	18.65986633	18.66389275	18.65102768	18.82837677	18.7098217	18.66389275	18.9353981	18.86861038	18.84574699	18.79783821	18.60188866	18.84574699	18.55404282	18.55872154
YDR063W	457	329	566	480	248	408	302	506	428	492	392	266	478	384	630	697	758	700	691	851	1085	638	188	197	1	1	1	1	1	17.57547951	17.69962883	17.6434021	17.72945786	17.65284348	17.65284348	17.80287743	17.73165131	17.80388832	17.68943214	17.8714447	17.80287743	17.70733452	17.64447212	17.52795219	17.56731606	17.80492783	17.64447212	17.84998894	17.82782936
YDR064W	3768	2521	3659	3047	2574	2530	2550	3038	2431	3221	2125	1547	7087	5694	10575	6787	10889	6312	10611	13667	13873	9264	2382	2356	1	1	1	1	1	20.75615501	20.74140358	20.78960228	20.78045654	20.78315926	20.78045654	20.6628437	20.85375023	20.68075371	20.73503494	20.68299103	20.68299103	20.66566849	20.78613281	21.01532555	20.9552269	20.72502136	20.78613281	20.73155212	20.83258629
YDR066C	196	182	283	296	106	202	207	278	245	269	187	163	101	109	219	187	181	201	217	267	332	200	67	70	1	1	1	1	1	16.494524	16.52880287	16.62556267	16.48118591	16.45471191	16.494524	16.36411858	16.53453445	16.43116188	16.44662857	16.60696983	16.44662857	16.44447899	16.49778175	16.63471794	16.52737999	16.28434753	16.49778175	16.51303864	16.76109505
YDR068W	778	616	937	867	532	713	788	1152	741	1072	843	761	315	303	559	417	474	513	645	991	737	483	218	205	1	1	1	1	1	18.42602921	18.28746414	18.27420235	18.31210899	18.31645012	18.31210899	18.6107235	18.27021408	18.39125633	18.20833969	18.64572906	18.39125633	18.53785324	18.29524994	18.33339882	18.39125633	18.11460876	18.33339882	18.44076538	18.10026169
YDR069C	1708	1696	1614	1825	944	1941	1376	1955	1615	1933	1265	1691	330	288	461	551	532	567	527	528	721	562	237	207	1	1	1	1	1	18.06381416	18.23793602	18.28918839	18.13829803	18.18058777	18.18058777	17.93625259	18.25974083	18.10950851	18.18760681	18.12849426	18.12849426	17.93625259	18.19125557	17.96240425	17.95810127	18.12388229	17.96240425	18.03743553	18.32172394
YDR070C	3782	3196	1930	2232	2255	4217	1630	2810	85	80	850	568	4235	4603	3830	2728	4489	11107	5043	6997	202	186	865	731	1	1	1	1	1	18.76921272	18.86227798	18.69190598	18.95865059	18.55294609	18.76921272	18.30154419	18.08191872	18.34861946	18.5845356	18.49806595	18.34861946	17.63249588	17.63572502	18.07133293	18.15262413	18.36437988	18.07133293	19.21412849	18.9484539
YDR071C	1120	979	1150	1164	841	900	895	1260	996	1381	982	962	798	647	1068	1225	1283	899	1078	1404	1624	951	468	460	1	1	1	1	1	20.13459015	20.16728973	20.10350418	20.14033318	20.13040352	20.13459015	20.21391678	20.18196678	20.1772747	20.24090767	20.13832664	20.18196678	20.20762825	20.11658096	20.22312737	20.20380402	20.11914825	20.20380402	20.17292595	20.14939308
YDR073W	296	216	362	278	170	224	237	295	494	577	291	257	169	139	281	285	255	275	298	252	510	349	102	111	1	1	1	1	1	13.14221954	12.979702	12.7791996	12.66527176	12.68588638	12.7791996	12.72484112	12.86273766	12.7791996	12.8377409	12.49747944	12.7791996	13.06768703	12.66527176	13.29568768	13.10875607	12.70688438	13.06768703	12.68588638	12.87790203
YDR074W	9760	8026	8184	7529	5551	13122	5536	8506	3311	4099	4459	3831	5856	4713	6008	6552	9343	16873	5700	7338	3427	2587	1817	1734	1	1	1	1	1	22.13042831	22.17450333	22.20678139	22.16406441	22.10701942	22.16406441	21.96219826	22.1193943	22.1193943	22.15358925	22.13042831	22.1193943	21.7196064	21.90381432	21.60647964	21.58259773	22.06839943	21.7196064	22.13042831	22.265625
YDR075W	1074	901	1500	1180	638	719	1312	1564	1246	1381	1057	970	261	244	375	307	391	309	446	589	699	461	183	201	1	1	1	1	1	17.6423645	17.67852783	17.6826458	17.68710518	17.66216469	17.67852783	17.65571594	17.67213821	17.84822845	17.67462349	17.77378845	17.67462349	17.80597878	17.7662735	17.60734367	17.67326546	17.68157387	17.68157387	17.57051086	17.62454224
YDR076W	572	629	794	637	319	285	637	978	1177	1224	786	878	200	171	195	213	347	118	230	305	480	331	83	119	1	1	1	1	1	14.75837517	14.80593014	14.76749039	14.64822483	14.94577026	14.76749039	14.65740013	15.06718445	14.72231102	14.84672451	14.32246399	14.72231102	14.91151905	14.82336044	15.46442795	15.26561451	14.82336044	14.91151905	14.55755997	14.99226761
YDR079W	413	295	384	475	299	381	320	558	313	360	334	316	270	267	535	479	443	467	597	820	572	406	179	171	1	1	1	1	1	17.0136013	17.04602242	17.09694481	17.08681107	17.08052063	17.08052063	16.82027435	17.16348267	16.99233246	17.18708229	16.89414597	16.99233246	16.78227615	16.890028	16.87107277	16.72941971	16.83750725	16.83750725	16.80007362	17.01630211
YDR080W	2006	1916	2526	2261	1040	1654	1951	3018	2790	2965	1924	2051	307	277	465	488	517	647	498	750	711	492	199	188	1	1	1	1	1	17.37077713	17.39494705	17.44415092	17.44415092	17.35704994	17.39494705	17.44415092	17.26093864	17.32338524	17.32452011	17.46558762	17.32452011	17.46700668	17.47412109	17.28825188	17.32713509	17.4864006	17.46700668	17.45633698	17.31363297
YDR081C	1665	1470	2223	1962	930	1362	1825	2342	2193	2392	1890	1814	463	384	698	844	787	689	754	927	1131	733	359	376	1	1	1	1	1	19.0117054	18.94206047	19.02046013	18.96292114	19.01372528	19.0117054	19.02824974	19.00444603	19.0704155	18.97048569	19.14512253	19.02824974	19.00634003	19.04414177	18.97048569	18.91344833	18.80515099	18.97048569	18.7869873	18.81866455
YDR083W	898	616	1167	790	512	752	999	943	629	864	662	603	171	116	259	239	242	157	231	242	329	183	75	86	1	1	1	1	1	18.09634018	18.04449272	18.10613632	18.09012985	18.05395889	18.09012985	18.1534977	18.14222336	18.00168037	18.17144585	18.02544022	18.14222336	17.83511162	17.83315468	18.30776787	18.27732277	17.97382164	17.97382164	18.26649666	18.24780846
YDR084C	333	248	327	262	166	255	212	342	245	370	278	136	606	475	806	1173	1078	769	683	1006	1309	785	296	321	1	1	1	1	1	17.12085533	17.13617706	17.0136013	17.07014656	17.08681107	17.08681107	17.0136013	16.99926567	16.92965126	16.98670006	17.18583298	16.99926567	17.24474525	17.05966949	16.88758659	16.87697983	17.0669899	17.05966949	17.08358955	17.08464813
YDR086C	560	312	414	380	417	329	265	403	402	547	360	281	654	607	1001	526	808	605	885	1318	1925	1134	398	374	1	1	1	1	1	18.20729065	18.31015968	18.1892395	18.12963295	18.16851234	18.1892395	18.27732277	18.13941956	18.16945076	18.15662193	18.11854362	18.15662193	18.22995758	18.12963295	18.23905373	18.31829834	18.08308411	18.22995758	18.11854362	18.06158257
YDR087C	823	725	1280	951	519	576	1226	1166	1059	1022	672	817	289	223	357	315	472	204	438	361	473	299	127	103	1	1	1	1	1	17.43577194	17.57211876	17.37577629	17.41066933	17.47539139	17.43577194	17.38725281	17.47650909	17.57327843	17.48149872	17.51831818	17.48149872	17.45187187	17.42982292	17.61683846	17.64447212	17.48971558	17.48971558	17.51831818	17.69106865
YDR088C	451	366	566	459	290	394	390	596	407	519	487	466	163	150	273	290	294	239	292	428	408	216	105	113	1	1	1	1	1	19.14512253	19.14886475	19.12164307	19.27703857	19.16093826	19.14886475	19.11823273	19.17319298	19.13046074	19.20616722	19.12164307	19.13046074	19.19059944	19.23116112	19.10199928	19.05510902	19.18846893	19.18846893	19.06656647	19.07540131
YDR089W	1309	1278	2392	1899	750	1361	1323	1887	5386	4929	3829	3172	311	259	280	230	430	563	387	410	789	488	323	317	1	1	1	1	1	18.6221714	18.73240852	18.51407814	18.75884438	18.74417114	18.73240852	18.79568291	19.09336853	18.91548729	18.82967949	18.66265488	18.82967949	18.90656662	18.83574677	18.83158684	18.89851189	18.41735077	18.83574677	18.65986633	18.65633202
YDR090C	919	860	1414	1233	492	745	805	1620	3217	3941	2425	1664	533	441	814	874	617	528	588	713	2552	1702	550	520	1	1	1	1	1	13.88817596	13.85052681	14.02198315	13.91194439	13.80856514	13.88817596	13.91194439	13.72150517	13.47531033	13.75279999	13.75279999	13.75279999	13.68589783	13.45898151	13.62733841	13.62733841	13.92392731	13.62733841	14.04556561	14.00695419
YDR091C	1767	1390	1864	1625	1171	1636	1465	1627	1304	1788	1006	890	1027	842	1396	1499	1748	1248	1460	1502	2323	1409	459	443	1	1	1	1	1	21.06241608	21.01842308	21.05476761	21.08661842	21.07448006	21.06241608	21.10024834	21.05216026	21.12803078	21.12803078	21.1166954	21.1166954	21.15353584	21.1166954	21.19044685	21.1333828	21.03136444	21.1333828	21.01532555	20.9822197
YDR092W	485	397	481	466	333	319	316	451	389	502	467	356	629	514	837	805	1030	623	839	1054	1612	1043	508	524	1	1	1	1	1	17.90516663	17.94488525	17.96892738	17.92742348	17.85915756	17.92742348	17.97595978	17.88225365	17.96790695	18.0037117	17.96458817	17.96790695	17.95194435	17.85482979	17.91071892	17.94903564	17.93042755	17.93042755	18.0319519	18.01282501
YDR093W	2167	1906	3200	2561	1051	1370	2408	3341	4025	4089	2943	2627	357	298	508	576	568	270	534	687	905	700	325	277	1	1	1	1	1	19.37402534	19.32912827	19.38342094	19.29488564	19.35730934	19.35730934	19.28515434	19.32912827	19.25451088	19.28098679	19.15442657	19.28098679	19.29599953	19.34876442	19.47070694	19.46029663	19.08211327	19.34876442	19.21774483	19.21774483
YDR096W	1136	1007	693	864	903	1672	514	751	592	784	401	517	958	774	986	1234	1652	2235	1002	1201	1697	1052	368	415	1	1	1	1	1	19.19273949	19.17780304	19.0881176	19.2533474	19.18951607	19.18951607	19.23750305	19.19594574	19.31197739	19.29334641	19.30960846	19.29334641	19.21647453	19.12453461	18.94656944	18.93989372	19.19389915	19.12453461	19.29741478	19.18463898
YDR097C	1708	1695	1935	1937	781	648	1446	2063	3098	3069	1609	1964	240	205	300	374	453	173	236	379	814	525	156	166	1	1	1	1	1	19.60511017	19.59744263	19.54261589	19.57475662	19.61530113	19.59744263	19.52801895	19.50721741	19.57597351	19.51740074	19.52025032	19.52025032	19.64011765	19.64428139	19.59142303	19.54768562	19.32678223	19.59142303	19.29203033	19.3107872
YDR098C	778	591	872	816	445	583	711	926	864	971	782	687	463	426	753	684	656	662	749	799	1143	789	369	338	1	1	1	1	1	17.80052948	17.83511162	17.79477119	17.8527317	17.86513901	17.83511162	17.820261	17.77043915	17.7465229	17.75176239	17.85673523	17.77043915	17.91602898	17.75723457	17.88225365	17.95194435	17.84998894	17.88225365	17.80597878	17.74227333
YDR099W	2213	1777	1610	1794	1736	1902	1263	1973	1474	1925	1415	1109	5619	4503	7513	5802	8032	7143	7208	8653	12706	7925	3367	3341	1	1	1	1	1	19.95114136	19.9070549	19.95828819	19.77569389	19.86130905	19.9070549	19.89208412	19.83731842	19.88455582	19.7973423	19.73505783	19.83731842	19.83003235	19.79865456	19.68385696	19.64011765	19.69869232	19.69869232	19.77157021	19.72037315
YDR101C	2179	1704	3504	2241	1036	1646	2964	2470	2615	2410	1459	1457	410	253	530	639	494	271	521	513	586	395	186	183	1	1	1	1	1	19.56751633	19.55129623	19.62541008	19.54899216	19.56406784	19.56406784	19.44621658	19.60913849	19.49751854	19.56176376	19.38673782	19.49751854	19.35482597	19.55329323	19.81953812	19.7973423	19.41441154	19.55329323	19.4238739	19.55000877
YDR103W	1544	1366	1727	1660	838	1417	1229	1612	1517	1779	1246	1443	305	251	562	583	591	692	435	594	863	536	211	257	1	1	1	1	1	16.18207932	16.14051628	16.17629051	16.19788361	16.17828369	16.17828369	16.16206741	16.19445038	16.14523697	16.2286377	16.10622787	16.16206741	16.26709747	16.19788361	16.34991646	16.32851601	16.22523689	16.26709747	16.20400047	16.1682663
YDR107C	763	740	998	822	411	460	777	1188	1203	1115	856	742	246	240	355	331	402	306	377	469	612	412	174	184	1	1	1	1	1	18.01282501	17.87372017	17.82349205	17.88428116	17.89170074	17.88428116	18.05173302	17.86513901	17.83598518	17.85371971	17.94011307	17.86513901	17.93487549	17.76202011	17.9003849	17.95711327	17.82349205	17.9003849	17.87372017	17.6942215
YDR108W	838	651	896	809	450	653	624	983	859	1065	779	706	260	200	329	390	355	346	327	373	509	346	152	175	1	1	1	1	1	18.5876236	18.54325485	18.60702324	18.54950714	18.57662201	18.57662201	18.60304451	18.48649788	18.5694046	18.48512459	18.66886902	18.5694046	18.62504959	18.54238319	18.54713249	18.61461449	18.44076538	18.54713249	18.56097984	18.48303604
YDR109C	1084	831	1306	1115	520	813	1004	1528	968	993	903	811	254	230	273	211	349	441	288	340	283	190	132	114	1	1	1	1	1	17.42309761	17.47747421	17.40510941	17.4864006	17.41607857	17.42309761	17.39866447	17.39044571	17.46336937	17.42309761	17.48149872	17.42309761	17.6314621	17.56731606	17.46700668	17.50125885	17.74110413	17.56731606	17.51708794	17.48971558
YDR110W	1722	1585	2289	1908	856	1186	1935	2597	2340	2397	1706	2042	281	276	467	338	378	322	459	782	644	435	140	178	1	1	1	1	1	17.10968781	17.12600899	17.07793999	17.11115646	17.05092621	17.10968781	17.15397835	16.81886101	16.890028	16.84567261	17.14470863	16.890028	17.17192078	16.91993523	16.74458122	16.84056664	16.97103119	16.91993523	17.11341476	16.91580009
YDR113C	307	187	278	231	188	169	146	244	466	540	256	204	357	263	408	489	555	309	366	597	1348	743	233	227	1	1	1	1	1	13.38955975	13.41574287	13.59587574	13.40301991	13.30814648	13.40301991	13.4424963	13.04062271	13.10875607	13.21639442	13.29568768	13.21639442	12.7791996	13.10875607	13.14221954	13.08629799	13.42882633	13.10875607	13.41574287	13.62733841
YDR116C	393	371	484	442	282	387	367	507	371	459	345	322	234	222	536	533	360	401	514	541	575	448	211	180	1	1	1	1	1	18.01589966	17.99876595	18.07133293	17.91877747	17.94328117	17.99876595	17.93245316	18.04345322	18.08668709	18.07512283	17.97672462	18.04345322	17.83212662	17.83598518	18.47971916	18.57662201	17.79477119	17.83598518	17.97595978	18.09543228
YDR117C	558	449	686	583	346	401	434	732	723	814	600	499	256	208	295	270	281	225	341	337	578	392	190	138	1	1	1	1	1	19.44104958	19.41770363	19.45728302	19.48851585	19.46832848	19.45728302	19.38673782	19.49856377	19.50500679	19.49067307	19.41568947	19.49067307	19.51428032	19.52663231	19.46553612	19.40376091	19.3939724	19.46553612	19.3031826	19.39720726
YDR118W	926	890	1219	1140	439	630	1063	1431	1528	1650	1119	1229	178	164	316	247	232	226	330	445	494	328	122	129	1	1	1	1	1	13.83075714	13.79680634	13.84114552	13.75279999	13.83075714	13.83075714	13.79680634	14.1532774	13.99277115	13.84114552	13.98077297	13.98077297	13.75279999	14.07126617	14.02198315	14.0603466	13.93456841	14.02198315	13.89938068	14.09770012
YDR119W-A	359	414	440	447	173	682	355	503	616	743	660	615	256	289	362	246	264	900	429	375	787	605	263	205	1	1	1	1	1	16.94146538	17.00640678	17.03126144	17.10410309	17.03426933	17.03126144	16.97904015	17.11787987	17.18185425	17.15917969	17.07541466	17.11787987	17.09194946	17.16460419	17.36949158	17.32868958	17.11917305	17.16460419	17.21286392	17.2333622
YDR120C	1539	1309	2240	1740	881	1121	1840	2286	1799	2028	1621	1470	402	347	499	489	463	384	561	705	726	540	220	188	1	1	1	1	1	19.79603958	19.74481392	19.7146492	19.66473007	19.7845974	19.74481392	19.67385101	19.80545425	19.83003235	19.74008369	19.78971481	19.78971481	19.85414505	19.94322014	19.97190666	20.04145241	19.39720726	19.94322014	19.46029663	19.53543472
YDR121W	187	122	222	146	109	118	139	158	153	236	185	125	196	155	370	284	298	192	305	467	532	381	285	346	1	1	1	1	1	17.59177399	17.62088585	17.47013664	17.55340385	17.45529556	17.55340385	17.70218658	17.53689766	17.55820465	17.50486565	17.58858299	17.55820465	17.78416252	17.60307884	17.56383705	17.61823082	17.56616592	17.60307884	17.54737091	17.46222496
YDR122W	4058	3636	4439	4070	2191	4407	2877	4598	3536	3928	3479	2927	1136	990	1416	1524	1894	2238	1347	2070	2150	1503	717	671	1	1	1	1	1	20.05182266	20.08197403	20.03505325	20.01239014	20.02191734	20.03505325	20.04145241	19.92403603	19.99382782	19.99382782	20.00164986	19.99382782	19.95680809	19.96186066	19.87794304	19.90159416	20.09951019	19.95680809	20.12339401	20.08197403
YDR123C	350	335	477	406	260	537	207	389	354	435	322	280	198	209	339	384	312	393	342	364	500	334	133	147	1	1	1	1	1	16.24701881	16.18207932	16.12171745	16.17828369	16.16987419	16.17828369	16.62725639	16.39504051	16.2727356	16.49249268	16.12981987	16.39504051	16.38307953	16.18021393	16.50161362	16.11331749	16.04639435	16.18021393	16.21369171	16.03536415
YDR127W	6492	5593	8998	8464	3461	3887	6475	8950	6942	7186	6154	5435	1984	1521	2762	2755	2706	1209	2635	3195	2586	1771	1029	1054	1	1	1	1	1	22.39925957	22.41134644	22.41134644	22.265625	22.31819153	22.39925957	22.41134644	22.48990059	22.34884453	22.36235428	22.46869469	22.41134644	22.51217842	22.6782589	22.62985039	22.5994854	22.22078133	22.5994854	22.43939018	22.51217842
YDR128W	1919	1753	2366	2238	989	1488	1809	2722	2159	2342	1964	2033	330	327	514	400	426	575	496	716	721	456	227	224	1	1	1	1	1	18.52430344	18.55514526	18.53785324	18.4677124	18.46554756	18.52430344	18.5694046	18.43730927	18.49204254	18.38689995	18.57787323	18.49204254	18.56420708	18.5876236	18.72138977	18.7869873	18.66693497	18.66693497	18.50377274	18.41242218
YDR129C	3918	3327	3700	3534	2005	4628	3180	4744	4545	4924	4175	4170	2585	2061	2675	1934	2994	6313	2564	3307	4598	2967	1420	1544	1	1	1	1	1	21.38707161	21.36693764	21.37978363	21.49580765	21.47605324	21.38707161	21.38707161	21.34351349	21.49054146	21.57582092	21.46207047	21.46207047	21.51316643	21.50385475	21.21713638	21.19044685	21.45820045	21.45820045	21.36693764	21.32247543
YDR131C	723	708	1048	863	427	659	744	1197	1335	1442	920	997	196	179	294	310	268	349	307	343	487	284	135	127	1	1	1	1	1	14.86782551	14.87189388	14.86782551	15.13745689	15.10999107	14.87189388	15.2230196	14.98835373	15.29508209	15.09554195	15.53047085	15.2230196	15.59005737	15.39764786	14.66838169	14.77625561	15.43064976	15.39764786	15.07496357	14.80252743
YDR135C	4641	4258	5690	5571	1973	3273	4328	6615	5765	5842	5775	5450	1040	906	1234	1586	1293	1245	1135	1571	1933	1249	784	815	1	1	1	1	1	20.1539669	20.1445446	20.20380402	20.21832275	20.2336216	20.20380402	20.09274673	20.0577755	20.02726173	20.03505325	20.0069809	20.03505325	20.21592331	20.17987251	20.22910309	20.21592331	20.12141609	20.21592331	20.16310692	20.08565903
YDR137W	1000	948	1359	1145	562	810	978	1471	1738	1783	1224	1122	287	224	387	418	470	403	389	498	751	463	135	151	1	1	1	1	1	18.15548134	18.19618607	18.23495102	18.16758156	18.18418884	18.18418884	18.12189865	18.1812973	18.18841934	18.14133644	18.19195747	18.1812973	18.1534977	18.21301079	18.01776314	18.00551605	18.31742668	18.1534977	18.17629051	18.22096252
YDR138W	1089	897	1275	1162	659	718	863	1329	1105	1348	1018	913	372	322	530	546	519	360	496	633	744	452	205	201	1	1	1	1	1	19.38032532	19.38520813	19.39045525	19.37919998	19.38138962	19.38138962	19.43660545	19.34876442	19.4025116	19.37284851	19.44104958	19.4025116	19.48083305	19.42042351	19.42604637	19.4238739	19.4948349	19.42604637	19.34757423	19.31424332
YDR139C	738	657	853	834	381	545	786	1090	1067	1206	877	1218	418	393	641	854	586	497	637	826	1024	634	256	243	1	1	1	1	1	17.55340385	17.56616592	17.46700668	17.48034096	17.49219131	17.49219131	17.47013664	17.18583298	17.33428764	17.34025002	17.55724525	17.34025002	17.55207062	17.40374947	17.30361938	17.3102932	17.49961662	17.40374947	17.5649662	17.36293411
YDR140W	438	399	633	538	236	334	505	695	816	795	702	623	203	162	266	364	329	207	270	393	594	318	112	138	1	1	1	1	1	16.71104622	16.7063942	16.56303406	16.58608246	16.6172905	16.6172905	16.55625153	16.23949051	16.55625153	16.65166092	16.53453445	16.55625153	16.75924873	16.6002388	16.66711426	16.62405396	16.53630066	16.62405396	16.97732925	16.67061996
YDR141C	2741	2391	2942	3034	1454	2513	2127	3171	2596	3169	2313	2074	626	500	739	780	769	1161	814	1024	1211	870	387	393	1	1	1	1	1	19.23872566	19.24564552	19.27703857	19.36301041	19.34638977	19.27703857	19.32556915	19.25679398	19.24214935	19.27030182	19.42719841	19.27030182	19.47447586	19.42271805	19.20616722	19.12164307	19.28098679	19.28098679	19.26677704	19.19505119
YDR142C	598	637	1063	722	325	483	793	1104	1394	1308	892	879	176	184	281	276	343	285	346	362	526	300	137	128	1	1	1	1	1	15.94821072	16.00924492	15.96182537	15.98920441	16.03375053	15.98920441	16.02432442	16.1242218	16.07899475	16.15838814	16.07899475	16.07899475	16.01199913	15.94190407	15.82713795	15.84661579	15.86302471	15.86302471	15.99130058	16.02075577
YDR143C	854	707	883	862	513	675	565	879	806	1018	771	724	369	294	555	623	531	389	569	709	812	570	284	266	1	1	1	1	1	16.93544197	16.85326004	16.81315804	16.79019165	16.88597488	16.85326004	17.03585815	16.85898209	16.93357849	16.87859154	16.94280052	16.93357849	17.09997749	16.90248299	16.99325752	17.12085533	16.69612122	16.99325752	16.67579269	16.66919708
YDR144C	290	205	200	225	165	162	109	190	250	324	204	180	125	105	95	143	183	61	100	105	321	186	66	73	1	1	1	1	1	14.78933334	14.86417484	14.53454971	14.75837517	14.89676476	14.78933334	14.73895073	14.86417484	14.83923054	14.79407883	14.76258945	14.79407883	14.85528183	14.84290218	14.70238781	14.73441124	14.78933334	14.78933334	14.74314213	14.69352627
YDR145W	1376	1205	1443	1387	903	1179	915	1408	1211	1572	1138	1086	727	570	988	1223	1140	1073	844	1029	1342	814	449	498	1	1	1	1	1	19.87330627	19.88767624	19.83575249	19.77702522	19.80940628	19.83575249	19.87001228	19.76996994	19.83575249	19.77435303	19.84632111	19.83575249	19.859869	19.81953812	19.83731842	19.83731842	19.86251068	19.83731842	19.86593056	19.89077568
YDR146C	715	485	485	530	426	539	281	371	926	1072	619	656	579	428	471	575	857	724	310	456	1529	1042	293	344	1	1	1	1	1	15.91276646	15.85269833	16.06565857	15.96929169	15.93976688	15.93976688	15.92280197	15.88634586	15.93545437	15.93358994	15.85528088	15.92280197	15.91024971	15.927742	15.97751617	15.94988346	15.69351292	15.927742	15.83457565	15.80067635
YDR147W	985	972	1449	1143	487	746	906	1540	2161	2046	1325	1143	299	232	456	424	354	374	455	499	845	629	185	167	1	1	1	1	1	15.2420826	15.25679684	15.14758968	14.90037918	14.94196415	15.14758968	14.87585735	15.52024937	15.04549503	15.02613735	14.98357391	15.02613735	14.86782551	15.10668087	15.07066536	15.09178448	14.92989445	15.07066536	14.57353592	15.03454685
YDR148C	2265	1828	1878	1699	1240	1896	1267	1973	1182	1509	1500	822	2379	1890	2337	2591	3552	3727	2341	2971	2277	1620	1189	1059	1	1	1	1	1	19.75758362	19.83575249	19.81953812	19.83575249	19.79865456	19.81953812	19.80940628	19.7508831	19.88182449	19.8429203	19.88039398	19.8429203	19.594347	19.58890915	19.50721741	19.53768349	19.8414917	19.58890915	19.80373001	19.83003235
YDR150W	12103	9543	12263	10170	5991	11813	7678	11122	10190	10948	9193	6617	2915	2502	3043	3069	3332	5218	3097	4312	5058	3209	1704	1600	1	1	1	1	1	21.17727852	21.16796875	21.19353485	21.22851944	21.20398712	21.19353485	21.34968567	21.28581238	21.29858208	21.29351616	21.26747894	21.29351616	21.19044685	21.2591877	21.14870262	21.14159966	21.03949547	21.14870262	21.25148201	21.22851944
YDR152W	864	731	1224	988	550	833	876	1087	1016	1126	876	674	240	225	413	286	263	329	496	460	577	413	175	166	1	1	1	1	1	18.41962242	18.57551193	18.45502853	18.49709511	18.45178413	18.45502853	18.36437988	18.43343353	18.35416031	18.40966797	18.39037704	18.39037704	18.6117878	18.52710724	18.6117878	18.61595917	18.62740135	18.6117878	18.43730927	18.41962242
YDR153C	1349	1122	1357	1228	950	1394	988	1327	1214	1709	954	991	810	691	1327	1630	1700	1376	1246	1625	2156	1551	599	576	1	1	1	1	1	18.00091362	17.93245316	17.89796257	17.82579422	17.84998894	17.89796257	17.74536133	17.99395943	17.88560104	17.85730553	17.85730553	17.85730553	17.88854408	17.80789185	17.82910538	17.78416252	17.76537132	17.80789185	17.64004898	17.88031197
YDR155C	11445	9260	8223	8289	7085	8065	6259	10548	2899	3285	5674	3954	14119	12930	17756	14788	17517	19744	20621	21699	10533	7178	7696	6806	1	1	1	1	1	22.01077652	22.01077652	21.99944496	22.05760765	21.95372772	22.01077652	21.90381432	22.14234543	22.10701942	22.04436493	22.04436493	22.04436493	21.49054146	21.60139465	21.59513664	21.58857346	22.03549004	21.59513664	21.95372772	22.23168755
YDR156W	166	134	167	169	150	190	118	143	79	135	103	93	945	839	1211	1136	1788	1261	1166	2144	1812	1057	352	450	1	1	1	1	1	16.45818901	16.48686218	16.22681808	16.34991646	16.34448814	16.34991646	16.62405396	16.50575829	16.51471519	16.34638977	16.63161087	16.51471519	16.46507835	16.37462616	16.62725639	16.6788311	16.34991646	16.46507835	16.59592438	16.44851875
YDR158W	4197	3276	5944	5255	1990	1749	4989	6130	4995	4666	4176	4260	2148	1816	3421	2764	2695	1440	3430	4044	3382	2200	1521	1447	1	1	1	1	1	21.62394142	21.62394142	21.56086731	21.45820045	21.50385475	21.56086731	21.52639771	21.68830681	21.50385475	21.5079937	21.51810074	21.51810074	21.60647964	21.63530922	21.99944496	21.95372772	21.48443222	21.63530922	21.57582092	21.72976494
YDR159W	2225	2020	2477	2089	1275	1904	1675	2585	2520	2785	2038	1913	350	245	407	388	440	443	387	527	801	496	188	235	1	1	1	1	1	18.78617096	18.79286194	18.8590107	18.8427372	18.86131287	18.8427372	18.75884438	18.88573265	18.83062172	18.88160133	18.85368538	18.85368538	18.83574677	18.9893589	18.89723778	18.8061161	18.85741806	18.85741806	18.791502	18.91239929
YDR161W	873	724	1411	885	489	671	1225	1396	1033	1101	919	933	228	192	393	303	265	210	343	430	400	260	154	161	1	1	1	1	1	17.85090256	17.8491497	17.82697487	17.78416252	17.87572861	17.8491497	18.04662895	17.75273705	17.74962234	17.60853577	17.71237373	17.74962234	17.46892929	17.457407	17.8491497	17.88225365	17.61137772	17.61137772	17.76537132	17.62353706
YDR162C	556	505	613	607	291	402	567	757	796	886	669	723	253	188	317	305	353	312	302	389	556	369	150	139	1	1	1	1	1	17.67462349	17.62563896	17.70332909	17.59396935	17.61237717	17.62563896	17.64861488	17.65366364	17.61897659	17.68482971	17.54318237	17.64861488	17.68482971	17.7280407	17.83212662	17.73586845	17.59559631	17.7280407	17.62182426	17.75622177
YDR163W	314	256	325	292	173	268	279	402	307	421	323	331	267	225	537	647	462	422	413	567	668	430	243	244	1	1	1	1	1	16.53077126	16.46720123	16.68603897	16.45818901	16.33849335	16.46720123	16.43827438	16.41469574	16.30686188	16.38849449	16.41975403	16.41469574	16.11096764	16.42200089	16.46837807	16.46131706	16.36042213	16.42200089	16.40353584	16.66275597
YDR164C	1042	879	1349	1153	548	845	917	1217	1114	1292	954	826	279	242	399	425	472	435	401	569	606	456	183	205	1	1	1	1	1	18.80714226	18.82534218	18.91344833	18.82054329	18.84487152	18.82534218	18.75169945	18.62120628	18.77018929	18.69423676	18.79286194	18.75169945	18.96399117	18.83786583	18.64375877	18.68921089	19.04891586	18.83786583	18.83062172	18.71080399
YDR165W	901	619	1126	804	649	883	756	818	635	813	493	343	300	283	479	309	372	307	614	473	665	464	150	152	1	1	1	1	1	18.67536163	18.7172699	18.67319107	18.68809128	18.69729805	18.68809128	18.84370041	18.72663879	18.72872162	18.77957153	18.72555923	18.72872162	18.9074707	18.70851517	18.88068581	18.91015244	18.8387928	18.88068581	18.76126289	18.63416481
YDR166C	1954	1707	2114	1905	1099	1941	1442	2106	1950	2173	1623	1461	458	404	597	640	656	984	490	647	813	542	252	235	1	1	1	1	1	19.39720726	19.44755554	19.44332886	19.50595856	19.46029663	19.44755554	19.29334641	19.38235283	19.35615158	19.41770363	19.48980141	19.38235283	19.49608994	19.50500679	19.37194061	19.35958481	19.594347	19.49608994	19.42271805	19.49856377
YDR167W	787	806	1016	883	451	491	917	1205	1034	1272	991	1265	316	298	456	277	339	253	448	579	715	438	221	187	1	1	1	1	1	17.29295349	17.22219086	17.28308868	17.27913666	17.29768562	17.28308868	17.37217522	17.33565903	17.26093864	17.39044571	17.2242794	17.33565903	17.38917732	17.36399078	17.45880508	17.32452011	17.26776505	17.36399078	17.30361938	17.22219086
YDR168W	1921	1743	2216	2243	1154	1894	1635	2455	2055	2402	1974	1934	832	752	1184	1037	1104	1634	1179	1554	1674	1085	584	580	1	1	1	1	1	20.49127579	20.47676277	20.47120476	20.44558907	20.42339897	20.47120476	20.5396595	20.38397408	20.43844032	20.39863586	20.46124077	20.43844032	20.62211609	20.42111778	20.45127296	20.45915031	20.50852966	20.45915031	20.53351402	20.41641808
YDR169C	727	613	497	628	578	795	428	616	378	639	345	360	699	561	849	1287	1176	943	817	1168	1341	892	340	363	1	1	1	1	1	17.64447212	17.62353706	17.57960701	17.5595417	17.67852783	17.62353706	17.63249588	17.60532188	17.69194221	17.69962883	17.82697487	17.69194221	17.79946899	17.73365974	17.45978737	17.48725128	17.79363251	17.73365974	17.64981842	17.63342285
YDR170C	6016	5106	6118	5697	3364	4508	4482	6436	7526	8205	5317	5143	1534	1233	1687	1998	2145	1527	1599	2167	3461	2160	803	936	1	1	1	1	1	20.59617233	20.60350418	20.5745697	20.66566849	20.68722725	20.60350418	20.73155212	20.59109497	20.55202293	20.60697556	20.62020493	20.60697556	20.70357704	20.76573563	20.60138702	20.62211609	20.67549324	20.67549324	20.62211609	20.52588081
YDR171W	3139	2613	1502	1952	2401	4535	920	1494	307	482	780	601	4694	4445	4275	5086	7797	12987	3855	5499	1903	1557	1259	1204	1	1	1	1	1	19.20472908	19.42604637	19.48656464	19.55209732	19.23750305	19.42604637	19.16583443	18.98257256	19.19059944	19.20472908	19.35011673	19.19059944	18.64793015	18.7395134	18.62303543	18.70461655	19.34514046	18.70461655	19.68901825	19.5411129
YDR172W	4297	3443	5298	4091	2110	3415	4112	4808	5571	5569	3534	3373	1488	1180	1903	2061	2048	1997	1931	2296	3066	2197	872	786	1	1	1	1	1	21.22039986	21.16411018	21.20828819	21.16411018	21.21244431	21.20828819	21.21713638	21.200737	21.19353485	21.18183899	21.20828819	21.200737	21.25525284	21.27764893	21.3028183	21.31866074	21.0821209	21.27764893	21.09051132	21.10024834
YDR173C	531	535	669	680	356	535	444	797	417	565	568	452	217	180	344	343	365	377	278	469	272	186	130	127	1	1	1	1	1	16.86823654	16.88412094	16.87697983	16.95535851	16.86319351	16.87697983	16.77168083	16.84850883	16.81208229	16.75624847	16.88758659	16.81208229	16.70222282	16.6818676	16.64736938	16.60826111	17.01275063	16.6818676	16.93357849	16.94811821
YDR174W	1991	1323	2061	1655	1282	1454	1307	1595	1200	1604	1291	925	1338	1096	2391	2143	1973	1734	2310	2432	3189	2386	1058	992	1	1	1	1	1	19.10896301	19.16093826	19.14512253	19.14976311	19.19853973	19.14976311	19.35730934	19.26412582	19.34236145	19.19594574	19.37082291	19.34236145	18.92033386	19.11299706	18.85499573	18.91835785	19.07540131	18.92033386	19.3082943	19.19154167
YDR175C	658	557	891	681	401	467	658	831	802	994	651	620	270	253	462	290	327	352	415	520	630	425	217	226	1	1	1	1	1	17.16849518	16.9051609	17.06465721	17.1402092	17.14922714	17.1402092	16.8302002	17.08052063	17.12337303	17.09194946	17.22114944	17.09194946	17.0136013	17.17192078	17.53969002	17.59072495	17.11483002	17.17192078	17.03724098	17.20270538
YDR176W	1942	1701	2132	1819	1022	1313	1433	2282	2545	3021	1839	1639	241	211	435	360	416	310	339	442	954	625	175	150	1	1	1	1	1	19.77833557	19.74856186	19.76558113	19.81846809	19.77569389	19.77569389	19.79137802	19.78005219	19.84443665	19.80940628	19.82875443	19.80940628	19.87643242	19.83841324	19.6766777	19.68800163	19.82230186	19.82230186	19.66169357	19.71321297
YDR177W	1350	1139	1507	1310	749	892	1131	1742	1503	1775	1347	1296	854	697	1068	1019	1225	1050	1104	1306	1740	995	508	568	1	1	1	1	1	18.2400856	18.20217133	18.12619781	18.17349052	18.22655296	18.20217133	18.27300453	18.19428825	18.31015968	18.23206329	18.26278114	18.26278114	18.38120461	18.2189064	18.02544022	18.07133293	18.10102272	18.10102272	18.16376495	18.05290413
YDR178W	424	312	334	377	367	411	207	361	324	376	298	250	794	726	1031	1150	1364	1325	1041	1117	1918	1252	740	657	1	1	1	1	1	17.38829994	17.433815	17.39866447	17.52795219	17.55207062	17.433815	16.81886101	17.44648933	17.52937698	17.50676155	17.48863792	17.48863792	16.98278236	17.30629921	17.28308868	17.34454346	17.85566139	17.30629921	16.88849831	17.51576233
YDR179C	397	412	533	530	222	237	460	613	809	951	716	884	217	173	329	231	306	213	285	501	641	428	157	175	1	1	1	1	1	16.00050735	16.13597298	16.00212288	15.84661579	15.87759495	16.00050735	16.05734253	15.8126049	15.96929169	15.78699207	16.01450348	15.96929169	16.03159523	15.93021965	15.69654369	15.64618778	16.08128166	15.93021965	16.18371391	16.00924492
YDR180W	1128	1040	1281	1054	608	559	891	1186	2018	1901	1006	1079	180	169	199	227	245	114	208	252	580	340	93	133	1	1	1	1	1	16.83142662	16.77168083	16.8815136	16.86143494	16.85898209	16.85898209	16.82164764	16.90408897	16.79820824	16.9236927	16.80154228	16.82164764	16.91147041	16.85718536	16.89779854	16.78227615	16.60238266	16.85718536	16.72089958	16.72941971
YDR181C	883	736	953	752	525	685	756	1053	1060	1318	842	843	216	211	268	240	348	308	303	432	635	389	135	150	1	1	1	1	1	17.53513908	17.52087212	17.52708817	17.55207062	17.49850655	17.52708817	17.48034096	17.64004898	17.52795219	17.58172607	17.58077621	17.58077621	17.64564896	17.70332909	17.62563896	17.54737091	17.70092964	17.64564896	17.441576	17.53689766
YDR182W	1168	1034	1391	1155	722	967	1070	1509	1771	1786	1377	1074	680	575	966	1015	1153	972	928	1314	1780	1270	457	550	1	1	1	1	1	18.89063835	18.79669952	18.83252907	18.752882	18.79783821	18.79783821	18.74214935	18.78352356	18.69962692	18.80788231	18.65854645	18.74214935	18.25815201	18.48990631	18.67934036	18.72344017	18.51990128	18.51990128	18.53602982	18.67828941
YDR183W	191	175	251	257	177	179	206	278	244	308	261	200	187	164	317	189	221	223	286	365	480	303	142	151	1	1	1	1	1	17.34454346	17.31363297	17.32008171	17.32575989	17.37577629	17.32575989	17.27645683	17.42554283	17.3583107	17.30361938	17.28308868	17.30361938	17.30903435	17.3367424	17.39155769	17.47539139	17.22114944	17.3367424	17.28198814	17.38249016
YDR186C	3476	2812	3689	3221	1973	3214	2705	3240	2450	2974	2395	2166	725	679	1157	1539	1303	1142	1152	1369	1666	1148	494	479	1	1	1	1	1	17.01062393	16.99679375	17.02684975	16.97904015	16.93883324	16.99679375	17.08932495	17.06465721	17.03585815	17.09776688	17.15659142	17.08932495	17.0215416	16.85326004	17.23570061	17.24080849	17.00035286	17.0215416	17.36174774	17.25580406
YDR188W	4192	4012	5883	4926	1909	2604	4721	6087	5624	6236	4522	4936	933	860	1378	1173	1170	1089	1337	1535	1911	1425	614	618	1	1	1	1	1	20.03915215	19.99203682	20.01239014	20.04347038	20.06022263	20.03915215	20.08389664	19.99985313	20.05558968	20.07398415	20.06377602	20.06377602	20.16037178	20.10350418	20.22541046	20.23855782	19.9070549	20.16037178	19.96518898	19.90159416
YDR189W	1215	1001	1286	1124	732	1125	835	1116	1133	1386	911	808	551	471	711	746	738	743	659	742	1231	812	351	358	1	1	1	1	1	18.74113083	18.77841187	18.69729805	18.74971962	18.78442574	18.74971962	18.7758503	18.74646378	18.76497078	18.72769356	18.68921089	18.74646378	18.91344833	18.85499573	18.78442574	18.76389313	18.88458252	18.85499573	18.65633202	18.67319107
YDR190C	2456	2200	2860	2464	1203	1733	2640	3044	3561	3888	1968	2327	788	715	929	768	1188	857	951	1172	1892	1139	442	470	1	1	1	1	1	20.3513546	20.34896088	20.34054756	20.30580521	20.29630661	20.34054756	20.25305748	20.37611771	20.34896088	20.32879639	20.30345154	20.32879639	20.3431015	20.40985298	20.39382172	20.37611771	20.42859268	20.39382172	20.20762825	20.31542015
YDR192C	304	228	314	287	165	303	170	268	244	303	227	155	192	217	331	259	275	322	351	284	415	299	130	145	1	1	1	1	1	17.11653328	17.11787987	17.043787	17.14547729	17.11483002	17.11653328	17.46700668	17.28308868	17.27506065	17.16849518	17.19442177	17.27506065	17.12600899	16.98025513	17.19565392	17.27759743	17.2917614	17.19565392	17.42199326	17.36031342
YDR194C	3281	3113	4198	3888	1729	2778	3304	4475	4030	4676	3258	3301	353	365	541	536	521	529	574	752	856	589	233	214	1	1	1	1	1	19.58152199	19.56291008	19.59142303	19.60511017	19.5221653	19.58152199	19.59996605	19.56873322	19.56507111	19.6456337	19.64805412	19.59996605	19.42604637	19.46832848	19.85548973	19.87001228	19.40768623	19.46832848	19.80776405	19.77569389
YDR195W	877	830	1045	999	520	966	730	1158	936	1101	958	726	317	257	453	783	528	550	388	492	736	446	239	182	1	1	1	1	1	18.97467232	19.02914429	19.00634003	19.01049423	18.95761108	19.00634003	19.03844833	18.91915321	19.05930328	18.99199867	19.05224228	19.03844833	19.06564522	18.96103477	18.74417114	18.76921272	19.22650719	18.96103477	19.03654861	18.97778893
YDR196C	613	630	500	670	405	629	600	846	473	619	441	630	270	220	313	263	313	459	375	451	479	315	162	156	1	1	1	1	1	18.38784218	18.3621006	18.34239006	18.35126305	18.35917282	18.35917282	18.32069016	18.28841972	18.27420235	18.26278114	18.30055809	18.28841972	18.35917282	18.38784218	18.17941475	18.17040825	18.54878044	18.35917282	18.16851234	18.1604538
YDR198C	768	681	1306	938	436	579	977	1253	1540	1650	1255	1045	186	162	311	311	243	204	302	370	464	324	141	136	1	1	1	1	1	17.0215416	17.0298481	16.95535851	17.01179504	16.99325752	17.01179504	17.02604294	16.94972229	16.91327095	17.04969978	17.03426933	17.02604294	17.35704994	17.2116642	17.20711136	16.99679375	17.08932495	17.20711136	17.09574509	16.96932411
YDR200C	835	735	771	872	471	777	589	854	728	958	700	759	252	247	338	440	478	476	362	551	624	418	157	201	1	1	1	1	1	17.92132187	18.03120232	18.11762428	18.00475121	18.0305748	18.0305748	17.85673523	17.91295815	18.01589966	18.03925896	18.07991028	18.01589966	18.16168594	18.20621109	17.8516655	17.87774277	18.10837936	18.10837936	17.8894062	18.16376495
YDR201W	389	374	484	496	228	257	387	548	602	745	517	613	130	128	220	98	176	146	194	252	378	270	118	77	1	1	1	1	1	17.32338524	17.25184059	17.22946739	17.38829994	17.37451935	17.32338524	17.38249016	17.26265717	17.41376495	17.33428764	17.36690331	17.36690331	17.58531761	17.16186142	17.13002968	17.1402092	17.37796593	17.16186142	17.2333622	17.12600899
YDR202C	503	459	538	499	272	513	352	580	417	542	453	320	290	319	378	379	429	641	399	517	527	345	132	148	1	1	1	1	1	17.77998543	17.62290001	17.6700592	17.66420937	17.56831932	17.66420937	17.53065491	17.51708794	17.57547951	17.49475479	17.67759705	17.53065491	17.37916756	17.42309761	17.23464203	17.29911613	17.73909378	17.37916756	17.62454224	17.7280407
YDR204W	1052	1074	1340	1159	548	1113	1077	1612	1234	1144	1104	1005	388	367	523	451	493	956	535	639	616	410	279	262	1	1	1	1	1	16.30328941	16.33849335	16.2495594	16.30686188	16.24701881	16.30328941	16.58350754	16.09977913	16.29177666	16.25289726	15.95969009	16.25289726	16.06343269	16.01848602	15.84153938	15.78699207	16.24171448	16.01848602	16.32456207	15.98920441
YDR205W	713	574	670	715	442	584	457	668	562	714	459	398	398	296	553	763	587	481	547	610	810	585	291	251	1	1	1	1	1	16.56120491	16.5676651	16.63161087	16.63572311	16.59121704	16.59121704	16.76109505	16.74346161	16.66114235	16.55294037	16.65022087	16.66114235	16.55122757	16.70511627	16.67579269	16.60238266	16.66711426	16.66711426	16.60696983	16.54466057
YDR206W	2765	2444	3847	3091	1221	1941	2993	4053	4699	4651	3084	3695	284	245	499	448	389	358	435	544	732	551	226	212	1	1	1	1	1	17.50221252	17.48526192	17.42982292	17.47650909	17.36174774	17.47650909	17.44755363	17.41376495	17.44952393	17.36293411	17.57211876	17.44755363	17.6942215	17.53065491	17.62930298	17.69962883	17.37683678	17.62930298	17.457407	17.39155769
YDR207C	618	444	485	531	382	593	323	432	422	515	328	367	310	225	462	604	536	477	428	414	790	568	200	232	1	1	1	1	1	16.741642	16.69459724	16.67762566	16.76638985	16.728508	16.728508	16.91147041	16.8302002	16.80923271	16.82892418	16.78324699	16.82892418	16.95277596	17.05621147	16.7063942	16.66114235	16.78665924	16.78665924	16.72400284	16.71581459
YDR208W	2888	2402	2989	2702	1716	2747	2139	3083	3004	3309	2112	2271	840	728	1084	1352	1251	1305	1198	1225	2098	1428	527	563	1	1	1	1	1	16.20201683	16.0266552	16.14051628	16.25289726	16.26527596	16.20201683	16.17421341	16.39735031	15.98920441	15.91024971	16.00050735	16.00050735	16.05734253	16.19445038	15.88189125	15.927742	16.14051628	16.05734253	16.01848602	16.08128166
YDR211W	3089	2619	4196	3401	1490	2299	3287	3896	4007	4060	3246	3525	512	469	695	620	702	600	667	912	1037	715	304	297	1	1	1	1	1	19.66943932	19.63350487	19.70399857	19.55329323	19.6024971	19.63350487	19.61530113	19.58674622	19.58674622	19.56994247	19.57597351	19.58674622	19.5221653	19.62088013	19.78005219	19.8313446	19.49856377	19.62088013	19.47070694	19.65184975
YDR212W	3308	3035	3926	3540	1700	2500	3401	4317	4608	4520	2719	2909	1048	835	1119	990	1251	1075	1100	1362	1806	1085	479	470	1	1	1	1	1	19.90020943	19.94457245	19.87643242	19.86130905	19.9033432	19.90020943	19.859869	19.87466049	19.94322014	19.90530968	19.79865456	19.87466049	19.94773293	19.95680809	20.12141609	20.12590027	19.80545425	19.95680809	19.8414917	19.87330627
YDR213W	898	910	1355	1098	479	942	983	1433	1236	1413	1308	1372	168	146	327	249	217	277	270	305	515	369	173	193	1	1	1	1	1	16.74862671	16.70511627	16.81643295	16.6172905	16.68914604	16.70511627	16.83142662	16.76269913	16.68603897	16.83630371	16.60401535	16.76269913	16.83461952	16.80301666	17.07923698	17.04602242	16.53453445	16.83461952	16.80454254	16.728508
YDR214W	1690	1491	1957	1720	998	1995	1188	2121	814	1104	1502	937	1544	1486	2103	2912	2262	3784	2121	2913	1490	1017	754	705	1	1	1	1	1	20.39686203	20.45433426	20.52169991	20.54871559	20.39686203	20.45433426	20.16510773	20.22084236	20.32411575	20.34698296	20.41641808	20.32411575	20.39382172	20.41209221	20.37145996	20.27050781	20.46668243	20.39382172	20.53033638	20.64878082
YDR216W	2018	1719	1159	1328	1152	2797	978	1442	1114	1283	777	741	423	329	348	379	601	1727	375	418	749	463	156	148	1	1	1	1	1	15.3020153	15.35417461	15.36939621	15.36939621	15.39764786	15.36939621	15.28352737	15.61142635	15.44254589	15.35417461	15.35134888	15.35417461	15.35417461	15.36633587	15.24668694	15.28001404	15.49473953	15.35417461	14.97374344	15.38100147
YDR217C	1848	1596	1980	1898	954	1556	1581	2206	1674	2268	1612	1611	373	314	609	522	557	557	610	781	975	621	278	297	1	1	1	1	1	16.7966938	16.73214722	16.84567261	16.6876297	16.71581459	16.73214722	16.87697983	16.7063942	16.6849556	16.81208229	16.76453209	16.76453209	16.77522659	16.74346161	16.82637978	16.80301666	16.7063942	16.77522659	16.7063942	16.6818676
YDR219C	1154	961	1114	1147	667	1194	841	1242	1314	1785	1155	1021	471	408	655	633	839	942	579	829	1343	885	281	303	1	1	1	1	1	16.66444778	16.67282295	16.67579269	16.66114235	16.72229767	16.67282295	16.91732407	16.95991516	16.91732407	16.88849831	16.82322693	16.91732407	17.0425415	16.98989105	16.80734825	16.82027435	16.80154228	16.82027435	16.73075676	16.80007362
YDR221W	1229	1168	1727	1445	601	783	1365	1937	1682	1731	1337	1154	438	403	605	632	576	573	577	841	841	574	275	231	1	1	1	1	1	19.42604637	19.42844582	19.38138962	19.37082291	19.37919998	19.38138962	19.41568947	19.33938408	19.35838699	19.30115128	19.32678223	19.33938408	19.37686157	19.37919998	19.23750305	19.25451088	19.34638977	19.34638977	19.33938408	19.26677704
YDR224C	1466	1139	941	1053	1541	892	600	937	1923	2290	587	539	7469	6303	8472	12979	14055	5005	6968	9573	30496	18750	2610	2891	1	1	1	1	1	16.91993523	16.93091202	16.40826607	16.23075104	16.29724121	16.40826607	15.90335751	16.54466057	16.28689957	16.38679886	16.0266552	16.28689957	15.24971199	16.52511787	15.88841057	15.95241833	16.70099258	15.95241833	15.71938229	16.47578812
YDR225W	4215	2873	3285	2951	3375	2481	1692	2445	6833	9370	2266	1901	4184	3504	4490	4581	5886	3819	3397	3840	16910	10208	1846	1829	1	1	1	1	1	19.49067307	19.67541313	19.65918541	19.62384415	19.63889694	19.63889694	19.9033432	19.53369522	19.87794304	19.92580986	19.8529911	19.87794304	19.92811584	19.90530968	19.47192001	19.61063576	19.74617577	19.74617577	19.65184975	19.5132103
YDR226W	3296	2944	4630	4000	1930	1934	3939	5394	5013	5114	3613	3594	2733	2344	4173	3901	4186	2532	4569	5275	6191	3688	1798	1797	1	1	1	1	1	21.96219826	21.94248199	21.96219826	21.98432732	21.98432732	21.96219826	22.14234543	22.03549004	21.92848969	22.02184868	21.99944496	22.02184868	22.01077652	21.98432732	21.96219826	21.8738575	22.02184868	21.98432732	21.91340828	21.98432732
YDR227W	2062	1836	2234	1952	1148	1630	1410	2036	1937	2179	1549	1444	391	276	532	559	519	466	420	616	979	605	207	236	1	1	1	1	1	19.03425789	19.01049423	19.03757477	19.01944351	18.95939064	19.01944351	19.14512253	19.17895508	19.15986824	19.18463898	18.98147964	19.15986824	19.13969612	19.17552185	19.16093826	19.09763145	19.07855988	19.13969612	19.02166367	19.00634003
YDR228C	906	783	936	940	587	929	601	1072	734	904	711	737	550	406	730	879	964	904	646	901	970	602	256	290	1	1	1	1	1	17.58172607	17.56064987	17.65176964	17.64447212	17.5383606	17.58172607	17.79068947	17.84998894	17.50571632	17.54990196	17.6314621	17.6314621	17.62290001	17.53513908	17.56309891	17.53289413	17.64004898	17.56309891	17.53065491	17.47747421
YDR229W	1303	1230	1575	1502	781	1180	1161	1773	1414	1689	1239	1092	475	415	608	596	691	927	618	885	969	586	229	234	1	1	1	1	1	19.22521973	19.20472908	19.19853973	19.04512215	19.1068325	19.19853973	19.20472908	19.21529388	19.26781654	19.3753643	19.16169548	19.21529388	19.23336792	19.13846207	19.04891586	19.00338173	19.55656052	19.13846207	19.39545441	19.38235283
YDR231C	867	939	1144	1088	468	602	1057	1546	938	1191	1015	1083	354	309	485	410	568	483	527	665	601	435	207	214	1	1	1	1	1	18.02934837	18.01282501	17.98825264	18.05395889	18.01589966	18.01589966	18.17728233	18.11854362	18.14133644	18.11762428	18.28150749	18.14133644	18.01356888	17.87677002	17.859869	17.90164185	18.01356888	17.90164185	17.9594574	17.96568871
YDR232W	2171	1580	2405	2300	1147	1419	1788	2292	1686	1974	1354	1316	829	697	1319	1241	1041	714	1446	1304	1596	1215	674	605	1	1	1	1	1	18.47971916	18.43192291	18.43192291	18.40688133	18.45626259	18.43192291	18.68152618	18.60188866	18.60502052	18.62120628	18.57662201	18.60502052	18.68152618	18.69423676	19.07225037	18.95475006	18.16542053	18.69423676	18.29926872	18.31330872
YDR233C	1151	824	812	854	1010	1153	596	773	568	695	401	391	4126	3336	5534	6882	7238	5106	5489	6544	7449	5218	1955	2015	1	1	1	1	1	20.73155212	20.61562729	20.65587616	20.68982124	20.63750267	20.65587616	20.73503494	20.79292297	20.82650375	20.77749634	20.82384682	20.79292297	20.82650375	20.77463531	20.68299103	20.6628437	20.93617821	20.77463531	20.49593163	20.56667328
YDR234W	3501	3245	4849	3875	1723	951	3828	4960	5411	5496	3864	3852	1417	1230	1788	1669	1794	248	1815	2019	2568	1906	1032	1014	1	1	1	1	1	21.37571335	21.32247543	21.28581238	21.20398712	21.31451225	21.31451225	21.34712791	21.39562988	21.36693764	21.34968567	21.28243446	21.34968567	21.34968567	21.35325241	21.42980576	21.44236755	21.41127014	21.41127014	21.26318741	21.31451225
YDR235W	952	886	1218	1014	497	708	841	1168	1343	1555	1043	976	264	228	322	248	366	341	328	333	621	378	117	177	1	1	1	1	1	17.69535255	17.70508194	17.61977196	17.82349205	17.84054565	17.70508194	17.81184196	17.71759987	17.75273705	17.72180176	17.76091957	17.75273705	17.92535782	17.68482971	17.57725906	17.58312035	17.83212662	17.68482971	17.75993729	17.60532188
YDR236C	712	783	981	964	329	598	835	1195	1016	1062	892	1087	213	203	286	331	356	404	276	338	365	190	91	105	1	1	1	1	1	17.63342285	17.72548103	17.59274864	17.63448715	17.62740898	17.63342285	17.68823814	17.67963219	17.65460968	17.60647392	17.62657547	17.65460968	17.74962234	17.63448715	17.69535255	17.6367588	17.92831993	17.69535255	17.61582756	17.6423645
YDR237W	559	499	777	717	295	397	655	950	1045	1161	783	880	175	177	349	494	342	233	355	419	557	368	136	159	1	1	1	1	1	14.98018074	14.82751369	14.71406746	14.88437557	15.02613735	14.88437557	15.07496357	15.22799015	15.01665592	15.00959206	15.06718445	15.06718445	14.87979126	14.90037918	15.28001404	15.40432358	14.78495312	14.90037918	14.92196941	14.97374344
YDR238C	3970	3259	4739	3825	1925	2865	3374	4673	5716	5792	3846	3408	1507	1149	1666	1550	1945	1897	1636	1831	3201	1989	761	805	1	1	1	1	1	20.71455002	20.70357704	20.73840714	20.75885201	20.73503494	20.73503494	20.79292297	20.66910553	20.7617054	20.74140358	20.72502136	20.74140358	20.84579659	20.82952881	20.75885201	20.77125549	20.64878082	20.77125549	20.70104218	20.65960693
YDR239C	655	547	949	735	314	585	629	862	833	879	801	597	189	138	287	226	274	334	289	325	479	337	124	112	1	1	1	1	1	17.87902451	17.88133812	17.95524788	17.90728188	17.91071892	17.90728188	18.05504036	17.96657181	18.01696587	17.99299431	17.90616417	17.99299431	17.92305946	18.06761932	17.91705513	17.93407822	18.01863861	17.93407822	17.99184227	17.94403648
YDR240C	638	596	939	702	303	453	766	1072	1066	1049	818	860	171	118	208	308	250	193	213	235	318	230	107	114	1	1	1	1	1	16.38307953	16.44662857	16.45471191	16.46720123	16.51303864	16.45471191	16.34819794	16.36225128	16.34991646	16.33369827	16.58350754	16.34991646	16.48904037	16.43320465	16.11331749	16.08128166	16.59592438	16.43320465	16.39504051	16.30686188
YDR242W	1941	2003	2247	2122	904	1132	1581	2970	3786	4452	3622	3470	504	509	729	667	415	342	687	819	2153	1346	660	597	1	1	1	1	1	18.00751877	17.85730553	17.96037674	17.87677002	18.04104996	17.96037674	18.08897972	17.90955353	17.96128082	17.96568871	18.2900753	17.96568871	18.5676651	18.43878365	17.98706245	17.97595978	17.77272034	17.98706245	17.84822845	17.75094604
YDR243C	718	642	1008	835	432	585	747	946	821	1082	803	747	227	250	483	398	439	363	347	697	594	481	181	204	1	1	1	1	1	18.53497505	18.54610825	18.54713249	18.57909584	18.538908	18.54610825	18.58860016	18.47198105	18.55095863	18.52828598	18.53693962	18.53693962	18.64010239	18.54434586	18.5676651	18.51143646	18.59071922	18.5676651	18.55095863	18.43878365
YDR244W	1725	1646	1812	1550	932	1273	1457	2116	2021	2184	1683	1507	610	478	641	550	854	757	586	732	935	601	311	290	1	1	1	1	1	15.93021965	15.93745327	15.94988346	15.88414669	15.91855812	15.93021965	15.96488953	15.99351215	15.91617203	15.89841652	15.93358994	15.93358994	15.86703396	15.90335751	16.0291214	15.98692131	15.94398785	15.94398785	15.91617203	15.93976688
YDR245W	1663	1450	2334	1776	926	1293	1746	2207	3061	3332	1985	1816	492	439	676	543	721	531	689	765	1466	974	364	338	1	1	1	1	1	18.34347916	18.29524994	18.32486343	18.44076538	18.45285606	18.34347916	18.27021408	18.33224297	18.34544563	18.43343353	18.28918839	18.33224297	18.55780602	18.59881783	18.55991745	18.61318398	18.15071487	18.55991745	18.30055809	18.32244301
YDR246W	259	192	307	279	210	276	177	317	293	333	314	199	377	337	546	555	593	550	498	594	880	585	206	218	1	1	1	1	1	16.96244621	16.99542046	16.94683838	16.93883324	16.92225647	16.94683838	17.02425003	16.85154724	16.95991516	16.86143494	16.88597488	16.88597488	17.08556557	16.97597122	16.89290428	16.95277596	17.07014656	16.97597122	16.92113304	16.82322693
YDR251W	1173	926	1229	1092	761	1059	767	1215	1270	1489	1290	968	690	532	674	781	1030	872	613	803	1196	834	356	350	1	1	1	1	1	19.43347359	19.3347187	19.33856201	19.37817192	19.40376091	19.37817192	19.42042351	19.43436623	19.40768623	19.46191406	19.4238739	19.4238739	19.53668404	19.45728302	19.47447586	19.50721741	19.22027779	19.47447586	19.26533508	19.22973824
YDR253C	582	532	720	628	279	760	634	990	662	803	942	976	156	150	242	226	214	282	253	383	307	219	102	112	1	1	1	1	1	17.133255	17.06465721	17.08556557	17.01275063	17.05747032	17.06465721	16.939785	17.16460419	17.0610218	17.07541466	16.91327095	17.0610218	16.97732925	17.23570061	17.22782898	17.20270538	16.93544197	17.20270538	17.12085533	17.15917969
YDR254W	594	692	941	784	385	535	745	1162	1575	1606	1093	1175	194	156	221	259	260	272	255	260	503	343	132	128	1	1	1	1	1	14.46472073	14.34426403	14.55755997	14.33837414	14.35269356	14.35269356	14.50955677	14.50955677	14.29794884	14.59128952	14.59128952	14.50955677	14.50449181	14.30715084	14.69762325	14.76749039	14.18600178	14.50449181	14.48677158	14.36026382
YDR255C	973	965	1011	1178	575	1016	764	1177	746	1049	858	964	318	290	490	420	578	704	468	769	746	503	191	235	1	1	1	1	1	17.79477119	17.91405106	17.92413521	17.95711327	17.91602898	17.91602898	17.79946899	17.9372406	18.11460876	17.97672462	17.97188568	17.97188568	17.87677002	17.94835663	17.7104187	17.75176239	18.00091362	17.87677002	17.88133812	17.9594574
YDR257C	417	302	527	446	225	307	379	516	460	715	456	420	127	127	222	117	170	184	237	329	409	278	95	128	1	1	1	1	1	17.47747421	17.42687035	17.41607857	17.35704994	17.46461487	17.42687035	17.49475479	17.35091972	17.2964344	17.34830666	17.20880318	17.34830666	17.23834991	17.2242794	17.64447212	17.61137772	17.3962307	17.3962307	17.46892929	17.39994049
YDR258C	9015	9910	10705	9871	5560	15119	7645	12132	2897	3083	6864	5218	2547	2625	3948	3798	4072	11111	3713	4731	1354	977	1330	1080	1	1	1	1	1	21.74011612	21.83974838	21.92848969	21.82513618	21.60139465	21.82513618	21.59513664	21.62394142	21.58857346	21.60647964	21.74708557	21.60647964	21.22851944	21.24805069	21.36258507	21.27764893	22.19596481	21.27764893	22.02184868	22.05760765
YDR259C	355	239	214	246	218	277	249	275	214	251	261	322	117	82	161	195	159	184	229	202	268	161	94	119	1	1	1	1	1	16.25289726	16.25692749	16.48904037	16.37295151	16.41008949	16.37295151	16.10822296	16.41644859	16.15011978	16.44447899	16.28689957	16.28689957	16.23584175	16.53630066	16.2343235	16.10200119	16.28689957	16.23584175	16.2495594	16.63161087
YDR261C	344	259	525	441	157	253	268	384	872	850	561	453	179	144	233	259	295	251	179	193	691	407	151	153	1	1	1	1	1	17.28557205	17.28032875	17.32575989	17.4714489	17.41947937	17.32575989	17.30734634	17.42687035	17.34025002	17.40374947	17.51956558	17.40374947	17.49850655	17.59559631	17.50676155	17.50676155	17.30903435	17.50676155	17.47412109	17.52597618
YDR264C	2381	2364	4172	3053	1134	1848	3190	4333	6529	5478	4271	4406	566	475	990	857	749	718	797	1029	1893	1205	503	543	1	1	1	1	1	18.47079086	18.49204254	18.47971916	18.62740135	18.48875427	18.48875427	18.45502853	18.36988449	18.29524994	18.35208702	18.36437988	18.36437988	18.66124535	18.54060555	18.34985352	18.41114616	18.33916855	18.41114616	18.44665718	18.31126404
YDR265W	767	949	1216	1021	418	662	921	1401	1632	1549	1178	1363	122	152	204	248	274	173	190	366	291	198	89	98	1	1	1	1	1	15.35705662	15.06314659	15.21331882	15.21603203	15.23605442	15.21603203	15.51067448	15.19374466	15.02613735	15.40147877	15.12517929	15.19374466	15.43922901	15.33397007	15.33685207	15.17813015	15.09178448	15.33397007	15.20094776	14.92989445
YDR266C	1024	758	1070	874	575	1002	684	882	788	920	576	610	451	356	490	662	824	616	463	603	870	542	192	249	1	1	1	1	1	19.05145264	18.97308922	18.88669395	18.88573265	18.91015244	18.91015244	18.92515373	19.07337761	19.03757477	18.91659164	19.03654861	19.03654861	19.24437332	19.19059944	19.28728867	19.33279037	18.9484539	19.24437332	18.64254189	18.78352356
YDR267C	317	247	388	362	216	231	299	434	368	502	269	236	161	132	212	161	205	183	216	254	366	261	81	84	1	1	1	1	1	16.90248299	16.87397194	16.88412094	16.96932411	16.89653969	16.89653969	16.8693924	16.86444283	16.90408897	16.86319351	16.95535851	16.8693924	16.88412094	16.98154259	16.82892418	16.84405708	16.83905411	16.84405708	16.93091202	16.94972229
YDR268W	366	378	577	512	184	239	445	690	796	814	583	513	73	82	121	157	124	92	112	144	218	146	59	52	1	1	1	1	1	16.64435577	16.80154228	17.03859138	16.85593605	16.85440254	16.85440254	16.34991646	17.24080849	16.9236927	16.83142662	16.92829514	16.9236927	16.3423481	17.20711136	16.92676353	16.98400116	16.94683838	16.94683838	16.50938225	17.26093864
YDR272W	2075	2112	2233	2276	1129	2105	1936	2931	1913	2185	1975	2433	1018	980	1095	813	1364	2174	1197	2009	1407	825	493	581	1	1	1	1	1	19.63350487	19.5987606	19.57352829	19.61660576	19.59535789	19.5987606	19.64278603	19.5579834	19.61660576	19.66070747	19.50500679	19.61660576	19.478508	19.35615158	19.45429039	19.38520813	19.60657501	19.45429039	19.67935181	19.54656601
YDR279W	439	388	569	510	264	223	354	529	790	823	621	466	208	212	332	383	300	190	285	371	647	456	172	176	1	1	1	1	1	16.9051609	16.91449928	16.88849831	16.7966938	16.81643295	16.88849831	16.78815079	17.0215416	16.8801403	16.91147041	16.77907372	16.8801403	16.87697983	17.02425003	17.18462372	17.23047447	16.97380638	17.02425003	16.69612122	16.80154228
YDR280W	1180	1086	1648	1456	699	919	1359	1814	1796	1970	1281	1197	240	231	412	265	317	388	452	512	647	466	131	155	1	1	1	1	1	18.25733566	18.28256798	18.32069016	18.30376244	18.30897141	18.30376244	18.29690933	18.29690933	18.30376244	18.25524902	18.23495102	18.29690933	18.25524902	18.31645012	18.39037704	18.42242432	18.26542091	18.31645012	18.23905373	18.28841972
YDR283C	3812	3532	5071	4567	1985	2527	3648	5641	5435	5829	4427	4075	503	492	718	692	674	643	752	950	1160	772	362	363	1	1	1	1	1	19.17665863	19.27388191	19.33599281	19.28515434	19.29981995	19.28515434	19.22650719	19.21774483	19.26412582	19.27485657	19.2533474	19.2533474	19.23991966	19.43087959	19.16290474	19.10896301	19.22273064	19.22273064	19.15986824	19.20472908
YDR284C	1307	1233	1639	1512	668	717	1239	2131	1993	2153	1919	1683	861	817	1157	928	1032	883	1250	1356	2313	1447	809	715	1	1	1	1	1	17.70092964	17.69670105	17.69740486	17.77043915	17.77143097	17.70092964	17.88670349	17.77866554	17.90392113	17.8833313	17.90843582	17.88670349	17.88745117	18.06872559	17.75723457	17.73695564	17.80052948	17.80052948	17.91193771	17.82697487
YDR287W	518	475	654	621	310	429	525	752	687	774	592	534	230	229	348	308	341	389	308	392	479	320	163	173	1	1	1	1	1	17.90843582	17.92943001	17.92305946	17.85482979	17.87497902	17.90843582	17.73061371	17.92413521	17.81317902	17.7916832	17.77272034	17.7916832	17.85482979	17.88745117	17.72369003	17.77866554	18.06470871	17.85482979	17.90164185	17.98969841
YDR288W	1134	1265	1392	1297	668	1051	1225	1661	1720	2045	1313	1662	172	181	287	144	218	368	283	290	458	324	107	124	1	1	1	1	1	17.33885384	17.29033089	17.37796593	17.34025002	17.25748444	17.33885384	17.3849926	17.24211693	17.35589027	17.35589027	17.3938961	17.35589027	17.3187542	17.31489754	17.2188549	17.18708229	17.32452011	17.31489754	17.26776505	17.17358208
YDR289C	863	793	997	862	464	669	815	1233	969	1023	842	1003	261	224	341	313	360	368	345	486	469	288	155	167	1	1	1	1	1	18.88244057	18.8696003	18.86227798	18.91736794	18.84078979	18.8696003	19.01451874	18.8165741	18.89723778	18.87335014	18.89515877	18.89515877	18.82326508	18.67319107	18.74646378	18.71627998	18.95761108	18.74646378	19.0881176	19.00165367
YDR291W	1315	1177	1599	1314	600	1115	1229	1787	1418	1635	1257	1233	169	172	208	228	233	272	246	334	338	247	87	102	1	1	1	1	1	16.65445518	16.84056664	16.7966938	17.00035286	16.80734825	16.80734825	16.71104622	16.62133598	16.72941971	16.73075676	16.82747269	16.72941971	16.59743881	16.63006783	16.32456207	16.34819794	16.8302002	16.59743881	16.78324699	16.81886101
YDR292C	1435	1176	1916	1629	773	918	1376	1893	2198	2328	1627	1409	345	288	496	534	524	357	488	577	988	681	266	255	1	1	1	1	1	19.61179352	19.69458008	19.51740074	19.54261589	19.56053734	19.56053734	19.48980141	19.48303604	19.47562218	19.51104927	19.43436623	19.48303604	19.6901226	19.55892372	19.57475662	19.57139015	19.64805412	19.57475662	19.32995033	19.34391212
YDR293C	6410	5572	4950	5987	4140	8103	3631	5630	3125	4568	3868	4109	1467	1163	1792	2229	2572	2977	1696	2228	2795	2014	1226	1297	1	1	1	1	1	21.14465904	21.15876961	21.1166954	21.16796875	21.13720703	21.14465904	21.0821209	21.15353584	21.17727852	21.12049103	21.2310524	21.15353584	21.23935318	21.22039986	20.9427166	20.96972275	21.12803078	21.12803078	20.99822235	21.05476761
YDR294C	1240	1196	1561	1286	625	1385	1300	1813	1737	1729	1611	1319	675	650	892	688	905	1618	991	1102	1273	894	437	423	1	1	1	1	1	19.50862122	19.53012848	19.55656052	19.46391487	19.47070694	19.50862122	19.47562218	19.38673782	19.34391212	19.42482567	19.47328949	19.42482567	19.55000877	19.55521202	19.65374374	19.63591003	19.478508	19.55521202	19.50268555	19.49751854
YDR295C	948	868	1357	1279	498	706	953	1369	1418	1499	1158	1151	301	203	476	402	350	348	407	451	600	474	189	183	1	1	1	1	1	19.14976311	19.12164307	19.21035576	19.14062119	19.13440895	19.14062119	19.0704155	19.10803604	19.18951607	19.06656647	19.13321686	19.10803604	19.09544754	19.13321686	18.9484539	18.97650528	19.21035576	19.09544754	19.00727463	19.06656647
YDR296W	661	551	704	715	286	429	553	889	736	916	680	655	303	297	637	449	347	457	633	903	954	729	288	259	1	1	1	1	1	16.16653442	16.07536697	16.2286377	16.01450348	15.98224163	16.07536697	15.84153938	16.03536415	15.90072727	15.88634586	15.94607639	15.90072727	15.92512894	15.95241833	16.84567261	16.8059063	16.06813622	16.06813622	15.88189125	16.36411858
YDR297W	1333	974	924	806	553	609	1061	1091	1132	1411	794	734	538	534	583	354	581	341	880	675	1534	1094	417	421	1	1	1	1	1	16.81886101	16.77907372	16.8059063	16.85718536	16.87697983	16.81886101	17.16590881	16.74738693	16.97380638	17.06609154	16.79820824	16.97380638	16.92113304	16.87563133	16.74603653	16.74346161	16.63161087	16.74603653	16.76638985	16.62278938
YDR298C	1967	1635	1678	1594	1055	1034	1399	2190	2355	2721	1944	1854	1401	1092	1305	1640	2325	1122	1276	1513	2699	1785	834	832	1	1	1	1	1	18.82606125	18.83335686	18.82326508	18.94311714	18.90555382	18.83335686	18.95165825	19.08211327	19.16699028	19.10460472	19.18611145	19.10460472	18.90555382	18.92818832	18.91659164	19.0117054	18.55294609	18.91659164	18.6117878	18.69423676
YDR299W	1662	1263	1868	1256	1041	1389	1499	1546	1306	1605	906	883	486	404	593	678	868	464	612	900	768	469	177	161	1	1	1	1	1	18.89515877	18.87667465	18.84370041	18.7758503	18.82967949	18.84370041	18.95085526	19.00634003	18.92033386	18.8656559	18.87667465	18.92033386	18.73834419	18.72019577	19.0421257	19.13046074	18.82534218	18.82534218	18.87481499	18.8656559
YDR300C	958	802	1433	1180	491	528	1155	1431	1638	1621	1125	1106	219	196	378	226	304	141	358	507	537	365	157	154	1	1	1	1	1	18.95475006	18.95865059	18.87223434	18.8579216	18.92222214	18.92222214	18.90555382	18.95761108	18.92120361	18.86861038	18.86474228	18.90555382	18.99199867	18.90272331	19.15442657	19.19853973	18.88882828	18.99199867	18.8579216	18.84834862
YDR301W	2095	1941	2656	2130	1054	1454	1734	2612	2862	2840	2143	1970	312	299	316	388	452	358	357	328	477	342	144	164	1	1	1	1	1	18.26066971	18.25332069	18.29690933	18.35825539	18.28841972	18.28841972	18.32582283	18.32244301	18.31941032	18.32069016	18.36105728	18.32244301	18.34171867	18.38220406	18.26278114	18.28611755	18.32172394	18.32172394	18.32912445	18.25243187
YDR302W	591	598	680	557	338	391	605	906	1099	1086	607	730	221	209	279	490	434	252	260	283	616	338	117	137	1	1	1	1	1	14.02198315	13.99277115	14.17571735	13.83075714	13.89938068	13.99277115	14.00695419	13.86133194	13.66599083	13.72150517	13.85052681	13.85052681	13.91194439	13.88817596	13.91194439	13.88817596	14.11493874	13.91194439	13.86133194	13.98077297
YDR303C	1919	1719	2087	2010	1112	1704	1374	2121	2330	2501	1406	1387	488	356	567	729	754	644	525	487	1218	831	221	242	1	1	1	1	1	19.99203682	19.89373207	19.94773293	19.97341347	20.07139969	19.97341347	19.89861679	20.02541924	20.03505325	20.09095955	19.87330627	20.02541924	20.03143883	20.09095955	19.93321419	19.90020943	20.02899742	20.02899742	19.82733917	19.85154533
YDR304C	1674	1404	2120	2036	815	1394	1638	2232	2464	2329	1761	1734	1413	1175	2026	1881	2119	2287	1861	2588	3108	1921	1114	1182	1	1	1	1	1	19.82392502	19.81768227	19.78172493	19.7845974	19.79603958	19.79603958	19.79462051	19.88606644	19.78742981	19.83841324	19.74170685	19.79462051	19.8429203	19.82230186	19.76842117	19.73098183	19.96518898	19.82230186	19.69869232	19.71641541
YDR305C	508	549	797	696	318	383	557	952	879	965	825	960	206	219	360	300	239	234	388	494	695	513	174	180	1	1	1	1	1	16.65290642	16.72556305	16.65769196	16.69076729	16.62133598	16.65769196	16.5676651	16.67282295	16.63161087	16.55805779	16.64911652	16.63161087	16.73722839	16.66444778	16.55964851	16.494524	16.86143494	16.66444778	16.62405396	16.62556267
YDR308C	325	303	423	344	167	222	328	496	572	713	466	397	246	230	421	265	404	274	382	460	811	519	177	188	1	1	1	1	1	15.62510395	15.64907551	15.71938229	15.64618778	15.53775883	15.64618778	15.76762199	15.52333641	15.57210827	15.68013859	15.60728645	15.60728645	15.66137123	15.67729378	15.65234852	15.6553278	15.71554756	15.66137123	15.66486835	15.73078728
YDR310C	1593	1320	1696	1555	1113	1651	1070	1414	1490	1777	1221	1026	392	316	562	735	647	486	449	603	974	729	202	250	1	1	1	1	1	19.42844582	19.39876366	19.34876442	19.38032532	19.35482597	19.38032532	19.45155525	19.50595856	19.47070694	19.44332886	19.45889854	19.45889854	19.60795784	19.50721741	19.4948349	19.48980141	19.39994049	19.4948349	19.31197739	19.35730934
YDR311W	1260	1077	1743	1413	643	1001	1336	1864	2086	2042	1476	1491	222	212	390	236	279	324	301	407	532	341	143	125	1	1	1	1	1	18.01095009	17.97092628	17.97382164	18.00259781	18.01948547	18.00259781	18.12518311	17.85482979	18.00875854	17.94403648	18.07886314	18.00875854	18.14222336	18.01356888	18.00751877	18.07647514	17.92305946	18.01356888	18.02934837	17.84822845
YDR312W	1163	1051	1735	1306	636	817	1342	1695	1580	1662	1118	1219	220	214	315	324	318	196	352	438	447	311	170	172	1	1	1	1	1	16.41008949	16.34819794	16.35170555	16.14051628	16.20201683	16.34819794	16.41845131	16.22165298	16.19218826	16.05235291	16.11987877	16.19218826	15.795825	16.22681808	16.20754242	16.33063698	16.16401291	16.20754242	16.41151237	16.29177666
YDR313C	1413	1470	1631	1417	756	1227	1324	1987	1629	1740	1521	1406	531	537	651	511	785	998	791	1013	803	536	306	287	1	1	1	1	1	18.63800049	18.73313713	18.74214935	18.6107235	18.44340515	18.63800049	18.63800049	18.30154419	18.41638756	18.34171867	18.707304	18.41638756	18.43730927	18.30376244	17.98603439	17.98081207	19.12927628	18.30376244	19.04620743	18.7758503
YDR316W	865	770	1136	973	507	783	879	1262	1382	1568	1091	975	192	195	314	281	279	283	290	477	615	420	152	145	1	1	1	1	1	19.15442657	19.10311317	19.08294487	18.99722672	18.98488235	19.08294487	19.16093826	19.17180252	19.15876389	19.05309486	19.23872566	19.16093826	19.16372871	19.19505119	19.05510902	19.05224228	19.28515434	19.16372871	19.03425789	19.03939056
YDR317W	238	166	579	474	57	115	136	256	2234	1568	245	374	32	17	98	46	26	23	24	41	218	89	14	23	1	1	1	1	1	15.6429491	15.69654369	15.62778759	15.6553278	15.54827118	15.6429491	15.78699207	15.69053364	15.80067635	15.6429491	15.74917316	15.74917316	16.04175377	15.87958145	15.71554756	15.68013859	15.88414669	15.87958145	15.61389065	15.51393318
YDR318W	495	524	573	488	262	376	490	779	767	955	526	702	116	133	194	122	171	181	189	276	367	227	72	64	1	1	1	1	1	16.44239807	16.54466057	16.44018364	16.41644859	16.48118591	16.44239807	16.21215248	16.55964851	16.5815506	16.45471191	16.52737999	16.52737999	16.44239807	16.54302216	16.60238266	16.64435577	16.57153893	16.57153893	16.48686218	16.84056664
YDR320C	531	424	558	495	359	617	357	451	353	460	311	271	347	342	521	485	521	698	525	698	689	432	205	174	1	1	1	1	1	18.38120461	18.39299011	18.41369057	18.39544678	18.44526291	18.39544678	18.29524994	18.48397255	18.37863731	18.42602921	18.2246151	18.37863731	18.33916855	18.39888	18.44196892	18.402771	18.49204254	18.402771	18.28611755	18.40837669
YDR320C-A	998	1048	949	900	512	579	935	1196	1632	1686	905	1251	335	342	421	166	317	433	463	489	942	515	173	179	1	1	1	1	1	15.46442795	15.63074017	15.80426216	15.69654369	15.57844162	15.63074017	15.46442795	15.46442795	15.52333641	15.70708752	15.47226334	15.47226334	15.31967735	15.56431007	15.45704174	15.32799244	15.51393318	15.45704174	15.68575764	15.80426216
YDR321W	1237	1219	1903	1462	570	835	1727	2003	2275	2103	1213	1551	285	277	399	300	320	264	469	414	631	408	207	184	1	1	1	1	1	18.93785667	19.01944351	19.09659576	19.01660156	19.00983047	19.01660156	19.0314579	19.12093925	19.12010574	19.05224228	18.99337578	19.05224228	19.05510902	19.07337761	19.42175293	19.42042351	18.79868698	19.07337761	18.92120361	19.04695511
YDR322W	438	377	594	544	321	385	369	552	500	575	431	291	349	315	540	549	554	463	508	647	820	627	179	190	1	1	1	1	1	17.34319115	17.37451935	17.4864006	17.07541466	17.24474525	17.34319115	17.33885384	17.62740898	17.45424271	17.54872704	17.2917614	17.45424271	17.21286392	17.41376495	17.67213821	17.80923462	17.14805794	17.41376495	17.33765411	17.58858299
YDR322C-A	1111	1017	1087	987	584	767	924	1407	878	992	1242	1262	688	666	795	536	1005	1056	871	1383	1043	653	347	313	1	1	1	1	1	16.28016853	16.25449562	16.22165298	16.44447899	16.42383003	16.28016853	16.23744583	16.45318413	16.54466057	16.46720123	16.50161362	16.46720123	16.41845131	16.52200317	16.57778549	16.73214722	16.51303864	16.52200317	16.07304955	16.43320465
YDR323C	613	610	929	812	331	467	669	1074	923	974	815	709	110	93	181	128	122	161	152	167	216	151	76	52	1	1	1	1	1	16.38125992	16.37462616	16.38849449	16.22523689	16.23584175	16.37462616	16.39236259	16.1682663	16.26328468	16.10375404	16.23075104	16.23075104	16.19218826	16.20400047	16.09464455	16.18589592	16.36737061	16.19218826	16.37295151	16.18371391
YDR324C	2795	2359	4032	2702	1260	2398	3556	3330	3563	3652	2142	2517	338	312	481	473	430	348	528	606	706	533	146	184	1	1	1	1	1	18.79958916	18.74113083	18.791502	18.67828941	18.77710724	18.77710724	18.59530258	18.78820419	18.66886902	18.76568222	18.59530258	18.66886902	18.67639923	18.791502	19.00983047	18.94757271	18.72663879	18.791502	18.67419815	18.84487152
YDR325W	1864	1853	2689	2111	872	1389	2142	2605	3859	3759	2543	2911	271	196	374	311	362	354	329	405	702	476	177	212	1	1	1	1	1	17.0907917	17.10131645	17.20711136	17.15506935	17.18962288	17.15506935	17.22219086	17.23047447	17.19814301	17.19814301	17.34454346	17.22219086	17.33765411	17.43099785	17.42309761	17.2333622	17.09694481	17.33765411	17.08556557	17.1391964
YDR326C	2662	2091	3265	2979	1406	2513	2154	2607	3770	4086	2525	2974	376	294	636	705	558	538	444	527	1393	994	306	349	1	1	1	1	1	17.52795219	17.53065491	17.48034096	17.54403305	17.58605003	17.53065491	17.57725906	17.65571594	17.58605003	17.59654045	17.5762558	17.58605003	17.65924263	17.63342285	17.68080139	17.70218658	17.38917732	17.65924263	17.3683815	17.39751244
YDR328C	1645	1657	2064	1985	862	1178	1914	2764	2773	2983	2277	2961	839	833	1194	959	943	1318	1380	1664	2275	1484	648	656	1	1	1	1	1	18.99835396	18.98488235	19.00814438	19.04414177	18.99835396	18.99835396	19.11103821	18.9112339	19.0117054	19.03540611	19.04695511	19.03540611	19.00983047	19.01273727	18.83786583	18.8632946	19.03654861	19.00983047	19.09160233	18.93670845
YDR329C	1129	1076	1338	1053	577	1041	949	1580	1246	1290	1217	978	589	523	799	855	929	1058	740	1034	1004	673	338	356	1	1	1	1	1	16.88412094	16.84980965	16.98154259	17.08052063	17.07438469	16.98154259	16.79820824	16.8693924	16.90640259	16.90058136	16.75924873	16.8693924	16.80454254	16.75924873	16.82164764	16.84197998	16.67184639	16.80454254	16.82637978	16.89543343
YDR330W	777	748	811	717	513	866	507	910	447	614	566	395	405	412	568	493	637	1041	556	715	603	381	201	202	1	1	1	1	1	19.05930328	19.02275276	19.01049423	19.03939056	19.00727463	19.02275276	19.09460831	19.02046013	19.10378647	19.05609703	19.16951942	19.09460831	19.08582687	18.99012184	19.00054932	19.01590538	18.97650528	19.00054932	19.08493042	18.97878075
YDR331W	863	716	1108	937	437	637	719	1058	1304	1453	979	886	283	249	457	322	388	356	428	444	867	580	252	233	1	1	1	1	1	14.59697437	14.73441124	14.73441124	14.83923054	14.74314213	14.73441124	14.64401054	14.68908978	14.66838169	14.92989445	14.69352627	14.68908978	14.84672451	14.97019577	14.73441124	14.70238781	14.77217579	14.77217579	14.56824112	14.71817398
YDR333C	1113	1026	1575	1151	614	818	1038	1595	1730	1640	1345	1119	242	228	324	297	299	282	380	380	575	376	185	190	1	1	1	1	1	17.96892738	17.96354294	17.9331398	17.9003849	17.99675941	17.96354294	18.03507042	18.0037117	18.0203495	17.88428116	18.08191872	18.0203495	18.10837936	18.07258987	18.20006752	18.29388809	17.85090256	18.10837936	17.93562126	17.86183929
YDR334W	4397	4149	4674	4247	2271	4725	3521	5032	4749	5310	3124	3301	230	211	282	238	309	367	274	366	440	398	126	118	1	1	1	1	1	17.88428116	17.90164185	17.96568871	17.93134499	17.88745117	17.90164185	17.96657181	17.97672462	17.99785805	18.04662895	17.89170074	17.97672462	17.92742348	18.1473217	17.97188568	18.01863861	17.96037674	17.97188568	17.96568871	17.93820572
YDR335W	5535	5407	6992	6364	3062	5778	5183	7706	7516	7300	5779	6058	788	664	1058	1007	1107	1657	950	1182	1574	1050	520	545	1	1	1	1	1	18.79669952	18.81784248	18.92617226	18.95572281	18.89256477	18.89256477	18.79868698	18.75768471	18.82225609	18.90952873	18.89723778	18.82225609	18.98147964	19.01451874	18.74876022	18.72769356	18.90952873	18.90952873	18.8417263	18.79868698
YDR337W	784	711	979	895	371	534	743	1126	961	1178	719	765	258	277	348	311	411	371	390	540	591	391	145	147	1	1	1	1	1	15.795825	15.81505394	15.86302471	16.02432442	16.03536415	15.86302471	15.61926746	16.0405159	16.01199913	16.06343269	15.91276646	16.01199913	15.91617203	16.22165298	16.29906082	16.27818108	16.14523697	16.22165298	15.51393318	15.94398785
YDR339C	541	424	546	493	391	404	380	513	433	564	378	364	615	531	849	1013	1019	598	775	1015	1156	704	228	213	1	1	1	1	1	14.11493874	14.17571735	13.93456841	14.03379726	14.08434391	14.08434391	14.29035664	14.4040575	14.21167946	14.04556561	14.18600178	14.21167946	14.17571735	14.22977829	14.29794884	14.31532574	14.25547981	14.25547981	14.08434391	14.12683201
YDR341C	3264	2651	4532	3801	1650	2305	4050	4570	4141	4087	3164	2975	1473	1282	2121	1923	1978	1528	2220	2442	2559	1670	876	864	1	1	1	1	1	21.60647964	21.58259773	21.6122551	21.57123375	21.6122551	21.60647964	21.51810074	21.60139465	21.57582092	21.58857346	21.58259773	21.58259773	21.55406952	21.68830681	21.7196064	21.68830681	21.53170967	21.68830681	21.42980576	21.53170967
YDR342C	5203	3453	4428	3980	2133	4381	6328	6407	5672	5091	5113	4323	3584	2751	4019	4200	4630	8420	5339	5537	6704	4001	2731	2755	1	1	1	1	1	18.15468025	18.1604538	18.26818466	18.38485146	18.03300095	18.1604538	18.02934837	17.89583397	17.90843582	18.1812973	17.6434021	17.90843582	17.60734367	17.44755363	17.77378845	17.59654045	17.54990196	17.59654045	18.12963295	17.94583702
YDR343C	4876	3212	4156	3758	1975	4068	5933	6024	5418	4918	4808	4034	3473	2659	3894	4096	4528	8042	5152	5281	6589	3927	2627	2687	1	1	1	1	1	18.15468025	18.1604538	18.26818466	18.38485146	18.03300095	18.1604538	18.02934837	17.89583397	17.90843582	18.1812973	17.6434021	17.90843582	17.60734367	17.44755363	17.77378845	17.59654045	17.54990196	17.59654045	18.12963295	17.94583702
YDR345C	10004	4783	5715	5232	3549	1694	10414	8535	16377	15589	8064	6208	5687	4445	5713	6299	7648	2892	10075	9011	20584	12239	4840	4909	1	1	1	1	1	18.72138977	18.57388306	18.54878044	18.53497505	18.62303543	18.57388306	18.83786583	18.87481499	18.84370041	18.78352356	18.73621178	18.83786583	19.03757477	19.05145264	19.18846893	19.32135391	18.29604149	19.05145264	18.22300529	18.38349533
YDR346C	2717	2457	3838	3103	1337	1977	3213	3985	3915	4272	3113	3238	700	636	916	861	973	872	998	1205	1498	963	451	443	1	1	1	1	1	18.61595917	18.56537437	18.61595917	18.54713249	18.59643936	18.59643936	18.59773827	18.67639923	18.55872154	18.58184433	18.46554756	18.58184433	18.62740135	18.60502052	18.72872162	18.74971962	18.51278305	18.62740135	18.60188866	18.68921089
YDR347W	907	960	1470	1195	494	681	1175	1584	1408	1446	1192	1183	269	187	495	462	359	375	479	492	567	436	210	191	1	1	1	1	1	19.00814438	19.03939056	18.93785667	18.81191635	18.94757271	18.94757271	18.83443069	18.96942329	18.8696003	18.79868698	18.74214935	18.83443069	18.66512299	18.74876022	19.16583443	19.13969612	18.85053825	18.85053825	18.83252907	18.89361572
YDR348C	861	637	1126	889	457	443	688	964	1384	1623	1011	744	430	328	670	775	868	369	556	676	1609	1102	309	335	1	1	1	1	1	19.08935165	19.11624718	19.10378647	19.06355095	19.02494431	19.08935165	19.29203033	19.16169548	19.3333168	19.19389915	19.16583443	19.19389915	19.26677704	19.19956589	19.24309158	19.21412849	19.21774483	19.21774483	19.21190453	19.14976311
YDR349C	993	857	1563	1077	582	893	774	1362	1427	1583	1479	1164	242	224	448	360	370	336	361	374	784	525	289	298	1	1	1	1	1	17.35216522	17.44755363	17.38619041	17.19920158	17.18583298	17.35216522	17.58172607	17.74010849	17.17478752	17.13617706	17.22946739	17.22946739	17.15917969	17.22330856	17.27913666	17.28441238	17.57327843	17.27913666	17.46222496	17.44415092
YDR350C	1683	1516	2324	1761	885	1382	1611	2500	2312	2294	2211	1763	261	205	264	342	397	352	309	380	369	249	143	146	1	1	1	1	1	14.95029354	14.89676476	14.70903969	14.80593014	14.78933334	14.80593014	15.12101078	14.63840103	14.70903969	14.73895073	14.84672451	14.73895073	15.05006886	14.78066635	14.86782551	14.9263134	14.87189388	14.87189388	15.28630924	14.87189388
YDR351W	2155	2004	2664	2326	1212	2089	1962	2725	2791	3055	2331	2521	464	386	666	665	666	676	671	722	1140	715	345	365	1	1	1	1	1	15.51067448	15.38462162	15.63641262	15.37716866	15.25679684	15.38462162	15.47596836	15.56431007	15.49771309	15.43922901	15.6429491	15.49771309	15.4827528	15.38100147	15.78415203	15.89841652	15.03010082	15.4827528	15.55141449	15.47226334
YDR352W	962	786	1135	1018	535	609	711	1257	1494	1840	1194	933	444	423	728	712	700	451	679	683	1512	1139	466	430	1	1	1	1	1	17.42199326	17.37916756	17.2116642	17.34454346	17.42554283	17.37916756	17.40249634	17.36538506	17.43934441	17.38619041	17.41066933	17.40249634	17.67852783	17.62930298	17.5088253	17.49725533	17.48526192	17.5088253	17.38619041	17.48725128
YDR353W	1484	1131	1869	1657	813	1018	1416	1762	1921	2341	1579	1571	1181	1068	1816	2251	2022	1641	1790	2160	3309	1965	880	958	1	1	1	1	1	20.25186539	20.28071594	20.29471207	20.29040909	20.24743462	20.28071594	20.26004028	20.23855782	20.27435112	20.22733688	20.20575714	20.23855782	20.41641808	20.26676559	20.34499741	20.39686203	20.33107567	20.34499741	20.28607368	20.25625801
YDR354W	799	648	986	928	432	388	772	1050	1436	1531	1109	975	296	250	472	451	446	250	499	454	1058	603	303	287	1	1	1	1	1	19.56291008	19.53226471	19.61793327	19.46832848	19.53986168	19.53986168	19.51587105	19.43231583	19.43436623	19.54899216	19.42604637	19.43436623	19.61938095	19.58978271	19.88908577	19.88606644	19.5221653	19.61938095	19.59142303	19.61179352
YDR356W	2183	2001	2083	1976	1200	1462	1574	2456	3328	3955	1939	2058	434	373	612	650	645	560	516	774	1332	893	249	242	1	1	1	1	1	20.58086395	20.54871559	20.68299103	20.68075371	20.64668274	20.64668274	20.67788315	20.72236252	20.70357704	20.7638855	20.63170433	20.70357704	20.77125549	20.85375023	20.56958008	20.50648308	20.54648018	20.56958008	20.42339897	20.58707619
YDR357C	731	659	903	850	395	423	827	1127	677	718	853	1051	276	205	443	337	314	324	433	606	427	285	150	134	1	1	1	1	1	15.98692131	16.06813622	15.93021965	16.0291214	16.03762627	16.0291214	16.16987419	16.21215248	15.94190407	15.96182537	15.91024971	15.96182537	15.89335728	15.72216702	15.95723724	15.91276646	15.9548912	15.91276646	16.14523697	15.98475361
YDR358W	1404	1270	1607	1334	788	1507	1133	1729	1016	1081	1319	1075	666	567	831	830	1065	1496	827	1123	726	460	387	346	1	1	1	1	1	20.00335693	20.0181179	20.00335693	19.99640656	19.91785622	20.00335693	19.91625977	19.89077568	19.93463326	19.89861679	19.88182449	19.89861679	19.5314045	19.52025032	19.55209732	19.51869392	20.02191734	19.5314045	20.04966545	20.01353645
YDR359C	1618	1257	1810	1487	963	1461	1143	1600	1292	1581	1272	954	455	376	687	904	866	580	591	731	1037	609	219	270	1	1	1	1	1	18.54325485	18.52430344	18.52107048	18.62815666	18.5694046	18.54325485	18.55514526	18.61858177	18.61728668	18.66886902	18.54878044	18.61728668	18.77470207	18.68921089	18.70301628	18.65854645	18.50643539	18.68921089	18.52602196	18.53693962
YDR361C	1287	1150	1581	1303	599	642	1489	2069	1344	1658	1462	1618	429	401	674	526	617	283	683	1022	879	523	279	299	1	1	1	1	1	19.18463898	19.21412849	19.26306152	19.16462898	19.21035576	19.21035576	19.12927628	19.24564552	19.18124771	19.10378647	19.23991966	19.18124771	18.8427372	18.99199867	19.05930328	19.15771866	19.0765686	19.05930328	19.09460831	19.21529388
YDR362C	999	882	1172	1022	536	699	798	1112	1483	1679	895	820	170	135	222	196	288	237	192	278	551	397	112	97	1	1	1	1	1	16.319067	16.39003372	16.43116188	16.46507835	16.37100029	16.39003372	16.32076073	16.48904037	16.57434273	16.45100594	16.60238266	16.48904037	16.57979393	16.71715164	15.95241833	16.01450348	16.74346161	16.57979393	16.19445038	16.40826607
YDR363W	544	398	605	477	325	467	350	544	414	507	496	278	123	94	180	134	131	226	180	198	283	171	70	74	1	1	1	1	1	16.5234642	16.44239807	16.56435776	16.50938225	16.35492134	16.50938225	16.49993706	16.55294037	16.63471794	16.66711426	16.5676651	16.5676651	16.56303406	16.54179573	16.319067	16.26848221	16.52737999	16.52737999	16.46334648	16.45471191
YDR363W-A	1435	1259	1492	1500	807	947	1236	1791	1441	1698	1529	1613	673	686	1204	978	888	1108	1221	1483	1596	1106	457	444	1	1	1	1	1	16.2286377	16.15838814	16.0405159	16.00050735	16.0405159	16.0405159	16.26848221	16.00924492	16.01670647	16.05498886	16.02432442	16.02432442	16.15173531	15.99351215	16.08324814	16.07304955	16.18207932	16.08324814	16.38679886	16.20754242
YDR364C	957	871	1387	1082	473	904	1113	1436	1302	1442	1026	1054	184	168	258	218	258	271	279	344	347	271	105	93	1	1	1	1	1	15.37716866	15.49069691	15.45377636	15.39056301	15.3020153	15.39056301	15.44759369	15.34830475	15.41198635	15.35705662	15.34830475	15.35705662	15.25319004	15.33685207	15.17064857	15.17064857	15.61926746	15.25319004	15.54154301	15.46062088
YDR365C	1803	1467	2387	1660	966	1274	1894	2139	1751	1999	2457	2284	313	274	351	363	594	282	355	395	493	336	97	110	1	1	1	1	1	19.05770493	19.07337761	19.20340157	19.14157486	19.15194511	19.14157486	19.36693382	19.22973824	19.32427406	19.30397987	19.05849838	19.30397987	18.82416344	19.17070389	19.30397987	19.2863903	18.91736794	19.17070389	19.1800499	19.17665863
YDR367W	643	545	880	743	366	524	742	965	936	1031	665	620	258	229	408	493	446	438	447	472	625	380	137	166	1	1	1	1	1	16.46720123	16.43116188	16.41644859	16.55122757	16.50575829	16.46720123	16.46720123	16.3365078	16.33849335	16.30328941	16.34819794	16.33849335	16.68914604	16.47396278	16.57153893	16.52004433	16.319067	16.52004433	16.44018364	16.20978165
YDR368W	1531	1303	1416	1354	830	902	1170	1863	1390	1381	1144	970	1141	962	1384	1262	1742	1315	1342	1619	1866	1138	607	550	1	1	1	1	1	20.26676559	20.27236176	20.29213524	20.24999428	20.27864265	20.27236176	20.24289513	20.26890945	20.29471207	20.30805588	20.18605804	20.26890945	20.1772747	20.22312737	20.1581707	20.12801743	20.36327553	20.1772747	20.25186539	20.24999428
YDR369C	1169	1234	1665	1427	655	1008	1415	1992	1712	1858	1485	1627	120	133	217	193	219	212	231	288	362	242	86	102	1	1	1	1	1	16.65022087	16.63572311	16.70363426	16.72229767	16.6849556	16.6849556	16.7578125	16.58469391	16.56924438	16.61118889	16.63006783	16.61118889	16.78069687	16.66114235	16.54179573	16.49620819	16.86551094	16.66114235	16.74010658	16.76787186
YDR372C	1559	1510	1821	1807	895	1185	1469	2110	1825	2114	1723	1690	418	396	508	399	576	597	549	650	829	551	271	208	1	1	1	1	1	18.49204254	18.50377274	18.39393806	18.50377274	18.49204254	18.49204254	18.60863876	18.49104309	18.6198616	18.52302361	18.48303604	18.52302361	18.79568291	18.59773827	18.69640732	18.68809128	18.41851234	18.68809128	18.35825539	18.27420235
YDR373W	934	971	1355	1334	613	751	1049	1415	1266	1425	1103	1122	329	306	597	380	428	585	577	648	769	486	207	211	1	1	1	1	1	17.00035286	16.98535919	16.97597122	17.02037811	16.96389771	16.98535919	17.05966949	17.01275063	17.05092621	16.91993523	16.92113304	17.01275063	17.2254715	17.08207893	16.94280052	16.98535919	16.93739128	16.98535919	17.02037811	16.9720974
YDR374W-A	227	274	338	375	134	119	296	383	502	484	393	609	76	83	191	74	77	99	165	152	281	194	110	88	1	1	1	1	1	12.04235077	12.0098238	12.0098238	12.10172558	11.97222233	12.0098238	12.10172558	12.33110332	12.15945721	12.12905884	12.10172558	12.12905884	12.15945721	12.07520485	12.22109985	12.30426121	12.0098238	12.15945721	12.04235077	12.28007221
YDR375C	559	547	836	699	317	456	578	854	674	800	729	499	174	155	370	360	219	191	324	411	387	276	135	123	1	1	1	1	1	17.73365974	17.78303528	17.78205109	17.69845009	17.73061371	17.73365974	17.76202011	17.90516663	17.85371971	17.69845009	17.95194435	17.85371971	17.74431801	17.89583397	17.60087585	17.64125443	17.61237717	17.64125443	17.73586845	17.89796257
YDR376W	1102	1035	1401	1169	611	763	1223	1636	1474	1540	1277	1437	247	251	343	335	351	335	368	395	479	320	152	188	1	1	1	1	1	18.38689995	18.42840195	18.35503006	18.38947868	18.39299011	18.38947868	18.3377018	18.36105728	18.3562088	18.26405525	18.36726189	18.3562088	18.44807434	18.32676315	18.2219677	18.24123764	18.54950714	18.32676315	18.30897141	18.28918839
YDR377W	1250	1176	1142	1043	628	809	981	1454	1563	1788	1318	1449	1322	1398	1531	841	1545	1727	1651	1939	2686	1924	1001	1016	1	1	1	1	1	16.42200089	16.56120491	16.64574432	16.81315804	16.84850883	16.64574432	16.37100029	16.18589592	16.81770706	16.83750725	16.83750725	16.81770706	16.29420662	16.58784676	16.78665924	16.94146538	16.80301666	16.78665924	16.33063698	16.48510742
YDR378C	805	777	1116	1054	470	426	933	1362	1399	1510	1155	1417	293	286	497	247	346	314	538	582	801	485	207	189	1	1	1	1	1	18.38879776	18.32069016	18.22300529	18.34459305	18.31941032	18.32069016	18.51278305	18.39299011	18.46442604	18.30630112	18.36988449	18.39299011	18.52602196	18.2219677	18.32912445	18.47325134	18.32795143	18.32912445	18.35720444	18.16665649
YDR379W	1576	1404	1578	1632	876	1205	1208	1731	1690	1975	1570	1627	418	332	485	503	568	555	465	647	1010	619	265	286	1	1	1	1	1	18.19692993	18.2219677	18.24672699	18.14853859	18.17536354	18.19692993	18.25974083	18.14516449	18.25815201	18.21599197	18.27420235	18.25815201	18.40022278	18.29388809	18.11338425	18.14133644	18.33024025	18.29388809	18.28041458	18.20122147
YDR379C-A	268	280	340	367	181	370	304	458	209	209	341	369	137	147	319	357	300	482	304	423	307	180	108	90	1	1	1	1	1	14.38808727	14.33014488	14.34426403	14.25547981	14.20560455	14.33014488	14.39659023	14.52049255	13.69586849	14.39659023	13.61194324	14.39659023	14.56824112	14.47995567	14.03379726	14.36026382	14.36026382	14.36026382	14.445858	14.29794884
YDR381W	2472	2118	3060	2789	1275	1535	2627	3444	4141	4695	3104	3476	1032	889	1691	1247	1367	818	1545	1643	3059	2120	816	813	1	1	1	1	1	20.78315926	20.73155212	20.6992321	20.7638855	20.73840714	20.73840714	20.90964699	20.84323311	20.85375023	20.80640793	20.81197357	20.84323311	20.98984909	20.81816864	20.7617054	20.7531147	20.63750267	20.7617054	20.65960693	20.56150436
YDR381C-A	485	457	615	653	266	322	656	957	572	702	657	926	84	70	163	143	115	170	177	256	96	88	74	63	1	1	1	1	1	16.62133598	16.70222282	16.53769112	16.68914604	16.63705254	16.63705254	16.73544502	16.76109505	16.43827438	16.74862671	16.61118889	16.73544502	16.38494301	16.25692749	16.36594963	16.24343681	16.65445518	16.36594963	16.69076729	16.61400032
YDR382W	3227	1899	3666	2467	1795	1489	2285	3222	2316	2914	2553	1550	2379	2231	3152	1330	1892	2170	4993	3508	4725	3695	1212	929	1	1	1	1	1	19.78592682	19.86593056	19.8313446	19.75758362	19.70733452	19.78592682	19.68901825	19.90020943	19.69335938	19.78742981	19.65819168	19.69335938	19.58890915	19.54503632	19.95680809	20.02541924	19.8141613	19.8141613	19.80669594	19.98007584
YDR383C	570	532	659	601	338	382	510	709	864	964	475	473	181	178	259	238	276	213	265	304	567	356	70	106	1	1	1	1	1	17.54525757	17.59654045	17.59559631	17.61041069	17.5618763	17.59559631	17.62818718	17.74336243	17.79840469	17.70641899	17.859869	17.74336243	17.87497902	17.820261	17.53065491	17.53065491	17.70641899	17.70641899	17.50221252	17.57211876
YDR384C	333	228	603	467	174	259	418	461	449	526	268	176	94	53	355	323	93	85	391	402	343	258	73	64	1	1	1	1	1	16.15579605	15.90335751	15.89335728	15.56431007	15.585989	15.89335728	16.41008949	16.0611763	15.58221245	15.42503929	15.88634586	15.88634586	15.36353207	15.17813015	16.31307602	16.41008949	14.99935436	15.36353207	15.781106	15.57844162
YDR385W	24480	16985	28444	24500	12531	15268	18960	23691	19859	25206	17556	13138	14627	12120	19060	16200	17873	12429	19997	20841	25073	17779	9385	8273	1	1	1	1	1	23.05060768	22.97120285	23.05060768	23.05060768	23.05060768	23.05060768	23.05060768	22.97120285	23.05060768	23.05060768	23.05060768	23.05060768	23.05060768	22.97120285	23.26820755	23.26820755	22.92586708	23.05060768	22.88825798	22.86544609
YDR388W	2065	1517	1979	1745	1173	1885	1203	1973	1851	2142	2136	1452	1975	1483	1954	2280	2871	3158	1868	2581	3535	2174	1214	1209	1	1	1	1	1	20.16310692	20.18605804	20.12590027	20.19293213	20.18196678	20.18196678	20.13459015	20.16728973	20.20762825	20.19927025	20.11658096	20.16728973	20.26676559	20.18196678	20.03505325	20.0577755	20.13459015	20.13459015	20.09951019	20.12590027
YDR389W	1330	1145	1312	1228	844	988	739	1103	1859	2222	1134	1180	465	339	588	864	899	426	486	643	1794	1154	376	449	1	1	1	1	1	19.14647484	19.09265518	19.2018795	19.1312561	19.20472908	19.14647484	19.17180252	19.15675926	19.13440895	19.12093925	19.15876389	19.15675926	19.41902351	19.34638977	19.17070389	19.17070389	19.27703857	19.27703857	19.13739395	19.1800499
YDR390C	902	708	1029	983	609	783	686	1019	922	1100	939	790	471	481	696	616	799	738	653	1024	1138	746	305	380	1	1	1	1	1	19.14402008	19.16699028	19.13321686	19.10578537	19.06836128	19.13321686	19.08493042	19.12164307	19.06159401	19.08582687	19.05930328	19.08493042	19.04891586	19.00634003	19.00338173	18.98863411	19.12093925	19.00634003	18.97308922	18.99199867
YDR392W	603	487	650	644	364	470	482	745	609	845	617	604	334	255	415	298	451	406	426	576	742	502	169	193	1	1	1	1	1	16.59592438	16.68329048	16.58608246	16.54930305	16.63161087	16.59592438	16.57434273	16.61264801	16.64435577	16.64736938	16.53297043	16.61264801	16.69459724	16.64911652	16.41644859	16.36225128	16.65769196	16.64911652	16.49249268	16.49063492
YDR393W	631	531	905	671	353	448	687	999	1174	1207	787	765	150	134	161	144	203	161	181	305	352	252	80	89	1	1	1	1	1	17.39044571	17.38619041	17.34830666	17.39044571	17.41190147	17.39044571	17.46222496	17.46461487	17.55340385	17.49850655	17.44648933	17.46461487	17.67462349	17.61137772	17.49617004	17.37077713	17.60227394	17.60227394	17.33565903	17.28032875
YDR394W	1812	1695	2109	1903	986	1435	1492	2504	2045	2352	2182	2000	1024	895	1390	1076	1190	1538	1287	1746	1791	1265	809	790	1	1	1	1	1	18.93245125	19.12453461	19.00521278	18.95475006	19.00634003	19.00521278	18.927351	19.02914429	18.94093132	18.96942329	18.88068581	18.94093132	18.94656944	19.05060577	18.94757271	18.97570801	18.99921417	18.97570801	19.00634003	18.99921417
YDR395W	3025	2414	3924	2803	1637	2838	2802	3148	3623	3674	2500	2140	713	612	902	862	1069	1089	797	1049	1310	914	390	425	1	1	1	1	1	19.13739395	19.12716293	19.12262917	19.15986824	19.07761383	19.12716293	19.0421257	19.07468414	19.02275276	18.99337578	19.10199928	19.0421257	19.26010513	19.24763298	19.41683197	19.41568947	19.24094391	19.26010513	19.07225037	19.1312561
YDR397C	1035	811	1273	1161	663	757	988	1162	1081	1622	907	664	321	281	550	441	461	417	584	516	906	538	231	182	1	1	1	1	1	18.07759285	18.07022476	18.10950851	18.13363457	18.14414024	18.10950851	18.06470871	18.12619781	18.03507042	18.13829803	18.11566162	18.11566162	18.20833969	18.20513725	18.06470871	18.05847359	18.06051636	18.06470871	17.85482979	17.94101524
YDR398W	2952	2167	4238	2571	1308	1717	3539	3299	2833	2818	2019	1984	307	274	491	376	415	174	587	453	579	416	182	182	1	1	1	1	1	19.3031826	19.23230362	19.22727585	19.1800499	19.20340157	19.22727585	19.28098679	19.32556915	19.19389915	19.1832428	19.21529388	19.21529388	19.22149849	19.15357399	19.29334641	19.2533474	19.17070389	19.22149849	19.2835331	19.20616722
YDR399W	6296	5467	8121	5661	2807	4685	7554	7220	11061	12183	5087	5373	2383	2065	3595	2776	2887	2480	4116	3813	6560	4506	1245	1241	1	1	1	1	1	20.71178055	20.67306709	20.70948601	20.71716499	20.7617054	20.71178055	20.75885201	20.7531147	20.70667267	20.82079506	20.76573563	20.75885201	20.92829132	20.91947365	20.73155212	20.73155212	20.80640793	20.80640793	20.6628437	20.64668274
YDR400W	213	208	273	251	129	150	181	234	279	354	246	202	56	55	96	108	63	52	71	114	178	91	43	29	1	1	1	1	1	17.13783073	17.23570061	17.11787987	17.13409233	17.0907917	17.13409233	17.07014656	17.02824211	16.92113304	16.98400116	16.86319351	16.98400116	16.93091202	16.76638985	17.33081818	17.28198814	16.78069687	16.93091202	17.16460419	17.08358955
YDR404C	342	261	382	304	225	265	191	332	329	447	328	211	313	271	418	367	367	357	422	394	762	506	175	174	1	1	1	1	1	16.3423481	16.39236259	16.32633018	16.28016853	16.22327614	16.32633018	16.22327614	16.36042213	16.20978165	16.2495594	16.14523697	16.22327614	16.2343235	16.2495594	16.42200089	16.40651131	16.38494301	16.38494301	16.39735031	16.35726547
YDR405W	391	331	433	427	293	266	273	450	348	391	333	262	461	388	633	595	702	510	622	844	973	645	292	327	1	1	1	1	1	15.07496357	15.49771309	14.95029354	15.76762199	15.80670357	15.49771309	14.78933334	15.15598965	15.86878681	15.781106	15.781106	15.781106	15.55141449	15.46442795	16.14523697	16.24701881	15.76234436	15.76234436	14.84672451	15.25319004
YDR406W	3534	3057	3122	2950	1148	5189	2769	4227	1601	1589	2348	2141	773	640	522	694	652	2895	918	1110	335	174	244	228	1	1	1	1	1	17.7280407	17.91482925	17.84456062	17.55477333	17.49351311	17.7280407	17.71976471	18.17536354	17.65924263	17.86744499	17.81643677	17.81643677	17.25440025	17.52937698	17.98187256	18.04104996	17.23570061	17.52937698	18.2437973	18.44526291
YDR407C	1756	1516	2058	1754	944	1131	1308	1960	2181	2356	1549	1527	331	268	465	593	458	375	367	483	778	475	207	205	1	1	1	1	1	18.90272331	18.89361572	19.06159401	19.03757477	19.01850319	19.01850319	18.87556648	19.04620743	19.00165367	19.0117054	19.0117054	19.0117054	18.97650528	19.13640594	19.10803604	18.95939064	18.93905258	18.97650528	18.92317581	19.00521278
YDR408C	613	559	969	806	300	493	816	1058	588	854	1149	988	210	152	322	246	197	125	539	521	329	233	280	259	1	1	1	1	1	18.7018261	18.71219826	18.72663879	18.6221714	18.60304451	18.7018261	18.95366669	18.99835396	18.75652695	18.65407944	18.93433189	18.93433189	18.30294037	18.42840195	18.97778893	18.97467232	18.49350357	18.49350357	18.76389313	18.82151604
YDR409W	1067	1056	1151	1213	699	1025	837	1139	943	1276	783	1010	355	351	507	504	568	603	493	664	702	500	240	236	1	1	1	1	1	17.20473671	17.15794373	17.10860634	17.11483002	17.04515076	17.11483002	17.20571899	17.21023941	17.30629921	17.22219086	17.25440025	17.22219086	17.36031342	17.25580406	17.30734634	17.37577629	17.20148659	17.30734634	17.18583298	17.11341476
YDR411C	743	677	976	787	431	502	715	1084	1158	1205	1048	811	567	482	718	758	818	662	787	901	1236	765	495	401	1	1	1	1	1	17.16967583	16.95835114	16.79550743	16.97380638	17.07156754	16.97380638	17.19442177	16.97732925	17.07541466	16.90957832	17.08932495	17.07541466	17.40727806	16.96531296	16.79416847	16.92676353	16.79550743	16.92676353	16.92225647	16.66114235
YDR412W	641	469	745	529	417	434	533	698	610	815	546	449	256	242	368	327	417	280	337	409	502	357	154	129	1	1	1	1	1	17.704216	17.66808891	17.75176239	17.57960701	17.60734367	17.66808891	17.53513908	17.80597878	17.60734367	17.61426544	17.54088974	17.60734367	17.31489754	17.46558762	17.65460968	17.61683846	17.7465229	17.61683846	17.61426544	17.83947754
YDR416W	1712	1554	2212	1722	770	1393	1698	2351	2364	2549	1823	1888	333	263	432	437	469	475	403	534	688	448	177	172	1	1	1	1	1	17.7465229	17.69535255	17.70842552	17.69740486	17.75842285	17.70842552	17.67963219	17.7465229	17.72180176	17.64125443	17.79477119	17.72180176	17.80789185	17.77509499	17.77998543	17.65571594	17.61897659	17.77509499	17.60307884	17.64861488
YDR418W	2238	1297	2296	1784	1524	1590	1489	1850	1206	1764	1410	896	3557	2978	5046	4151	4140	3563	5142	4670	5308	3932	1958	1830	1	1	1	1	1	20.41910362	20.42859268	20.44309425	20.42111778	20.40275002	20.42111778	20.47423553	20.3885994	20.3513546	20.44076157	20.41429138	20.41429138	20.37797165	20.28071594	20.6095314	20.65279198	20.38651848	20.38651848	20.57234573	20.49364471
YDR419W	1193	1220	1761	1354	624	845	1159	1955	1765	2034	1517	1375	268	224	332	361	375	280	404	454	581	394	149	138	1	1	1	1	1	15.64618778	15.70009708	15.68247128	15.65234852	15.56130314	15.65234852	15.5579052	15.72453499	15.51393318	15.60087395	15.57844162	15.57844162	15.66822624	15.89570332	15.59767342	15.61142635	15.6553278	15.6553278	15.34830475	15.60399342
YDR421W	1477	1415	1874	1633	660	1312	1243	1884	2107	2235	1648	1635	222	145	257	325	357	400	237	320	443	333	143	140	1	1	1	1	1	16.76978302	16.72941971	16.90640259	16.90784454	16.89290428	16.89290428	16.82892418	16.80923271	16.75009537	16.79416847	16.91147041	16.80923271	16.99325752	16.95405579	16.65166092	16.6002388	16.71263695	16.71263695	16.65445518	16.741642
YDR422C	1336	1096	1516	1328	730	1393	933	1437	1260	1489	1275	913	331	242	521	671	372	511	464	533	861	554	228	213	1	1	1	1	1	18.35720444	18.38947868	18.43343353	18.32486343	18.29801178	18.35720444	18.39299011	18.43598175	18.40837669	18.47707939	18.37641716	18.40837669	18.38576317	18.52107048	18.48875427	18.38120461	18.39037704	18.39037704	18.40688133	18.50468254
YDR423C	845	853	1171	913	460	761	823	1223	1363	1424	1171	1023	345	371	571	531	479	688	491	758	1014	721	348	286	1	1	1	1	1	17.21424675	17.13409233	17.26776505	17.31153488	17.39994049	17.26776505	17.0401516	17.31713867	17.19322586	17.18185425	17.01486015	17.18185425	17.14470863	17.1222744	17.09574509	17.16186142	17.1402092	17.1402092	17.05849457	17.19920158
YDR424C	785	776	874	896	435	481	777	1096	1417	1648	1134	1553	371	320	566	361	456	468	526	733	1193	786	268	247	1	1	1	1	1	18.29801178	18.38689995	18.30897141	18.37429237	18.32244301	18.32244301	18.38947868	18.19896889	18.36574936	18.28150749	18.31742668	18.31742668	18.46216202	18.34171867	18.07886314	18.12963295	18.57289314	18.34171867	18.44426155	18.32582283
YDR425W	672	486	391	527	515	611	327	533	406	584	311	443	641	528	891	953	1002	925	800	1323	1605	1002	414	420	1	1	1	1	1	17.62182426	17.65366364	17.81643677	17.71360397	17.6826458	17.6826458	17.69740486	17.65054703	17.70332909	17.65176964	17.73256302	17.69740486	17.62657547	17.88133812	17.46892929	17.47013664	17.82782936	17.62657547	17.704216	17.80789185
YDR427W	2332	2086	2511	2134	1174	1725	1999	2916	2913	3238	2529	2621	1049	891	1251	1211	1502	1513	1218	1462	2084	1204	619	672	1	1	1	1	1	20.51364899	20.49127579	20.48172188	20.48719025	20.50852966	20.49127579	20.52588081	20.48172188	20.53666496	20.45433426	20.51111221	20.51111221	20.63750267	20.60138702	20.48405075	20.46436501	20.5836792	20.5836792	20.47676277	20.44076157
YDR428C	191	139	298	241	104	172	194	251	205	245	197	145	132	150	270	211	220	268	295	273	339	200	85	88	1	1	1	1	1	17.6826458	17.71504021	17.68710518	17.70733452	17.70939064	17.70733452	17.57211876	17.64981842	17.64004898	17.61137772	17.62818718	17.62818718	17.57211876	17.61823082	17.68157387	17.63342285	17.82579422	17.63342285	17.59654045	17.6314621
YDR429C	2445	2318	3111	2563	1260	1690	2974	3188	3266	3400	2182	2665	934	885	1347	899	1049	1052	1589	1984	1835	1220	444	444	1	1	1	1	1	18.51407814	18.538908	18.62504959	18.44340515	18.49104309	18.51407814	18.41369057	18.63892365	18.47971916	18.52518845	18.45285606	18.47971916	18.32486343	18.67071915	18.87223434	18.92818832	18.42951965	18.67071915	18.38784218	18.64793015
YDR430C	1955	2019	2579	2279	976	1929	1952	2965	2263	2516	2026	1940	444	410	630	691	583	834	671	888	703	485	270	243	1	1	1	1	1	20.06377602	20.05558968	20.2336216	20.07633209	20.09730148	20.07633209	20.13284302	20.07398415	20.13040352	20.09274673	20.24999428	20.13040352	19.99985313	19.96874237	20.06233978	20.03505325	20.02365494	20.02365494	20.1539669	20.08912468
YDR432W	1487	1026	1158	1324	970	2078	939	1057	961	1383	649	635	1928	1559	2310	2462	2705	4672	2146	2330	3804	2690	972	1017	1	1	1	1	1	19.96874237	19.95828819	19.99203682	19.95982552	19.92029762	19.95982552	20.08197403	19.83575249	19.92403603	19.95114136	19.96384621	19.95114136	19.90877342	19.8313446	19.90530968	19.99640656	19.9818306	19.90877342	20.06377602	19.97513008
YDR434W	1528	1402	1961	1695	674	926	1456	2213	2460	2224	1688	1739	430	390	624	545	640	506	523	865	1016	720	278	266	1	1	1	1	1	18.03743553	17.98289871	17.96128082	18.02272987	18.17728233	18.02272987	17.85730553	17.94328117	17.83392143	18.1534977	17.63249588	17.85730553	18.01696587	17.95524788	18.48183823	18.17728233	17.7104187	18.01696587	17.777565	17.98706245
YDR435C	414	363	557	469	245	316	338	654	659	697	582	556	152	112	231	178	211	178	220	289	447	304	161	142	1	1	1	1	1	18.9714241	18.95366669	19.0117054	19.08211327	19.09265518	19.0117054	18.86043167	18.93072701	18.96942329	19.00983047	18.87126541	18.93072701	19.07225037	19.05930328	18.95085526	18.87481499	19.14157486	19.05930328	18.94556427	18.9893589
YDR436W	640	562	654	667	382	731	394	679	406	524	461	334	247	210	449	558	454	452	326	468	653	420	194	170	1	1	1	1	1	18.27644539	18.31126404	18.31126404	18.24469185	18.25412178	18.27644539	18.18528366	18.05721283	18.20282936	18.10526848	18.25815201	18.18528366	18.15262413	18.22882271	18.02934837	17.99184227	18.32244301	18.15262413	18.26278114	18.18418884
YDR439W	346	313	369	327	219	306	279	454	444	562	394	276	161	127	226	299	256	165	202	208	454	312	87	97	1	1	1	1	1	19.19594574	19.08016968	19.14976311	19.18742561	19.15986824	19.15986824	19.1556797	19.16462898	19.16169548	19.21774483	19.16462898	19.16462898	19.47562218	19.3939724	19.3347187	19.31790733	19.17895508	19.3347187	19.13440895	19.13233185
YDR440W	464	461	633	542	318	374	409	673	739	794	462	425	134	113	165	149	214	117	160	196	307	221	60	50	1	1	1	1	1	17.3330555	17.37217522	17.37451935	17.27108574	17.37683678	17.37217522	17.21023941	17.49850655	17.27253914	17.41267204	17.21760941	17.27253914	17.3102932	17.55340385	17.61237717	17.52708817	17.25293159	17.52708817	17.17777634	17.36538506
YDR441C	771	628	851	684	361	375	695	808	727	796	591	436	410	350	578	595	826	232	699	721	904	531	244	236	1	1	1	1	1	16.28434753	16.40353584	16.36737061	16.21613693	16.30087852	16.30087852	16.19788361	16.34819794	16.28016853	16.37295151	16.27818108	16.28016853	16.30686188	16.50575829	16.37884331	16.27632332	16.21811104	16.30686188	16.21215248	16.49778175
YDR443C	1365	1266	1507	1370	711	1132	1114	1649	1227	1353	1122	1164	300	260	307	455	435	419	401	439	587	363	196	193	1	1	1	1	1	18.91659164	18.80052948	18.77710724	18.75169945	18.84574699	18.80052948	18.78617096	18.81100655	18.8061161	18.75071144	18.77241516	18.78617096	18.707304	18.76568222	18.75982094	18.78910446	18.84487152	18.76568222	18.59881783	18.8137188
YDR447C	6763	6272	9013	7949	3519	4291	8918	9946	9644	11276	6401	8956	2071	1793	2829	2004	2037	2184	2965	3418	3594	2515	1497	1142	1	1	1	1	1	20.69428253	20.68546486	20.6095314	20.67306709	20.62498856	20.67306709	20.73840714	20.73503494	20.6628437	20.6992321	20.69701195	20.6992321	20.75013733	20.60697556	20.98984909	21.02205276	20.68982124	20.75013733	20.8029213	20.75615501
YDR448W	962	867	1238	899	513	735	809	1243	1393	1297	979	876	292	262	394	230	302	431	368	476	576	414	125	146	1	1	1	1	1	17.87262917	17.84998894	17.83706284	17.88225365	17.77378845	17.84998894	17.83947754	17.87774277	17.89070892	17.81551743	18.00976372	17.87774277	18.11135674	17.94206047	17.96997833	18.05054855	17.85915756	17.96997833	17.87572861	17.84197426
YDR449C	1040	770	1139	920	695	959	932	908	719	996	601	542	342	289	826	393	433	486	737	633	976	718	177	197	1	1	1	1	1	17.82782936	17.79712486	17.81778336	17.79946899	17.82241821	17.81778336	17.80923462	17.858284	17.8516655	17.71878242	17.83598518	17.83598518	17.7168808	17.72625542	17.96568871	18.03629303	17.77866554	17.77866554	17.79363251	17.79946899
YDR450W	4920	3519	5340	4897	2883	3224	4294	5242	3956	5528	3800	3513	3131	2468	4285	4258	3755	3010	4360	4310	4500	3453	1873	1693	1	1	1	1	1	21.02205276	21.00139618	20.96655273	20.9427166	20.96088219	20.96655273	20.92829132	20.90660095	20.9032135	20.92829132	20.91947365	20.91947365	20.92233086	20.90069008	21.0821209	21.15353584	20.9822197	20.9822197	21.06943512	20.96414757
YDR452W	2912	2726	3248	3091	1563	2209	2482	3685	3043	3348	2571	2439	534	413	637	705	766	577	575	881	1069	771	333	317	1	1	1	1	1	19.05224228	19.04311371	19.032444	19.02494431	19.02275276	19.032444	18.96198273	18.93989372	18.9714241	18.791502	19.04794121	18.96198273	18.77710724	18.79868698	18.79286194	18.8590107	19.08706665	18.79868698	19.0765686	19.04124451
YDR453C	271	190	209	228	138	553	112	192	132	212	180	126	401	422	512	392	368	2113	383	491	245	174	103	98	1	1	1	1	1	17.2372303	17.38917732	17.42428398	17.32713509	17.14547729	17.32713509	17.20270538	17.07793999	17.09898186	17.12337303	16.89779854	17.09898186	16.58469391	16.56303406	16.97597122	17.02684975	17.07793999	16.97597122	17.89583397	17.78735352
YDR454C	869	659	1184	954	490	467	774	976	1223	1429	915	700	764	639	1181	1212	1108	689	995	929	1997	1273	463	537	1	1	1	1	1	20.43566704	20.41910362	20.34698296	20.44309425	20.41910362	20.41910362	20.55514145	20.54648018	20.5836792	20.62211609	20.37611771	20.55514145	20.68299103	20.5013752	20.55514145	20.51572227	20.48172188	20.51572227	20.39094734	20.3431015
YDR457W	9861	8524	9830	9566	4735	8141	7080	9983	8384	10233	6524	6338	1403	1149	1581	1855	1948	2177	1631	1886	2436	1632	796	860	1	1	1	1	1	20.42859268	20.42538071	20.51572227	20.48172188	20.53666496	20.48172188	20.41641808	20.51111221	20.45127296	20.51364899	20.55514145	20.51111221	20.6095314	20.69701195	20.5396595	20.47940063	20.33864212	20.5396595	20.32217407	20.41429138
YDR458C	1607	1440	1795	1671	959	1538	1319	1949	1615	2115	1484	1348	288	247	676	472	442	439	559	806	1071	795	172	167	1	1	1	1	1	19.62972832	19.60511017	19.56873322	19.594347	19.62088013	19.60511017	19.65819168	19.55209732	19.65819168	19.63077354	19.6766777	19.65819168	19.73098183	19.76099396	19.54261589	19.56053734	19.62541008	19.62541008	19.59996605	19.48303604
YDR460W	606	651	916	680	358	466	753	993	978	1119	913	894	207	177	260	251	258	250	277	386	464	331	177	122	1	1	1	1	1	19.02275276	19.05510902	19.00912476	19.32678223	19.17665863	19.05510902	18.85368538	18.88458252	18.77241516	18.57909584	18.87779808	18.85368538	19.03071213	19.0704155	18.51990128	18.46308708	18.06671143	18.51990128	18.99835396	19.09160233
YDR462W	250	198	370	316	152	219	218	353	241	295	370	224	381	296	768	846	648	475	755	792	779	558	251	221	1	1	1	1	1	16.07536697	16.01670647	15.88634586	15.69351292	16.02244949	16.01670647	16.41322136	16.26150322	16.24701881	16.25108337	16.17245102	16.25108337	15.87958145	15.79806328	16.35170555	16.5676651	16.00212288	16.00212288	16.34448814	16.05498886
YDR464W	2345	1794	2202	2024	1436	1794	1577	2083	1889	2245	1615	1465	261	197	420	383	338	274	285	441	775	519	128	158	1	1	1	1	1	19.12338448	19.08706665	19.18463898	19.18124771	19.31892014	19.18124771	19.33599281	19.40768623	19.37817192	19.42271805	19.24564552	19.37817192	19.15986824	19.49751854	19.20340157	19.09049606	19.05425644	19.15986824	19.06945419	19.15194511
YDR465C	988	668	1385	968	523	569	1189	1126	894	843	641	712	169	160	230	175	208	84	323	285	273	175	91	108	1	1	1	1	1	16.95136261	16.90957832	16.89915848	16.8801403	16.9720974	16.90957832	17.10860634	16.97103119	17.14183807	17.04515076	16.89653969	17.04515076	16.8801403	16.91580009	17.12444687	17.1391964	16.58350754	16.91580009	16.98154259	16.90640259
YDR466W	1568	1159	1426	1324	863	1430	1005	1423	849	1203	834	773	497	405	637	793	903	896	584	761	967	633	251	265	1	1	1	1	1	18.96292114	18.97386932	19.00054932	18.9083252	18.87335014	18.96292114	18.92895889	18.84943771	18.91239929	18.89515877	18.96849442	18.91239929	18.91548729	18.91239929	18.76209259	18.74113083	19.04984665	18.91239929	19.00814438	18.98257256
YDR468C	753	638	817	812	443	497	699	961	1012	1262	866	834	231	227	360	290	370	307	409	488	777	491	177	199	1	1	1	1	1	16.78497314	16.89543343	16.87859154	16.95835114	16.94467735	16.89543343	17.1348381	16.85593605	16.65769196	16.71263695	17.07692146	16.85593605	17.02604294	16.7966938	16.62556267	16.79199791	16.89160347	16.7966938	16.88412094	16.6172905
YDR469W	457	376	535	401	233	266	456	619	706	829	535	536	222	204	365	245	333	235	377	439	906	548	149	164	1	1	1	1	1	18.01179504	17.93407822	17.9003849	17.92650223	17.93134499	17.93134499	18.05721283	18.00551605	17.97595978	17.87497902	18.02934837	18.00551605	18.27732277	18.10453033	18.03300095	18.07258987	17.96458817	18.07258987	17.93245316	17.91602898
YDR470C	781	686	815	713	438	578	567	930	714	740	609	472	430	334	636	683	672	594	582	759	698	445	193	193	1	1	1	1	1	18.78442574	18.78138542	18.7869873	18.88882828	18.83335686	18.7869873	18.69190598	18.77957153	18.8835144	18.8137188	19.06159401	18.8137188	18.7758503	18.8417263	18.56681061	18.57787323	19.06477928	18.7758503	18.7539444	18.86227798
YDR471W	3095	2242	2980	2679	2149	2351	2526	2994	1898	3001	1915	1851	1728	1351	2419	2307	2090	1677	2379	2531	2579	1929	849	783	1	1	1	1	1	20.95943832	20.9032135	20.97729683	20.84869576	20.89133835	20.9032135	20.70104218	20.92829132	20.79530907	20.88052559	20.70357704	20.79530907	20.59869385	20.79868507	21.10951614	21.0821209	20.78960228	20.79868507	20.81816864	21.11244011
YDR472W	384	354	457	386	265	327	289	408	465	511	343	287	252	205	385	288	304	307	410	352	581	405	172	164	1	1	1	1	1	18.33024025	18.35416031	18.3153801	18.34757423	18.37548065	18.34757423	18.30776787	18.37548065	18.36726189	18.33107948	18.23092079	18.33107948	18.48779106	18.41735077	18.42951965	18.35126305	18.34861946	18.41735077	18.1429882	18.19692993
YDR473C	650	640	714	611	453	559	476	730	628	879	676	537	182	172	245	262	355	260	238	297	536	372	167	139	1	1	1	1	1	17.69740486	17.62930298	17.66042328	17.64125443	17.59396935	17.64125443	17.59559631	17.60944557	17.53689766	17.5595417	17.58731842	17.58731842	17.54088974	17.58531761	17.51576233	17.5618763	17.67462349	17.5618763	17.62353706	17.69845009
YDR475C	2293	2212	2831	2284	992	2273	1990	3133	2697	2798	2481	2221	371	322	391	424	491	595	400	561	617	441	219	240	1	1	1	1	1	18.93989372	18.93072701	18.99088478	18.92033386	18.95272827	18.93989372	18.85611534	18.8427372	18.82606125	18.85053825	18.96474457	18.85053825	18.79958916	18.87667465	18.79483223	18.8417263	18.96103477	18.8417263	18.86750221	18.88882828
YDR477W	1551	1389	1803	1657	941	1606	1225	1899	1652	1883	1495	1162	890	692	1164	1438	1464	1581	1173	1533	1454	1133	504	495	1	1	1	1	1	19.6901226	19.74617577	19.66943932	19.65918541	19.67541313	19.67541313	19.68073273	19.68073273	19.63591003	19.64278603	19.68385696	19.68073273	19.61530113	19.74617577	19.60657501	19.63350487	19.62088013	19.62088013	19.65673065	19.66593552
YDR478W	263	181	269	246	147	194	203	254	235	267	223	172	96	83	194	156	154	133	168	237	292	173	43	59	1	1	1	1	1	15.61389065	15.57210827	15.75976467	15.86500263	15.68013859	15.68013859	15.61389065	15.69351292	15.77066422	15.77308941	15.93545437	15.77066422	15.60399342	15.5579052	15.41595364	15.39409542	15.49771309	15.49771309	15.63315964	15.65234852
YDR479C	1233	1109	1513	1299	670	1156	1159	1791	1411	1623	1430	1228	272	265	402	512	516	743	403	497	469	319	196	210	1	1	1	1	1	16.49993706	16.49620819	16.48118591	16.494524	16.46720123	16.494524	16.44018364	16.56924438	16.5463047	16.41975403	16.53769112	16.53769112	16.56120491	16.50938225	16.41008949	16.51303864	16.66444778	16.51303864	16.47167778	16.73075676
YDR480W	257	233	183	203	200	150	124	195	212	292	152	155	200	180	213	237	359	70	161	213	434	267	76	94	1	1	1	1	1	16.85898209	16.81770706	16.81770706	16.88597488	16.85326004	16.85326004	17.12337303	16.6876297	16.68009186	16.8059063	16.890028	16.8059063	16.90248299	16.79199791	16.70787239	16.61400032	16.66114235	16.70787239	16.86005592	16.89414597
YDR481C	3300	3490	4458	4229	1596	2157	3485	5408	7423	7570	6152	6678	1167	1073	1877	1588	1598	1492	1803	2168	3515	2627	1737	1575	1	1	1	1	1	19.27485657	19.33106232	19.27485657	19.27030182	19.32022095	19.27485657	19.24309158	19.21647453	19.22650719	19.23872566	19.20340157	19.22650719	19.22411537	19.24564552	19.12262917	19.19273949	19.27485657	19.22411537	19.30208588	19.38673782
YDR482C	442	375	628	514	256	249	509	679	477	623	619	611	177	170	360	214	151	151	462	389	559	444	223	163	1	1	1	1	1	17.9331398	17.89504814	17.95810127	17.96657181	17.92650223	17.9331398	17.80185127	17.99785805	17.96657181	17.96128082	18.00259781	17.96657181	17.99299431	18.03507042	17.98409271	17.93134499	17.83315468	17.98409271	17.80287743	17.92650223
YDR483W	2193	1744	2427	2463	1489	1612	1538	2173	1648	2110	1864	1615	3118	2410	4481	6199	4724	3787	4059	4713	6511	4518	2745	2514	1	1	1	1	1	19.34876442	19.37402534	19.3107872	19.32556915	19.43849564	19.34876442	19.40137482	19.34638977	19.39304733	19.38032532	19.30397987	19.38032532	19.72960091	19.63749695	19.49608994	19.58375549	18.80052948	19.58375549	19.0314579	19.09049606
YDR484W	825	830	1134	1044	451	793	837	1170	1218	1359	890	1010	295	226	467	386	391	505	415	534	756	528	255	205	1	1	1	1	1	17.30734634	17.2333622	17.22653198	17.3187542	17.20473671	17.2333622	17.37316132	17.17077827	17.30361938	17.17077827	17.46126938	17.30361938	17.47539139	17.20880318	16.99233246	17.05849457	17.62930298	17.20880318	17.42309761	17.23988533
YDR485C	1186	978	1339	1125	778	1192	903	1385	1153	1337	1141	858	225	194	353	366	393	383	303	440	619	433	162	171	1	1	1	1	1	18.44340515	18.45285606	18.59299469	18.60188866	18.59407616	18.59299469	18.47839928	18.54060555	18.52710724	18.64150238	18.43963051	18.52710724	18.40966797	18.62815666	18.41735077	18.40966797	18.45285606	18.41735077	18.41242218	18.57289314
YDR486C	637	551	658	641	365	478	486	719	485	608	649	613	489	434	624	649	712	600	628	845	841	542	290	374	1	1	1	1	1	15.99351215	15.97751617	15.83224869	15.93021965	15.89841652	15.93021965	15.97986794	15.84153938	15.83224869	15.86703396	16.11096764	15.86703396	16.23744583	15.82713795	15.89841652	15.94607639	16.00924492	15.94607639	15.97175503	15.86500263
YDR487C	1259	1150	1640	1468	635	688	1443	1940	2043	2029	1402	1496	514	497	769	767	644	527	863	907	1025	693	341	308	1	1	1	1	1	18.83252907	18.88775444	18.92033386	18.74113083	18.76921272	18.83252907	18.94311714	18.81587791	18.791502	18.81296539	18.9333725	18.81587791	18.90154266	18.93072701	19.21412849	19.3031826	18.81866455	18.93072701	19.03844833	19.01049423
YDR488C	554	423	702	556	242	224	602	758	829	721	509	565	79	50	113	99	69	65	103	105	169	112	67	54	1	1	1	1	1	15.61654091	15.56795502	15.50353336	15.55141449	15.55141449	15.55141449	15.67432785	15.49473953	15.60087395	15.42256641	15.50353336	15.50353336	15.61926746	15.37356281	15.53775883	15.53435612	15.24971199	15.53435612	15.51759434	15.38462162
YDR489W	221	168	252	242	113	156	196	281	159	178	233	125	152	142	294	213	234	176	309	352	461	281	118	132	1	1	1	1	1	16.51113892	16.46837807	16.36906052	16.56303406	16.36042213	16.46837807	16.65022087	17.68601227	17.2482357	17.21760941	16.5463047	17.21760941	16.54466057	16.34050751	16.47940636	16.44447899	16.2343235	16.44447899	16.54179573	16.36737061
YDR490C	1274	1280	1446	1350	691	1296	1187	1912	1088	1057	1234	1158	372	336	420	379	535	699	452	605	444	285	194	201	1	1	1	1	1	18.9670105	18.9943409	19.03338051	18.97048569	18.93989372	18.97048569	18.98488235	18.9083252	18.95572281	18.93989372	18.91659164	18.93989372	18.54713249	18.6117878	18.76713562	18.73834419	18.77841187	18.73834419	19.06044769	19.06727028
YDR493W	160	133	239	252	112	118	148	228	170	225	163	187	123	111	295	309	213	130	270	314	334	217	102	103	1	1	1	1	1	15.50045109	15.40147877	15.41997242	15.47596836	15.35417461	15.41997242	15.51393318	15.23116589	15.795825	15.53775883	15.40147877	15.51393318	15.51067448	15.04549503	15.2620554	15.22799015	15.69654369	15.2620554	15.70708752	15.31561756
YDR494W	934	897	1322	1072	531	778	980	1506	1394	1432	1116	1105	159	163	281	206	251	253	317	352	373	283	139	90	1	1	1	1	1	16.96932411	17.09318733	17.20368004	17.2917614	17.23570061	17.20368004	16.81315804	17.02604294	17.16590881	17.32575989	17.127285	17.127285	16.87563133	17.07438469	17.32008171	17.31713867	17.3020916	17.3020916	16.98797035	17.26776505
YDR495C	1386	1168	1566	1281	800	1194	1145	1721	1598	1932	1492	1230	377	336	539	535	559	697	536	715	833	541	212	225	1	1	1	1	1	17.39155769	17.51143456	17.49617004	17.58077621	17.58077621	17.51143456	17.56960869	17.41840553	17.58312035	17.59895897	17.56616592	17.56960869	17.78619003	17.54737091	17.62088585	17.67462349	17.66910934	17.66910934	17.69535255	17.68482971
YDR496C	2493	1801	2916	2196	1414	2110	2387	2196	1818	2323	1501	1424	300	218	504	594	500	382	522	476	563	395	154	132	1	1	1	1	1	19.57238579	19.55329323	19.66473007	19.5221653	19.54503632	19.55329323	19.74008369	19.5387249	19.61530113	19.55129623	19.50595856	19.55129623	19.38673782	19.57475662	19.7845974	19.8429203	19.60368347	19.60368347	19.61660576	19.5579834
YDR497C	5553	4627	7669	6575	2087	6571	5474	7630	14611	14900	7973	6962	1815	1596	2853	3995	2411	3768	2603	2563	7636	5107	1604	1586	1	1	1	1	1	17.67213821	17.46700668	17.51329994	17.58954239	17.59895897	17.58954239	17.72625542	17.62563896	17.65571594	17.71759987	17.72625542	17.71759987	18.2900753	18.25524902	17.84675026	17.90843582	17.8516655	17.90843582	17.25032234	17.21550751
YDR498C	444	349	554	408	259	316	401	611	614	715	473	385	219	189	283	208	226	306	287	388	549	365	160	155	1	1	1	1	1	17.61510849	17.57051086	17.60647392	17.64716911	17.65571594	17.61510849	17.58312035	17.55207062	17.51576233	17.51576233	17.59991455	17.55207062	17.820261	17.68080139	17.777565	17.70733452	17.75094604	17.75094604	17.51956558	17.49725533
YDR499W	1237	1228	1698	1540	700	1085	1307	1957	2266	2148	1530	1769	197	199	285	319	356	293	299	316	490	325	130	122	1	1	1	1	1	15.69654369	15.76762199	15.9669466	16.10200119	15.71305466	15.76762199	15.92106533	15.781106	15.67729378	15.94821072	15.98475361	15.92106533	15.84957123	15.82452106	15.42503929	15.28860188	15.95723724	15.82452106	15.90335751	15.89570332
YDR500C	1700	1106	1728	1459	1122	1173	1000	1364	1071	1373	1008	647	1424	1192	1743	1661	1765	1492	1769	1880	1984	1477	879	722	1	1	1	1	1	19.36301041	19.29861069	19.35482597	19.05224228	19.02824974	19.29861069	18.9670105	18.89851189	18.98659134	18.95939064	19.032444	18.9670105	18.195158	18.80254555	19.07540131	19.31424332	18.94311714	18.94311714	19.07468414	19.23750305
YDR502C	3555	2350	3778	3386	1612	4503	2052	3170	3239	3915	3552	2386	4857	3528	5706	5838	4925	7545	4349	4912	10288	6502	3451	3394	1	1	1	1	1	22.33243942	22.20678139	22.265625	22.2823658	22.41134644	22.2823658	22.265625	22.34884453	22.36235428	22.34884453	22.22078133	22.34884453	22.45209694	22.48990059	22.33243942	22.33243942	22.13042831	22.33243942	22.24599266	22.31819153
YDR505C	4597	4393	4098	3963	2385	4412	3232	4737	4835	4944	3880	4283	1285	943	1326	1825	2099	2306	1117	1581	1961	1293	592	642	1	1	1	1	1	18.8960762	18.89063835	18.81959534	18.81492233	18.8696003	18.8696003	18.94093132	18.8835144	18.93433189	18.92120361	18.96399117	18.93433189	19.05770493	18.88458252	18.8835144	18.88068581	18.91548729	18.88458252	18.93245125	18.92972946
YDR506C	650	636	821	695	332	477	667	1028	902	884	697	619	254	196	314	290	325	330	346	439	401	312	164	159	1	1	1	1	1	16.21613693	16.09977913	16.14523697	16.03536415	16.2198143	16.14523697	16.36225128	15.80067635	16.04914856	15.9082098	15.97751617	15.97751617	15.80426216	15.91617203	15.93358994	15.98920441	15.52024937	15.91617203	15.87759495	15.45704174
YDR507C	1529	1283	1552	1418	891	652	971	1456	3847	3931	1767	1674	444	421	615	611	796	298	449	606	2124	1260	274	274	1	1	1	1	1	19.93857384	19.79865456	19.834198	19.91173172	19.98876381	19.91173172	19.96674156	19.93321419	19.96384621	20.0181179	19.89529228	19.96384621	20.07139969	20.13284302	20.04966545	19.99816704	19.19154167	20.04966545	19.43660545	19.46966171
YDR510W	170	109	194	185	179	151	101	161	152	183	133	98	985	924	2003	1121	1049	1080	1715	2178	3188	2074	737	710	1	1	1	1	1	19.11103821	19.08294487	18.96016502	19.13640594	19.03844833	19.08294487	19.15876389	19.12010574	19.07468414	19.13739395	19.28098679	19.13739395	19.38433075	19.15675926	19.05224228	19.06945419	19.42963219	19.15675926	19.10460472	19.02391434
YDR511W	108	83	120	160	93	126	101	144	70	132	108	76	162	144	387	318	247	285	370	409	401	302	161	142	1	1	1	1	1	17.84675026	17.70842552	17.73586845	17.704216	17.64447212	17.70842552	17.75622177	17.8068409	17.73165131	17.70332909	17.64861488	17.73165131	17.40249634	17.36031342	17.6826458	17.58731842	17.34025002	17.40249634	17.67326546	17.70092964
YDR512C	389	380	492	420	301	537	357	567	317	433	376	405	313	338	601	208	274	772	578	741	623	455	250	178	1	1	1	1	1	17.0425415	17.03724098	16.82637978	16.97597122	17.00035286	17.00035286	17.11787987	16.7966938	17.0425415	16.81315804	16.97498894	16.97498894	16.84405708	16.60554123	16.46334648	16.49993706	17.04969978	16.60554123	16.95405579	16.67762566
YDR513W	1054	802	739	807	758	1244	592	970	440	572	637	441	2008	1849	2387	3064	3339	4611	2548	3229	2630	1641	799	774	1	1	1	1	1	19.77157021	19.7845974	19.58289528	19.78742981	19.59282112	19.77157021	19.55521202	19.46029663	19.60913849	19.63889694	19.63077354	19.60913849	19.48303604	19.39304733	19.20700073	19.24437332	20.26004028	19.39304733	19.93857384	19.88767624
YDR514C	627	527	871	737	389	616	906	850	838	972	628	566	112	117	198	150	132	244	198	236	311	204	70	61	1	1	1	1	1	15.43352413	15.34830475	15.57210827	15.34830475	15.38462162	15.38462162	15.39764786	15.12913322	15.30482006	15.26561451	15.1665926	15.26561451	15.15598965	15.23605442	15.49473953	15.52024937	15.38100147	15.38100147	15.45704174	15.46442795
YDR515W	613	604	780	668	320	707	608	812	602	581	606	676	200	162	340	506	323	336	303	319	276	206	113	109	1	1	1	1	1	17.4842186	17.47878456	17.48725128	17.45633698	17.42077255	17.47878456	17.39751244	17.50221252	17.45529556	17.34963036	17.38619041	17.39751244	17.23169136	17.2333622	17.59991455	17.60647392	17.29530334	17.29530334	17.44415092	17.4714489
YDR516C	1005	781	1452	1418	596	1065	1023	1522	1996	1917	1267	1253	392	339	830	648	684	1281	705	701	1321	854	363	342	1	1	1	1	1	19.68901825	19.70241737	19.67935181	19.82230186	19.77298927	19.70241737	19.69717216	19.6222744	19.71782494	19.73098183	19.75527382	19.71782494	19.77833557	19.64011765	19.39156532	19.36828804	19.67201805	19.64011765	19.73689651	19.69177246
YDR517W	1025	874	1391	1169	512	534	932	1462	2407	2381	1548	1615	511	416	756	622	670	581	733	885	1869	1178	454	505	1	1	1	1	1	18.45178413	18.42951965	18.42840195	18.41851234	18.46216202	18.42951965	18.45285606	18.51544952	18.41851234	18.49104309	18.37091446	18.45285606	18.67193031	18.55780602	18.707304	18.61858177	18.30776787	18.61858177	18.21992493	18.3153801
YDR518W	306	268	294	297	196	188	229	374	301	327	270	359	359	314	490	661	690	330	466	598	833	463	253	279	1	1	1	1	1	18.33582306	18.35917282	18.27516937	18.36332321	18.33459282	18.33582306	18.25524902	18.32486343	18.195158	18.22096252	18.10231209	18.22096252	18.14853859	18.18760681	18.26405525	18.25733566	18.39797401	18.25733566	18.24123764	18.38220406
YDR519W	686	592	852	818	334	422	812	1066	945	1014	747	892	373	327	543	529	477	428	570	625	830	499	280	285	1	1	1	1	1	19.09763145	19.00634003	18.97570801	19.09265518	19.12010574	19.09265518	19.00814438	19.18611145	19.12453461	18.95475006	19.23641968	19.12453461	19.11624718	19.08390045	18.75768471	18.78820419	19.18951607	19.08390045	18.82225609	18.94971085
YDR524C	888	809	913	766	595	691	641	921	928	1185	928	742	396	351	530	626	689	427	553	535	948	652	283	321	1	1	1	1	1	16.60401535	16.75624847	16.82027435	16.72941971	16.76269913	16.75624847	16.54466057	16.87563133	16.75924873	16.88412094	16.67184639	16.75924873	16.57778549	16.69939804	16.57611847	16.63471794	17.06857491	16.63471794	16.77907372	16.99679375
YDR527W	1923	1451	2351	1829	896	1477	1936	2138	1098	1201	1296	1216	238	170	410	335	291	365	461	455	420	302	183	156	1	1	1	1	1	18.31448364	18.19195747	18.19428825	18.14222336	18.14958	18.19195747	18.19428825	18.23905373	18.13611603	18.06570435	18.09837723	18.13611603	18.06872559	18.03300095	18.31941032	18.28918839	18.00638199	18.06872559	18.07991028	18.06381416
YDR529C	1758	1665	1577	1309	927	1427	1478	2271	1759	1998	1967	1881	1712	1413	1743	1561	2350	2929	1790	2267	2524	1666	811	879	1	1	1	1	1	17.65460968	17.74010849	17.63875771	17.88745117	17.83315468	17.74010849	17.5618763	17.62454224	17.79564476	18.0422287	17.84675026	17.79564476	17.83084869	17.87372017	18.19692993	18.17144585	17.97475433	17.97475433	17.62818718	17.73256302
YDR530C	557	462	640	430	287	343	398	621	559	701	684	514	204	164	243	123	197	147	229	287	293	239	189	172	1	1	1	1	1	17.37796593	17.40510941	17.34319115	17.27506065	17.34830666	17.34830666	17.32713509	17.46700668	17.31153488	17.29768562	17.23464203	17.31153488	17.31583595	17.32575989	17.37077713	17.39866447	17.39288139	17.37077713	17.36031342	17.43934441
YDR531W	1042	1018	1540	1369	521	673	1336	1878	2070	1883	1409	1636	265	204	460	411	319	264	425	403	624	402	231	220	1	1	1	1	1	18.28380394	18.24469185	18.30294037	18.28457832	18.23311806	18.28380394	18.23793602	18.05968285	18.14853859	18.15468025	18.16168594	18.15468025	18.16945076	18.14068031	18.36017036	18.33024025	18.15468025	18.16945076	18.3686676	18.17452431
YDR532C	661	535	682	660	388	671	540	746	764	1000	661	673	120	110	209	194	245	304	167	261	404	280	95	76	1	1	1	1	1	17.71237373	17.73256302	17.66310692	17.71140671	17.7662735	17.71237373	17.71140671	17.79712486	17.79363251	17.8967762	17.77043915	17.79363251	17.88428116	17.80492783	17.70641899	17.71878242	17.54525757	17.71878242	17.61977196	17.65054703
YDR533C	2554	2590	1746	1934	1333	5469	1700	2632	752	799	1326	1417	2295	2003	1896	2217	2901	11449	2522	3157	568	395	730	799	1	1	1	1	1	19.3082943	19.50975037	19.54768562	19.67385101	19.39545441	19.50975037	19.28964233	19.57748222	19.44886208	19.58793449	19.2759285	19.44886208	18.90364075	19.07855988	19.1832428	19.00444603	19.10578537	19.07855988	19.79865456	19.92210007
YDR539W	647	595	1401	1221	395	468	820	1254	1434	1586	1076	871	299	212	649	576	398	363	522	535	1058	700	366	294	1	1	1	1	1	19.45889854	19.48980141	19.46966171	19.40376091	19.42844582	19.45889854	19.19956589	19.11411667	19.22521973	19.26412582	19.2835331	19.22521973	19.66593552	19.65819168	19.15283394	19.11299706	19.47447586	19.47447586	19.29981995	19.24309158
YDR541C	172	138	268	256	109	178	176	256	78	93	121	117	69	34	97	87	100	95	82	89	36	21	9	14	1	1	1	1	1	16.42383003	16.494524	16.28235817	16.50726891	16.49063492	16.49063492	16.29420662	16.18207932	16.39003372	16.319067	16.34638977	16.319067	15.88414669	15.85269833	16.02432442	16.02432442	15.74535751	15.88414669	16.47396278	16.43566513
YEL072W	542	507	612	607	321	573	368	751	826	1103	881	723	361	315	597	385	299	506	560	617	1450	1057	358	364	1	1	1	1	1	18.20217133	18.17827988	18.15971565	18.00168037	18.14853859	18.15971565	17.62657547	18.37200737	17.99587631	18.07759285	17.84197426	17.99587631	18.16542053	18.55636024	18.84487152	18.69535446	17.98603439	18.55636024	17.82487297	18.3686676
YEL071W	1873	1661	6604	3062	1072	3515	3372	4142	8608	7129	4794	6142	421	398	1150	971	766	1042	903	1021	1920	1175	814	795	1	1	1	1	1	20.17292595	20.0069809	19.96518898	19.73411369	19.85548973	19.96518898	20.07633209	20.20575714	19.8582325	19.88455582	19.91785622	19.91785622	20.41910362	20.33444786	20.96414757	20.86075211	19.42844582	20.41910362	19.6222744	19.71042442
YEL066W	954	883	1267	1254	473	428	1066	1629	2731	2632	1642	1757	625	527	1014	898	693	470	944	1303	2808	1691	618	616	1	1	1	1	1	19.59142303	19.49856377	19.53668404	19.69177246	19.73820305	19.59142303	19.41770363	19.41770363	19.58289528	19.61793327	19.51225281	19.51225281	19.86416817	19.77435303	19.38785172	19.31197739	19.47562218	19.47562218	19.19273949	19.20878029
YEL063C	6071	5546	4074	3727	4147	4206	2247	4412	2411	3093	4669	2958	4277	3742	3143	3805	6430	3257	3160	4039	3917	2628	2012	1897	1	1	1	1	1	17.5843029	17.44415092	17.60532188	17.40969849	17.57442856	17.57442856	17.41190147	17.59654045	17.42554283	17.62563896	17.47747421	17.47747421	17.40969849	17.53689766	17.78099632	17.74962234	17.06346512	17.53689766	17.32949448	17.43805313
YEL062W	1181	1055	1141	1027	660	895	781	1261	1080	1303	904	910	335	265	463	617	504	525	473	489	840	585	243	261	1	1	1	1	1	18.9083252	18.94656944	18.97308922	18.94656944	18.97964668	18.94656944	18.95572281	18.94556427	19.00257301	18.93245125	19.11507034	18.95572281	19.02999306	19.07941437	18.71219826	18.69042969	19.18742561	19.02999306	18.95681381	18.99722672
YEL061C	2190	1882	2600	2104	1090	1536	1699	2506	5428	4882	2435	2490	421	330	440	421	519	469	423	495	1473	938	213	259	1	1	1	1	1	16.79416847	16.52737999	16.41469574	16.49249268	16.82027435	16.52737999	16.91449928	16.54302216	17.17192078	16.37884331	16.88849831	16.88849831	17.30629921	16.82474709	16.56631088	16.87238121	16.40353584	16.82474709	16.34050751	15.97375393
YEL060C	15213	13343	10527	12843	8343	12239	6247	10028	5917	7147	11094	9830	10923	11544	12760	14417	11893	13051	11398	15454	16419	11504	12460	12398	1	1	1	1	1	21.31866074	21.38417244	21.34351349	21.41127014	21.34968567	21.34968567	21.24354935	21.2243042	21.24805069	21.33545303	21.20398712	21.24354935	20.96972275	21.06241608	20.80640793	20.81816864	21.40016937	20.96972275	21.3028183	21.28996086
YEL058W	1616	1742	1867	1656	760	1063	1494	2051	2185	2255	3384	3641	459	423	533	447	529	442	477	602	793	521	511	502	1	1	1	1	1	19.41770363	19.43347359	19.31564903	19.40768623	19.36950111	19.40768623	19.46553612	19.47192001	19.39876366	19.47192001	19.38235283	19.46553612	19.65537453	19.51740074	19.49978447	19.56291008	19.5314045	19.5314045	19.64156914	19.56507111
YEL056W	752	635	858	779	402	460	614	876	971	1143	694	543	478	385	590	1036	991	588	579	660	1195	740	205	238	1	1	1	1	1	18.72769356	18.73522949	18.77470207	18.83335686	18.83693886	18.77470207	18.73522949	18.80714226	18.80254555	18.83786583	18.95366669	18.80714226	18.92972946	18.90952873	18.69042969	18.69640732	19.08493042	18.90952873	18.62636375	18.62120628
YEL055C	2099	1751	3286	2519	1181	1630	2160	2555	2573	3176	2082	1495	335	330	578	481	475	298	589	756	997	783	261	261	1	1	1	1	1	17.64564896	17.70733452	17.60307884	17.62454224	17.69194221	17.64564896	17.57442856	17.72369003	17.67759705	17.59274864	17.60944557	17.60944557	17.7465229	17.96354294	17.99675941	18.01589966	17.56064987	17.96354294	17.38249016	17.57051086
YEL054C	2810	1892	3746	2485	1480	2044	2598	3077	2464	3092	2228	1539	2334	2052	3068	2411	2950	2595	3434	3445	3441	2492	965	932	1	1	1	1	1	20.41910362	20.42859268	20.44309425	20.42111778	20.40275002	20.42111778	20.47423553	20.3885994	20.3513546	20.44076157	20.41429138	20.41429138	20.37797165	20.28071594	20.6095314	20.65279198	20.38651848	20.38651848	20.57234573	20.49364471
YEL053C	618	535	676	607	335	417	461	666	544	740	484	394	154	133	219	128	186	114	218	281	230	204	92	86	1	1	1	1	1	16.12171745	16.09724808	16.15011978	16.13147926	16.23744583	16.13147926	16.26709747	16.17629051	16.04639435	16.20754242	16.21613693	16.20754242	16.38125992	16.15011978	16.31508827	16.30517769	16.23233986	16.30517769	16.32633018	16.16987419
YEL052W	674	522	828	673	374	525	500	780	1025	1059	771	704	194	168	271	215	285	433	291	307	534	385	150	157	1	1	1	1	1	18.07022476	18.13145065	18.15759468	18.22754478	18.18317795	18.15759468	18.01461601	18.10703468	18.02178764	18.16851234	17.85090256	18.02178764	18.10950851	18.13145065	18.41638756	18.23667145	18.44665718	18.23667145	18.09543228	18.17144585
YEL051W	2662	2246	2861	2598	1396	1338	2400	3521	3967	4540	2958	3004	1465	1144	1602	1361	1857	1267	1512	2083	3236	1928	704	756	1	1	1	1	1	19.71042442	19.70010567	19.68281364	19.68800163	19.71192932	19.70010567	19.62688255	19.73098183	19.65184975	19.72813797	19.5132103	19.65184975	19.70010567	19.66943932	19.67935181	19.68678093	19.63591003	19.67935181	19.46696281	19.5387249
YEL050C	986	956	1447	1167	444	694	1167	1540	1634	1575	1216	1272	279	208	435	405	478	337	403	520	527	353	196	202	1	1	1	1	1	16.55625153	16.62133598	16.48510742	16.74458122	16.69750595	16.62133598	16.40353584	16.82322693	16.88272476	16.95405579	16.70787239	16.82322693	16.52880287	16.88412094	17.08358955	17.02824211	16.94146538	16.94146538	16.49993706	17.02425003
YEL048C	291	249	445	317	183	183	247	349	320	371	234	216	92	79	207	175	111	79	169	187	240	184	64	55	1	1	1	1	1	15.94190407	15.927742	15.94398785	15.86302471	15.96182537	15.94190407	15.94988346	15.96182537	15.927742	15.927742	15.94821072	15.94821072	15.9548912	16.03159523	15.88634586	15.97602081	16.03762627	15.97602081	15.93976688	15.90335751
YEL047C	1543	1415	2028	1849	841	1447	1720	2236	2130	2100	1401	1427	1067	803	1637	1692	1498	1893	1607	1711	2295	1500	784	759	1	1	1	1	1	21.41566467	21.46634674	21.43361282	21.43767548	21.43767548	21.43767548	21.42980576	21.38707161	21.43361282	21.39114571	21.37978363	21.39114571	21.21713638	21.200737	21.1166954	21.09664154	21.39114571	21.200737	21.28996086	21.3028183
YEL046C	3128	2190	3786	3378	1611	1521	2765	3074	1881	2145	1930	1658	1705	1320	2783	2414	2558	1155	3039	3203	2980	1756	1317	1296	1	1	1	1	1	18.46996117	18.51990128	18.43060303	18.43060303	18.40022278	18.43060303	18.69640732	18.66512299	18.52939224	18.41242218	18.55095863	18.55095863	18.62120628	18.64793015	19.19727707	19.26412582	18.24672699	18.64793015	18.39037704	18.34757423
YEL044W	844	908	1238	1101	445	577	1203	1531	1238	1366	1145	1470	283	214	487	380	443	377	455	629	610	404	242	229	1	1	1	1	1	17.18009377	17.21286392	17.17709541	17.20571899	17.17192078	17.18009377	17.3212986	17.11917305	17.22330856	17.13409233	17.35929108	17.22330856	17.41190147	17.16064835	16.95277596	17.07541466	17.44849586	17.16064835	17.31153488	17.14332771
YEL043W	1150	921	1148	1086	796	1243	861	1020	771	958	647	758	410	354	512	672	673	561	541	668	774	521	254	258	1	1	1	1	1	17.98289871	17.96128082	18.04000473	18.02934837	17.91877747	17.98289871	17.96128082	18.05290413	18.13363457	18.13737869	18.10026169	18.10026169	18.03824615	18.11018753	18.05395889	18.01179504	17.90843582	18.03824615	17.94835663	18.01776314
YEL042W	1811	1461	1881	1670	995	1049	1477	1834	1741	1796	1159	1151	1044	842	1721	1326	1212	585	1604	1914	2568	1592	508	567	1	1	1	1	1	19.22027779	19.13277435	19.14402008	19.12164307	19.20700073	19.14402008	18.99722672	19.13969612	18.97878075	19.15194511	18.96292114	18.99722672	19.11742401	19.03654861	19.25451088	19.29097939	18.79669952	19.11742401	18.65748024	18.91659164
YEL041W	776	765	1046	989	485	734	839	1389	1216	1443	979	1087	200	176	305	273	280	393	352	436	598	411	132	142	1	1	1	1	1	15.90072727	15.87468815	15.92106533	15.83841419	15.77066422	15.87468815	15.90072727	15.83224869	15.92106533	15.86087132	15.98692131	15.90072727	15.91276646	16.06565857	15.83224869	15.83053017	15.99130058	15.91276646	15.88841057	15.91855812
YEL040W	957	726	675	502	565	285	242	329	3081	2814	898	971	320	225	220	229	400	140	107	125	2252	1079	381	349	1	1	1	1	1	16.23949051	16.41975403	16.60401535	16.19628906	16.39236259	16.39236259	16.20015335	15.9066124	15.68247128	15.83224869	15.51759434	15.83224869	16.54772758	16.94146538	17.2482357	17.66420937	16.62556267	16.94146538	16.68009186	16.63471794
YEL039C	349	306	348	367	218	640	364	552	111	143	338	370	324	268	484	339	458	1428	524	716	251	142	182	189	1	1	1	1	1	19.31892014	19.32995033	19.38785172	19.58289528	19.3107872	19.32995033	19.2018795	19.28098679	19.33754158	19.37194061	19.30670357	19.30670357	18.63800049	18.91659164	18.68152618	18.57388306	19.51428032	18.68152618	19.70132828	19.81241226
YEL038W	1180	958	1540	1418	592	589	1446	1827	1130	1220	1231	1330	371	305	629	423	396	400	832	750	775	538	364	301	1	1	1	1	1	18.76713562	18.78352356	18.78539276	18.82326508	18.85368538	18.78539276	18.84662056	18.97386932	18.9333725	18.8387928	18.9484539	18.9333725	18.71536446	18.74531746	18.65633202	18.57909584	18.72872162	18.71536446	18.80714226	18.80515099
YEL037C	800	622	887	741	426	686	517	739	529	713	670	512	765	649	1215	889	885	1043	1091	1145	1478	1069	610	552	1	1	1	1	1	19.3347187	19.30960846	19.24094391	19.31564903	19.30670357	19.30960846	19.52484894	19.23750305	19.34514046	19.30670357	19.36203766	19.34514046	19.50500679	19.20070839	19.46966171	19.54899216	19.20070839	19.46966171	19.39876366	19.15675926
YEL036C	1632	1316	1989	1509	894	1165	1320	1777	1542	1957	1428	1274	557	470	730	688	836	634	762	941	1205	760	397	403	1	1	1	1	1	18.73731995	18.64375877	18.70851517	18.7395134	18.73426437	18.73426437	18.80515099	18.59407616	18.73522949	18.65633202	18.70428276	18.70428276	18.85267639	18.71319962	18.7018261	18.752882	18.69729805	18.71319962	18.78138542	18.59881783
YEL034W	8543	6792	6872	7642	6074	6688	5263	6964	5657	6765	3563	3574	10366	10050	15384	8243	11830	15557	17850	18761	26411	17233	5781	5213	1	1	1	1	1	21.16796875	21.07765579	21.1981163	21.17225456	21.23935318	21.17225456	21.30760765	21.27764893	21.34968567	21.27764893	21.31035995	21.30760765	21.29351616	21.23365784	21.09401321	21.12049103	21.5225029	21.23365784	21.22039986	21.21244431
YEL032W	2631	2213	3667	2763	1257	833	2428	3229	5892	6056	2918	2658	938	759	1184	1200	1457	349	1093	1353	3288	2119	573	618	1	1	1	1	1	19.17070389	19.06836128	18.96474457	19.15283394	19.29203033	19.15283394	19.17895508	19.28964233	19.3347187	19.38138962	19.17180252	19.28964233	19.5387249	19.50595856	19.38138962	19.48851585	18.91835785	19.48851585	18.69729805	18.83062172
YEL031W	3489	2745	3997	3650	1981	2373	2510	3959	3336	3869	3342	2308	1841	1606	2268	2508	2403	1736	2125	2526	3311	2052	1072	1135	1	1	1	1	1	20.9822197	20.92829132	20.98984909	21.04240036	21.06554604	20.98984909	21.04240036	20.98984909	20.98984909	21.02715302	21.00818443	21.00818443	21.10024834	21.0821209	21.05476761	21.08661842	20.93972778	21.0821209	20.92503738	20.89133835
YEL030W	520	595	539	464	247	657	361	657	431	512	535	368	155	177	155	120	127	558	153	162	51	38	64	52	1	1	1	1	1	14.4395895	14.90441132	14.6785984	14.6785984	14.61085987	14.6785984	14.46472073	14.70903969	14.80593014	14.72537041	14.62707329	14.70903969	13.92392731	14.11493874	14.64822483	14.68908978	14.65740013	14.64822483	15.66822624	15.64008331
YEL029C	767	757	1058	1044	487	597	918	1365	1257	1491	968	1042	227	190	371	208	253	237	370	432	542	436	182	191	1	1	1	1	1	11.63629532	11.67661381	11.63629532	11.73713112	11.94490814	11.67661381	11.77616978	11.86093807	11.77616978	11.86093807	11.97222233	11.86093807	11.97222233	11.81302357	11.89703465	11.86093807	11.86093807	11.86093807	11.89703465	11.81302357
YEL027W	1390	968	1658	1283	1118	1121	954	1395	1250	1696	1103	660	4043	3225	5846	5344	5714	4387	5308	5441	9660	6129	2517	2737	1	1	1	1	1	12.66527176	12.68588638	12.72484112	12.72484112	12.63794231	12.68588638	12.62032509	12.62032509	12.63794231	12.66527176	12.81968307	12.63794231	12.56886482	12.70688438	12.66527176	12.68588638	12.7791996	12.68588638	12.70688438	12.63794231
YEL026W	504	267	405	370	493	525	312	293	182	271	123	113	1326	875	2091	2458	2537	1547	1900	1306	2299	1402	357	339	1	1	1	1	1	19.55329323	19.53668404	19.52025032	19.60657501	19.56751633	19.55329323	19.70733452	19.56751633	19.62088013	19.5789032	19.55521202	19.5789032	19.57475662	19.44532204	19.8141613	19.92210007	19.7641964	19.7641964	19.85006714	19.74332619
YEL024W	746	593	606	642	572	852	470	691	356	523	492	391	1228	931	1236	974	1438	2120	1425	1595	1442	979	705	646	1	1	1	1	1	17.16064835	17.18852615	17.12845993	17.36174774	17.30512428	17.18852615	16.9912529	17.22032356	17.20368004	17.32713509	17.36399078	17.22032356	17.15794373	17.16722298	17.38249016	17.43805313	17.40619087	17.38249016	17.20054245	17.32713509
YEL022W	2340	1971	2409	2156	1229	1762	1650	2490	2585	2767	1669	1661	473	428	542	589	649	497	517	765	1045	635	248	225	1	1	1	1	1	19.01660156	18.99628639	18.96770477	19.05145264	19.01944351	19.01660156	19.05770493	19.06355095	19.01372528	19.05510902	18.98863411	19.05510902	19.19727707	19.21295738	19.3107872	19.23641968	18.88068581	19.21295738	18.94093132	18.93245125
YEL021W	1161	1007	1712	1284	626	873	1421	1655	1770	1847	1169	1140	517	409	744	467	540	573	790	1083	1311	973	239	271	1	1	1	1	1	19.42042351	19.38433075	19.36547661	19.34876442	19.42271805	19.38433075	19.65918541	19.53543472	19.56994247	19.54656601	19.48781013	19.54656601	19.5132103	19.47070694	19.54503632	19.58289528	19.41361046	19.5132103	19.5013752	19.52801895
YEL020W-A	1273	1099	1704	1557	750	851	1860	2183	1846	2044	1408	1879	486	508	924	513	586	806	1358	1494	1481	1090	348	296	1	1	1	1	1	19.91368484	19.85006714	19.88767624	19.75527382	19.8005619	19.85006714	20.01079559	19.82733917	19.8429203	19.8005619	19.92580986	19.8429203	19.75388908	19.52904701	19.68901825	19.75255966	19.58674622	19.68901825	19.82392502	19.77298927
YEL020C	1141	1096	1339	1092	604	830	887	1285	1317	1433	911	950	312	250	318	483	546	435	237	263	358	237	112	103	1	1	1	1	1	17.54318237	17.67120552	17.64981842	17.68482971	17.69670105	17.67120552	17.66808891	17.7168808	17.67462349	17.78099632	17.82487297	17.7168808	17.9003849	17.96037674	17.77509499	17.72180176	17.54088974	17.77509499	17.48149872	17.52087212
YEL019C	133	136	220	159	69	107	117	170	258	233	150	128	90	65	160	183	158	91	156	178	311	196	42	66	1	1	1	1	1	17.51576233	17.5088253	17.67462349	17.51246834	17.51246834	17.51246834	17.63027191	17.53969002	17.53513908	17.57442856	17.44952393	17.53969002	17.60307884	17.67963219	17.74336243	17.49961662	17.50325012	17.60307884	17.32868958	17.40619087
YEL018W	436	408	526	528	334	345	429	634	663	867	532	491	151	138	254	174	195	179	211	338	495	324	91	107	1	1	1	1	1	16.63572311	16.56303406	16.66444778	16.55964851	16.52004433	16.56303406	16.30328941	16.5676651	16.53630066	16.54930305	16.26709747	16.53630066	16.33849335	16.41008949	16.41845131	16.38125992	16.40826607	16.40826607	16.40826607	16.64736938
YEL017W	463	401	505	447	298	418	318	474	670	683	395	308	367	227	414	448	475	476	382	383	807	558	188	197	1	1	1	1	1	18.27300453	18.25132179	18.00638199	18.20282936	18.16168594	18.20282936	18.46106148	18.31742668	18.38485146	18.24563026	18.37429237	18.37429237	18.66389275	18.30294037	18.14516449	18.2189064	18.6198616	18.30294037	18.45761681	18.25412178
YEL015W	1899	1654	2489	1950	973	1258	1988	2443	3120	3307	1954	1925	500	449	566	609	726	584	560	706	1157	846	298	298	1	1	1	1	1	19.66070747	19.58978271	19.51587105	19.6024971	19.58152199	19.58978271	19.72375679	19.63183594	19.74332619	19.64428139	19.81104279	19.72375679	19.93857384	19.75527382	19.58023834	19.61179352	19.70132828	19.70132828	19.5387249	19.47562218
YEL013W	2834	2603	3638	3015	1409	3187	2696	3931	4056	4172	3122	2743	1040	828	1330	1204	1496	2442	1237	1426	2187	1438	729	689	1	1	1	1	1	19.83250999	19.97341347	19.99382782	19.98007584	19.88908577	19.97341347	19.85414505	19.74481392	19.81846809	19.83575249	19.83731842	19.83575249	19.87137413	19.8529911	19.64156914	19.69335938	20.16037178	19.8529911	20.03273773	20.0090313
YEL012W	672	599	462	583	542	560	478	819	462	685	475	454	530	494	724	776	885	827	699	1086	1328	789	399	394	1	1	1	1	1	17.15659142	17.19814301	17.13617706	17.22330856	17.26969337	17.19814301	17.21550751	17.03859138	17.10410309	17.14332771	17.0669899	17.10410309	17.11341476	17.00640678	16.92113304	16.86551094	17.08358955	17.00640678	17.20270538	17.06857491
YEL011W	3033	2968	2797	2501	1387	2304	2022	3067	2359	2071	2203	2135	1382	1179	1347	1229	1680	2367	1293	1779	1270	738	528	577	1	1	1	1	1	20.37377739	20.46436501	20.52752113	20.52752113	20.44309425	20.46436501	20.22821999	20.37797165	20.36896133	20.41641808	20.29213524	20.36896133	19.75758362	19.98007584	19.86881447	19.84632111	20.5396595	19.86881447	20.51111221	20.58086395
YEL009C	12089	10148	12170	12310	8282	9198	11184	15387	14114	18286	9681	11059	643	536	1206	986	1228	759	938	991	2207	1421	472	514	1	1	1	1	1	13.47531033	13.34584618	13.54267788	13.53048229	13.36113739	13.47531033	13.78075695	13.45898151	13.55916977	13.40301991	13.36113739	13.45898151	13.79680634	13.65466785	13.66599083	13.76411819	12.94453716	13.66599083	13.06768703	12.94453716
YEL007W	1438	1157	1100	1264	1080	1793	820	1165	1099	1347	663	710	1213	961	1877	2597	2090	2529	1573	1865	3256	2163	618	708	1	1	1	1	1	17.77272034	17.777565	17.8213768	17.92132187	17.90516663	17.8213768	17.7465229	17.84569359	17.83511162	17.83315468	17.79256821	17.83315468	17.84998894	17.85915756	17.71140671	17.66910934	17.88428116	17.84998894	17.74431801	17.74962234
YEL006W	1159	1110	1582	1201	648	804	1058	1730	2320	2586	1789	1488	421	361	635	695	762	366	665	925	1403	863	276	332	1	1	1	1	1	16.2495594	16.37656975	16.40353584	16.34050751	16.47167778	16.37656975	16.36906052	16.23075104	16.33063698	16.41322136	16.11555481	16.33063698	16.24171448	16.38125992	16.19075394	16.06343269	16.47755051	16.24171448	16.33228874	16.27818108
YEL005C	343	331	321	277	231	343	224	369	216	252	296	253	60	43	125	107	139	248	134	105	164	115	94	83	1	1	1	1	1	16.86551094	17.01062393	16.92829514	16.84405708	16.76978302	16.86551094	16.97498894	17.04700279	16.84850883	16.80454254	16.87238121	16.87238121	16.79019165	16.80454254	16.79820824	16.82637978	16.6876297	16.79820824	16.82164764	16.73868561
YEL003W	1345	1226	1596	1431	684	790	1600	2174	2732	2772	1607	2431	468	408	780	413	579	449	872	1014	1547	928	221	251	1	1	1	1	1	18.67639923	18.60702324	18.73621178	18.6350975	18.65748024	18.65748024	18.68281555	18.6107235	18.538908	18.63298035	18.52710724	18.6107235	18.70495224	18.71080399	18.92222214	18.80161858	18.55202103	18.71080399	18.5831871	18.52218437
YEL002C	1293	937	1253	1161	720	729	866	1322	1305	1424	1095	727	1122	1000	1301	1168	1542	1091	1391	1647	2209	1295	651	644	1	1	1	1	1	19.41259766	19.47562218	19.47562218	19.37402534	19.41568947	19.41568947	19.29741478	19.40137482	19.39994049	19.4025116	19.33106232	19.39994049	19.43436623	19.45260429	19.41770363	19.47192001	19.48161888	19.45260429	19.26905823	19.40467834
YEL001C	454	458	653	566	281	184	493	735	861	755	639	547	445	359	564	542	541	238	564	643	858	445	330	303	1	1	1	1	1	17.42554283	17.3187542	17.30361938	17.36293411	17.50676155	17.36293411	17.61510849	17.82579422	17.51451683	17.51329994	17.43099785	17.51451683	17.55477333	17.47747421	18.04662895	18.08787727	16.86823654	17.55477333	17.27368736	17.23464203
YER001W	3885	3621	3932	3312	1835	1144	2857	4555	6503	6627	4526	3981	1760	1516	1590	1867	1919	627	1657	2342	3855	2613	1033	1067	1	1	1	1	1	19.44332886	19.3891468	19.34638977	19.42271805	19.48572159	19.42271805	19.48781013	19.58375549	19.52904701	19.5387249	19.44219589	19.52904701	19.68901825	19.79462051	19.25150871	19.32427406	18.84943771	19.32427406	19.04794121	19.10199928
YER002W	1464	1086	1573	1350	902	1096	1371	1570	1425	1805	1238	1217	534	466	741	841	801	539	701	985	1357	863	345	333	1	1	1	1	1	19.28847122	19.31197739	19.18742561	19.17665863	19.20616722	19.20616722	19.40899849	19.27803802	19.32556915	19.24437332	19.32800102	19.32556915	19.27703857	19.16169548	19.55892372	19.62384415	18.92818832	19.27703857	19.1823082	19.1068325
YER003C	1019	867	933	826	667	372	628	946	1760	1643	809	614	1198	1042	1308	883	1329	604	1335	1306	3722	2261	560	606	1	1	1	1	1	20.55202293	20.52588081	20.47676277	20.51364899	20.56667328	20.52588081	20.6290493	20.56150436	20.64668274	20.6095314	20.47676277	20.6095314	20.6992321	20.56958008	20.56667328	20.6437149	20.56958008	20.56958008	20.44558907	20.40500832
YER004W	1662	1450	2134	1757	852	882	1651	2527	2098	2284	2415	2189	1436	1304	2054	1574	1661	1560	2345	3035	2933	1893	1616	1477	1	1	1	1	1	19.6222744	19.66473007	19.63889694	19.56291008	19.63460922	19.63460922	19.64011765	19.66943932	19.65537453	19.62384415	19.67935181	19.65537453	19.67385101	19.78592682	19.59535789	19.59642982	19.82568741	19.67385101	19.81768227	19.91006088
YER005W	1258	1261	1934	1574	639	1121	1462	1919	2497	2587	1623	1484	155	148	257	207	197	246	241	268	456	308	137	100	1	1	1	1	1	17.74536133	17.76202011	17.71237373	17.74761009	17.80052948	17.74761009	17.70641899	17.81317902	17.7662735	17.91602898	17.66554832	17.7662735	17.84569359	17.8714447	17.80923462	17.77272034	17.73586845	17.80923462	17.74336243	17.8213768
YER006W	1751	1280	2350	1644	897	1179	2046	2079	1604	1787	1465	1405	352	375	548	374	430	150	646	708	565	347	236	242	1	1	1	1	1	19.91785622	19.91487312	19.8582325	19.79603958	19.82392502	19.8582325	20.01239014	19.98524857	19.95296288	19.91487312	19.83841324	19.95296288	19.71892738	19.69335938	20.17987251	20.20984268	19.73256302	19.73256302	19.9070549	19.88606644
YER007W	436	405	775	664	210	436	596	709	722	802	524	580	85	78	134	121	107	125	119	192	169	117	32	53	1	1	1	1	1	16.73376083	16.66711426	16.79820824	16.93739128	16.79820824	16.79820824	16.70099258	16.8059063	16.94146538	16.92676353	16.78069687	16.8059063	16.77723122	16.68914604	16.53077126	16.60554123	16.46837807	16.60554123	16.75924873	16.77168083
YER007C-A	510	392	496	427	311	336	428	592	525	631	421	325	384	393	556	466	498	476	641	761	1050	546	236	232	1	1	1	1	1	17.98187256	18.00875854	17.99785805	18.05624008	18.08897972	18.00875854	18.11854362	18.06051636	18.09332085	18.11135674	18.07258987	18.09332085	18.24780846	18.13277054	18.2189064	18.19796944	17.9786911	18.19796944	18.01179504	17.93245316
YER008C	1884	1523	1852	1885	1171	1892	1106	1671	1365	1809	1319	1196	411	285	516	648	574	597	423	492	1008	631	286	251	1	1	1	1	1	19.76842117	19.8414917	19.87895012	19.8582325	19.7973423	19.8414917	19.70880508	19.68678093	19.73098183	19.81846809	19.83003235	19.73098183	19.69869232	19.77157021	19.75388908	19.74617577	19.88908577	19.75388908	19.96186066	20.09455109
YER009W	1328	1013	1376	1361	943	816	1051	1424	1370	1839	1103	1005	1424	1187	2215	2096	1837	1242	2312	2023	4090	2392	1115	961	1	1	1	1	1	19.71782494	19.72960091	19.68678093	19.7973423	19.76719284	19.72960091	19.83731842	19.84443665	19.83250999	19.85548973	19.77833557	19.83731842	19.96518898	19.82875443	19.8414917	19.85006714	20.00335693	19.85006714	19.77569389	19.75958443
YER010C	417	340	498	458	217	271	354	500	652	750	458	429	336	261	573	690	573	341	556	664	1223	859	272	316	1	1	1	1	1	19.51225281	19.42963219	19.34514046	19.6493721	19.69177246	19.51225281	19.47447586	19.48781013	19.67201805	19.67046928	19.60795784	19.60795784	19.8582325	19.77569389	19.56406784	19.5221653	19.59996605	19.59996605	19.23991966	19.28847122
YER012W	677	445	555	592	484	486	331	533	336	569	523	369	916	882	1135	950	1104	1156	1232	1627	1790	1127	507	558	1	1	1	1	1	19.69585991	19.67385101	19.72960091	19.63350487	19.66070747	19.67385101	19.53012848	19.76842117	19.64805412	19.6124382	19.52333832	19.6124382	19.60368347	19.6456337	19.77833557	19.78971481	19.52663231	19.6456337	19.53543472	19.72813797
[truncated: 3,199 more rows]
[truncated: 257 more columns]
