# Supplementary material for: Multilevel Gene Expression Changes in Lineages Containing Adaptive Copy Number Variants
Source: Mol Biol Evol. 2025 Jan 23;42(2):msaf005. doi: 10.1093/molbev/msaf005 (PMC11789944; doi:10.1093/molbev/msaf005)
Supplement: msaf005_Supplementary_Data [file msaf005_supplementary_data.zip › ST14_uorffish_results.txt]

chromo	start	stop	uid	uorfish_score	sign	sample
VII	754279	754300	YGR131W.754279.754300.xx	0.566448807716369	+	DGY1657_rep1
VII	754288	754300	YGR131W.754288.754300.xx	0.564288973808288	+	DGY1657_rep1
VII	754250	754274	YGR131W.754250.754274.xx	0.550545156002044	+	DGY1657_rep1
VII	754253	754274	YGR131W.754253.754274.xx	0.501975238323211	+	DGY1657_rep1
VII	87628	87643	YGL215W.87628.87643.xx	0.558376789093017	+	DGY1657_rep1
X	88758	88785	YJL179W.88758.88785.xx	0.580274105072021	+	DGY1657_rep1
XI	385052	385130	YKL029C.385052.385130.xx	1.0	-	DGY1657_rep1
II	764697	764712	YBR280C.764697.764712.xx	0.772301256656646	-	DGY1657_rep1
XVI	927047	927080	YPR194C.927047.927080.xx	0.846354365348815	-	DGY1657_rep1
XVI	927047	927077	YPR194C.927047.927077.xx	0.959713518619537	-	DGY1657_rep1
IV	600768	600791	YDR077W.600768.600791.xx	0.768913507461547	+	DGY1657_rep1
VII	417036	417086	YGL044C.417036.417086.xx	0.540653824806213	-	DGY1657_rep1
VII	417036	417080	YGL044C.417036.417080.xx	0.631898283958435	-	DGY1657_rep1
V	374578	374599	YER107C.374578.374599.xx	0.631551325321197	-	DGY1657_rep1
XVI	593069	593124	YPR016C.593069.593124.xx	0.949975669384002	-	DGY1657_rep1
IV	356860	356887	YDL055C.356860.356887.xx	0.999943375587463	-	DGY1657_rep1
IV	356766	356781	YDL055C.356766.356781.xx	0.999964118003845	-	DGY1657_rep1
XIII	129494	129518	YML072C.129494.129518.xx	0.581117331981658	-	DGY1657_rep1
XIII	129494	129515	YML072C.129494.129515.xx	0.5666224360466	-	DGY1657_rep1
XIII	129438	129459	YML072C.129438.129459.xx	0.597180545330047	-	DGY1657_rep1
II	63802	63859	YBL085W.63802.63859.xx	0.535903394222259	+	DGY1657_rep1
IV	1171855	1171870	YDR348C.1171855.1171870.xx	0.576515793800354	-	DGY1657_rep1
XI	100346	100355	YKL182W.100346.100355.xx	0.547564983367919	+	DGY1657_rep1
XI	100529	100550	YKL182W.100529.100550.xx	0.790194332599639	+	DGY1657_rep1
X	195049	195058	YJL116C.195049.195058.xx	0.534346103668212	-	DGY1657_rep1
X	194908	194926	YJL116C.194908.194926.xx	0.560330808162689	-	DGY1657_rep1
X	194919	194928	YJL116C.194919.194928.xx	0.999990940093994	-	DGY1657_rep1
XI	514148	514160	YKR039W.514148.514160.xx	0.523840010166168	+	DGY1657_rep1
XV	762675	762738	YOR227W.762675.762738.xx	0.548462569713592	+	DGY1657_rep1
XV	762678	762738	YOR227W.762678.762738.xx	0.711976945400238	+	DGY1657_rep1
II	36762	36777	YBL099W.36762.36777.xx	0.620876610279083	+	DGY1657_rep1
II	36931	36937	YBL099W.36931.36937.xx	0.873435199260711	+	DGY1657_rep1
IX	137946	137979	YIL119C.137946.137979.xx	0.981024980545044	-	DGY1657_rep1
X	690563	690572	YJR139C.690563.690572.Ff	0.565889716148376	-	DGY1657_rep1
X	290794	290821	YJL079C.290794.290821.Tf	0.999917268753051	-	DGY1657_rep1
VII	458103	458136	YGL019W.458103.458136.xx	0.710493385791778	+	DGY1657_rep1
IV	892823	892856	YDR214W.892823.892856.xx	0.516422688961029	+	DGY1657_rep1
XV	171008	171068	YOL081W.171008.171068.xx	0.619534194469451	+	DGY1657_rep1
IX	353515	353545	YIL002C.353515.353545.xx	0.520016491413116	-	DGY1657_rep1
VII	180222	180303	YGL173C.180222.180303.xx	0.667845249176025	-	DGY1657_rep1
VII	180222	180300	YGL173C.180222.180300.xx	0.840125501155853	-	DGY1657_rep1
I	169311	169373	YAR015W.169311.169373.xx	0.653624832630157	+	DGY1657_rep1
XII	39510	39525	YLL051C.39510.39525.Ft	0.782324016094207	-	DGY1657_rep1
XII	39510	39522	YLL051C.39510.39522.xx	0.721998155117034	-	DGY1657_rep1
XIII	484031	484037	YMR108W.484031.484037.xx	0.696181893348693	+	DGY1657_rep1
IV	216112	216139	YDL137W.216112.216139.xx	0.99999988079071	+	DGY1657_rep1
VII	634064	634091	YGR071C.634064.634091.xx	0.537281572818756	-	DGY1657_rep1
VII	1007334	1007361	YGR257C.1007334.1007361.Tt	0.875532388687133	-	DGY1657_rep1
VII	147400	147445	YGL190C.147400.147445.xx	0.943593323230743	-	DGY1657_rep1
VII	147540	147576	YGL190C.147540.147576.xx	0.59677106142044	-	DGY1657_rep1
VII	147635	147665	YGL190C.147635.147665.xx	0.555012285709381	-	DGY1657_rep1
I	33369	33375	YAL061W.33369.33375.xx	0.822253167629241	+	DGY1657_rep1
XIII	164233	164275	YML056C.164233.164275.Ft	0.508220434188842	-	DGY1657_rep1
IV	1465797	1465833	YDR507C.1465797.1465833.xx	0.783028423786163	-	DGY1657_rep1
IV	1465797	1465830	YDR507C.1465797.1465830.xx	0.83426809310913	-	DGY1657_rep1
VIII	451310	451325	YHR174W.451310.451325.xx	0.745795488357544	+	DGY1657_rep1
VII	593534	593594	YGR052W.593534.593594.xx	0.999835610389709	+	DGY1657_rep1
XIV	466963	467032	YNL085W.466963.467032.xx	0.643743872642517	+	DGY1657_rep1
XIV	466969	467032	YNL085W.466969.467032.xx	0.855585992336273	+	DGY1657_rep1
XVI	156212	156239	YPL210C.156212.156239.xx	0.530290246009826	-	DGY1657_rep1
XVI	156212	156230	YPL210C.156212.156230.xx	0.629322946071624	-	DGY1657_rep1
VIII	374375	374390	YHR135C.374375.374390.Tt	0.841511726379394	-	DGY1657_rep1
XIII	592649	592670	YMR165C.592649.592670.xx	0.536725401878356	-	DGY1657_rep1
IV	321640	321655	YDL076C.321640.321655.xx	0.835390150547027	-	DGY1657_rep1
XIV	619623	619638	YNL007C.619623.619638.xx	0.976190626621246	-	DGY1657_rep1
XIV	619567	619600	YNL007C.619567.619600.xx	0.994899690151214	-	DGY1657_rep1
XIV	619567	619594	YNL007C.619567.619594.xx	0.99949824810028	-	DGY1657_rep1
XVI	272815	272859	YPL148C.272815.272859.xx	0.779657959938049	-	DGY1657_rep1
XIV	174399	174543	YNL251C.174399.174543.xx	0.833628058433532	-	DGY1657_rep1
XIV	174399	174540	YNL251C.174399.174540.xx	0.950600981712341	-	DGY1657_rep1
XIV	174399	174534	YNL251C.174399.174534.xx	0.989106953144073	-	DGY1657_rep1
II	568444	568477	YBR164C.568444.568477.xx	0.784958481788635	-	DGY1657_rep1
V	409757	409793	YER125W.409757.409793.xx	0.800289392471313	+	DGY1657_rep1
XV	720096	720138	YOR198C.720096.720138.xx	0.900608479976654	-	DGY1657_rep1
XV	720096	720129	YOR198C.720096.720129.xx	0.969869315624237	-	DGY1657_rep1
IV	1266901	1266943	YDR397C.1266901.1266943.xx	0.544007956981658	-	DGY1657_rep1
IV	1266901	1266940	YDR397C.1266901.1266940.xx	0.607865035533905	-	DGY1657_rep1
IV	1266901	1266937	YDR397C.1266901.1266937.xx	0.584352076053619	-	DGY1657_rep1
XII	388255	388264	YLR120C.388255.388264.xx	0.672062039375305	-	DGY1657_rep1
IV	1345114	1345141	YDR441C.1345114.1345141.xx	0.972579836845398	-	DGY1657_rep1
IV	1345114	1345132	YDR441C.1345114.1345132.xx	0.986123919486999	-	DGY1657_rep1
XVI	261030	261042	YPL154C.261030.261042.xx	0.99999713897705	-	DGY1657_rep1
XVI	260931	260955	YPL154C.260931.260955.xx	0.994283497333526	-	DGY1657_rep1
XVI	261090	261120	YPL154C.261090.261120.xx	0.731665134429931	-	DGY1657_rep1
XVI	261090	261114	YPL154C.261090.261114.xx	0.773451685905456	-	DGY1657_rep1
IV	1105859	1105901	YDR319C.1105859.1105901.xx	0.931141793727874	-	DGY1657_rep1
IV	1105859	1105895	YDR319C.1105859.1105895.xx	0.986313581466674	-	DGY1657_rep1
VI	182917	182935	YFR017C.182917.182935.xx	0.711661040782928	-	DGY1657_rep1
VII	596638	596680	YGR054W.596638.596680.xx	0.999445259571075	+	DGY1657_rep1
II	602519	602537	YBR187W.602519.602537.Tt	0.807712197303772	+	DGY1657_rep1
XV	860303	860318	YOR290C.860303.860318.xx	0.535802364349365	-	DGY1657_rep1
XV	860303	860315	YOR290C.860303.860315.xx	0.572580456733703	-	DGY1657_rep1
XI	338753	338779	YKL054C.338753.338779.xx	0.500562012195587	-	DGY1657_rep1
IV	504718	504736	YDR032C.504718.504736.xx	0.911223113536834	-	DGY1657_rep1
IV	504718	504733	YDR032C.504718.504733.xx	0.905681431293487	-	DGY1657_rep1
XIV	579497	579524	YNL027W.579497.579524.xx	0.821604251861572	+	DGY1657_rep1
XIV	579500	579524	YNL027W.579500.579524.xx	0.819190621376037	+	DGY1657_rep1
XIV	579503	579524	YNL027W.579503.579524.xx	0.821769952774047	+	DGY1657_rep1
XIV	661726	661777	YNR016C.661726.661777.xx	0.959949612617492	-	DGY1657_rep1
XIV	661628	661643	YNR016C.661628.661643.xx	0.734302461147308	-	DGY1657_rep1
XIV	661703	661715	YNR016C.661703.661715.xx	0.998400270938873	-	DGY1657_rep1
VIII	338026	338080	YHR114W.338026.338080.xx	0.539099693298339	+	DGY1657_rep1
VII	875109	875129	YGR188C.875109.875129.Ft	0.550916314125061	-	DGY1657_rep1
XII	395569	395587	YLR126C.395569.395587.xx	0.935808598995208	-	DGY1657_rep1
XII	395569	395581	YLR126C.395569.395581.xx	0.966989398002624	-	DGY1657_rep1
XII	395569	395578	YLR126C.395569.395578.Tt	0.966168820858001	-	DGY1657_rep1
VIII	296460	296490	YHR096C.296460.296490.xx	0.720291137695312	-	DGY1657_rep1
VIII	296460	296469	YHR096C.296460.296469.xx	0.564370274543762	-	DGY1657_rep1
IV	392096	392111	YDL035C.392096.392111.xx	0.55373740196228	-	DGY1657_rep1
IV	392286	392313	YDL035C.392286.392313.xx	0.617273986339569	-	DGY1657_rep1
VII	999420	999429	YGR253C.999420.999429.xx	0.577361762523651	-	DGY1657_rep1
XIII	594565	594583	YMR166C.594565.594583.xx	0.501452386379241	-	DGY1657_rep1
XVI	108635	108650	YPL231W.108635.108650.xx	0.513830423355102	+	DGY1657_rep1
IV	755240	755285	YDR148C.755240.755285.xx	0.771661698818206	-	DGY1657_rep1
IV	755137	755176	YDR148C.755137.755176.xx	0.620074450969696	-	DGY1657_rep1
IV	755077	755110	YDR148C.755077.755110.xx	0.876789212226867	-	DGY1657_rep1
XIII	349522	349576	YMR039C.349522.349576.xx	0.849588394165039	-	DGY1657_rep1
XV	619755	619767	YOR153W.619755.619767.xx	0.995855510234832	+	DGY1657_rep1
XII	524795	524861	YLR187W.524795.524861.xx	0.548491716384887	+	DGY1657_rep1
XVI	212121	212145	YPL178W.212121.212145.xx	0.50956243276596	+	DGY1657_rep1
VIII	94544	94556	YHL008C.94544.94556.xx	0.999386072158813	-	DGY1657_rep1
XV	427224	427270	YOR052C.427224.427270.xx	0.99999988079071	-	DGY1657_rep1
XI	309151	309166	YKL068W-A.309151.309166.xx	0.538034081459045	+	DGY1657_rep1
II	44940	44967	YBL093C.44940.44967.xx	0.507354140281677	-	DGY1657_rep1
XVI	150220	150247	YPL214C.150220.150247.Ft	0.765206515789032	-	DGY1657_rep1
XIV	57573	57622	YNL307C.57573.57622.xx	0.999978065490722	-	DGY1657_rep1
VIII	490666	490705	YHR195W.490666.490705.xx	0.592821598052978	+	DGY1657_rep1
XIV	585316	585349	YNL025C.585316.585349.xx	0.533262014389038	-	DGY1657_rep1
XII	623902	623923	YLR242C.623902.623923.Tt	0.501867890357971	-	DGY1657_rep1
X	705696	705711	YJR148W.705696.705711.xx	0.515936374664306	+	DGY1657_rep1
XVI	453183	453201	YPL057C.453183.453201.xx	0.761106193065643	-	DGY1657_rep1
XV	1014841	1014865	YOR360C.1014841.1014865.xx	0.961664915084838	-	DGY1657_rep1
XV	949109	949184	YOR335C.949109.949184.Tt	0.979711353778839	-	DGY1657_rep1
XIV	250317	250338	YNL211C.250317.250338.Ft	0.603807985782623	-	DGY1657_rep1
XIII	545989	546001	YMR139W.545989.546001.xx	0.970851004123687	+	DGY1657_rep1
VII	140088	140121	YGL194C-A.140088.140121.xx	0.506270051002502	-	DGY1657_rep1
I	129019	129038	YAL014C.129019.129038.Tt	0.917730391025543	-	DGY1657_rep1
XVI	218376	218382	YPL176C.218376.218382.xx	0.503398478031158	-	DGY1657_rep1
XII	669902	669932	YLR263W.669902.669932.xx	0.810114979743957	+	DGY1657_rep1
XV	253577	253593	YOL040C.253577.253593.xx	0.958845138549804	-	DGY1657_rep1
XV	253577	253590	YOL040C.253577.253590.xx	0.757546126842498	-	DGY1657_rep1
XV	253607	253616	YOL040C.253607.253616.xx	0.514676868915557	-	DGY1657_rep1
III	61173	61209	YCL035C.61173.61209.xx	0.701817333698272	-	DGY1657_rep1
III	61173	61206	YCL035C.61173.61206.xx	0.690668940544128	-	DGY1657_rep1
XII	783387	783427	YLR327C.783387.783427.xx	0.782500743865966	-	DGY1657_rep1
VIII	423004	423019	YHR162W.423004.423019.xx	0.999944567680358	+	DGY1657_rep1
VIII	423014	423035	YHR162W.423014.423035.xx	0.979605734348297	+	DGY1657_rep1
XVI	192963	193047	YPL187W.192963.193047.xx	0.505183577537536	+	DGY1657_rep1
II	315542	315569	YBR039W.315542.315569.xx	0.696300745010376	+	DGY1657_rep1
XV	490856	490880	YOR089C.490856.490880.xx	0.673609495162963	-	DGY1657_rep1
IV	530706	530745	YDR038C.530706.530745.Tt	0.940296530723571	-	DGY1657_rep1
IV	369540	369546	YDL047W.369540.369546.xx	0.539791226387023	+	DGY1657_rep1
III	239003	239053	YCR069W.239003.239053.xx	0.98106050491333	+	DGY1657_rep1
VII	742241	742323	YGR125W.742241.742323.xx	0.98793613910675	+	DGY1657_rep1
V	84591	84615	YEL036C.84591.84615.xx	0.559582352638244	-	DGY1657_rep1
IV	452476	452518	YDR001C.452476.452518.xx	0.667299568653106	-	DGY1657_rep1
IV	452635	452644	YDR001C.452635.452644.xx	0.622129142284393	-	DGY1657_rep1
IV	452603	452633	YDR001C.452603.452633.xx	0.99986982345581	-	DGY1657_rep1
IV	452492	452522	YDR001C.452492.452522.xx	0.722433447837829	-	DGY1657_rep1
XVI	373712	373727	YPL092W.373712.373727.xx	0.556567072868347	+	DGY1657_rep1
XVI	373715	373727	YPL092W.373715.373727.xx	0.604376852512359	+	DGY1657_rep1
XIII	782165	782210	YMR257C.782165.782210.xx	0.512916445732116	-	DGY1657_rep1
IV	508037	508052	YDR033W.508037.508052.xx	0.977881848812103	+	DGY1657_rep1
IV	508053	508071	YDR033W.508053.508071.xx	0.52742850780487	+	DGY1657_rep1
IV	508080	508098	YDR033W.508080.508098.xx	0.995107889175415	+	DGY1657_rep1
IV	507993	508011	YDR033W.507993.508011.xx	0.544687688350677	+	DGY1657_rep1
I	124815	124839	YAL016W.124815.124839.xx	0.591010570526123	+	DGY1657_rep1
I	124821	124839	YAL016W.124821.124839.xx	0.638918995857238	+	DGY1657_rep1
XIV	481326	481341	YNL077W.481326.481341.xx	0.591783761978149	+	DGY1657_rep1
XI	362534	362591	YKL039W.362534.362591.xx	0.710281491279602	+	DGY1657_rep1
XVI	222812	222854	YPL174C.222812.222854.Ft	0.790513217449188	-	DGY1657_rep1
II	549078	549084	YBR154C.549078.549084.xx	0.669362127780914	-	DGY1657_rep1
II	549067	549082	YBR154C.549067.549082.Ft	0.655237138271331	-	DGY1657_rep1
V	465179	465206	YER148W.465179.465206.xx	0.84071397781372	+	DGY1657_rep1
XV	882846	882855	YOR303W.882846.882855.xx	0.567098796367645	+	DGY1657_rep1
XV	882820	882832	YOR303W.882820.882832.xx	0.999997377395629	+	DGY1657_rep1
XV	882808	882814	YOR303W.882808.882814.xx	0.887310087680816	+	DGY1657_rep1
XIV	147895	147919	YNL263C.147895.147919.xx	0.66340148448944	-	DGY1657_rep1
XIII	815348	815360	YMR274C.815348.815360.xx	0.505122125148773	-	DGY1657_rep1
V	211933	211954	YER028C.211933.211954.Ft	0.706191182136535	-	DGY1657_rep1
XV	575077	575095	YOR133W.575077.575095.xx	0.565841436386108	+	DGY1657_rep1
XII	796343	796352	YLR333C.796343.796352.xx	0.852214574813842	-	DGY1657_rep1
VII	363954	364002	YGL077C.363954.364002.xx	0.729068219661712	-	DGY1657_rep1
I	67823	67835	YAL040C.67823.67835.Ft	0.630995690822601	-	DGY1657_rep1
IX	34901	34922	YIL164C.34901.34922.xx	0.876731038093566	-	DGY1657_rep1
IV	1239443	1239479	YDR382W.1239443.1239479.Ft	0.6912202835083	+	DGY1657_rep1
IV	1239446	1239479	YDR382W.1239446.1239479.xx	0.987128257751464	+	DGY1657_rep1
XII	281749	281761	YLR073C.281749.281761.xx	0.582196354866027	-	DGY1657_rep1
VIII	170356	170386	YHR030C.170356.170386.xx	0.569466948509216	-	DGY1657_rep1
II	792437	792446	YBR295W.792437.792446.xx	0.53008484840393	+	DGY1657_rep1
V	85656	85674	YEL034W.85656.85674.Ff	0.611288905143737	+	DGY1657_rep1
IV	721483	721498	YDR134C.721483.721498.xx	0.916708290576934	-	DGY1657_rep1
IV	305187	305202	YDL084W.305187.305202.Tf	0.6063933968544	+	DGY1657_rep1
X	521602	521642	YJR045C.521602.521642.xx	0.999979496002197	-	DGY1657_rep1
X	521602	521639	YJR045C.521602.521639.xx	0.853908002376556	-	DGY1657_rep1
X	521638	521644	YJR045C.521638.521644.Tt	0.819862186908721	-	DGY1657_rep1
IV	155767	155782	YDL171C.155767.155782.xx	0.541550517082214	-	DGY1657_rep1
IV	155670	155685	YDL171C.155670.155685.xx	0.946951210498809	-	DGY1657_rep1
XVI	348229	348244	YPL109C.348229.348244.xx	0.513529896736145	-	DGY1657_rep1
X	405483	405507	YJL016W.405483.405507.xx	0.615397274494171	+	DGY1657_rep1
X	405408	405432	YJL016W.405408.405432.xx	0.587945163249969	+	DGY1657_rep1
X	405411	405432	YJL016W.405411.405432.xx	0.650121986865997	+	DGY1657_rep1
III	163184	163208	YCR024C-A.163184.163208.Ft	0.955342233180999	-	DGY1657_rep1
III	163067	163114	YCR024C-A.163067.163114.Tt	0.920745253562927	-	DGY1657_rep1
IX	202043	202054	YIL085C.202043.202054.Ft	0.687959253787994	-	DGY1657_rep1
XIII	645287	645314	YMR190C.645287.645314.xx	0.538371801376342	-	DGY1657_rep1
XVI	642175	642196	YPR035W.642175.642196.xx	0.99990689754486	+	DGY1657_rep1
XVI	642098	642128	YPR035W.642098.642128.xx	0.995585322380065	+	DGY1657_rep1
XIII	346720	346747	YMR037C.346720.346747.xx	0.521887004375457	-	DGY1657_rep1
XV	631753	631780	YOR157C.631753.631780.xx	0.685910463333129	-	DGY1657_rep1
XV	8982	8988	YOL163W.8982.8988.xx	0.627957999706268	+	DGY1657_rep1
XII	574075	574108	YLR219W.574075.574108.xx	0.528482437133789	+	DGY1657_rep1
XIV	762636	762666	YNR069C.762636.762666.xx	0.56155526638031	-	DGY1657_rep1
XIV	762757	762802	YNR069C.762757.762802.xx	0.627938687801361	-	DGY1657_rep1
XIV	762757	762790	YNR069C.762757.762790.xx	0.910526812076568	-	DGY1657_rep1
VII	397618	397644	YGL056C.397618.397644.xx	0.635338485240936	-	DGY1657_rep1
VII	397618	397641	YGL056C.397618.397641.Ft	0.570672631263732	-	DGY1657_rep1
II	342796	342865	YBR054W.342796.342865.xx	1.0	+	DGY1657_rep1
II	343043	343052	YBR054W.343043.343052.xx	0.533287942409515	+	DGY1657_rep1
II	342932	342956	YBR054W.342932.342956.xx	0.771452963352203	+	DGY1657_rep1
XIV	720663	720702	YNR052C.720663.720702.xx	0.885973155498504	-	DGY1657_rep1
XIV	720663	720699	YNR052C.720663.720699.xx	0.879416525363922	-	DGY1657_rep1
XII	107992	108085	YLL019C.107992.108085.xx	0.978743970394134	-	DGY1657_rep1
XII	107992	108082	YLL019C.107992.108082.xx	0.997451841831207	-	DGY1657_rep1
XII	107992	108025	YLL019C.107992.108025.xx	0.786815643310546	-	DGY1657_rep1
II	255690	255699	YBR009C.255690.255699.xx	0.996616065502166	-	DGY1657_rep1
XVI	829766	829790	YPR149W.829766.829790.xx	0.955996811389923	+	DGY1657_rep1
XVI	829852	829870	YPR149W.829852.829870.xx	1.0	+	DGY1657_rep1
XVI	829861	829870	YPR149W.829861.829870.xx	1.0	+	DGY1657_rep1
III	262494	262515	YCR084C.262494.262515.xx	0.728267133235931	-	DGY1657_rep1
III	262563	262572	YCR084C.262563.262572.xx	0.817883372306823	-	DGY1657_rep1
II	419165	419186	YBR085C-A.419165.419186.xx	0.881353139877319	-	DGY1657_rep1
II	419164	419182	YBR085C-A.419164.419182.xx	0.997296869754791	-	DGY1657_rep1
V	337592	337625	YER089C.337592.337625.xx	0.794190466403961	-	DGY1657_rep1
XIV	197988	198000	YNL241C.197988.198000.xx	0.959182143211364	-	DGY1657_rep1
VIII	81616	81648	YHL011C.81616.81648.xx	0.537083864212036	-	DGY1657_rep1
XI	608365	608432	YKR089C.608365.608432.xx	0.628519415855407	-	DGY1657_rep1
XI	608365	608429	YKR089C.608365.608429.xx	0.697331190109252	-	DGY1657_rep1
XI	608365	608420	YKR089C.608365.608420.xx	0.770043432712554	-	DGY1657_rep1
XI	578168	578183	YKR072C.578168.578183.xx	0.599160373210907	-	DGY1657_rep1
IV	1263281	1263322	YDR395W.1263281.1263322.xx	0.539431989192962	+	DGY1657_rep1
IV	1263263	1263272	YDR395W.1263263.1263272.xx	0.504734992980957	+	DGY1657_rep1
XVI	129141	129156	YPL223C.129141.129156.xx	0.85305643081665	-	DGY1657_rep1
IX	75812	75827	YIL146C.75812.75827.xx	0.584859669208526	-	DGY1657_rep1
IX	75812	75824	YIL146C.75812.75824.xx	0.688234388828277	-	DGY1657_rep1
IV	302334	302349	YDL085W.302334.302349.xx	0.520671069622039	+	DGY1657_rep1
IV	1031438	1031465	YDR284C.1031438.1031465.xx	0.656710386276245	-	DGY1657_rep1
IV	1031458	1031470	YDR284C.1031458.1031470.xx	0.905354559421539	-	DGY1657_rep1
IV	1031539	1031575	YDR284C.1031539.1031575.xx	0.76649272441864	-	DGY1657_rep1
VIII	385256	385271	YHR143W.385256.385271.xx	0.636293768882751	+	DGY1657_rep1
VIII	385443	385452	YHR143W.385443.385452.xx	0.893195390701294	+	DGY1657_rep1
VIII	385339	385351	YHR143W.385339.385351.xx	0.775392353534698	+	DGY1657_rep1
III	30808	30832	YCL054W-A.30808.30832.xx	0.509168207645416	+	DGY1657_rep1
V	94220	94229	YEL030W.94220.94229.xx	0.57583862543106	+	DGY1657_rep1
VII	508364	508385	YGR008C.508364.508385.xx	0.994103133678436	-	DGY1657_rep1
XII	371547	371562	YLR113W.371547.371562.Ff	0.572947800159454	+	DGY1657_rep1
IV	106655	106721	YDL197C.106655.106721.xx	0.859845340251922	-	DGY1657_rep1
IV	106655	106718	YDL197C.106655.106718.xx	0.94227522611618	-	DGY1657_rep1
IV	106828	106864	YDL197C.106828.106864.xx	0.51976603269577	-	DGY1657_rep1
IV	964656	964683	YDR253C.964656.964683.xx	0.651943087577819	-	DGY1657_rep1
XII	696858	696885	YLR276C.696858.696885.xx	0.926646769046783	-	DGY1657_rep1
XII	696858	696867	YLR276C.696858.696867.xx	0.569393873214721	-	DGY1657_rep1
IV	61890	61899	YDL222C.61890.61899.xx	0.546961188316345	-	DGY1657_rep1
II	666306	666321	YBR221C.666306.666321.xx	0.968094646930694	-	DGY1657_rep1
II	666347	666371	YBR221C.666347.666371.xx	0.67900675535202	-	DGY1657_rep1
XVI	491396	491429	YPL032C.491396.491429.xx	0.919764697551727	-	DGY1657_rep1
XVI	491396	491426	YPL032C.491396.491426.xx	0.58715933561325	-	DGY1657_rep1
VII	797890	797920	YGR154C.797890.797920.Ft	0.603785812854766	-	DGY1657_rep1
VII	962944	962977	YGR236C.962944.962977.xx	0.608970165252685	-	DGY1657_rep1
VII	962839	962854	YGR236C.962839.962854.xx	0.529838800430297	-	DGY1657_rep1
VII	516854	516878	YGR014W.516854.516878.xx	0.614442646503448	+	DGY1657_rep1
VII	516857	516878	YGR014W.516857.516878.xx	0.63715386390686	+	DGY1657_rep1
VII	516696	516714	YGR014W.516696.516714.xx	0.59135353565216	+	DGY1657_rep1
V	342207	342222	YER091C.342207.342222.Tf	0.588107287883758	-	DGY1657_rep1
V	342167	342191	YER091C.342167.342191.xx	0.948919534683227	-	DGY1657_rep1
IX	292597	292631	YIL031W.292597.292631.xx	0.832032799720764	+	DGY1657_rep1
IX	292603	292631	YIL031W.292603.292631.Tt	0.886496603488922	+	DGY1657_rep1
XII	809945	809963	YLR342W.809945.809963.xx	0.812968432903289	+	DGY1657_rep1
X	619780	619822	YJR102C.619780.619822.xx	0.51655638217926	-	DGY1657_rep1
X	619818	619824	YJR102C.619818.619824.xx	0.601709365844726	-	DGY1657_rep1
VII	610544	610562	YGR060W.610544.610562.xx	0.679934442043304	+	DGY1657_rep1
IV	416708	416757	YDL020C.416708.416757.xx	0.9999440908432	-	DGY1657_rep1
IV	416708	416748	YDL020C.416708.416748.xx	0.999995231628418	-	DGY1657_rep1
VII	436893	436899	YGL032C.436893.436899.xx	0.529822945594787	-	DGY1657_rep1
VII	436934	436943	YGL032C.436934.436943.xx	0.554106175899505	-	DGY1657_rep1
XV	670347	670386	YOR178C.670347.670386.xx	0.50508052110672	-	DGY1657_rep1
XV	670347	670383	YOR178C.670347.670383.xx	0.682811021804809	-	DGY1657_rep1
XV	670347	670377	YOR178C.670347.670377.xx	0.833885252475738	-	DGY1657_rep1
IV	967840	967852	YDR255C.967840.967852.xx	0.600811839103698	-	DGY1657_rep1
XIV	357353	357371	YNL142W.357353.357371.xx	0.994451820850372	+	DGY1657_rep1
XIV	357432	357451	YNL142W.357432.357451.xx	0.667532801628112	+	DGY1657_rep1
VI	90410	90464	YFL024C.90410.90464.xx	0.606817245483398	-	DGY1657_rep1
XII	877180	877207	YLR378C.877180.877207.xx	0.841274082660675	-	DGY1657_rep1
XII	877212	877236	YLR378C.877212.877236.xx	0.89349365234375	-	DGY1657_rep1
VII	800454	800463	YGR156W.800454.800463.xx	0.615952968597412	+	DGY1657_rep1
V	311199	311249	YER075C.311199.311249.xx	0.737083256244659	-	DGY1657_rep1
XVI	404118	404136	YPL082C.404118.404136.xx	0.854058444499969	-	DGY1657_rep1
IV	1178174	1178188	YDR350C.1178174.1178188.xx	0.669502198696136	-	DGY1657_rep1
X	111186	111201	YJL164C.111186.111201.Ft	0.74211710691452	-	DGY1657_rep1
IV	93847	93874	YDL205C.93847.93874.Ft	0.504114627838134	-	DGY1657_rep1
XII	805848	805863	YLR340W.805848.805863.Ft	0.611769139766693	+	DGY1657_rep1
XV	412863	412884	YOR044W.412863.412884.xx	0.74153071641922	+	DGY1657_rep1
IV	411809	411823	YDL022W.411809.411823.xx	0.738817512989044	+	DGY1657_rep1
XVI	603461	603482	YPR021C.603461.603482.xx	0.602207720279693	-	DGY1657_rep1
XVI	603526	603547	YPR021C.603526.603547.xx	0.509293973445892	-	DGY1657_rep1
VII	979324	979375	YGR244C.979324.979375.xx	0.681553483009338	-	DGY1657_rep1
VII	979324	979369	YGR244C.979324.979369.xx	0.827363193035125	-	DGY1657_rep1
V	268160	268172	YER056C.268160.268172.xx	1.0	-	DGY1657_rep1
VII	558868	558921	YGR036C.558868.558921.xx	0.923095285892486	-	DGY1657_rep1
VII	558868	558918	YGR036C.558868.558918.xx	0.84968477487564	-	DGY1657_rep1
XIII	880326	880338	YMR305C.880326.880338.xx	0.655605673789978	-	DGY1657_rep1
XIII	880326	880335	YMR305C.880326.880335.xx	0.69254058599472	-	DGY1657_rep1
XIII	880232	880276	YMR305C.880232.880276.Ft	0.646750211715698	-	DGY1657_rep1
IV	914712	914725	YDR224C.914712.914725.xx	0.868270695209503	-	DGY1657_rep1
XII	320015	320065	YLR089C.320015.320065.xx	0.768459200859069	-	DGY1657_rep1
VII	107532	107562	YGL206C.107532.107562.Tf	0.991163372993469	-	DGY1657_rep1
V	248182	248197	YER048C.248182.248197.xx	0.713360369205474	-	DGY1657_rep1
V	248182	248191	YER048C.248182.248191.xx	0.705537736415863	-	DGY1657_rep1
IV	588379	588413	YDR070C.588379.588413.xx	0.849055647850036	-	DGY1657_rep1
XIII	97371	97406	YML086C.97371.97406.xx	0.929374754428863	-	DGY1657_rep1
XI	94237	94252	YKL185W.94237.94252.xx	0.550824999809265	+	DGY1657_rep1
XI	94240	94252	YKL185W.94240.94252.xx	0.537209510803222	+	DGY1657_rep1
XII	88604	88621	YLL026W.88604.88621.xx	0.869072616100311	+	DGY1657_rep1
IV	827355	827369	YDR181C.827355.827369.xx	0.579340398311615	-	DGY1657_rep1
XIII	749717	749729	YMR239C.749717.749729.Ft	0.578791320323944	-	DGY1657_rep1
XII	201398	201407	YLR028C.201398.201407.xx	0.623157918453216	-	DGY1657_rep1
XII	201339	201360	YLR028C.201339.201360.xx	0.850125968456268	-	DGY1657_rep1
IV	501316	501331	YDR028C.501316.501331.xx	0.521539092063903	-	DGY1657_rep1
IV	447616	447625	YDL002C.447616.447625.xx	0.592599153518676	-	DGY1657_rep1
IV	447633	447669	YDL002C.447633.447669.xx	0.621704816818237	-	DGY1657_rep1
IV	781178	781205	YDR162C.781178.781205.xx	0.865697801113128	-	DGY1657_rep1
IV	781178	781202	YDR162C.781178.781202.xx	0.782571792602539	-	DGY1657_rep1
X	236387	236429	YJL101C.236387.236429.xx	0.731229960918426	-	DGY1657_rep1
II	256313	256329	YBR010W.256313.256329.xx	0.521641135215759	+	DGY1657_rep1
XIII	142166	142175	YML065W.142166.142175.xx	0.532816529273986	+	DGY1657_rep1
IV	56376	56394	YDL224C.56376.56394.xx	0.650293171405792	-	DGY1657_rep1
II	451969	452000	YBR105C.451969.452000.Tt	0.861812055110931	-	DGY1657_rep1
VII	795546	795555	YGR152C.795546.795555.xx	0.59185653924942	-	DGY1657_rep1
VIII	54187	54205	YHL026C.54187.54205.Ff	0.520605504512786	-	DGY1657_rep1
XV	551041	551053	YOR120W.551041.551053.xx	0.631385028362274	+	DGY1657_rep1
VII	257643	257658	YGL133W.257643.257658.xx	0.776772677898407	+	DGY1657_rep1
IV	198233	198287	YDL145C.198233.198287.xx	0.718740761280059	-	DGY1657_rep1
IV	1489798	1489813	YDR524C-B.1489798.1489813.xx	0.998572468757629	-	DGY1657_rep1
XIV	342152	342176	YNL156C.342152.342176.xx	0.716661036014556	-	DGY1657_rep1
VII	848462	848486	YGR175C.848462.848486.xx	0.713648080825805	-	DGY1657_rep1
X	623014	623028	YJR104C.623014.623028.xx	0.524643123149871	-	DGY1657_rep1
XIV	85863	85917	YNL291C.85863.85917.xx	0.524573028087616	-	DGY1657_rep1
XV	889001	889020	YOR305W.889001.889020.xx	0.766901552677154	+	DGY1657_rep1
XV	682106	682129	YOR185C.682106.682129.xx	0.573074281215667	-	DGY1657_rep1
VII	973863	973872	YGR240C.973863.973872.xx	0.997167408466339	-	DGY1657_rep1
XIII	743693	743702	YMR237W.743693.743702.xx	0.522196292877197	+	DGY1657_rep1
XV	304256	304268	YOL012C.304256.304268.xx	0.607278287410736	-	DGY1657_rep1
XV	303998	304037	YOL012C.303998.304037.xx	0.797051072120666	-	DGY1657_rep1
XVI	47293	47302	YPL262W.47293.47302.xx	0.68286919593811	+	DGY1657_rep1
XVI	514180	514249	YPL020C.514180.514249.xx	0.540440738201141	-	DGY1657_rep1
VIII	148669	148712	YHR021C.148669.148712.xx	0.993849456310272	-	DGY1657_rep1
XII	592332	592368	YLR227C.592332.592368.xx	0.574616611003875	-	DGY1657_rep1
XII	592332	592365	YLR227C.592332.592365.xx	0.602261126041412	-	DGY1657_rep1
VI	16910	16931	YFL055W.16910.16931.xx	0.506307184696197	+	DGY1657_rep1
VI	16913	16931	YFL055W.16913.16931.xx	0.558331668376922	+	DGY1657_rep1
XIII	325478	325508	YMR026C.325478.325508.Tf	0.778121292591095	-	DGY1657_rep1
XV	605125	605137	YOR144C.605125.605137.xx	0.751334011554718	-	DGY1657_rep1
VII	254614	254626	YGL135W.254614.254626.Ft	0.684306621551513	+	DGY1657_rep1
XIV	559791	559812	YNL036W.559791.559812.xx	0.945774793624877	+	DGY1657_rep1
XIV	559797	559812	YNL036W.559797.559812.xx	0.978927969932556	+	DGY1657_rep1
XII	504467	504482	YLR174W.504467.504482.xx	0.582316100597381	+	DGY1657_rep1
XII	846057	846078	YLR360W.846057.846078.xx	0.557833909988403	+	DGY1657_rep1
XI	107246	107255	YKL181W.107246.107255.xx	0.929430365562439	+	DGY1657_rep1
XI	107249	107255	YKL181W.107249.107255.xx	0.95201426744461	+	DGY1657_rep1
VII	401331	401370	YGL054C.401331.401370.xx	0.646478176116943	-	DGY1657_rep1
VII	401320	401335	YGL054C.401320.401335.xx	0.607059180736541	-	DGY1657_rep1
VII	650618	650648	YGR086C.650618.650648.xx	0.976384699344635	-	DGY1657_rep1
XVI	352275	352300	YPL106C.352275.352300.Ff	0.512097060680389	-	DGY1657_rep1
IV	439731	439743	YDL006W.439731.439743.xx	0.539259195327758	+	DGY1657_rep1
IV	1459290	1459314	YDR505C.1459290.1459314.xx	0.688576936721801	-	DGY1657_rep1
IV	1459220	1459282	YDR505C.1459220.1459282.xx	0.651430964469909	-	DGY1657_rep1
XVI	486415	486424	YPL034W.486415.486424.xx	0.587520003318786	+	DGY1657_rep1
V	254387	254432	YER050C.254387.254432.xx	0.890684783458709	-	DGY1657_rep1
V	254387	254423	YER050C.254387.254423.xx	0.889825105667114	-	DGY1657_rep1
IV	125046	125103	YDL188C.125046.125103.xx	0.750861883163452	-	DGY1657_rep1
IX	122516	122549	YIL125W.122516.122549.xx	0.992089986801147	+	DGY1657_rep1
IX	122519	122549	YIL125W.122519.122549.xx	0.984069526195526	+	DGY1657_rep1
XI	171152	171203	YKL148C.171152.171203.xx	0.516562223434448	-	DGY1657_rep1
XI	282392	282407	YKL082C.282392.282407.Ft	0.535051703453064	-	DGY1657_rep1
VII	334465	334479	YGL094C.334465.334479.xx	0.569549024105072	-	DGY1657_rep1
X	150396	150447	YJL141C.150396.150447.xx	0.574262976646423	-	DGY1657_rep1
VII	871462	871477	YGR187C.871462.871477.xx	0.503607749938964	-	DGY1657_rep1
IV	1317787	1317808	YDR422C.1317787.1317808.xx	0.525090098381042	-	DGY1657_rep1
XIV	87849	87895	YNL289W.87849.87895.xx	0.990828156471252	+	DGY1657_rep1
XIII	56722	56731	YML106W.56722.56731.xx	0.944304168224334	+	DGY1657_rep1
V	491990	492014	YER159C.491990.492014.xx	0.965920388698577	-	DGY1657_rep1
XII	993381	993432	YLR430W.993381.993432.xx	0.967682480812072	+	DGY1657_rep1
XIII	164618	164636	YML055W.164618.164636.xx	0.602591097354888	+	DGY1657_rep1
XIV	427617	427626	YNL103W.427617.427626.xx	0.626470208168029	+	DGY1657_rep1
VIII	121761	121785	YHR007C.121761.121785.xx	0.867747604846954	-	DGY1657_rep1
VIII	121713	121746	YHR007C.121713.121746.xx	0.884057343006134	-	DGY1657_rep1
V	141855	141891	YEL007W.141855.141891.xx	0.932274222373962	+	DGY1657_rep1
IV	538506	538521	YDR040C.538506.538521.xx	0.541988670825958	-	DGY1657_rep1
III	94270	94320	YCL017C.94270.94320.xx	0.554691195487976	-	DGY1657_rep1
III	94270	94314	YCL017C.94270.94314.xx	0.772481441497802	-	DGY1657_rep1
XVI	812544	812559	YPR138C.812544.812559.xx	0.76618492603302	-	DGY1657_rep1
VIII	261809	261833	YHR079C.261809.261833.xx	0.60171091556549	-	DGY1657_rep1
IV	171935	171992	YDL160C.171935.171992.xx	0.987725436687469	-	DGY1657_rep1
IV	171935	171986	YDL160C.171935.171986.xx	0.995310962200164	-	DGY1657_rep1
IV	172015	172042	YDL160C.172015.172042.xx	0.959380686283111	-	DGY1657_rep1
II	561219	561363	YBR161W.561219.561363.xx	0.54790461063385	+	DGY1657_rep1
II	561542	561551	YBR161W.561542.561551.xx	0.552324831485748	+	DGY1657_rep1
II	561545	561551	YBR161W.561545.561551.xx	0.597241640090942	+	DGY1657_rep1
XVI	279939	279957	YPL145C.279939.279957.xx	0.575221121311187	-	DGY1657_rep1
XVI	279872	279899	YPL145C.279872.279899.xx	0.556898653507232	-	DGY1657_rep1
XV	824886	824919	YOR267C.824886.824919.xx	0.843532383441925	-	DGY1657_rep1
XV	824979	825000	YOR267C.824979.825000.xx	0.570013880729675	-	DGY1657_rep1
VIII	125727	125733	YHR009C.125727.125733.xx	0.616463482379913	-	DGY1657_rep1
II	770449	770485	YBR283C.770449.770485.xx	0.987113952636718	-	DGY1657_rep1
II	770449	770479	YBR283C.770449.770479.Tt	0.99744701385498	-	DGY1657_rep1
XV	219149	219206	YOL058W.219149.219206.xx	0.635220050811767	+	DGY1657_rep1
XV	219158	219206	YOL058W.219158.219206.xx	0.820063531398773	+	DGY1657_rep1
XVI	593925	593937	YPR017C.593925.593937.xx	0.520245552062988	-	DGY1657_rep1
IV	1252367	1252421	YDR389W.1252367.1252421.xx	0.565663695335388	+	DGY1657_rep1
XV	1011127	1011166	YOR359W.1011127.1011166.xx	0.583543479442596	+	DGY1657_rep1
XV	1011133	1011166	YOR359W.1011133.1011166.xx	0.887044429779052	+	DGY1657_rep1
X	445524	445536	YJR004C.445524.445536.xx	0.784518480300903	-	DGY1657_rep1
X	445442	445472	YJR004C.445442.445472.xx	0.570726156234741	-	DGY1657_rep1
XVI	381921	381927	YPL088W.381921.381927.xx	0.558848798274993	+	DGY1657_rep1
XIII	801717	801735	YMR267W.801717.801735.xx	0.511109411716461	+	DGY1657_rep1
XIII	801723	801735	YMR267W.801723.801735.xx	0.551627457141876	+	DGY1657_rep1
IV	603118	603130	YDR078C.603118.603130.xx	0.709827899932861	-	DGY1657_rep1
IV	213320	213349	YDL138W.213320.213349.xx	0.987697899341583	+	DGY1657_rep1
XI	256748	256768	YKL098W.256748.256768.xx	0.841564774513244	+	DGY1657_rep1
IV	743952	743967	YDR143C.743952.743967.xx	0.562052547931671	-	DGY1657_rep1
IV	743952	743961	YDR143C.743952.743961.xx	0.586662471294403	-	DGY1657_rep1
XVI	821423	821460	YPR144C.821423.821460.xx	0.517958223819732	-	DGY1657_rep1
XV	978069	978121	YOR344C.978069.978121.xx	0.998842179775238	-	DGY1657_rep1
XV	978069	978115	YOR344C.978069.978115.xx	0.999927282333374	-	DGY1657_rep1
IV	1277282	1277291	YDR404C.1277282.1277291.xx	0.540035009384155	-	DGY1657_rep1
XV	210290	210332	YOL063C.210290.210332.Ft	0.578699648380279	-	DGY1657_rep1
V	100733	100742	YEL027W.100733.100742.xx	0.684823274612426	+	DGY1657_rep1
VII	277531	277543	YGL123W.277531.277543.xx	0.611260831356048	+	DGY1657_rep1
VII	277565	277613	YGL123W.277565.277613.xx	0.998131453990936	+	DGY1657_rep1
III	120318	120346	YCR004C.120318.120346.xx	0.730625391006469	-	DGY1657_rep1
V	63468	63486	YEL049W.63468.63486.xx	0.875941514968872	+	DGY1657_rep1
X	542526	542541	YJR056C.542526.542541.xx	0.718028664588928	-	DGY1657_rep1
X	180147	180183	YJL128C.180147.180183.xx	0.561700940132141	-	DGY1657_rep1
I	168903	168918	YAR014C.168903.168918.xx	0.502643406391143	-	DGY1657_rep1
XIV	685433	685485	YNR031C.685433.685485.xx	0.617794871330261	-	DGY1657_rep1
XII	174982	175002	YLR014C.174982.175002.xx	0.529761731624603	-	DGY1657_rep1
XII	174982	174996	YLR014C.174982.174996.Ft	0.568404912948608	-	DGY1657_rep1
XII	174982	174993	YLR014C.174982.174993.Ft	0.573638379573822	-	DGY1657_rep1
XVI	55892	55961	YPL258C.55892.55961.xx	0.986771881580352	-	DGY1657_rep1
XI	63407	63428	YKL203C.63407.63428.xx	0.559170186519622	-	DGY1657_rep1
XI	63407	63422	YKL203C.63407.63422.xx	0.66132366657257	-	DGY1657_rep1
IV	591421	591433	YDR072C.591421.591433.Ft	0.501053154468536	-	DGY1657_rep1
IV	264964	264988	YDL110C.264964.264988.xx	0.910032212734222	-	DGY1657_rep1
IV	264964	264985	YDL110C.264964.264985.xx	0.706031858921051	-	DGY1657_rep1
VII	485762	485798	YGL006W.485762.485798.xx	0.550895035266876	+	DGY1657_rep1
VII	485580	485604	YGL006W.485580.485604.xx	0.943936169147491	+	DGY1657_rep1
VII	144736	144751	YGL191W.144736.144751.xx	0.955106317996978	+	DGY1657_rep1
II	647146	647176	YBR211C.647146.647176.xx	0.628842055797576	-	DGY1657_rep1
XII	658703	658712	YLR257W.658703.658712.xx	0.989543199539184	+	DGY1657_rep1
IX	216376	216409	YIL077C.216376.216409.xx	0.737561821937561	-	DGY1657_rep1
II	95957	95987	YBL067C.95957.95987.xx	0.53152060508728	-	DGY1657_rep1
IX	127563	127572	YIL123W.127563.127572.xx	0.574919819831848	+	DGY1657_rep1
XVI	866422	866475	YPR161C.866422.866475.xx	0.704599499702453	-	DGY1657_rep1
XI	220303	220318	YKL117W.220303.220318.xx	0.822397887706756	+	DGY1657_rep1
IV	576287	576323	YDR062W.576287.576323.xx	0.595213890075683	+	DGY1657_rep1
XV	162311	162354	YOL084W.162311.162354.xx	0.93357229232788	+	DGY1657_rep1
IV	543369	543422	YDR043C.543369.543422.xx	0.991876602172851	-	DGY1657_rep1
XII	130803	130827	YLL010C.130803.130827.xx	0.688916146755218	-	DGY1657_rep1
XII	130635	130689	YLL010C.130635.130689.xx	0.554585993289947	-	DGY1657_rep1
XII	130715	130793	YLL010C.130715.130793.xx	0.715874075889587	-	DGY1657_rep1
XII	130715	130790	YLL010C.130715.130790.xx	0.510782241821289	-	DGY1657_rep1
XI	232159	232177	YKL109W.232159.232177.xx	0.526147961616516	+	DGY1657_rep1
XI	232165	232177	YKL109W.232165.232177.Ft	0.559516310691833	+	DGY1657_rep1
IV	221089	221119	YDL134C.221089.221119.xx	0.939602196216583	-	DGY1657_rep1
IV	221089	221116	YDL134C.221089.221116.xx	0.95114928483963	-	DGY1657_rep1
IV	221089	221113	YDL134C.221089.221113.xx	0.659318923950195	-	DGY1657_rep1
XVI	208107	208125	YPL179W.208107.208125.xx	0.597800135612487	+	DGY1657_rep1
XVI	506642	506657	YPL022W.506642.506657.xx	0.562160551548004	+	DGY1657_rep1
XVI	506651	506657	YPL022W.506651.506657.xx	0.592065691947937	+	DGY1657_rep1
XV	292074	292120	YOL018C.292074.292120.xx	0.937165975570678	-	DGY1657_rep1
XV	292074	292117	YOL018C.292074.292117.Tt	0.940491616725921	-	DGY1657_rep1
XIII	808007	808052	YMR271C.808007.808052.xx	0.786053657531738	-	DGY1657_rep1
XIII	808007	808049	YMR271C.808007.808049.xx	0.865670442581176	-	DGY1657_rep1
XIII	808007	808046	YMR271C.808007.808046.xx	0.876617491245269	-	DGY1657_rep1
XIII	662565	662583	YMR199W.662565.662583.xx	0.516282677650451	+	DGY1657_rep1
V	140112	140124	YEL009C.140112.140124.Tt	1.0	-	DGY1657_rep1
V	140145	140205	YEL009C.140145.140205.xx	0.999987006187439	-	DGY1657_rep1
V	139902	139914	YEL009C.139902.139914.Ft	0.664970159530639	-	DGY1657_rep1
V	140047	140068	YEL009C.140047.140068.xx	0.828148782253265	-	DGY1657_rep1
V	139927	139948	YEL009C.139927.139948.xx	0.956031203269958	-	DGY1657_rep1
V	140047	140059	YEL009C.140047.140059.xx	0.969794273376464	-	DGY1657_rep1
V	139927	139942	YEL009C.139927.139942.xx	0.982554137706756	-	DGY1657_rep1
V	140047	140056	YEL009C.140047.140056.Tt	0.968157112598419	-	DGY1657_rep1
V	139927	139939	YEL009C.139927.139939.Tt	0.980359971523284	-	DGY1657_rep1
V	140167	140194	YEL009C.140167.140194.Tt	0.9435715675354	-	DGY1657_rep1
II	287978	287987	YBR023C.287978.287987.xx	0.628067433834075	-	DGY1657_rep1
II	287978	287984	YBR023C.287978.287984.xx	0.64167320728302	-	DGY1657_rep1
X	355988	356012	YJL045W.355988.356012.xx	0.591614484786987	+	DGY1657_rep1
X	355994	356012	YJL045W.355994.356012.xx	0.669829487800598	+	DGY1657_rep1
IV	1015721	1015751	YDR277C.1015721.1015751.xx	0.582633078098297	-	DGY1657_rep1
XIV	662864	662882	YNR017W.662864.662882.xx	0.765028953552246	+	DGY1657_rep1
VIII	255798	255810	YHR077C.255798.255810.xx	0.684188961982727	-	DGY1657_rep1
XII	604837	604846	YLR229C.604837.604846.xx	0.597931087017059	-	DGY1657_rep1
XVI	744658	744687	YPR109W.744658.744687.xx	0.546451866626739	+	DGY1657_rep1
XI	402124	402139	YKL020C.402124.402139.xx	0.827675521373748	-	DGY1657_rep1
XV	108970	108988	YOL111C.108970.108988.xx	0.9512460231781	-	DGY1657_rep1
IV	42253	42280	YDL231C.42253.42280.Tt	0.619805097579956	-	DGY1657_rep1
VII	427947	427993	YGL037C.427947.427993.xx	0.99962043762207	-	DGY1657_rep1
VII	427947	427990	YGL037C.427947.427990.xx	0.999621629714965	-	DGY1657_rep1
VII	428024	428033	YGL037C.428024.428033.xx	0.546732544898986	-	DGY1657_rep1
II	736210	736262	YBR263W.736210.736262.xx	0.731877505779266	+	DGY1657_rep1
IV	548358	548379	YDR045C.548358.548379.xx	0.999268233776092	-	DGY1657_rep1
IV	548358	548370	YDR045C.548358.548370.Tt	0.999967575073242	-	DGY1657_rep1
XVI	107210	107222	YPL232W.107210.107222.xx	0.579602241516113	+	DGY1657_rep1
V	80011	80035	YEL039C.80011.80035.xx	0.663687944412231	-	DGY1657_rep1
XIV	282221	282275	YNL190W.282221.282275.xx	0.915755808353424	+	DGY1657_rep1
IV	224150	224225	YDL132W.224150.224225.xx	0.999892711639404	+	DGY1657_rep1
VII	951001	951118	YGR229C.951001.951118.xx	0.543988406658172	-	DGY1657_rep1
VII	951001	951115	YGR229C.951001.951115.xx	0.589838862419128	-	DGY1657_rep1
XVI	214077	214086	YPL177C.214077.214086.xx	0.503418624401092	-	DGY1657_rep1
II	71138	71159	YBL082C.71138.71159.xx	0.511921286582946	-	DGY1657_rep1
IV	310151	310172	YDL081C.310151.310172.Ft	0.639970421791076	-	DGY1657_rep1
IV	310122	310147	YDL081C.310122.310147.xx	0.8592129945755	-	DGY1657_rep1
IV	310131	310182	YDL081C.310131.310182.xx	0.629124999046325	-	DGY1657_rep1
XV	342576	342603	YOR008C.342576.342603.xx	0.667509615421295	-	DGY1657_rep1
XV	342417	342456	YOR008C.342417.342456.xx	0.506585776805877	-	DGY1657_rep1
XV	342443	342464	YOR008C.342443.342464.xx	0.954246997833252	-	DGY1657_rep1
XIII	624080	624135	YMR181C.624080.624135.xx	0.619408726692199	-	DGY1657_rep1
XIII	624080	624108	YMR181C.624080.624108.xx	0.597054958343505	-	DGY1657_rep1
XII	159557	159569	YLR004C.159557.159569.Ff	0.533529877662658	-	DGY1657_rep1
XIV	772609	772655	YNR072W.772609.772655.xx	0.999633073806762	+	DGY1657_rep1
XI	5711	5726	YKL222C.5711.5726.Ft	0.533370375633239	-	DGY1657_rep1
VII	272445	272454	YGL125W.272445.272454.xx	0.768832385540008	+	DGY1657_rep1
XIV	529838	529853	YNL053W.529838.529853.Ft	0.549098491668701	+	DGY1657_rep1
XIII	16676	16696	YML128C.16676.16696.xx	0.733564019203186	-	DGY1657_rep1
VII	1070238	1070259	YGR288W.1070238.1070259.xx	0.527435064315795	+	DGY1657_rep1
XIV	417439	417466	YNL111C.417439.417466.xx	0.717640280723571	-	DGY1657_rep1
XIV	417439	417460	YNL111C.417439.417460.xx	0.799365103244781	-	DGY1657_rep1
XIV	417439	417457	YNL111C.417439.417457.xx	0.794303715229034	-	DGY1657_rep1
IX	258852	258858	YIL050W.258852.258858.xx	0.513799965381622	+	DGY1657_rep1
XIV	91918	91936	YNL287W.91918.91936.xx	0.55598247051239	+	DGY1657_rep1
XIV	91921	91936	YNL287W.91921.91936.xx	0.719512164592742	+	DGY1657_rep1
IV	461247	461307	YDR006C.461247.461307.xx	0.700377285480499	-	DGY1657_rep1
III	293657	293666	YCR096C.293657.293666.xx	0.727982878684997	-	DGY1657_rep1
III	293538	293609	YCR096C.293538.293609.xx	0.575525224208831	-	DGY1657_rep1
III	293538	293606	YCR096C.293538.293606.Tt	0.885439872741699	-	DGY1657_rep1
III	38801	38813	YCL050C.38801.38813.xx	0.549578666687011	-	DGY1657_rep1
IV	1249828	1249900	YDR387C.1249828.1249900.Ft	0.637744903564453	-	DGY1657_rep1
VII	846570	846609	YGR174W-A.846570.846609.xx	0.528724074363708	+	DGY1657_rep1
V	194600	194612	YER019C-A.194600.194612.xx	0.642077445983886	-	DGY1657_rep1
V	194590	194614	YER019C-A.194590.194614.xx	0.535285174846649	-	DGY1657_rep1
XI	242605	242647	YKL105C.242605.242647.xx	0.664681851863861	-	DGY1657_rep1
XIII	137522	137548	YML068W.137522.137548.xx	0.690985739231109	+	DGY1657_rep1
IV	1050002	1050119	YDR293C.1050002.1050119.xx	0.993391752243042	-	DGY1657_rep1
IV	1049462	1049474	YDR293C.1049462.1049474.xx	0.717995703220367	-	DGY1657_rep1
IV	1049968	1049980	YDR293C.1049968.1049980.xx	0.766822457313537	-	DGY1657_rep1
IV	1049932	1049950	YDR293C.1049932.1049950.xx	0.529072523117065	-	DGY1657_rep1
IV	1049968	1049977	YDR293C.1049968.1049977.xx	0.741339862346649	-	DGY1657_rep1
IV	1049499	1049541	YDR293C.1049499.1049541.xx	0.886450707912445	-	DGY1657_rep1
XIV	483394	483442	YNL076W.483394.483442.xx	0.928830802440643	+	DGY1657_rep1
XIII	892257	892284	YMR308C.892257.892284.xx	0.652323544025421	-	DGY1657_rep1
XV	110277	110295	YOL109W.110277.110295.xx	0.949178814888	+	DGY1657_rep1
IV	534591	534630	YDR039C.534591.534630.xx	0.940296530723571	-	DGY1657_rep1
V	393888	393924	YER114C.393888.393924.xx	0.642945110797882	-	DGY1657_rep1
V	393846	393879	YER114C.393846.393879.xx	0.584305107593536	-	DGY1657_rep1
V	393846	393870	YER114C.393846.393870.xx	0.64094865322113	-	DGY1657_rep1
IV	579437	579456	YDR064W.579437.579456.xx	0.571381151676178	+	DGY1657_rep1
IV	765227	765233	YDR151C.765227.765233.xx	0.539527654647827	-	DGY1657_rep1
XII	897706	897718	YLR387C.897706.897718.xx	0.504629790782928	-	DGY1657_rep1
XII	982821	982833	YLR425W.982821.982833.xx	0.653438806533813	+	DGY1657_rep1
X	257290	257317	YJL092W.257290.257317.xx	0.645727455615997	+	DGY1657_rep1
VII	853276	853285	YGR178C.853276.853285.xx	0.526827812194824	-	DGY1657_rep1
XIV	273656	273671	YNL194C.273656.273671.xx	0.932892441749572	-	DGY1657_rep1
XIV	273621	273681	YNL194C.273621.273681.xx	0.806475162506103	-	DGY1657_rep1
V	128727	128742	YEL013W.128727.128742.xx	0.764392793178558	+	DGY1657_rep1
IV	104604	104622	YDL198C.104604.104622.xx	0.963208973407745	-	DGY1657_rep1
IV	104604	104619	YDL198C.104604.104619.Tt	0.954579830169677	-	DGY1657_rep1
IV	867522	867545	YDR207C.867522.867545.xx	0.62328815460205	-	DGY1657_rep1
IV	867522	867539	YDR207C.867522.867539.Ft	0.632658898830413	-	DGY1657_rep1
XII	710253	710283	YLR286C.710253.710283.xx	0.768676400184631	-	DGY1657_rep1
XII	710196	710235	YLR286C.710196.710235.xx	0.985503733158111	-	DGY1657_rep1
XII	710196	710232	YLR286C.710196.710232.xx	0.973718047142028	-	DGY1657_rep1
XII	710171	710228	YLR286C.710171.710228.xx	0.795097053050994	-	DGY1657_rep1
II	620816	620831	YBR200W.620816.620831.Tt	0.58006864786148	+	DGY1657_rep1
II	554310	554375	YBR157C.554310.554375.xx	0.694499135017395	-	DGY1657_rep1
XII	1014178	1014197	YLR438C-A.1014178.1014197.xx	0.737245559692382	-	DGY1657_rep1
XII	65213	65258	YLL039C.65213.65258.xx	1.0	-	DGY1657_rep1
VII	958261	958288	YGR233C.958261.958288.xx	0.694395184516906	-	DGY1657_rep1
X	95064	95088	YJL174W.95064.95088.xx	0.693238258361816	+	DGY1657_rep1
X	545315	545330	YJR058C.545315.545330.xx	0.595229983329773	-	DGY1657_rep1
X	545315	545327	YJR058C.545315.545327.xx	0.586711764335632	-	DGY1657_rep1
XVI	839975	839984	YPR156C.839975.839984.xx	0.842000603675842	-	DGY1657_rep1
XVI	839851	839893	YPR156C.839851.839893.xx	0.628694772720336	-	DGY1657_rep1
XII	805396	805435	YLR337C.805396.805435.xx	0.631504297256469	-	DGY1657_rep1
VIII	34158	34179	YHL034C.34158.34179.xx	0.891317784786224	-	DGY1657_rep1
VIII	34158	34176	YHL034C.34158.34176.xx	0.829120159149169	-	DGY1657_rep1
XIV	537911	537934	YNL049C.537911.537934.xx	0.556222259998321	-	DGY1657_rep1
XVI	623100	623121	YPR028W.623100.623121.xx	0.629814147949218	+	DGY1657_rep1
II	296025	296058	YBR028C.296025.296058.Ft	0.505122482776641	-	DGY1657_rep1
X	130643	130699	YJL155C.130643.130699.xx	0.68319171667099	-	DGY1657_rep1
VI	207402	207438	YFR027W.207402.207438.xx	0.748537302017211	+	DGY1657_rep1
XII	762355	762373	YLR313C.762355.762373.xx	0.739673316478729	-	DGY1657_rep1
XII	762355	762370	YLR313C.762355.762370.xx	0.814023375511169	-	DGY1657_rep1
XII	762355	762367	YLR313C.762355.762367.Ft	0.801616787910461	-	DGY1657_rep1
XV	630572	630593	YOR156C.630572.630593.xx	0.528014421463012	-	DGY1657_rep1
XV	630572	630584	YOR156C.630572.630584.xx	0.649892449378967	-	DGY1657_rep1
IV	1293091	1293145	YDR410C.1293091.1293145.xx	0.517040371894836	-	DGY1657_rep1
III	68333	68349	YCL030C.68333.68349.xx	0.585613787174224	-	DGY1657_rep1
XV	68754	68829	YOL136C.68754.68829.xx	0.822794497013092	-	DGY1657_rep1
V	382107	382143	YER110C.382107.382143.xx	0.95745837688446	-	DGY1657_rep1
IV	916469	916484	YDR226W.916469.916484.xx	0.604530572891235	+	DGY1657_rep1
XII	337278	337296	YLR097C.337278.337296.Tt	0.860513627529144	-	DGY1657_rep1
VII	465970	465994	YGL014W.465970.465994.xx	0.531027495861053	+	DGY1657_rep1
VII	465902	465917	YGL014W.465902.465917.xx	0.586257457733154	+	DGY1657_rep1
XIV	237714	237729	YNL219C.237714.237729.xx	0.50637149810791	-	DGY1657_rep1
III	136886	136931	YCR011C.136886.136931.xx	0.993306696414947	-	DGY1657_rep1
XIV	518845	518865	YNL055C.518845.518865.xx	0.541301190853118	-	DGY1657_rep1
XI	264718	264739	YKL093W.264718.264739.Ft	0.545011103153228	+	DGY1657_rep1
XI	264714	264729	YKL093W.264714.264729.xx	0.680838942527771	+	DGY1657_rep1
XI	264720	264729	YKL093W.264720.264729.xx	0.552315950393676	+	DGY1657_rep1
I	71769	71784	YAL038W.71769.71784.xx	0.918267011642456	+	DGY1657_rep1
XV	521269	521287	YOR107W.521269.521287.xx	0.802767574787139	+	DGY1657_rep1
XV	1028625	1028643	YOR369C.1028625.1028643.xx	0.645594358444213	-	DGY1657_rep1
XV	1028625	1028637	YOR369C.1028625.1028637.xx	0.574322462081909	-	DGY1657_rep1
XV	495090	495108	YOR092W.495090.495108.xx	0.520821630954742	+	DGY1657_rep1
III	168003	168102	YCR027C.168003.168102.xx	0.86091935634613	-	DGY1657_rep1
III	168003	168099	YCR027C.168003.168099.xx	0.713984131813049	-	DGY1657_rep1
VII	291954	291972	YGL115W.291954.291972.xx	0.59621661901474	+	DGY1657_rep1
VII	883810	883823	YGR192C.883810.883823.xx	0.999996781349182	-	DGY1657_rep1
VII	443318	443363	YGL028C.443318.443363.xx	0.65797346830368	-	DGY1657_rep1
VII	442933	442969	YGL028C.442933.442969.xx	0.999574959278106	-	DGY1657_rep1
XVI	198401	198437	YPL184C.198401.198437.xx	0.553782403469085	-	DGY1657_rep1
XVI	198194	198221	YPL184C.198194.198221.xx	0.879690408706665	-	DGY1657_rep1
IV	562365	562386	YDR054C.562365.562386.xx	0.554527401924133	-	DGY1657_rep1
IV	562365	562374	YDR054C.562365.562374.xx	0.626529991626739	-	DGY1657_rep1
IV	562414	562444	YDR054C.562414.562444.xx	0.640204191207885	-	DGY1657_rep1
II	254397	254415	YBR008C.254397.254415.xx	0.83738750219345	-	DGY1657_rep1
IV	141989	142004	YDL176W.141989.142004.xx	0.980677306652069	+	DGY1657_rep1
VIII	212720	212752	YHR053C.212720.212752.Tf	1.0	-	DGY1657_rep1
XV	139045	139057	YOL096C.139045.139057.xx	0.539530038833618	-	DGY1657_rep1
XIV	452351	452381	YNL091W.452351.452381.xx	0.566653549671173	+	DGY1657_rep1
XV	160594	160618	YOL086C.160594.160618.xx	0.947019755840301	-	DGY1657_rep1
IV	1502160	1502182	YDR533C.1502160.1502182.xx	0.501479804515838	-	DGY1657_rep1
III	236344	236383	YCR067C.236344.236383.xx	0.572586059570312	-	DGY1657_rep1
III	236344	236380	YCR067C.236344.236380.xx	0.509961307048797	-	DGY1657_rep1
X	454681	454713	YJR009C.454681.454713.xx	0.757018148899078	-	DGY1657_rep1
X	454681	454704	YJR009C.454681.454704.xx	0.544660210609436	-	DGY1657_rep1
XVI	732297	732306	YPR103W.732297.732306.xx	0.89720219373703	+	DGY1657_rep1
II	488418	488442	YBR125C.488418.488442.xx	0.727937221527099	-	DGY1657_rep1
XIV	730380	730401	YNR055C.730380.730401.Tt	0.760301947593689	-	DGY1657_rep1
XIV	233969	233984	YNL221C.233969.233984.xx	0.617794692516326	-	DGY1657_rep1
II	132100	132133	YBL047C.132100.132133.xx	0.982080996036529	-	DGY1657_rep1
XV	904701	904713	YOR315W.904701.904713.xx	0.648380100727081	+	DGY1657_rep1
XVI	887837	887848	YPR173C.887837.887848.Ft	0.521932244300842	-	DGY1657_rep1
XIII	208884	208908	YML035C.208884.208908.xx	0.551566481590271	-	DGY1657_rep1
XVI	771522	771549	YPR119W.771522.771549.xx	0.534057676792144	+	DGY1657_rep1
VIII	209668	209686	YHR051W.209668.209686.xx	0.887101769447326	+	DGY1657_rep1
XV	519054	519096	YOR106W.519054.519096.xx	0.504568874835968	+	DGY1657_rep1
VII	798523	798541	YGR155W.798523.798541.xx	0.509974658489227	+	DGY1657_rep1
VI	248431	248458	YFR049W.248431.248458.Tf	0.903757631778717	+	DGY1657_rep1
VII	523713	523731	YGR017W.523713.523731.xx	0.705044567584991	+	DGY1657_rep1
X	425080	425107	YJL005W.425080.425107.xx	0.579782605171203	+	DGY1657_rep1
I	141432	141453	YAL005C.141432.141453.xx	1.0	-	DGY1657_rep1
XIV	17316	17373	YNL331C.17316.17373.xx	0.530080258846283	-	DGY1657_rep1
IV	1189603	1189633	YDR357C.1189603.1189633.xx	0.807813704013824	-	DGY1657_rep1
XV	417681	417745	YOR047C.417681.417745.xx	0.872939646244049	-	DGY1657_rep1
XV	417681	417742	YOR047C.417681.417742.xx	0.842511475086212	-	DGY1657_rep1
XV	271370	271417	YOL028C.271370.271417.xx	0.722943603992462	-	DGY1657_rep1
IV	835492	835533	YDR186C.835492.835533.xx	0.573518633842468	-	DGY1657_rep1
IX	300056	300068	YIL030C.300056.300068.xx	0.510300159454345	-	DGY1657_rep1
IV	121657	121681	YDL190C.121657.121681.xx	0.811168015003204	-	DGY1657_rep1
IV	121755	121773	YDL190C.121755.121773.xx	0.540300786495208	-	DGY1657_rep1
XIII	340776	340821	YMR034C.340776.340821.xx	0.530881226062774	-	DGY1657_rep1
XII	370098	370122	YLR110C.370098.370122.xx	0.970085084438324	-	DGY1657_rep1
XII	370112	370127	YLR110C.370112.370127.xx	0.994651794433593	-	DGY1657_rep1
X	187719	187737	YJL124C.187719.187737.xx	0.637285113334655	-	DGY1657_rep1
X	187719	187731	YJL124C.187719.187731.xx	0.716950714588165	-	DGY1657_rep1
X	187719	187728	YJL124C.187719.187728.xx	0.705421805381774	-	DGY1657_rep1
XV	123891	123912	YOL103W.123891.123912.xx	0.72575694322586	+	DGY1657_rep1
XV	123897	123912	YOL103W.123897.123912.xx	0.810609757900238	+	DGY1657_rep1
VII	802202	802208	YGR157W.802202.802208.xx	0.565560281276702	+	DGY1657_rep1
II	642213	642267	YBR208C.642213.642267.xx	0.999662518501281	-	DGY1657_rep1
XII	234081	234104	YLR044C.234081.234104.xx	0.999859094619751	-	DGY1657_rep1
V	416940	416955	YER129W.416940.416955.xx	0.605395376682281	+	DGY1657_rep1
XII	180100	180109	YLR019W.180100.180109.xx	0.506169557571411	+	DGY1657_rep1
VII	150539	150626	YGL187C.150539.150626.xx	0.582323908805847	-	DGY1657_rep1
II	483367	483436	YBR121C.483367.483436.Ft	0.823328375816345	-	DGY1657_rep1
XIII	302507	302525	YMR015C.302507.302525.xx	0.655697464942932	-	DGY1657_rep1
XIII	302507	302522	YMR015C.302507.302522.xx	0.719432771205902	-	DGY1657_rep1
II	536519	536531	YBR147W.536519.536531.xx	0.560896635055542	+	DGY1657_rep1
XV	377712	377795	YOR023C.377712.377795.xx	0.776211380958557	-	DGY1657_rep1
XV	377712	377786	YOR023C.377712.377786.xx	0.941181004047393	-	DGY1657_rep1
XV	377712	377732	YOR023C.377712.377732.xx	0.573330342769622	-	DGY1657_rep1
XV	377712	377726	YOR023C.377712.377726.Ft	0.57856261730194	-	DGY1657_rep1
XV	234885	234915	YOL051W.234885.234915.xx	0.599542081356048	+	DGY1657_rep1
XV	234888	234915	YOL051W.234888.234915.xx	0.628109872341156	+	DGY1657_rep1
XV	234835	234856	YOL051W.234835.234856.xx	0.581935882568359	+	DGY1657_rep1
II	407216	407240	YBR082C.407216.407240.xx	0.639482915401458	-	DGY1657_rep1
II	407169	407210	YBR082C.407169.407210.xx	0.760449409484863	-	DGY1657_rep1
II	407169	407204	YBR082C.407169.407204.xx	0.658866047859191	-	DGY1657_rep1
VIII	323390	323407	YHR104W.323390.323407.xx	0.68309211730957	+	DGY1657_rep1
XII	87215	87239	YLL027W.87215.87239.xx	0.88456505537033	+	DGY1657_rep1
XV	921092	921116	YOR322C.921092.921116.xx	0.973504900932312	-	DGY1657_rep1
XII	954200	954215	YLR414C.954200.954215.xx	0.611385405063629	-	DGY1657_rep1
VII	932419	932437	YGR218W.932419.932437.xx	0.639161109924316	+	DGY1657_rep1
VII	1025775	1025793	YGR267C.1025775.1025793.xx	0.55026751756668	-	DGY1657_rep1
XIII	751873	751885	YMR241W.751873.751885.xx	0.563149571418762	+	DGY1657_rep1
XI	70279	70291	YKL198C.70279.70291.xx	0.543460726737976	-	DGY1657_rep1
XI	70311	70323	YKL198C.70311.70323.Tt	0.82542484998703	-	DGY1657_rep1
VIII	214718	214750	YHR055C.214718.214750.xx	1.0	-	DGY1657_rep1
XI	143644	143674	YKL163W.143644.143674.xx	0.962833702564239	+	DGY1657_rep1
XVI	297504	297519	YPL135W.297504.297519.xx	0.55912035703659	+	DGY1657_rep1
III	41447	41486	YCL048W-A.41447.41486.xx	0.75067913532257	+	DGY1657_rep1
V	313849	313861	YER076C.313849.313861.xx	0.538919925689697	-	DGY1657_rep1
IV	589411	589426	YDR071C.589411.589426.xx	0.827618777751922	-	DGY1657_rep1
IV	589411	589423	YDR071C.589411.589423.Tt	0.878153264522552	-	DGY1657_rep1
V	349353	349368	YER094C.349353.349368.xx	0.672428727149963	-	DGY1657_rep1
XV	638629	638674	YOR161C.638629.638674.Tt	0.765351057052612	-	DGY1657_rep1
XV	616749	616773	YOR151C.616749.616773.xx	0.607101321220398	-	DGY1657_rep1
XV	616679	616730	YOR151C.616679.616730.xx	0.999551594257354	-	DGY1657_rep1
XV	616679	616727	YOR151C.616679.616727.xx	0.999676585197448	-	DGY1657_rep1
XV	616679	616721	YOR151C.616679.616721.xx	0.9999840259552	-	DGY1657_rep1
XI	96593	96608	YKL184W.96593.96608.xx	0.621015131473541	+	DGY1657_rep1
XI	96695	96704	YKL184W.96695.96704.xx	0.600605249404907	+	DGY1657_rep1
XI	96596	96608	YKL184W.96596.96608.xx	0.710971057415008	+	DGY1657_rep1
XI	96599	96608	YKL184W.96599.96608.xx	0.75285929441452	+	DGY1657_rep1
XIII	858909	858924	YMR295C.858909.858924.xx	0.687879264354705	-	DGY1657_rep1
II	477656	477668	YBR118W.477656.477668.xx	0.771108746528625	+	DGY1657_rep1
II	477659	477668	YBR118W.477659.477668.xx	0.710830748081207	+	DGY1657_rep1
XV	441427	441442	YOR061W.441427.441442.xx	0.962914526462554	+	DGY1657_rep1
XV	82920	82940	YOL126C.82920.82940.xx	0.510451316833496	-	DGY1657_rep1
IV	497362	497383	YDR027C.497362.497383.xx	0.554723441600799	-	DGY1657_rep1
IV	497362	497374	YDR027C.497362.497374.xx	0.642074465751648	-	DGY1657_rep1
XVI	138665	138689	YPL218W.138665.138689.xx	0.673475682735443	+	DGY1657_rep1
XVI	138668	138689	YPL218W.138668.138689.xx	0.662231087684631	+	DGY1657_rep1
XV	1031131	1031143	YOR370C.1031131.1031143.xx	0.529538691043853	-	DGY1657_rep1
XV	1031131	1031140	YOR370C.1031131.1031140.xx	0.530005812644958	-	DGY1657_rep1
XV	1031262	1031277	YOR370C.1031262.1031277.xx	0.567896783351898	-	DGY1657_rep1
XV	1031157	1031172	YOR370C.1031157.1031172.xx	0.506145179271698	-	DGY1657_rep1
IV	68643	68682	YDL217C.68643.68682.xx	0.708581805229187	-	DGY1657_rep1
XI	466175	466199	YKR014C.466175.466199.xx	0.60876989364624	-	DGY1657_rep1
VII	482801	482813	YGL008C.482801.482813.xx	0.999999046325683	-	DGY1657_rep1
VII	482801	482810	YGL008C.482801.482810.xx	0.999997854232788	-	DGY1657_rep1
VII	482729	482744	YGL008C.482729.482744.xx	0.998449921607971	-	DGY1657_rep1
XVI	572965	572971	YPR008W.572965.572971.xx	0.632708549499511	+	DGY1657_rep1
XIII	701063	701075	YMR216C.701063.701075.xx	0.511473953723907	-	DGY1657_rep1
VIII	113120	113159	YHR004C.113120.113159.xx	0.70632529258728	-	DGY1657_rep1
VIII	113120	113156	YHR004C.113120.113156.xx	0.787535488605499	-	DGY1657_rep1
VI	22796	22805	YFL054C.22796.22805.Ft	0.780415117740631	-	DGY1657_rep1
XII	633776	633824	YLR248W.633776.633824.xx	0.517520904541015	+	DGY1657_rep1
XII	634181	634250	YLR248W.634181.634250.xx	0.692800998687744	+	DGY1657_rep1
XII	634184	634250	YLR248W.634184.634250.xx	0.756367206573486	+	DGY1657_rep1
XII	634047	634059	YLR248W.634047.634059.xx	0.644494593143463	+	DGY1657_rep1
XII	634053	634059	YLR248W.634053.634059.xx	0.588104963302612	+	DGY1657_rep1
VIII	272078	272090	YHR082C.272078.272090.xx	0.735432982444763	-	DGY1657_rep1
VIII	272218	272329	YHR082C.272218.272329.xx	0.999922037124633	-	DGY1657_rep1
XVI	289120	289147	YPL140C.289120.289147.xx	0.667109012603759	-	DGY1657_rep1
VII	834486	834507	YGR168C.834486.834507.Tt	0.876301765441894	-	DGY1657_rep1
XV	816964	816991	YOR261C.816964.816991.xx	0.767962217330932	-	DGY1657_rep1
XV	816964	816988	YOR261C.816964.816988.xx	0.81347119808197	-	DGY1657_rep1
XV	816964	816979	YOR261C.816964.816979.xx	0.546727657318115	-	DGY1657_rep1
IX	240708	240756	YIL066C.240708.240756.xx	0.528927266597747	-	DGY1657_rep1
XI	626663	626720	YKR096W.626663.626720.xx	0.658971488475799	+	DGY1657_rep1
XIII	285026	285056	YMR010W.285026.285056.xx	0.613333880901336	+	DGY1657_rep1
IV	312644	312665	YDL080C.312644.312665.xx	0.549068987369537	-	DGY1657_rep1
IV	312644	312653	YDL080C.312644.312653.xx	0.509441435337066	-	DGY1657_rep1
VII	225575	225626	YGL150C.225575.225626.xx	0.639870226383209	-	DGY1657_rep1
IV	806595	806619	YDR171W.806595.806619.Tt	0.75081181526184	+	DGY1657_rep1
IV	806601	806619	YDR171W.806601.806619.xx	0.784265518188476	+	DGY1657_rep1
II	744577	744589	YBR270C.744577.744589.xx	0.531909942626953	-	DGY1657_rep1
II	744577	744586	YBR270C.744577.744586.xx	0.513094186782836	-	DGY1657_rep1
XII	124799	124856	YLL013C.124799.124856.xx	0.885890424251556	-	DGY1657_rep1
XII	124737	124758	YLL013C.124737.124758.xx	0.603718221187591	-	DGY1657_rep1
IV	924428	924449	YDR228C.924428.924449.xx	0.623810112476348	-	DGY1657_rep1
XVI	679633	679691	YPR065W.679633.679691.xx	0.99264657497406	+	DGY1657_rep1
XVI	679636	679691	YPR065W.679636.679691.xx	0.984014570713043	+	DGY1657_rep1
XII	559521	559549	YLR208W.559521.559549.xx	0.58480417728424	+	DGY1657_rep1
XIII	556624	556639	YMR145C.556624.556639.xx	0.629587650299072	-	DGY1657_rep1
VIII	236763	236823	YHR071W.236763.236823.xx	0.999944925308227	+	DGY1657_rep1
VIII	236764	236812	YHR071W.236764.236812.xx	0.646195411682128	+	DGY1657_rep1
XV	1004976	1004991	YOR355W.1004976.1004991.xx	0.588798284530639	+	DGY1657_rep1
XV	1004974	1004995	YOR355W.1004974.1004995.xx	0.542841434478759	+	DGY1657_rep1
XV	1004977	1004995	YOR355W.1004977.1004995.xx	0.734638750553131	+	DGY1657_rep1
XV	1005116	1005125	YOR355W.1005116.1005125.xx	0.555499553680419	+	DGY1657_rep1
VII	159659	159686	YGL180W.159659.159686.xx	0.893873333930969	+	DGY1657_rep1
V	490627	490651	YER158C.490627.490651.xx	0.670001864433288	-	DGY1657_rep1
VII	856301	856323	YGR180C.856301.856323.xx	0.707167327404022	-	DGY1657_rep1
XVI	594426	594435	YPR018W.594426.594435.xx	0.656379103660583	+	DGY1657_rep1
X	450933	450951	YJR007W.450933.450951.xx	0.794527292251586	+	DGY1657_rep1
IV	210933	210960	YDL140C.210933.210960.xx	0.642342150211334	-	DGY1657_rep1
IV	211022	211043	YDL140C.211022.211043.xx	0.653751850128173	-	DGY1657_rep1
IV	211022	211040	YDL140C.211022.211040.xx	0.688062787055969	-	DGY1657_rep1
IV	211022	211034	YDL140C.211022.211034.xx	0.711602628231048	-	DGY1657_rep1
IV	211022	211031	YDL140C.211022.211031.xx	0.694971084594726	-	DGY1657_rep1
IV	210568	210607	YDL140C.210568.210607.xx	0.577847719192504	-	DGY1657_rep1
IV	210568	210604	YDL140C.210568.210604.xx	0.591886639595031	-	DGY1657_rep1
IV	210916	210937	YDL140C.210916.210937.xx	0.524776637554168	-	DGY1657_rep1
IV	1090084	1090096	YDR313C.1090084.1090096.Ft	0.60531997680664	-	DGY1657_rep1
IV	1058860	1058923	YDR298C.1058860.1058923.xx	0.521199464797973	-	DGY1657_rep1
IV	465751	465775	YDR011W.465751.465775.xx	0.78362226486206	+	DGY1657_rep1
IV	465754	465775	YDR011W.465754.465775.xx	0.516373395919799	+	DGY1657_rep1
IX	301323	301350	YIL029C.301323.301350.Ft	0.744042158126831	-	DGY1657_rep1
XIII	774718	774742	YMR251W-A.774718.774742.xx	0.971449553966522	+	DGY1657_rep1
XII	259426	259450	YLR058C.259426.259450.xx	0.742646694183349	-	DGY1657_rep1
XV	797620	797647	YOR247W.797620.797647.xx	0.999976754188537	+	DGY1657_rep1
XV	797600	797618	YOR247W.797600.797618.xx	0.974303603172302	+	DGY1657_rep1
XII	554500	554557	YLR206W.554500.554557.xx	0.738043129444122	+	DGY1657_rep1
XI	259212	259251	YKL096W-A.259212.259251.xx	0.564232409000396	+	DGY1657_rep2
XI	259225	259251	YKL096W-A.259225.259251.xx	0.50985962152481	+	DGY1657_rep2
XI	385052	385130	YKL029C.385052.385130.xx	0.976129472255706	-	DGY1657_rep2
XVI	927047	927173	YPR194C.927047.927173.xx	0.506446421146392	-	DGY1657_rep2
XVI	927047	927119	YPR194C.927047.927119.xx	0.512852609157562	-	DGY1657_rep2
XVI	927047	927110	YPR194C.927047.927110.xx	0.513826072216033	-	DGY1657_rep2
XVI	927047	927104	YPR194C.927047.927104.xx	0.514679908752441	-	DGY1657_rep2
XVI	927047	927098	YPR194C.927047.927098.xx	0.517246961593627	-	DGY1657_rep2
XVI	927047	927080	YPR194C.927047.927080.xx	0.587277889251709	-	DGY1657_rep2
XVI	927047	927077	YPR194C.927047.927077.xx	0.613963425159454	-	DGY1657_rep2
IV	600768	600791	YDR077W.600768.600791.xx	0.501362383365631	+	DGY1657_rep2
XVI	381150	381209	YPL089C.381150.381209.xx	0.50521320104599	-	DGY1657_rep2
IV	212396	212501	YDL139C.212396.212501.xx	0.579077541828155	-	DGY1657_rep2
IV	212396	212492	YDL139C.212396.212492.xx	0.578466534614563	-	DGY1657_rep2
IV	212396	212489	YDL139C.212396.212489.xx	0.578640520572662	-	DGY1657_rep2
IV	212396	212465	YDL139C.212396.212465.xx	0.640624105930328	-	DGY1657_rep2
XVI	593069	593124	YPR016C.593069.593124.xx	0.555310487747192	-	DGY1657_rep2
IV	356860	356887	YDL055C.356860.356887.xx	0.729528427124023	-	DGY1657_rep2
IV	356759	356815	YDL055C.356759.356815.xx	0.623518228530883	-	DGY1657_rep2
IV	356766	356901	YDL055C.356766.356901.xx	0.53326940536499	-	DGY1657_rep2
IV	356766	356898	YDL055C.356766.356898.xx	0.701230347156524	-	DGY1657_rep2
IV	356766	356892	YDL055C.356766.356892.xx	0.80255788564682	-	DGY1657_rep2
IV	356766	356850	YDL055C.356766.356850.xx	0.565978407859802	-	DGY1657_rep2
IV	356766	356817	YDL055C.356766.356817.xx	0.762388944625854	-	DGY1657_rep2
IV	356766	356781	YDL055C.356766.356781.xx	0.675618588924408	-	DGY1657_rep2
IV	356777	356885	YDL055C.356777.356885.xx	0.655207693576812	-	DGY1657_rep2
IV	356777	356828	YDL055C.356777.356828.xx	0.538657784461975	-	DGY1657_rep2
XIII	129494	129554	YML072C.129494.129554.xx	0.516757190227508	-	DGY1657_rep2
XIII	129494	129530	YML072C.129494.129530.xx	0.503413200378418	-	DGY1657_rep2
XIII	129494	129518	YML072C.129494.129518.xx	0.521082520484924	-	DGY1657_rep2
XIII	129494	129515	YML072C.129494.129515.xx	0.512425124645233	-	DGY1657_rep2
XI	100351	100540	YKL182W.100351.100540.xx	0.572373211383819	+	DGY1657_rep2
XI	100354	100540	YKL182W.100354.100540.xx	0.577235102653503	+	DGY1657_rep2
XI	100381	100540	YKL182W.100381.100540.xx	0.551438510417938	+	DGY1657_rep2
XI	100393	100540	YKL182W.100393.100540.xx	0.560298204421997	+	DGY1657_rep2
XI	100454	100550	YKL182W.100454.100550.xx	0.558795988559722	+	DGY1657_rep2
XI	100487	100550	YKL182W.100487.100550.xx	0.521461725234985	+	DGY1657_rep2
XI	100529	100550	YKL182W.100529.100550.xx	0.531041741371154	+	DGY1657_rep2
X	194919	194949	YJL116C.194919.194949.xx	0.522964537143707	-	DGY1657_rep2
X	194919	194928	YJL116C.194919.194928.xx	0.557727575302124	-	DGY1657_rep2
II	647680	647794	YBR212W.647680.647794.xx	0.501362323760986	+	DGY1657_rep2
II	647689	647794	YBR212W.647689.647794.xx	0.520268201828002	+	DGY1657_rep2
XVI	40974	41041	YPL265W.40974.41041.xx	0.516302108764648	+	DGY1657_rep2
XVI	40977	41041	YPL265W.40977.41041.xx	0.522481501102447	+	DGY1657_rep2
XVI	40983	41041	YPL265W.40983.41041.xx	0.550687789916992	+	DGY1657_rep2
II	36882	36984	YBL099W.36882.36984.xx	0.561775207519531	+	DGY1657_rep2
II	36924	36984	YBL099W.36924.36984.xx	0.530781865119934	+	DGY1657_rep2
II	36972	36984	YBL099W.36972.36984.xx	0.504612028598785	+	DGY1657_rep2
II	36799	36928	YBL099W.36799.36928.xx	0.628230929374694	+	DGY1657_rep2
II	36931	36937	YBL099W.36931.36937.xx	0.511379480361938	+	DGY1657_rep2
II	36808	36928	YBL099W.36808.36928.xx	0.672801613807678	+	DGY1657_rep2
II	36817	36928	YBL099W.36817.36928.xx	0.717685103416442	+	DGY1657_rep2
IX	137946	138018	YIL119C.137946.138018.xx	0.518878042697906	-	DGY1657_rep2
IX	137946	137979	YIL119C.137946.137979.xx	0.586820721626281	-	DGY1657_rep2
II	564589	564703	YBR162C.564589.564703.xx	0.57874459028244	-	DGY1657_rep2
II	564589	564649	YBR162C.564589.564649.xx	0.509795129299163	-	DGY1657_rep2
II	564579	564678	YBR162C.564579.564678.xx	0.52118843793869	-	DGY1657_rep2
II	564579	564654	YBR162C.564579.564654.xx	0.524031102657318	-	DGY1657_rep2
X	290794	290821	YJL079C.290794.290821.Tf	0.667013764381408	-	DGY1657_rep2
X	290780	290867	YJL079C.290780.290867.xx	0.513906061649322	-	DGY1657_rep2
X	290780	290861	YJL079C.290780.290861.xx	0.526856362819671	-	DGY1657_rep2
X	290780	290846	YJL079C.290780.290846.xx	0.580283939838409	-	DGY1657_rep2
XV	171008	171068	YOL081W.171008.171068.xx	0.501275062561035	+	DGY1657_rep2
XV	170955	171027	YOL081W.170955.171027.xx	0.511418461799621	+	DGY1657_rep2
XV	256480	256612	YOL036W.256480.256612.xx	0.515572190284729	+	DGY1657_rep2
VII	180222	180384	YGL173C.180222.180384.xx	0.504492044448852	-	DGY1657_rep2
VII	180222	180303	YGL173C.180222.180303.xx	0.541939914226532	-	DGY1657_rep2
VII	180222	180300	YGL173C.180222.180300.xx	0.553078949451446	-	DGY1657_rep2
I	169311	169373	YAR015W.169311.169373.xx	0.541569173336029	+	DGY1657_rep2
XII	39510	39522	YLL051C.39510.39522.xx	0.503152251243591	-	DGY1657_rep2
IV	216070	216139	YDL137W.216070.216139.xx	0.710594654083252	+	DGY1657_rep2
IV	216094	216139	YDL137W.216094.216139.xx	0.70830363035202	+	DGY1657_rep2
IV	216112	216139	YDL137W.216112.216139.xx	0.77025282382965	+	DGY1657_rep2
VII	1007334	1007361	YGR257C.1007334.1007361.Tt	0.554965257644653	-	DGY1657_rep2
VII	147400	147445	YGL190C.147400.147445.xx	0.537435948848724	-	DGY1657_rep2
XV	675263	675431	YOR180C.675263.675431.xx	0.693698108196258	-	DGY1657_rep2
XV	675263	675377	YOR180C.675263.675377.xx	0.69789034128189	-	DGY1657_rep2
XV	675263	675353	YOR180C.675263.675353.xx	0.713226020336151	-	DGY1657_rep2
I	33369	33375	YAL061W.33369.33375.xx	0.531800508499145	+	DGY1657_rep2
XII	646071	646239	YLR256W.646071.646239.xx	0.532373249530792	+	DGY1657_rep2
XII	646248	646368	YLR256W.646248.646368.xx	0.501029133796691	+	DGY1657_rep2
XII	646110	646239	YLR256W.646110.646239.xx	0.539592623710632	+	DGY1657_rep2
XII	646125	646239	YLR256W.646125.646239.xx	0.529696583747863	+	DGY1657_rep2
XII	646161	646239	YLR256W.646161.646239.xx	0.628095626831054	+	DGY1657_rep2
XII	646216	646339	YLR256W.646216.646339.xx	0.545708715915679	+	DGY1657_rep2
XII	646219	646339	YLR256W.646219.646339.xx	0.555331289768219	+	DGY1657_rep2
XII	646228	646339	YLR256W.646228.646339.xx	0.594106912612915	+	DGY1657_rep2
VII	593522	593594	YGR052W.593522.593594.xx	0.553719818592071	+	DGY1657_rep2
VII	593534	593594	YGR052W.593534.593594.xx	0.57414025068283	+	DGY1657_rep2
XIV	466969	467032	YNL085W.466969.467032.xx	0.518753170967102	+	DGY1657_rep2
VIII	374375	374399	YHR135C.374375.374399.xx	0.501638293266296	-	DGY1657_rep2
VIII	374310	374403	YHR135C.374310.374403.xx	0.543178796768188	-	DGY1657_rep2
IV	321640	321655	YDL076C.321640.321655.xx	0.502314746379852	-	DGY1657_rep2
XII	166428	166515	YLR009W.166428.166515.xx	0.545115053653717	+	DGY1657_rep2
XII	166431	166515	YLR009W.166431.166515.xx	0.546792030334472	+	DGY1657_rep2
XII	166449	166515	YLR009W.166449.166515.xx	0.54625654220581	+	DGY1657_rep2
XII	166455	166515	YLR009W.166455.166515.xx	0.548137187957763	+	DGY1657_rep2
XII	166458	166515	YLR009W.166458.166515.xx	0.546689689159393	+	DGY1657_rep2
XIV	284166	284258	YNL189W.284166.284258.xx	0.525453805923461	+	DGY1657_rep2
XIV	284187	284258	YNL189W.284187.284258.xx	0.519132137298584	+	DGY1657_rep2
XIV	619623	619704	YNL007C.619623.619704.xx	0.576684653759002	-	DGY1657_rep2
XIV	619623	619680	YNL007C.619623.619680.xx	0.618372976779937	-	DGY1657_rep2
XIV	619623	619650	YNL007C.619623.619650.xx	0.63657546043396	-	DGY1657_rep2
XIV	619623	619638	YNL007C.619623.619638.xx	0.604739069938659	-	DGY1657_rep2
XIV	619580	619643	YNL007C.619580.619643.xx	0.682429552078247	-	DGY1657_rep2
XIV	619580	619634	YNL007C.619580.619634.xx	0.596773386001586	-	DGY1657_rep2
XIV	619567	619606	YNL007C.619567.619606.xx	0.635664820671081	-	DGY1657_rep2
XIV	619567	619600	YNL007C.619567.619600.xx	0.604273378849029	-	DGY1657_rep2
XIV	619567	619594	YNL007C.619567.619594.xx	0.684984743595123	-	DGY1657_rep2
XIV	619567	619591	YNL007C.619567.619591.xx	0.505546867847442	-	DGY1657_rep2
XII	723966	724026	YLR297W.723966.724026.xx	0.571193218231201	+	DGY1657_rep2
XIV	174399	174600	YNL251C.174399.174600.xx	0.531326174736023	-	DGY1657_rep2
XIV	174399	174573	YNL251C.174399.174573.xx	0.518215954303741	-	DGY1657_rep2
XIV	174399	174558	YNL251C.174399.174558.xx	0.516089797019958	-	DGY1657_rep2
XIV	174399	174543	YNL251C.174399.174543.xx	0.55652379989624	-	DGY1657_rep2
XIV	174399	174540	YNL251C.174399.174540.xx	0.558013200759887	-	DGY1657_rep2
XIV	174399	174534	YNL251C.174399.174534.xx	0.629511475563049	-	DGY1657_rep2
II	568444	568477	YBR164C.568444.568477.xx	0.540874242782592	-	DGY1657_rep2
XV	720096	720249	YOR198C.720096.720249.xx	0.500399649143219	-	DGY1657_rep2
XV	720096	720246	YOR198C.720096.720246.xx	0.503707647323608	-	DGY1657_rep2
XV	720096	720237	YOR198C.720096.720237.xx	0.501277446746826	-	DGY1657_rep2
XV	720096	720219	YOR198C.720096.720219.xx	0.503488600254058	-	DGY1657_rep2
XV	720096	720201	YOR198C.720096.720201.xx	0.508123099803924	-	DGY1657_rep2
XV	720096	720198	YOR198C.720096.720198.xx	0.514115810394287	-	DGY1657_rep2
XV	720096	720171	YOR198C.720096.720171.xx	0.544726133346557	-	DGY1657_rep2
XV	720096	720168	YOR198C.720096.720168.xx	0.543518722057342	-	DGY1657_rep2
XV	720096	720162	YOR198C.720096.720162.xx	0.505102336406707	-	DGY1657_rep2
XV	720096	720138	YOR198C.720096.720138.xx	0.509875357151031	-	DGY1657_rep2
XV	720096	720129	YOR198C.720096.720129.xx	0.562804222106933	-	DGY1657_rep2
IV	1345114	1345147	YDR441C.1345114.1345147.xx	0.515867352485656	-	DGY1657_rep2
IV	1345114	1345141	YDR441C.1345114.1345141.xx	0.561389029026031	-	DGY1657_rep2
IV	1345114	1345132	YDR441C.1345114.1345132.xx	0.536076724529266	-	DGY1657_rep2
XVI	261013	261067	YPL154C.261013.261067.xx	0.560291290283203	-	DGY1657_rep2
XVI	261013	261055	YPL154C.261013.261055.xx	0.569070935249328	-	DGY1657_rep2
XVI	261030	261042	YPL154C.261030.261042.xx	0.702108442783355	-	DGY1657_rep2
XVI	260931	260955	YPL154C.260931.260955.xx	0.61756944656372	-	DGY1657_rep2
XVI	261090	261114	YPL154C.261090.261114.xx	0.5027397274971	-	DGY1657_rep2
IV	1105859	1105895	YDR319C.1105859.1105895.xx	0.52497774362564	-	DGY1657_rep2
VII	596623	596680	YGR054W.596623.596680.xx	0.576779067516326	+	DGY1657_rep2
VII	596632	596680	YGR054W.596632.596680.xx	0.618183076381683	+	DGY1657_rep2
VII	596638	596680	YGR054W.596638.596680.xx	0.625919222831726	+	DGY1657_rep2
VII	596628	596652	YGR054W.596628.596652.xx	0.560800492763519	+	DGY1657_rep2
VII	190475	190574	YGL167C.190475.190574.xx	0.519616723060607	-	DGY1657_rep2
VII	190475	190568	YGL167C.190475.190568.xx	0.533453643321991	-	DGY1657_rep2
IV	1013643	1013692	YDR276C.1013643.1013692.xx	0.501470029354095	-	DGY1657_rep2
IV	1013643	1013686	YDR276C.1013643.1013686.xx	0.538063168525695	-	DGY1657_rep2
IV	1013643	1013683	YDR276C.1013643.1013683.xx	0.536664426326751	-	DGY1657_rep2
XI	338775	338832	YKL054C.338775.338832.xx	0.501839637756347	-	DGY1657_rep2
IV	504718	504733	YDR032C.504718.504733.xx	0.508763909339904	-	DGY1657_rep2
XIV	661726	661783	YNR016C.661726.661783.xx	0.541317999362945	-	DGY1657_rep2
XIV	661519	661726	YNR016C.661519.661726.xx	0.715893387794494	-	DGY1657_rep2
XIV	661393	661510	YNR016C.661393.661510.xx	0.556988656520843	-	DGY1657_rep2
XIV	661726	661777	YNR016C.661726.661777.xx	0.511937916278839	-	DGY1657_rep2
XIV	661519	661723	YNR016C.661519.661723.xx	0.717589497566223	-	DGY1657_rep2
XIV	661393	661507	YNR016C.661393.661507.xx	0.568557620048523	-	DGY1657_rep2
XIV	661393	661495	YNR016C.661393.661495.xx	0.650112867355346	-	DGY1657_rep2
XIV	661393	661492	YNR016C.661393.661492.xx	0.666845798492431	-	DGY1657_rep2
XIV	661519	661639	YNR016C.661519.661639.xx	0.51439756155014	-	DGY1657_rep2
XIV	661393	661477	YNR016C.661393.661477.xx	0.512038171291351	-	DGY1657_rep2
XIV	661519	661615	YNR016C.661519.661615.xx	0.55666959285736	-	DGY1657_rep2
XIV	661452	661605	YNR016C.661452.661605.xx	0.500283241271972	-	DGY1657_rep2
XIV	661452	661500	YNR016C.661452.661500.xx	0.534022331237793	-	DGY1657_rep2
XIV	661452	661497	YNR016C.661452.661497.xx	0.500575959682464	-	DGY1657_rep2
XIV	661703	661919	YNR016C.661703.661919.xx	0.589134454727172	-	DGY1657_rep2
XIV	661460	661604	YNR016C.661460.661604.xx	0.520918488502502	-	DGY1657_rep2
XIV	661703	661907	YNR016C.661703.661907.xx	0.597516059875488	-	DGY1657_rep2
XIV	661703	661901	YNR016C.661703.661901.xx	0.583790302276611	-	DGY1657_rep2
XIV	661703	661889	YNR016C.661703.661889.xx	0.588511526584625	-	DGY1657_rep2
XIV	661460	661517	YNR016C.661460.661517.xx	0.500484585762023	-	DGY1657_rep2
XIV	661703	661883	YNR016C.661703.661883.xx	0.58527398109436	-	DGY1657_rep2
XIV	661460	661505	YNR016C.661460.661505.xx	0.536660373210907	-	DGY1657_rep2
XIV	661703	661871	YNR016C.661703.661871.xx	0.590266406536102	-	DGY1657_rep2
XIV	661703	661823	YNR016C.661703.661823.xx	0.614942133426666	-	DGY1657_rep2
XIV	661703	661817	YNR016C.661703.661817.xx	0.624272108078002	-	DGY1657_rep2
XIV	661703	661775	YNR016C.661703.661775.xx	0.58857786655426	-	DGY1657_rep2
XIV	661703	661763	YNR016C.661703.661763.xx	0.515385389328002	-	DGY1657_rep2
XIV	661703	661757	YNR016C.661703.661757.xx	0.511954545974731	-	DGY1657_rep2
XIV	661703	661730	YNR016C.661703.661730.xx	0.504486203193664	-	DGY1657_rep2
XIV	661703	661715	YNR016C.661703.661715.xx	0.544318556785583	-	DGY1657_rep2
XII	395569	395587	YLR126C.395569.395587.xx	0.507721424102783	-	DGY1657_rep2
XII	395569	395581	YLR126C.395569.395581.xx	0.534361064434051	-	DGY1657_rep2
XII	395569	395578	YLR126C.395569.395578.Tt	0.564577400684356	-	DGY1657_rep2
VIII	296460	296556	YHR096C.296460.296556.xx	0.673164904117584	-	DGY1657_rep2
VIII	296460	296532	YHR096C.296460.296532.xx	0.564329922199249	-	DGY1657_rep2
VIII	296460	296517	YHR096C.296460.296517.xx	0.544979512691497	-	DGY1657_rep2
VIII	296460	296511	YHR096C.296460.296511.xx	0.588820934295654	-	DGY1657_rep2
VIII	296460	296490	YHR096C.296460.296490.xx	0.580672204494476	-	DGY1657_rep2
VIII	296460	296487	YHR096C.296460.296487.xx	0.521400094032287	-	DGY1657_rep2
VIII	296447	296578	YHR096C.296447.296578.xx	0.793884217739105	-	DGY1657_rep2
VIII	296447	296575	YHR096C.296447.296575.xx	0.80463433265686	-	DGY1657_rep2
VIII	296447	296563	YHR096C.296447.296563.xx	0.803885281085968	-	DGY1657_rep2
VIII	296447	296560	YHR096C.296447.296560.xx	0.823181271553039	-	DGY1657_rep2
VIII	296447	296545	YHR096C.296447.296545.xx	0.89007943868637	-	DGY1657_rep2
VIII	296447	296527	YHR096C.296447.296527.xx	0.633106708526611	-	DGY1657_rep2
IV	755137	755176	YDR148C.755137.755176.xx	0.54727679491043	-	DGY1657_rep2
IV	755077	755110	YDR148C.755077.755110.xx	0.524701476097106	-	DGY1657_rep2
XIII	349522	349576	YMR039C.349522.349576.xx	0.526481211185455	-	DGY1657_rep2
XV	619755	619767	YOR153W.619755.619767.xx	0.601834595203399	+	DGY1657_rep2
XII	524795	524861	YLR187W.524795.524861.xx	0.50645488500595	+	DGY1657_rep2
VIII	94544	94556	YHL008C.94544.94556.xx	0.627581894397735	-	DGY1657_rep2
XV	427224	427303	YOR052C.427224.427303.xx	0.712350726127624	-	DGY1657_rep2
XV	427224	427288	YOR052C.427224.427288.xx	0.712021470069885	-	DGY1657_rep2
XV	427224	427285	YOR052C.427224.427285.xx	0.719524264335632	-	DGY1657_rep2
XV	427224	427270	YOR052C.427224.427270.xx	0.87468135356903	-	DGY1657_rep2
XIV	57573	57637	YNL307C.57573.57637.xx	0.564553081989288	-	DGY1657_rep2
XIV	57573	57622	YNL307C.57573.57622.xx	0.704048931598663	-	DGY1657_rep2
VIII	490666	490705	YHR195W.490666.490705.xx	0.532322406768798	+	DGY1657_rep2
XIII	653909	653999	YMR195W.653909.653999.xx	0.719136357307434	+	DGY1657_rep2
XIII	653918	653999	YMR195W.653918.653999.xx	0.719743967056274	+	DGY1657_rep2
XIII	653954	653999	YMR195W.653954.653999.xx	0.719851315021514	+	DGY1657_rep2
XIII	653960	653999	YMR195W.653960.653999.xx	0.718702733516693	+	DGY1657_rep2
XIII	653966	653999	YMR195W.653966.653999.xx	0.732002019882202	+	DGY1657_rep2
XVI	453183	453201	YPL057C.453183.453201.xx	0.505855917930603	-	DGY1657_rep2
XV	1014841	1014865	YOR360C.1014841.1014865.xx	0.527246594429016	-	DGY1657_rep2
XV	949109	949184	YOR335C.949109.949184.Tt	0.578934729099273	-	DGY1657_rep2
XV	949109	949181	YOR335C.949109.949181.Tt	0.546628475189209	-	DGY1657_rep2
XV	79479	79552	YOL128C.79479.79552.xx	0.51534080505371	-	DGY1657_rep2
XIII	545989	546001	YMR139W.545989.546001.xx	0.535918474197387	+	DGY1657_rep2
I	129019	129038	YAL014C.129019.129038.Tt	0.538603365421295	-	DGY1657_rep2
XII	669902	669932	YLR263W.669902.669932.xx	0.514174461364746	+	DGY1657_rep2
XV	253577	253593	YOL040C.253577.253593.xx	0.503295361995697	-	DGY1657_rep2
XV	253577	253590	YOL040C.253577.253590.xx	0.5099818110466	-	DGY1657_rep2
XII	783405	783459	YLR327C.783405.783459.xx	0.501615941524505	-	DGY1657_rep2
XII	783405	783450	YLR327C.783405.783450.xx	0.542413830757141	-	DGY1657_rep2
VIII	423006	423060	YHR162W.423006.423060.xx	0.558867931365966	+	DGY1657_rep2
VIII	422959	423019	YHR162W.422959.423019.xx	0.591348946094512	+	DGY1657_rep2
VIII	422977	423019	YHR162W.422977.423019.xx	0.590227365493774	+	DGY1657_rep2
VIII	423004	423019	YHR162W.423004.423019.xx	0.68862646818161	+	DGY1657_rep2
XVI	192963	193047	YPL187W.192963.193047.xx	0.576564610004425	+	DGY1657_rep2
XIV	154920	154953	YNL261W.154920.154953.xx	0.859335601329803	+	DGY1657_rep2
IV	530706	530745	YDR038C.530706.530745.Tt	0.617790043354034	-	DGY1657_rep2
IV	530706	530736	YDR038C.530706.530736.xx	0.529931247234344	-	DGY1657_rep2
IV	530710	530749	YDR038C.530710.530749.xx	0.504782557487487	-	DGY1657_rep2
IV	369574	369769	YDL047W.369574.369769.xx	0.530771434307098	+	DGY1657_rep2
IV	369607	369769	YDL047W.369607.369769.xx	0.534457325935363	+	DGY1657_rep2
IV	369616	369769	YDL047W.369616.369769.xx	0.539917171001434	+	DGY1657_rep2
IV	369619	369769	YDL047W.369619.369769.xx	0.541112661361694	+	DGY1657_rep2
IV	369625	369769	YDL047W.369625.369769.xx	0.543150186538696	+	DGY1657_rep2
IV	369631	369769	YDL047W.369631.369769.xx	0.544897019863128	+	DGY1657_rep2
III	239003	239053	YCR069W.239003.239053.xx	0.530593633651733	+	DGY1657_rep2
VII	913241	913301	YGR209C.913241.913301.xx	0.500672340393066	-	DGY1657_rep2
VII	913241	913283	YGR209C.913241.913283.xx	0.602437794208526	-	DGY1657_rep2
VII	913241	913280	YGR209C.913241.913280.xx	0.565926969051361	-	DGY1657_rep2
VII	913237	913276	YGR209C.913237.913276.xx	0.555204987525939	-	DGY1657_rep2
VII	742220	742323	YGR125W.742220.742323.xx	0.540368199348449	+	DGY1657_rep2
VII	742223	742323	YGR125W.742223.742323.xx	0.544057428836822	+	DGY1657_rep2
VII	742235	742323	YGR125W.742235.742323.xx	0.553958296775817	+	DGY1657_rep2
VII	742241	742323	YGR125W.742241.742323.xx	0.581452786922454	+	DGY1657_rep2
VII	245012	245119	YGL140C.245012.245119.xx	0.553857207298278	-	DGY1657_rep2
IV	452514	452556	YDR001C.452514.452556.xx	0.511362135410308	-	DGY1657_rep2
IV	452514	452538	YDR001C.452514.452538.xx	0.587804794311523	-	DGY1657_rep2
IV	452603	452633	YDR001C.452603.452633.xx	0.674270033836364	-	DGY1657_rep2
IV	452492	452579	YDR001C.452492.452579.xx	0.52403450012207	-	DGY1657_rep2
IV	452492	452576	YDR001C.452492.452576.xx	0.535182178020477	-	DGY1657_rep2
IV	452492	452552	YDR001C.452492.452552.xx	0.534966111183166	-	DGY1657_rep2
IV	452492	452546	YDR001C.452492.452546.xx	0.589061439037323	-	DGY1657_rep2
IV	452492	452522	YDR001C.452492.452522.xx	0.53275042772293	-	DGY1657_rep2
IV	507911	508052	YDR033W.507911.508052.xx	0.671672165393829	+	DGY1657_rep2
IV	507920	508052	YDR033W.507920.508052.xx	0.694830656051635	+	DGY1657_rep2
IV	507932	508052	YDR033W.507932.508052.xx	0.731352865695953	+	DGY1657_rep2
IV	507995	508052	YDR033W.507995.508052.xx	0.628692507743835	+	DGY1657_rep2
IV	507998	508052	YDR033W.507998.508052.xx	0.554594695568084	+	DGY1657_rep2
IV	508001	508052	YDR033W.508001.508052.xx	0.531864166259765	+	DGY1657_rep2
IV	508007	508052	YDR033W.508007.508052.xx	0.528558194637298	+	DGY1657_rep2
IV	508037	508052	YDR033W.508037.508052.xx	0.571321487426757	+	DGY1657_rep2
IV	507933	508011	YDR033W.507933.508011.xx	0.515023112297058	+	DGY1657_rep2
IV	508080	508098	YDR033W.508080.508098.xx	0.589580237865448	+	DGY1657_rep2
VII	1049989	1050022	YGR279C.1049989.1050022.xx	0.514886736869812	-	DGY1657_rep2
XI	362534	362591	YKL039W.362534.362591.xx	0.525244295597076	+	DGY1657_rep2
II	549067	549082	YBR154C.549067.549082.Tt	0.510038256645202	-	DGY1657_rep2
XV	882764	882842	YOR303W.882764.882842.xx	0.657077670097351	+	DGY1657_rep2
XV	882810	882855	YOR303W.882810.882855.xx	0.536068081855773	+	DGY1657_rep2
XV	882682	882772	YOR303W.882682.882772.xx	0.515277862548828	+	DGY1657_rep2
XV	882775	882814	YOR303W.882775.882814.xx	0.838087737560272	+	DGY1657_rep2
XV	882820	882832	YOR303W.882820.882832.xx	0.713361680507659	+	DGY1657_rep2
XV	882841	882897	YOR303W.882841.882897.xx	0.550226271152496	+	DGY1657_rep2
XV	882712	882772	YOR303W.882712.882772.xx	0.552011609077453	+	DGY1657_rep2
XV	882847	882897	YOR303W.882847.882897.xx	0.586235284805297	+	DGY1657_rep2
XV	882748	882772	YOR303W.882748.882772.xx	0.502578020095825	+	DGY1657_rep2
XIII	625674	625731	YMR182C.625674.625731.xx	0.767196774482727	-	DGY1657_rep2
IV	1239446	1239479	YDR382W.1239446.1239479.xx	0.55981296300888	+	DGY1657_rep2
V	85634	85674	YEL034W.85634.85674.xx	0.515167474746704	+	DGY1657_rep2
IV	721481	721529	YDR134C.721481.721529.xx	0.524891078472137	-	DGY1657_rep2
IV	721481	721520	YDR134C.721481.721520.xx	0.537702739238739	-	DGY1657_rep2
IV	305180	305225	YDL084W.305180.305225.xx	0.533013045787811	+	DGY1657_rep2
X	521602	521660	YJR045C.521602.521660.xx	0.689598858356475	-	DGY1657_rep2
X	521602	521642	YJR045C.521602.521642.xx	0.702688336372375	-	DGY1657_rep2
X	521602	521639	YJR045C.521602.521639.xx	0.637555360794067	-	DGY1657_rep2
X	521638	521674	YJR045C.521638.521674.xx	0.529169499874115	-	DGY1657_rep2
IV	155670	155685	YDL171C.155670.155685.xx	0.548326313495636	-	DGY1657_rep2
III	163184	163220	YCR024C-A.163184.163220.xx	0.538928031921386	-	DGY1657_rep2
III	163067	163114	YCR024C-A.163067.163114.Tt	0.956738650798797	-	DGY1657_rep2
III	163067	163093	YCR024C-A.163067.163093.xx	0.626617550849914	-	DGY1657_rep2
III	163077	163131	YCR024C-A.163077.163131.Tf	0.984593331813812	-	DGY1657_rep2
III	163077	163119	YCR024C-A.163077.163119.xx	0.937520921230316	-	DGY1657_rep2
III	163077	163110	YCR024C-A.163077.163110.xx	0.826127827167511	-	DGY1657_rep2
XVI	642175	642196	YPR035W.642175.642196.xx	0.502576887607574	+	DGY1657_rep2
XVI	642098	642128	YPR035W.642098.642128.xx	0.750457644462585	+	DGY1657_rep2
XIII	346720	346780	YMR037C.346720.346780.xx	0.511053264141082	-	DGY1657_rep2
XIII	346720	346765	YMR037C.346720.346765.xx	0.510447323322296	-	DGY1657_rep2
XII	574075	574108	YLR219W.574075.574108.xx	0.503486037254333	+	DGY1657_rep2
XIV	762757	762802	YNR069C.762757.762802.xx	0.514482915401458	-	DGY1657_rep2
XIV	762757	762790	YNR069C.762757.762790.xx	0.574106931686401	-	DGY1657_rep2
II	342796	342865	YBR054W.342796.342865.xx	0.998634397983551	+	DGY1657_rep2
II	342955	343006	YBR054W.342955.343006.xx	0.553401112556457	+	DGY1657_rep2
II	342932	342956	YBR054W.342932.342956.xx	0.519440412521362	+	DGY1657_rep2
II	342783	342813	YBR054W.342783.342813.xx	0.790913581848144	+	DGY1657_rep2
XIV	720663	720699	YNR052C.720663.720699.xx	0.511390566825866	-	DGY1657_rep2
XII	107992	108094	YLL019C.107992.108094.xx	0.634249508380889	-	DGY1657_rep2
XII	107992	108085	YLL019C.107992.108085.xx	0.652231752872467	-	DGY1657_rep2
XII	107992	108082	YLL019C.107992.108082.xx	0.682639241218566	-	DGY1657_rep2
XII	107992	108073	YLL019C.107992.108073.xx	0.527764499187469	-	DGY1657_rep2
II	255690	255699	YBR009C.255690.255699.xx	0.644056975841522	-	DGY1657_rep2
XVI	829766	829790	YPR149W.829766.829790.xx	0.794211745262146	+	DGY1657_rep2
XVI	829820	829856	YPR149W.829820.829856.xx	0.564181208610534	+	DGY1657_rep2
XVI	829824	829899	YPR149W.829824.829899.xx	0.679073572158813	+	DGY1657_rep2
XVI	829830	829899	YPR149W.829830.829899.xx	0.735830426216125	+	DGY1657_rep2
XVI	829845	829899	YPR149W.829845.829899.xx	0.882970571517944	+	DGY1657_rep2
XVI	829852	829870	YPR149W.829852.829870.xx	0.949349522590637	+	DGY1657_rep2
XVI	829891	829916	YPR149W.829891.829916.xx	0.6441330909729	+	DGY1657_rep2
XVI	829861	829870	YPR149W.829861.829870.xx	0.977613508701324	+	DGY1657_rep2
III	262563	262638	YCR084C.262563.262638.xx	0.508687615394592	-	DGY1657_rep2
III	262563	262572	YCR084C.262563.262572.xx	0.513764858245849	-	DGY1657_rep2
II	419165	419186	YBR085C-A.419165.419186.xx	0.549806475639343	-	DGY1657_rep2
II	419164	419182	YBR085C-A.419164.419182.xx	0.500446319580078	-	DGY1657_rep2
V	337592	337625	YER089C.337592.337625.xx	0.546617865562439	-	DGY1657_rep2
X	719609	719645	YJR152W.719609.719645.xx	0.691849768161773	+	DGY1657_rep2
XIV	197988	198000	YNL241C.197988.198000.xx	0.536946654319763	-	DGY1657_rep2
XVI	482680	482809	YPL036W.482680.482809.xx	0.523227155208587	+	DGY1657_rep2
XVI	482695	482809	YPL036W.482695.482809.xx	0.524370074272155	+	DGY1657_rep2
XVI	482719	482809	YPL036W.482719.482809.xx	0.528000116348266	+	DGY1657_rep2
XVI	482722	482809	YPL036W.482722.482809.xx	0.529345452785491	+	DGY1657_rep2
XVI	482734	482809	YPL036W.482734.482809.xx	0.529567897319793	+	DGY1657_rep2
XVI	482764	482809	YPL036W.482764.482809.xx	0.556785464286804	+	DGY1657_rep2
XVI	482770	482809	YPL036W.482770.482809.xx	0.557182848453521	+	DGY1657_rep2
XI	608365	608420	YKR089C.608365.608420.xx	0.522478938102722	-	DGY1657_rep2
XV	770741	770756	YOR230W.770741.770756.xx	0.507740080356597	+	DGY1657_rep2
IX	75812	75824	YIL146C.75812.75824.xx	0.519959211349487	-	DGY1657_rep2
IX	291678	291732	YIL033C.291678.291732.xx	0.501887559890747	-	DGY1657_rep2
IV	1031438	1031465	YDR284C.1031438.1031465.xx	0.536763072013855	-	DGY1657_rep2
IV	1031458	1031470	YDR284C.1031458.1031470.xx	0.502856016159057	-	DGY1657_rep2
VII	508364	508408	YGR008C.508364.508408.xx	0.679926931858062	-	DGY1657_rep2
VII	508364	508428	YGR008C.508364.508428.xx	0.569319009780883	-	DGY1657_rep2
VII	508364	508425	YGR008C.508364.508425.xx	0.582909226417541	-	DGY1657_rep2
VII	508364	508419	YGR008C.508364.508419.xx	0.653121531009674	-	DGY1657_rep2
VII	508364	508385	YGR008C.508364.508385.xx	0.572372674942016	-	DGY1657_rep2
IV	106655	106721	YDL197C.106655.106721.xx	0.524555683135986	-	DGY1657_rep2
IV	106655	106718	YDL197C.106655.106718.xx	0.526870310306549	-	DGY1657_rep2
V	510301	510322	YER165W.510301.510322.xx	0.515052378177642	+	DGY1657_rep2
XII	696858	696885	YLR276C.696858.696885.xx	0.537215650081634	-	DGY1657_rep2
II	666306	666354	YBR221C.666306.666354.xx	0.529821515083313	-	DGY1657_rep2
II	666306	666333	YBR221C.666306.666333.xx	0.582690298557281	-	DGY1657_rep2
II	666306	666321	YBR221C.666306.666321.xx	0.609813213348388	-	DGY1657_rep2
XI	428579	428615	YKL008C.428579.428615.xx	0.507698416709899	-	DGY1657_rep2
XVI	491396	491429	YPL032C.491396.491429.xx	0.544359445571899	-	DGY1657_rep2
XVI	491396	491426	YPL032C.491396.491426.xx	0.540911257266998	-	DGY1657_rep2
XII	404181	404205	YLR130C.404181.404205.xx	0.512117147445678	-	DGY1657_rep2
XIII	674797	674827	YMR205C.674797.674827.xx	0.500194549560546	-	DGY1657_rep2
V	342167	342191	YER091C.342167.342191.xx	0.527918696403503	-	DGY1657_rep2
V	342187	342223	YER091C.342187.342223.xx	0.554594337940216	-	DGY1657_rep2
IX	292593	292631	YIL031W.292593.292631.xx	0.506958901882171	+	DGY1657_rep2
IX	292599	292631	YIL031W.292599.292631.xx	0.509520173072814	+	DGY1657_rep2
XII	809945	809963	YLR342W.809945.809963.xx	0.619712650775909	+	DGY1657_rep2
XV	87647	87764	YOL123W.87647.87764.xx	0.566922843456268	+	DGY1657_rep2
XV	87662	87764	YOL123W.87662.87764.xx	0.503141045570373	+	DGY1657_rep2
XV	87680	87764	YOL123W.87680.87764.xx	0.628927826881408	+	DGY1657_rep2
XV	87708	87798	YOL123W.87708.87798.xx	0.591045975685119	+	DGY1657_rep2
XV	87528	87585	YOL123W.87528.87585.xx	0.519308567047119	+	DGY1657_rep2
XV	87732	87798	YOL123W.87732.87798.xx	0.571049392223358	+	DGY1657_rep2
XV	87669	87699	YOL123W.87669.87699.xx	0.525044322013855	+	DGY1657_rep2
XV	87738	87798	YOL123W.87738.87798.xx	0.569705665111541	+	DGY1657_rep2
XV	87744	87798	YOL123W.87744.87798.xx	0.511249721050262	+	DGY1657_rep2
XV	87775	87842	YOL123W.87775.87842.xx	0.572273194789886	+	DGY1657_rep2
IV	416708	416766	YDL020C.416708.416766.xx	0.531721711158752	-	DGY1657_rep2
IV	416708	416757	YDL020C.416708.416757.xx	0.616190075874328	-	DGY1657_rep2
IV	416708	416748	YDL020C.416708.416748.xx	0.769656002521514	-	DGY1657_rep2
XV	670357	670477	YOR178C.670357.670477.xx	0.51144927740097	-	DGY1657_rep2
XV	670347	670377	YOR178C.670347.670377.xx	0.502248048782348	-	DGY1657_rep2
XIV	357341	357371	YNL142W.357341.357371.xx	0.549967944622039	+	DGY1657_rep2
XIV	357353	357371	YNL142W.357353.357371.xx	0.599550545215606	+	DGY1657_rep2
XII	877212	877293	YLR378C.877212.877293.xx	0.52902203798294	-	DGY1657_rep2
XII	877212	877278	YLR378C.877212.877278.xx	0.528345465660095	-	DGY1657_rep2
XII	877212	877260	YLR378C.877212.877260.xx	0.54823875427246	-	DGY1657_rep2
XII	877212	877257	YLR378C.877212.877257.xx	0.550825178623199	-	DGY1657_rep2
XII	877212	877236	YLR378C.877212.877236.xx	0.599274575710296	-	DGY1657_rep2
V	311199	311249	YER075C.311199.311249.xx	0.505860388278961	-	DGY1657_rep2
XVI	404118	404136	YPL082C.404118.404136.xx	0.544325232505798	-	DGY1657_rep2
X	111186	111201	YJL164C.111186.111201.Tt	0.530254006385803	-	DGY1657_rep2
II	393055	393121	YBR078W.393055.393121.xx	0.908877253532409	+	DGY1657_rep2
II	393062	393083	YBR078W.393062.393083.xx	0.658522546291351	+	DGY1657_rep2
II	392985	393090	YBR078W.392985.393090.xx	0.63880181312561	+	DGY1657_rep2
II	392997	393090	YBR078W.392997.393090.xx	0.631633400917053	+	DGY1657_rep2
II	393024	393090	YBR078W.393024.393090.xx	0.593484997749328	+	DGY1657_rep2
II	393033	393090	YBR078W.393033.393090.xx	0.589811086654663	+	DGY1657_rep2
VII	979324	979375	YGR244C.979324.979375.xx	0.582370102405548	-	DGY1657_rep2
VII	979324	979369	YGR244C.979324.979369.xx	0.664156079292297	-	DGY1657_rep2
V	268125	268182	YER056C.268125.268182.xx	0.585275113582611	-	DGY1657_rep2
V	268160	268187	YER056C.268160.268187.xx	0.769137859344482	-	DGY1657_rep2
V	268160	268172	YER056C.268160.268172.xx	0.948851704597473	-	DGY1657_rep2
XII	822618	822648	YLR346C.822618.822648.xx	0.501628160476684	-	DGY1657_rep2
XII	822618	822642	YLR346C.822618.822642.xx	0.51124370098114	-	DGY1657_rep2
VII	558868	558918	YGR036C.558868.558918.xx	0.502727746963501	-	DGY1657_rep2
XIII	880326	880335	YMR305C.880326.880335.xx	0.515188157558441	-	DGY1657_rep2
XIII	880232	880336	YMR305C.880232.880336.xx	0.538461625576019	-	DGY1657_rep2
IV	914712	914725	YDR224C.914712.914725.xx	0.53851717710495	-	DGY1657_rep2
XII	320015	320065	YLR089C.320015.320065.xx	0.522586405277252	-	DGY1657_rep2
VII	107532	107589	YGL206C.107532.107589.xx	0.502772867679596	-	DGY1657_rep2
VII	107532	107562	YGL206C.107532.107562.Tf	0.604867219924926	-	DGY1657_rep2
IV	588379	588431	YDR070C.588379.588431.xx	0.502798080444335	-	DGY1657_rep2
XIII	97371	97406	YML086C.97371.97406.xx	0.50772351026535	-	DGY1657_rep2
IV	1412109	1412214	YDR477W.1412109.1412214.xx	0.503034055233001	+	DGY1657_rep2
IV	1412130	1412214	YDR477W.1412130.1412214.xx	0.554999232292175	+	DGY1657_rep2
IV	1412136	1412214	YDR477W.1412136.1412214.xx	0.567075312137603	+	DGY1657_rep2
IV	1412151	1412214	YDR477W.1412151.1412214.xx	0.510901570320129	+	DGY1657_rep2
XII	201317	201374	YLR028C.201317.201374.xx	0.530611991882324	-	DGY1657_rep2
XII	201398	201437	YLR028C.201398.201437.xx	0.507107734680175	-	DGY1657_rep2
II	451969	452000	YBR105C.451969.452000.Ft	0.500654637813568	-	DGY1657_rep2
IV	198233	198287	YDL145C.198233.198287.xx	0.541090130805969	-	DGY1657_rep2
IV	1489798	1489843	YDR524C-B.1489798.1489843.xx	0.582687675952911	-	DGY1657_rep2
IV	1489798	1489840	YDR524C-B.1489798.1489840.xx	0.629169821739196	-	DGY1657_rep2
IV	1489798	1489813	YDR524C-B.1489798.1489813.xx	0.550142884254455	-	DGY1657_rep2
IV	1489812	1489833	YDR524C-B.1489812.1489833.xx	0.598799109458923	-	DGY1657_rep2
XIV	341968	342138	YNL156C.341968.342138.xx	0.502998709678649	-	DGY1657_rep2
XIV	341968	342135	YNL156C.341968.342135.xx	0.503704309463501	-	DGY1657_rep2
XIV	341968	342123	YNL156C.341968.342123.xx	0.50945234298706	-	DGY1657_rep2
XIV	342004	342139	YNL156C.342004.342139.xx	0.533176183700561	-	DGY1657_rep2
VII	848423	848494	YGR175C.848423.848494.xx	0.52065235376358	-	DGY1657_rep2
VII	973885	973936	YGR240C.973885.973936.xx	0.50199544429779	-	DGY1657_rep2
VII	973863	973872	YGR240C.973863.973872.xx	0.657188355922699	-	DGY1657_rep2
VII	973761	973833	YGR240C.973761.973833.xx	0.598295867443084	-	DGY1657_rep2
XV	303998	304037	YOL012C.303998.304037.xx	0.537582635879516	-	DGY1657_rep2
XVI	514180	514249	YPL020C.514180.514249.xx	0.507963716983795	-	DGY1657_rep2
VIII	148669	148733	YHR021C.148669.148733.xx	0.500568628311157	-	DGY1657_rep2
VIII	148669	148712	YHR021C.148669.148712.xx	0.588495731353759	-	DGY1657_rep2
II	164007	164127	YBL030C.164007.164127.xx	0.501630127429962	-	DGY1657_rep2
II	164007	164118	YBL030C.164007.164118.xx	0.572741687297821	-	DGY1657_rep2
II	164007	164112	YBL030C.164007.164112.xx	0.537326991558075	-	DGY1657_rep2
II	164018	164117	YBL030C.164018.164117.Ft	0.579002320766449	-	DGY1657_rep2
II	164018	164108	YBL030C.164018.164108.xx	0.518702924251556	-	DGY1657_rep2
II	163999	164125	YBL030C.163999.164125.xx	0.504578769207	-	DGY1657_rep2
II	163999	164083	YBL030C.163999.164083.xx	0.530121564865112	-	DGY1657_rep2
II	163999	164074	YBL030C.163999.164074.xx	0.51612639427185	-	DGY1657_rep2
II	163999	164050	YBL030C.163999.164050.xx	0.502760469913482	-	DGY1657_rep2
II	163999	164023	YBL030C.163999.164023.xx	0.510653316974639	-	DGY1657_rep2
XIV	559709	559812	YNL036W.559709.559812.xx	0.526684343814849	+	DGY1657_rep2
XIV	559733	559812	YNL036W.559733.559812.xx	0.526533067226409	+	DGY1657_rep2
XIV	559751	559812	YNL036W.559751.559812.xx	0.525213122367858	+	DGY1657_rep2
XIV	559791	559812	YNL036W.559791.559812.xx	0.627154409885406	+	DGY1657_rep2
XIV	559797	559812	YNL036W.559797.559812.xx	0.564767897129058	+	DGY1657_rep2
XVI	857413	857557	YPR159W.857413.857557.xx	0.507102608680725	+	DGY1657_rep2
XVI	857416	857557	YPR159W.857416.857557.xx	0.504957675933837	+	DGY1657_rep2
IV	593820	593891	YDR074W.593820.593891.xx	0.787574112415313	+	DGY1657_rep2
XIV	434946	434997	YNL101W.434946.434997.xx	0.500309109687805	+	DGY1657_rep2
XI	107171	107255	YKL181W.107171.107255.xx	0.509467780590057	+	DGY1657_rep2
XI	107246	107255	YKL181W.107246.107255.xx	0.509878873825073	+	DGY1657_rep2
XI	107249	107255	YKL181W.107249.107255.xx	0.548116266727447	+	DGY1657_rep2
VII	401331	401370	YGL054C.401331.401370.xx	0.514805912971496	-	DGY1657_rep2
VII	650617	650715	YGR086C.650617.650715.xx	0.527640402317047	-	DGY1657_rep2
VII	650617	650655	YGR086C.650617.650655.xx	0.505320847034454	-	DGY1657_rep2
VII	650618	650648	YGR086C.650618.650648.xx	0.593223690986633	-	DGY1657_rep2
IV	1459220	1459324	YDR505C.1459220.1459324.xx	0.509824573993682	-	DGY1657_rep2
IV	1459220	1459282	YDR505C.1459220.1459282.xx	0.501474022865295	-	DGY1657_rep2
VII	627130	627268	YGR068C.627130.627268.xx	0.738477110862731	-	DGY1657_rep2
VII	627168	627219	YGR068C.627168.627219.xx	0.688387691974639	-	DGY1657_rep2
VIII	280734	280812	YHR087W.280734.280812.xx	0.555266618728637	+	DGY1657_rep2
VIII	280765	280818	YHR087W.280765.280818.xx	0.667102754116058	+	DGY1657_rep2
VIII	280774	280818	YHR087W.280774.280818.xx	0.612942218780517	+	DGY1657_rep2
V	254387	254432	YER050C.254387.254432.xx	0.51124358177185	-	DGY1657_rep2
V	254387	254423	YER050C.254387.254423.xx	0.540657818317413	-	DGY1657_rep2
IV	124998	125071	YDL188C.124998.125071.xx	0.51690262556076	-	DGY1657_rep2
IV	124998	125065	YDL188C.124998.125065.xx	0.50927460193634	-	DGY1657_rep2
IV	124998	125050	YDL188C.124998.125050.xx	0.50301057100296	-	DGY1657_rep2
IV	125046	125103	YDL188C.125046.125103.xx	0.537660479545593	-	DGY1657_rep2
IX	122516	122549	YIL125W.122516.122549.xx	0.527627527713775	+	DGY1657_rep2
IX	122519	122549	YIL125W.122519.122549.xx	0.53148728609085	+	DGY1657_rep2
XI	171152	171203	YKL148C.171152.171203.xx	0.503827333450317	-	DGY1657_rep2
IX	245897	246065	YIL061C.245897.246065.xx	0.999934434890747	-	DGY1657_rep2
IX	245897	246059	YIL061C.245897.246059.xx	0.999934434890747	-	DGY1657_rep2
IX	245897	246050	YIL061C.245897.246050.xx	0.999934434890747	-	DGY1657_rep2
IX	245897	246047	YIL061C.245897.246047.xx	0.999934434890747	-	DGY1657_rep2
IX	245897	246044	YIL061C.245897.246044.xx	0.999934434890747	-	DGY1657_rep2
IX	245897	246026	YIL061C.245897.246026.xx	0.999934434890747	-	DGY1657_rep2
IX	245897	246020	YIL061C.245897.246020.xx	0.999934315681457	-	DGY1657_rep2
IX	245897	246017	YIL061C.245897.246017.xx	0.999934315681457	-	DGY1657_rep2
IX	245897	246011	YIL061C.245897.246011.xx	0.999934196472168	-	DGY1657_rep2
IX	245897	246008	YIL061C.245897.246008.xx	0.999934196472168	-	DGY1657_rep2
IX	245897	245999	YIL061C.245897.245999.xx	0.999933958053588	-	DGY1657_rep2
XIV	87792	87895	YNL289W.87792.87895.xx	0.556496679782867	+	DGY1657_rep2
XIV	87804	87895	YNL289W.87804.87895.xx	0.55641895532608	+	DGY1657_rep2
XIV	87810	87895	YNL289W.87810.87895.xx	0.55632871389389	+	DGY1657_rep2
XIV	87819	87895	YNL289W.87819.87895.xx	0.590642154216766	+	DGY1657_rep2
XIV	87834	87895	YNL289W.87834.87895.xx	0.709321498870849	+	DGY1657_rep2
XIV	87849	87895	YNL289W.87849.87895.xx	0.75191992521286	+	DGY1657_rep2
XIV	87833	87881	YNL289W.87833.87881.xx	0.657431244850158	+	DGY1657_rep2
XIII	56717	56771	YML106W.56717.56771.xx	0.538157939910888	+	DGY1657_rep2
XIII	56723	56771	YML106W.56723.56771.xx	0.527471423149108	+	DGY1657_rep2
XIII	56564	56600	YML106W.56564.56600.xx	0.518422842025756	+	DGY1657_rep2
XIII	56637	56721	YML106W.56637.56721.xx	0.501344323158264	+	DGY1657_rep2
XIII	56646	56721	YML106W.56646.56721.xx	0.53238695859909	+	DGY1657_rep2
XIII	56653	56731	YML106W.56653.56731.xx	0.53174215555191	+	DGY1657_rep2
V	491958	492108	YER159C.491958.492108.xx	0.501166045665741	-	DGY1657_rep2
V	492104	492143	YER159C.492104.492143.xx	0.511159479618072	-	DGY1657_rep2
V	492104	492137	YER159C.492104.492137.xx	0.501831531524658	-	DGY1657_rep2
XII	993381	993432	YLR430W.993381.993432.xx	0.500504255294799	+	DGY1657_rep2
VIII	121761	121785	YHR007C.121761.121785.xx	0.524248898029327	-	DGY1657_rep2
VIII	121761	121782	YHR007C.121761.121782.xx	0.506819427013397	-	DGY1657_rep2
XV	580160	580199	YOR136W.580160.580199.xx	0.504862189292907	+	DGY1657_rep2
V	141804	141891	YEL007W.141804.141891.xx	0.551065444946289	+	DGY1657_rep2
V	141813	141891	YEL007W.141813.141891.xx	0.5706068277359	+	DGY1657_rep2
V	141855	141891	YEL007W.141855.141891.xx	0.532538592815399	+	DGY1657_rep2
IV	538467	538534	YDR040C.538467.538534.xx	0.525424778461456	-	DGY1657_rep2
III	94270	94323	YCL017C.94270.94323.xx	0.532663524150848	-	DGY1657_rep2
III	94270	94320	YCL017C.94270.94320.xx	0.50146460533142	-	DGY1657_rep2
III	94270	94314	YCL017C.94270.94314.xx	0.501279473304748	-	DGY1657_rep2
XII	585533	585617	YLR223C.585533.585617.xx	0.515023529529571	-	DGY1657_rep2
XVI	812544	812559	YPR138C.812544.812559.xx	0.500039875507354	-	DGY1657_rep2
IV	172038	172101	YDL160C.172038.172101.xx	0.546845257282257	-	DGY1657_rep2
IV	172049	172118	YDL160C.172049.172118.xx	0.512649714946746	-	DGY1657_rep2
IV	171935	171992	YDL160C.171935.171992.xx	0.559882640838623	-	DGY1657_rep2
IV	172049	172112	YDL160C.172049.172112.xx	0.538366496562957	-	DGY1657_rep2
IV	171935	171986	YDL160C.171935.171986.xx	0.594065725803375	-	DGY1657_rep2
IV	172049	172100	YDL160C.172049.172100.xx	0.529055118560791	-	DGY1657_rep2
IV	172015	172042	YDL160C.172015.172042.xx	0.571909725666046	-	DGY1657_rep2
II	561219	561363	YBR161W.561219.561363.xx	0.549351572990417	+	DGY1657_rep2
XVI	279717	279900	YPL145C.279717.279900.xx	0.52561867237091	-	DGY1657_rep2
XVI	279717	279831	YPL145C.279717.279831.xx	0.549855291843414	-	DGY1657_rep2
XVI	279717	279792	YPL145C.279717.279792.xx	0.551233947277069	-	DGY1657_rep2
XVI	279717	279783	YPL145C.279717.279783.xx	0.600625991821289	-	DGY1657_rep2
XV	824886	824919	YOR267C.824886.824919.xx	0.561152815818786	-	DGY1657_rep2
II	770449	770551	YBR283C.770449.770551.xx	0.504361391067504	-	DGY1657_rep2
II	770449	770512	YBR283C.770449.770512.xx	0.502090275287628	-	DGY1657_rep2
II	770449	770503	YBR283C.770449.770503.xx	0.503691256046295	-	DGY1657_rep2
II	770449	770485	YBR283C.770449.770485.xx	0.534178435802459	-	DGY1657_rep2
II	770449	770479	YBR283C.770449.770479.Tt	0.610649287700653	-	DGY1657_rep2
XV	219074	219206	YOL058W.219074.219206.xx	0.537191450595855	+	DGY1657_rep2
XV	219086	219206	YOL058W.219086.219206.xx	0.537321805953979	+	DGY1657_rep2
XV	219092	219206	YOL058W.219092.219206.xx	0.537137389183044	+	DGY1657_rep2
XV	219125	219206	YOL058W.219125.219206.xx	0.538914084434509	+	DGY1657_rep2
XV	219128	219206	YOL058W.219128.219206.xx	0.539043664932251	+	DGY1657_rep2
XV	219149	219206	YOL058W.219149.219206.xx	0.636530816555023	+	DGY1657_rep2
XV	219158	219206	YOL058W.219158.219206.xx	0.714973926544189	+	DGY1657_rep2
IV	1252301	1252421	YDR389W.1252301.1252421.xx	0.502347886562347	+	DGY1657_rep2
IV	1252367	1252421	YDR389W.1252367.1252421.xx	0.511149823665618	+	DGY1657_rep2
IV	1252373	1252421	YDR389W.1252373.1252421.xx	0.505805671215057	+	DGY1657_rep2
XV	1011133	1011166	YOR359W.1011133.1011166.xx	0.509410738945007	+	DGY1657_rep2
XII	1002458	1002533	YLR432W.1002458.1002533.xx	0.503487646579742	+	DGY1657_rep2
XII	1002473	1002533	YLR432W.1002473.1002533.xx	0.50414103269577	+	DGY1657_rep2
XII	1002516	1002555	YLR432W.1002516.1002555.xx	0.507002592086792	+	DGY1657_rep2
X	445524	445536	YJR004C.445524.445536.xx	0.51673823595047	-	DGY1657_rep2
IV	213320	213349	YDL138W.213320.213349.xx	0.538525998592376	+	DGY1657_rep2
XV	978069	978121	YOR344C.978069.978121.xx	0.702380299568176	-	DGY1657_rep2
XV	978069	978115	YOR344C.978069.978115.xx	0.76778757572174	-	DGY1657_rep2
XVI	455683	455752	YPL054W.455683.455752.xx	0.600448966026306	+	DGY1657_rep2
XVI	455686	455752	YPL054W.455686.455752.xx	0.604210197925567	+	DGY1657_rep2
VII	277529	277613	YGL123W.277529.277613.xx	0.661219954490661	+	DGY1657_rep2
VII	277532	277613	YGL123W.277532.277613.xx	0.661664843559265	+	DGY1657_rep2
VII	277538	277613	YGL123W.277538.277613.xx	0.592844486236572	+	DGY1657_rep2
VII	277565	277613	YGL123W.277565.277613.xx	0.732758581638336	+	DGY1657_rep2
VII	809420	809497	YGR161C.809420.809497.xx	0.541471123695373	-	DGY1657_rep2
VII	809420	809494	YGR161C.809420.809494.xx	0.55445522069931	-	DGY1657_rep2
XV	447348	447437	YOR065W.447348.447437.xx	0.51545238494873	+	DGY1657_rep2
XV	447360	447437	YOR065W.447360.447437.xx	0.546573281288147	+	DGY1657_rep2
VI	107209	107254	YFL014W.107209.107254.xx	0.66271835565567	+	DGY1657_rep2
VI	107212	107254	YFL014W.107212.107254.xx	0.605050325393676	+	DGY1657_rep2
XVI	55892	55961	YPL258C.55892.55961.xx	0.594709336757659	-	DGY1657_rep2
XI	63407	63422	YKL203C.63407.63422.xx	0.504347264766693	-	DGY1657_rep2
VII	485576	485705	YGL006W.485576.485705.xx	0.530556857585907	+	DGY1657_rep2
VII	485580	485604	YGL006W.485580.485604.xx	0.54611200094223	+	DGY1657_rep2
VII	144736	144751	YGL191W.144736.144751.xx	0.572858214378356	+	DGY1657_rep2
XII	658703	658712	YLR257W.658703.658712.xx	0.683200478553772	+	DGY1657_rep2
XII	658686	658791	YLR257W.658686.658791.xx	0.590064465999603	+	DGY1657_rep2
XII	658689	658791	YLR257W.658689.658791.xx	0.634752094745636	+	DGY1657_rep2
XII	658698	658791	YLR257W.658698.658791.xx	0.787275791168212	+	DGY1657_rep2
XII	658704	658791	YLR257W.658704.658791.xx	0.806512415409088	+	DGY1657_rep2
XII	658737	658791	YLR257W.658737.658791.xx	0.605170369148254	+	DGY1657_rep2
IX	216376	216409	YIL077C.216376.216409.xx	0.512291550636291	-	DGY1657_rep2
VII	910028	910139	YGR204C-A.910028.910139.xx	0.66683030128479	-	DGY1657_rep2
XVI	866422	866475	YPR161C.866422.866475.xx	0.532384037971496	-	DGY1657_rep2
XV	162298	162343	YOL084W.162298.162343.xx	0.53458547592163	+	DGY1657_rep2
XV	162311	162354	YOL084W.162311.162354.xx	0.534264385700225	+	DGY1657_rep2
IV	543369	543422	YDR043C.543369.543422.xx	0.591548323631286	-	DGY1657_rep2
XV	288832	288874	YOL019W.288832.288874.xx	0.502182960510253	+	DGY1657_rep2
IV	221089	221119	YDL134C.221089.221119.xx	0.532701075077056	-	DGY1657_rep2
IV	221089	221116	YDL134C.221089.221116.xx	0.522299647331237	-	DGY1657_rep2
IV	221089	221113	YDL134C.221089.221113.xx	0.54358947277069	-	DGY1657_rep2
XV	292074	292117	YOL018C.292074.292117.Tt	0.534241080284118	-	DGY1657_rep2
XIII	808007	808049	YMR271C.808007.808049.xx	0.50751656293869	-	DGY1657_rep2
XIII	808007	808046	YMR271C.808007.808046.xx	0.541309595108032	-	DGY1657_rep2
XIII	662553	662583	YMR199W.662553.662583.xx	0.51633596420288	+	DGY1657_rep2
XIII	662556	662583	YMR199W.662556.662583.xx	0.527205646038055	+	DGY1657_rep2
XIII	662559	662583	YMR199W.662559.662583.xx	0.537370085716247	+	DGY1657_rep2
XIII	662565	662583	YMR199W.662565.662583.xx	0.535008609294891	+	DGY1657_rep2
V	140145	140340	YEL009C.140145.140340.xx	0.590265333652496	-	DGY1657_rep2
V	140112	140124	YEL009C.140112.140124.Tt	0.99956327676773	-	DGY1657_rep2
V	140145	140217	YEL009C.140145.140217.xx	0.936145901679992	-	DGY1657_rep2
V	140145	140205	YEL009C.140145.140205.xx	0.988195180892944	-	DGY1657_rep2
V	140090	140150	YEL009C.140090.140150.xx	0.888608455657959	-	DGY1657_rep2
V	140090	140135	YEL009C.140090.140135.xx	0.99790346622467	-	DGY1657_rep2
V	140090	140132	YEL009C.140090.140132.xx	0.980562329292297	-	DGY1657_rep2
V	140167	140347	YEL009C.140167.140347.xx	0.83695775270462	-	DGY1657_rep2
V	140137	140164	YEL009C.140137.140164.xx	0.532576262950897	-	DGY1657_rep2
V	140167	140344	YEL009C.140167.140344.xx	0.839418768882751	-	DGY1657_rep2
V	140167	140338	YEL009C.140167.140338.xx	0.840377748012542	-	DGY1657_rep2
V	140137	140155	YEL009C.140137.140155.xx	0.524793088436126	-	DGY1657_rep2
V	140047	140059	YEL009C.140047.140059.xx	0.530498921871185	-	DGY1657_rep2
V	139927	139942	YEL009C.139927.139942.xx	0.516845226287841	-	DGY1657_rep2
V	140167	140272	YEL009C.140167.140272.Ft	0.85152667760849	-	DGY1657_rep2
V	140047	140056	YEL009C.140047.140056.Tt	0.555566191673278	-	DGY1657_rep2
V	139927	139939	YEL009C.139927.139939.Tt	0.553781151771545	-	DGY1657_rep2
V	140167	140266	YEL009C.140167.140266.xx	0.841597020626068	-	DGY1657_rep2
V	140167	140194	YEL009C.140167.140194.Tt	0.911726355552673	-	DGY1657_rep2
XIV	662864	662882	YNR017W.662864.662882.xx	0.506598353385925	+	DGY1657_rep2
XI	402124	402139	YKL020C.402124.402139.xx	0.505634725093841	-	DGY1657_rep2
XV	108970	108988	YOL111C.108970.108988.xx	0.550549149513244	-	DGY1657_rep2
VII	427947	427993	YGL037C.427947.427993.xx	0.604530394077301	-	DGY1657_rep2
VII	427947	427990	YGL037C.427947.427990.xx	0.680009841918945	-	DGY1657_rep2
IV	548358	548487	YDR045C.548358.548487.xx	0.528017103672027	-	DGY1657_rep2
IV	548358	548484	YDR045C.548358.548484.xx	0.527155578136444	-	DGY1657_rep2
IV	548358	548457	YDR045C.548358.548457.xx	0.527289807796478	-	DGY1657_rep2
IV	548358	548451	YDR045C.548358.548451.xx	0.524596273899078	-	DGY1657_rep2
IV	548358	548409	YDR045C.548358.548409.xx	0.518587052822113	-	DGY1657_rep2
IV	548358	548379	YDR045C.548358.548379.xx	0.590200722217559	-	DGY1657_rep2
IV	548358	548370	YDR045C.548358.548370.Tt	0.726657927036285	-	DGY1657_rep2
V	80001	80043	YEL039C.80001.80043.xx	0.511563122272491	-	DGY1657_rep2
XIV	282190	282253	YNL190W.282190.282253.xx	0.621993541717529	+	DGY1657_rep2
XIV	282215	282275	YNL190W.282215.282275.xx	0.501695275306701	+	DGY1657_rep2
XIV	282221	282275	YNL190W.282221.282275.xx	0.52152931690216	+	DGY1657_rep2
IV	224135	224225	YDL132W.224135.224225.xx	0.522491633892059	+	DGY1657_rep2
IV	224150	224225	YDL132W.224150.224225.xx	0.623983860015869	+	DGY1657_rep2
VII	951051	951078	YGR229C.951051.951078.xx	0.503033876419067	-	DGY1657_rep2
VII	950949	950982	YGR229C.950949.950982.xx	0.50306487083435	-	DGY1657_rep2
VII	950949	950973	YGR229C.950949.950973.xx	0.501352846622467	-	DGY1657_rep2
VII	951001	951118	YGR229C.951001.951118.xx	0.507544219493866	-	DGY1657_rep2
VII	951001	951115	YGR229C.951001.951115.xx	0.527996063232421	-	DGY1657_rep2
XVI	213962	214033	YPL177C.213962.214033.Ft	0.533451676368713	-	DGY1657_rep2
XVI	213962	214027	YPL177C.213962.214027.xx	0.510661423206329	-	DGY1657_rep2
XVI	213962	214024	YPL177C.213962.214024.xx	0.51583582162857	-	DGY1657_rep2
IV	310151	310172	YDL081C.310151.310172.Tt	0.512892246246337	-	DGY1657_rep2
IV	310122	310147	YDL081C.310122.310147.xx	0.507583796977996	-	DGY1657_rep2
IV	310131	310182	YDL081C.310131.310182.xx	0.62470805644989	-	DGY1657_rep2
XV	342443	342548	YOR008C.342443.342548.xx	0.503811299800872	-	DGY1657_rep2
XV	342443	342464	YOR008C.342443.342464.xx	0.589816331863403	-	DGY1657_rep2
XIV	772609	772655	YNR072W.772609.772655.xx	0.84232074022293	+	DGY1657_rep2
XIV	529838	529853	YNL053W.529838.529853.Tt	0.511503934860229	+	DGY1657_rep2
XVI	875283	875343	YPR165W.875283.875343.xx	0.566833555698394	+	DGY1657_rep2
XVI	875304	875343	YPR165W.875304.875343.xx	0.540602385997772	+	DGY1657_rep2
VII	993521	993605	YGR250C.993521.993605.xx	0.505231022834777	-	DGY1657_rep2
III	293538	293609	YCR096C.293538.293609.xx	0.537480294704437	-	DGY1657_rep2
III	293538	293606	YCR096C.293538.293606.Ft	0.545092165470123	-	DGY1657_rep2
IV	1249828	1249900	YDR387C.1249828.1249900.Tt	0.527275800704956	-	DGY1657_rep2
IV	1050002	1050143	YDR293C.1050002.1050143.xx	0.579873383045196	-	DGY1657_rep2
IV	1049918	1049999	YDR293C.1049918.1049999.xx	0.614115953445434	-	DGY1657_rep2
IV	1050002	1050128	YDR293C.1050002.1050128.xx	0.600645065307617	-	DGY1657_rep2
IV	1049633	1049840	YDR293C.1049633.1049840.xx	0.505704879760742	-	DGY1657_rep2
IV	1050002	1050119	YDR293C.1050002.1050119.xx	0.60658049583435	-	DGY1657_rep2
IV	1049633	1049825	YDR293C.1049633.1049825.xx	0.533342778682708	-	DGY1657_rep2
IV	1049462	1049474	YDR293C.1049462.1049474.xx	0.503887832164764	-	DGY1657_rep2
IV	1049499	1049541	YDR293C.1049499.1049541.xx	0.527491331100463	-	DGY1657_rep2
XIV	483394	483442	YNL076W.483394.483442.xx	0.533458769321441	+	DGY1657_rep2
XV	110256	110295	YOL109W.110256.110295.xx	0.500759959220886	+	DGY1657_rep2
XV	110277	110295	YOL109W.110277.110295.xx	0.527091741561889	+	DGY1657_rep2
IV	534595	534634	YDR039C.534595.534634.xx	0.504782557487487	-	DGY1657_rep2
IV	534591	534630	YDR039C.534591.534630.xx	0.617790043354034	-	DGY1657_rep2
IV	534591	534621	YDR039C.534591.534621.xx	0.529931247234344	-	DGY1657_rep2
V	393888	393924	YER114C.393888.393924.xx	0.538775265216827	-	DGY1657_rep2
VI	54703	54781	YFL039C.54703.54781.xx	0.847805678844451	-	DGY1657_rep2
VI	54703	54745	YFL039C.54703.54745.xx	0.524645030498504	-	DGY1657_rep2
VI	54696	54738	YFL039C.54696.54738.xx	0.701342046260833	-	DGY1657_rep2
VI	54698	54752	YFL039C.54698.54752.xx	0.596711218357086	-	DGY1657_rep2
IX	257063	257106	YIL052C.257063.257106.xx	0.511849582195282	-	DGY1657_rep2
IX	257063	257103	YIL052C.257063.257103.xx	0.519143521785736	-	DGY1657_rep2
VII	640595	640643	YGR078C.640595.640643.xx	0.560987651348114	-	DGY1657_rep2
XIV	273621	273681	YNL194C.273621.273681.xx	0.642279267311096	-	DGY1657_rep2
XIV	273621	273672	YNL194C.273621.273672.xx	0.528121769428253	-	DGY1657_rep2
XIV	273621	273663	YNL194C.273621.273663.xx	0.503639876842498	-	DGY1657_rep2
XIV	273621	273660	YNL194C.273621.273660.xx	0.509998083114624	-	DGY1657_rep2
IV	104604	104622	YDL198C.104604.104622.xx	0.527868092060089	-	DGY1657_rep2
IV	104604	104619	YDL198C.104604.104619.Tt	0.541704177856445	-	DGY1657_rep2
XII	710284	710356	YLR286C.710284.710356.xx	0.60300189256668	-	DGY1657_rep2
XII	710284	710323	YLR286C.710284.710323.xx	0.509941577911377	-	DGY1657_rep2
XII	710284	710317	YLR286C.710284.710317.xx	0.509952306747436	-	DGY1657_rep2
XII	710284	710311	YLR286C.710284.710311.xx	0.525411963462829	-	DGY1657_rep2
XII	710253	710283	YLR286C.710253.710283.xx	0.515180766582489	-	DGY1657_rep2
XII	710196	710235	YLR286C.710196.710235.xx	0.60452926158905	-	DGY1657_rep2
XII	710196	710232	YLR286C.710196.710232.xx	0.626757800579071	-	DGY1657_rep2
XII	710294	710360	YLR286C.710294.710360.xx	0.623296201229095	-	DGY1657_rep2
XII	710171	710228	YLR286C.710171.710228.xx	0.548123478889465	-	DGY1657_rep2
XII	710294	710351	YLR286C.710294.710351.xx	0.687225341796875	-	DGY1657_rep2
XII	710294	710345	YLR286C.710294.710345.xx	0.714292585849762	-	DGY1657_rep2
II	554310	554441	YBR157C.554310.554441.xx	0.527581870555877	-	DGY1657_rep2
II	554310	554432	YBR157C.554310.554432.xx	0.507327198982238	-	DGY1657_rep2
II	554310	554417	YBR157C.554310.554417.xx	0.504810392856597	-	DGY1657_rep2
II	554310	554402	YBR157C.554310.554402.xx	0.506649494171142	-	DGY1657_rep2
II	554310	554375	YBR157C.554310.554375.xx	0.583325684070587	-	DGY1657_rep2
II	423067	423103	YBR086C.423067.423103.xx	0.524821877479553	-	DGY1657_rep2
XII	65213	65366	YLL039C.65213.65366.xx	0.710981905460357	-	DGY1657_rep2
XII	65213	65357	YLL039C.65213.65357.xx	0.712020397186279	-	DGY1657_rep2
XII	65213	65291	YLL039C.65213.65291.xx	0.722880899906158	-	DGY1657_rep2
XII	65213	65285	YLL039C.65213.65285.xx	0.727851629257202	-	DGY1657_rep2
XII	65213	65279	YLL039C.65213.65279.xx	0.725889980792999	-	DGY1657_rep2
XII	65213	65270	YLL039C.65213.65270.xx	0.838939726352691	-	DGY1657_rep2
XII	65213	65258	YLL039C.65213.65258.xx	0.911293983459472	-	DGY1657_rep2
XVI	839904	840039	YPR156C.839904.840039.xx	0.51056569814682	-	DGY1657_rep2
XVI	839904	840027	YPR156C.839904.840027.xx	0.516453802585601	-	DGY1657_rep2
X	130643	130699	YJL155C.130643.130699.xx	0.506091713905334	-	DGY1657_rep2
XV	68754	68829	YOL136C.68754.68829.xx	0.528146564960479	-	DGY1657_rep2
V	382107	382143	YER110C.382107.382143.xx	0.551286280155181	-	DGY1657_rep2
XII	337278	337296	YLR097C.337278.337296.Tt	0.530096054077148	-	DGY1657_rep2
V	232405	232459	YER041W.232405.232459.Tt	0.537683188915252	+	DGY1657_rep2
III	136886	136970	YCR011C.136886.136970.xx	0.531508266925811	-	DGY1657_rep2
III	136886	136964	YCR011C.136886.136964.xx	0.520623326301574	-	DGY1657_rep2
III	136886	136931	YCR011C.136886.136931.xx	0.550275206565856	-	DGY1657_rep2
XIV	518845	518895	YNL055C.518845.518895.xx	0.512017965316772	-	DGY1657_rep2
XIV	518845	518865	YNL055C.518845.518865.xx	0.510391473770141	-	DGY1657_rep2
IV	769007	769037	YDR155C.769007.769037.xx	0.509022116661071	-	DGY1657_rep2
I	71769	71784	YAL038W.71769.71784.xx	0.509003102779388	+	DGY1657_rep2
XV	915094	915144	YOR320C.915094.915144.xx	0.506543099880218	-	DGY1657_rep2
VII	883810	883833	YGR192C.883810.883833.xx	0.565225601196289	-	DGY1657_rep2
VII	883810	883823	YGR192C.883810.883823.xx	0.863634526729583	-	DGY1657_rep2
II	135548	135596	YBL045C.135548.135596.xx	0.506962776184082	-	DGY1657_rep2
XII	932909	932957	YLR407W.932909.932957.xx	0.507652819156646	+	DGY1657_rep2
VII	443318	443363	YGL028C.443318.443363.xx	0.510163426399231	-	DGY1657_rep2
VII	442933	443011	YGL028C.442933.443011.xx	0.536626160144805	-	DGY1657_rep2
VII	442933	442984	YGL028C.442933.442984.xx	0.55940955877304	-	DGY1657_rep2
VII	442933	442969	YGL028C.442933.442969.xx	0.671036005020141	-	DGY1657_rep2
XVI	198194	198221	YPL184C.198194.198221.xx	0.51364266872406	-	DGY1657_rep2
IV	562365	562386	YDR054C.562365.562386.xx	0.503756523132324	-	DGY1657_rep2
IV	562365	562374	YDR054C.562365.562374.xx	0.500858902931213	-	DGY1657_rep2
II	254397	254415	YBR008C.254397.254415.xx	0.519892454147338	-	DGY1657_rep2
IV	141989	142004	YDL176W.141989.142004.xx	0.566666364669799	+	DGY1657_rep2
VIII	212720	212833	YHR053C.212720.212833.xx	0.999981760978698	-	DGY1657_rep2
VIII	212720	212824	YHR053C.212720.212824.xx	0.999981760978698	-	DGY1657_rep2
VIII	212720	212812	YHR053C.212720.212812.xx	0.999981641769409	-	DGY1657_rep2
VIII	212720	212806	YHR053C.212720.212806.xx	0.999981522560119	-	DGY1657_rep2
VIII	212720	212800	YHR053C.212720.212800.xx	0.99998140335083	-	DGY1657_rep2
VIII	212720	212788	YHR053C.212720.212788.xx	0.999984622001648	-	DGY1657_rep2
VIII	212720	212779	YHR053C.212720.212779.xx	0.999993205070495	-	DGY1657_rep2
VIII	212720	212773	YHR053C.212720.212773.xx	0.99999713897705	-	DGY1657_rep2
VIII	212720	212767	YHR053C.212720.212767.xx	0.999999642372131	-	DGY1657_rep2
VIII	212720	212752	YHR053C.212720.212752.Tf	1.0	-	DGY1657_rep2
IV	60405	60525	YDL223C.60405.60525.xx	0.502909898757934	-	DGY1657_rep2
IV	60405	60522	YDL223C.60405.60522.xx	0.503773510456085	-	DGY1657_rep2
IV	60405	60492	YDL223C.60405.60492.xx	0.507634401321411	-	DGY1657_rep2
IV	60405	60476	YDL223C.60405.60476.xx	0.530496656894683	-	DGY1657_rep2
IV	60405	60470	YDL223C.60405.60470.xx	0.529439449310302	-	DGY1657_rep2
IV	60405	60467	YDL223C.60405.60467.xx	0.530137002468109	-	DGY1657_rep2
XV	160594	160627	YOL086C.160594.160627.xx	0.531585395336151	-	DGY1657_rep2
XV	160594	160618	YOL086C.160594.160618.xx	0.522429347038269	-	DGY1657_rep2
X	454681	454713	YJR009C.454681.454713.xx	0.508759319782257	-	DGY1657_rep2
X	338215	338269	YJL052W.338215.338269.xx	0.560315191745758	+	DGY1657_rep2
XIV	730380	730449	YNR055C.730380.730449.xx	0.507448852062225	-	DGY1657_rep2
XIV	730380	730446	YNR055C.730380.730446.xx	0.501310229301452	-	DGY1657_rep2
XIV	730380	730401	YNR055C.730380.730401.Tt	0.503705263137817	-	DGY1657_rep2
XV	1000946	1001000	YOR353C.1000946.1001000.xx	0.51320481300354	-	DGY1657_rep2
XV	1000946	1000994	YOR353C.1000946.1000994.xx	0.510435760021209	-	DGY1657_rep2
VI	255050	255134	YFR053C.255050.255134.xx	0.513131856918335	-	DGY1657_rep2
II	132100	132133	YBL047C.132100.132133.xx	0.547611236572265	-	DGY1657_rep2
VI	248419	248458	YFR049W.248419.248458.xx	0.501112878322601	+	DGY1657_rep2
VI	248431	248458	YFR049W.248431.248458.Tf	0.55520749092102	+	DGY1657_rep2
X	425080	425107	YJL005W.425080.425107.xx	0.503049850463867	+	DGY1657_rep2
I	141432	141453	YAL005C.141432.141453.xx	0.988179922103881	-	DGY1657_rep2
XIV	500966	501155	YNL066W.500966.501155.xx	0.550444364547729	+	DGY1657_rep2
XIV	500990	501155	YNL066W.500990.501155.xx	0.514838337898254	+	DGY1657_rep2
XIV	500993	501155	YNL066W.500993.501155.xx	0.52349716424942	+	DGY1657_rep2
II	126667	126751	YBL049W.126667.126751.xx	0.509383976459503	+	DGY1657_rep2
XIII	340776	340821	YMR034C.340776.340821.xx	0.500162899494171	-	DGY1657_rep2
XII	370098	370122	YLR110C.370098.370122.xx	0.561376631259918	-	DGY1657_rep2
XII	370112	370136	YLR110C.370112.370136.xx	0.567184925079345	-	DGY1657_rep2
XII	370112	370127	YLR110C.370112.370127.xx	0.632123172283172	-	DGY1657_rep2
XIV	631083	631128	YNR001C.631083.631128.xx	0.599321007728576	-	DGY1657_rep2
XIV	631083	631122	YNR001C.631083.631122.xx	0.652389287948608	-	DGY1657_rep2
XIV	631083	631113	YNR001C.631083.631113.Tf	0.567880094051361	-	DGY1657_rep2
XVI	16954	17014	YPL277C.16954.17014.xx	0.616960346698761	-	DGY1657_rep2
II	642213	642267	YBR208C.642213.642267.xx	0.70880103111267	-	DGY1657_rep2
XII	234081	234111	YLR044C.234081.234111.xx	0.565319657325744	-	DGY1657_rep2
XII	234081	234104	YLR044C.234081.234104.xx	0.68437111377716	-	DGY1657_rep2
VII	150539	150632	YGL187C.150539.150632.xx	0.529436945915222	-	DGY1657_rep2
VII	150539	150626	YGL187C.150539.150626.xx	0.565825998783111	-	DGY1657_rep2
II	483367	483436	YBR121C.483367.483436.Tt	0.547663688659668	-	DGY1657_rep2
XIV	507165	507210	YNL064C.507165.507210.xx	0.50618177652359	-	DGY1657_rep2
XIV	507135	507159	YNL064C.507135.507159.xx	0.501584947109222	-	DGY1657_rep2
XIV	507097	507139	YNL064C.507097.507139.xx	0.575500428676605	-	DGY1657_rep2
XIV	507151	507217	YNL064C.507151.507217.xx	0.544762253761291	-	DGY1657_rep2
XIV	507151	507214	YNL064C.507151.507214.xx	0.537520289421081	-	DGY1657_rep2
XIV	507151	507205	YNL064C.507151.507205.xx	0.545378744602203	-	DGY1657_rep2
XIV	507151	507169	YNL064C.507151.507169.Ff	0.567449927330017	-	DGY1657_rep2
XIV	507151	507166	YNL064C.507151.507166.xx	0.555383682250976	-	DGY1657_rep2
XV	377712	377786	YOR023C.377712.377786.xx	0.537453174591064	-	DGY1657_rep2
XV	234888	234915	YOL051W.234888.234915.xx	0.52131313085556	+	DGY1657_rep2
XII	87215	87239	YLL027W.87215.87239.xx	0.511305332183837	+	DGY1657_rep2
XII	87229	87361	YLL027W.87229.87361.xx	0.50214660167694	+	DGY1657_rep2
XV	921092	921116	YOR322C.921092.921116.xx	0.531682074069976	-	DGY1657_rep2
XII	954200	954215	YLR414C.954200.954215.xx	0.519952595233917	-	DGY1657_rep2
IV	239756	239795	YDL125C.239756.239795.xx	0.501233339309692	-	DGY1657_rep2
XI	70311	70323	YKL198C.70311.70323.Tt	0.569806277751922	-	DGY1657_rep2
VIII	214718	214831	YHR055C.214718.214831.xx	0.999981760978698	-	DGY1657_rep2
VIII	214718	214822	YHR055C.214718.214822.xx	0.999981760978698	-	DGY1657_rep2
VIII	214718	214810	YHR055C.214718.214810.xx	0.999981641769409	-	DGY1657_rep2
VIII	214718	214804	YHR055C.214718.214804.xx	0.999981522560119	-	DGY1657_rep2
VIII	214718	214798	YHR055C.214718.214798.xx	0.99998140335083	-	DGY1657_rep2
VIII	214718	214786	YHR055C.214718.214786.xx	0.999984622001648	-	DGY1657_rep2
VIII	214718	214777	YHR055C.214718.214777.xx	0.999993205070495	-	DGY1657_rep2
VIII	214718	214771	YHR055C.214718.214771.xx	0.99999713897705	-	DGY1657_rep2
VIII	214718	214765	YHR055C.214718.214765.xx	0.999999642372131	-	DGY1657_rep2
VIII	214718	214750	YHR055C.214718.214750.xx	1.0	-	DGY1657_rep2
XI	143644	143674	YKL163W.143644.143674.xx	0.55451613664627	+	DGY1657_rep2
XVI	297504	297519	YPL135W.297504.297519.xx	0.551484644412994	+	DGY1657_rep2
III	41435	41486	YCL048W-A.41435.41486.xx	0.528463006019592	+	DGY1657_rep2
XVI	921842	921848	YPR192W.921842.921848.Tt	0.502200067043304	+	DGY1657_rep2
IV	589411	589423	YDR071C.589411.589423.Ft	0.504522204399108	-	DGY1657_rep2
XV	638629	638674	YOR161C.638629.638674.Tt	0.598230898380279	-	DGY1657_rep2
XV	616679	616730	YOR151C.616679.616730.xx	0.674027323722839	-	DGY1657_rep2
XV	616679	616727	YOR151C.616679.616727.xx	0.673999071121215	-	DGY1657_rep2
XV	616679	616721	YOR151C.616679.616721.xx	0.806096971035003	-	DGY1657_rep2
XI	96599	96608	YKL184W.96599.96608.xx	0.502387464046478	+	DGY1657_rep2
XI	96602	96608	YKL184W.96602.96608.xx	0.506425559520721	+	DGY1657_rep2
II	477659	477668	YBR118W.477659.477668.xx	0.52719759941101	+	DGY1657_rep2
XV	441427	441442	YOR061W.441427.441442.xx	0.516528725624084	+	DGY1657_rep2
VII	482695	482716	YGL008C.482695.482716.xx	0.885047554969787	-	DGY1657_rep2
VII	482812	482842	YGL008C.482812.482842.xx	0.518617272377014	-	DGY1657_rep2
VII	482725	482794	YGL008C.482725.482794.xx	0.546990692615509	-	DGY1657_rep2
VII	482838	482892	YGL008C.482838.482892.xx	0.505692243576049	-	DGY1657_rep2
VII	482801	482813	YGL008C.482801.482813.xx	0.836288571357727	-	DGY1657_rep2
VII	482729	482801	YGL008C.482729.482801.xx	0.547524154186248	-	DGY1657_rep2
VII	482684	482720	YGL008C.482684.482720.xx	0.97772467136383	-	DGY1657_rep2
VII	482801	482810	YGL008C.482801.482810.xx	0.907831966876983	-	DGY1657_rep2
VII	482729	482744	YGL008C.482729.482744.xx	0.66275155544281	-	DGY1657_rep2
VII	482684	482717	YGL008C.482684.482717.xx	0.52534019947052	-	DGY1657_rep2
XIII	701091	701142	YMR216C.701091.701142.Tf	0.538927674293518	-	DGY1657_rep2
XIII	701135	701153	YMR216C.701135.701153.xx	0.502305209636688	-	DGY1657_rep2
XVI	615233	615293	YPR026W.615233.615293.xx	0.559025645256042	+	DGY1657_rep2
XII	634089	634167	YLR248W.634089.634167.xx	0.534240365028381	+	DGY1657_rep2
VIII	272139	272340	YHR082C.272139.272340.xx	0.594982266426086	-	DGY1657_rep2
VIII	272078	272234	YHR082C.272078.272234.xx	0.504467606544494	-	DGY1657_rep2
VIII	272078	272222	YHR082C.272078.272222.xx	0.548313796520233	-	DGY1657_rep2
VIII	272078	272216	YHR082C.272078.272216.xx	0.54833048582077	-	DGY1657_rep2
VIII	272218	272392	YHR082C.272218.272392.xx	0.540237128734588	-	DGY1657_rep2
VIII	272218	272344	YHR082C.272218.272344.xx	0.574505686759948	-	DGY1657_rep2
VIII	272218	272329	YHR082C.272218.272329.xx	0.702169716358184	-	DGY1657_rep2
XV	816964	816988	YOR261C.816964.816988.xx	0.508260905742645	-	DGY1657_rep2
XV	816964	816979	YOR261C.816964.816979.xx	0.512867271900177	-	DGY1657_rep2
XIII	284949	285066	YMR010W.284949.285066.xx	0.528571963310241	+	DGY1657_rep2
XIII	284952	285066	YMR010W.284952.285066.xx	0.55827909708023	+	DGY1657_rep2
XVI	694838	694905	YPR074C.694838.694905.xx	0.51220566034317	-	DGY1657_rep2
X	393819	393852	YJL025W.393819.393852.xx	0.589700400829315	+	DGY1657_rep2
X	393820	393859	YJL025W.393820.393859.xx	0.565495193004608	+	DGY1657_rep2
IV	617170	617200	YDR086C.617170.617200.xx	0.528291046619415	-	DGY1657_rep2
XI	519381	519456	YKR042W.519381.519456.xx	0.516197025775909	+	DGY1657_rep2
XI	519340	519525	YKR042W.519340.519525.xx	0.532603740692138	+	DGY1657_rep2
XVI	679633	679691	YPR065W.679633.679691.xx	0.571208596229553	+	DGY1657_rep2
XII	559492	559525	YLR208W.559492.559525.xx	0.531516075134277	+	DGY1657_rep2
VIII	236763	236823	YHR071W.236763.236823.xx	0.732769787311554	+	DGY1657_rep2
VIII	236728	236812	YHR071W.236728.236812.xx	0.519262850284576	+	DGY1657_rep2
VIII	236734	236812	YHR071W.236734.236812.xx	0.541090011596679	+	DGY1657_rep2
XV	1004947	1004995	YOR355W.1004947.1004995.xx	0.535907328128814	+	DGY1657_rep2
XV	1004927	1004966	YOR355W.1004927.1004966.xx	0.513426959514617	+	DGY1657_rep2
VII	159659	159686	YGL180W.159659.159686.xx	0.542108178138732	+	DGY1657_rep2
VII	856301	856323	YGR180C.856301.856323.xx	0.519602298736572	-	DGY1657_rep2
VII	856362	856497	YGR180C.856362.856497.xx	0.52456122636795	-	DGY1657_rep2
VII	856301	856370	YGR180C.856301.856370.xx	0.736592471599578	-	DGY1657_rep2
VII	856385	856478	YGR180C.856385.856478.xx	0.508001208305358	-	DGY1657_rep2
VII	856385	856463	YGR180C.856385.856463.xx	0.502636194229126	-	DGY1657_rep2
VII	856309	856369	YGR180C.856309.856369.xx	0.66518622636795	-	DGY1657_rep2
VII	856309	856363	YGR180C.856309.856363.xx	0.640298008918762	-	DGY1657_rep2
VII	856309	856351	YGR180C.856309.856351.xx	0.635664105415344	-	DGY1657_rep2
VII	856309	856345	YGR180C.856309.856345.xx	0.571043491363525	-	DGY1657_rep2
IV	210561	210662	YDL140C.210561.210662.xx	0.503307461738586	-	DGY1657_rep2
IV	210568	210607	YDL140C.210568.210607.xx	0.518056750297546	-	DGY1657_rep2
IV	210568	210604	YDL140C.210568.210604.xx	0.540079891681671	-	DGY1657_rep2
VII	653217	653301	YGR087C.653217.653301.xx	0.511889517307281	-	DGY1657_rep2
VII	653217	653268	YGR087C.653217.653268.xx	0.515150368213653	-	DGY1657_rep2
X	647485	647605	YJR121W.647485.647605.xx	0.532395243644714	+	DGY1657_rep2
XV	768263	768299	YOR229W.768263.768299.xx	0.517380595207214	+	DGY1657_rep2
V	107198	107213	YEL024W.107198.107213.xx	0.507065951824188	+	DGY1657_rep2
IV	1058860	1058923	YDR298C.1058860.1058923.xx	0.535189867019653	-	DGY1657_rep2
IX	301323	301350	YIL029C.301323.301350.Ft	0.510658740997314	-	DGY1657_rep2
XIII	774718	774742	YMR251W-A.774718.774742.xx	0.521409392356872	+	DGY1657_rep2
XV	797610	797674	YOR247W.797610.797674.xx	0.621272504329681	+	DGY1657_rep2
XV	797613	797674	YOR247W.797613.797674.xx	0.621831238269805	+	DGY1657_rep2
XV	797539	797560	YOR247W.797539.797560.xx	0.58047342300415	+	DGY1657_rep2
XV	797620	797647	YOR247W.797620.797647.xx	0.721777021884918	+	DGY1657_rep2
XV	797546	797618	YOR247W.797546.797618.xx	0.620598435401916	+	DGY1657_rep2
XV	797555	797618	YOR247W.797555.797618.xx	0.604392826557159	+	DGY1657_rep2
XV	797591	797618	YOR247W.797591.797618.xx	0.543711602687835	+	DGY1657_rep2
XV	797600	797618	YOR247W.797600.797618.xx	0.579959154129028	+	DGY1657_rep2
XII	554500	554557	YLR206W.554500.554557.xx	0.551721155643463	+	DGY1657_rep2
VII	754288	754300	YGR131W.754288.754300.xx	0.501952230930328	+	DGY1726_rep1
X	88758	88785	YJL179W.88758.88785.xx	0.526286900043487	+	DGY1726_rep1
XI	385052	385130	YKL029C.385052.385130.xx	0.989362657070159	-	DGY1726_rep1
II	764697	764712	YBR280C.764697.764712.xx	0.562603712081909	-	DGY1726_rep1
XIV	685949	685991	YNR032W.685949.685991.xx	0.517627298831939	+	DGY1726_rep1
XIV	90267	90301	YNL288W.90267.90301.xx	0.528013408184051	+	DGY1726_rep1
XIV	90250	90292	YNL288W.90250.90292.Tf	0.577740311622619	+	DGY1726_rep1
XII	839267	839273	YLR355C.839267.839273.xx	0.514950454235076	-	DGY1726_rep1
XII	839256	839271	YLR355C.839256.839271.xx	0.605083882808685	-	DGY1726_rep1
XV	394599	394611	YOR033C.394599.394611.xx	0.503301680088043	-	DGY1726_rep1
VIII	336042	336069	YHR112C.336042.336069.xx	0.510803163051605	-	DGY1726_rep1
XIV	269702	269714	YNL197C.269702.269714.xx	0.501238524913787	-	DGY1726_rep1
XIV	269659	269719	YNL197C.269659.269719.xx	0.533774852752685	-	DGY1726_rep1
XIV	269785	269815	YNL197C.269785.269815.xx	0.509326338768005	-	DGY1726_rep1
V	402281	402362	YER121W.402281.402362.xx	0.503957688808441	+	DGY1726_rep1
XVI	926942	926963	YPR194C.926942.926963.xx	0.527597546577453	-	DGY1726_rep1
XVI	926942	926960	YPR194C.926942.926960.xx	0.538375377655029	-	DGY1726_rep1
XVI	926942	926957	YPR194C.926942.926957.xx	0.539957046508789	-	DGY1726_rep1
XVI	926942	926954	YPR194C.926942.926954.xx	0.501274585723877	-	DGY1726_rep1
XVI	927047	927080	YPR194C.927047.927080.xx	0.688450694084167	-	DGY1726_rep1
XVI	927047	927077	YPR194C.927047.927077.xx	0.815011382102966	-	DGY1726_rep1
XVI	927169	927244	YPR194C.927169.927244.xx	0.505452573299408	-	DGY1726_rep1
XVI	927018	927036	YPR194C.927018.927036.xx	0.523952841758728	-	DGY1726_rep1
XVI	926937	926961	YPR194C.926937.926961.xx	0.511167764663696	-	DGY1726_rep1
XVI	927069	927075	YPR194C.927069.927075.xx	0.611882388591766	-	DGY1726_rep1
XVI	381150	381209	YPL089C.381150.381209.xx	0.602025628089904	-	DGY1726_rep1
III	172471	172525	YCR028C.172471.172525.xx	0.55130261182785	-	DGY1726_rep1
VII	417036	417086	YGL044C.417036.417086.xx	0.541810274124145	-	DGY1726_rep1
VII	417036	417080	YGL044C.417036.417080.xx	0.554610192775726	-	DGY1726_rep1
V	374600	374624	YER107C.374600.374624.xx	0.514451205730438	-	DGY1726_rep1
V	374600	374621	YER107C.374600.374621.xx	0.511846363544464	-	DGY1726_rep1
V	374620	374665	YER107C.374620.374665.xx	0.519073784351348	-	DGY1726_rep1
V	374578	374599	YER107C.374578.374599.xx	0.508333027362823	-	DGY1726_rep1
XVI	593069	593124	YPR016C.593069.593124.xx	0.639807701110839	-	DGY1726_rep1
IV	356860	356887	YDL055C.356860.356887.xx	0.886903822422027	-	DGY1726_rep1
IV	356766	356817	YDL055C.356766.356817.xx	0.637145698070526	-	DGY1726_rep1
IV	356766	356781	YDL055C.356766.356781.xx	0.81879049539566	-	DGY1726_rep1
XIII	129494	129518	YML072C.129494.129518.xx	0.552741229534149	-	DGY1726_rep1
XIII	129494	129515	YML072C.129494.129515.xx	0.569689989089965	-	DGY1726_rep1
XIII	129379	129415	YML072C.129379.129415.xx	0.507724106311798	-	DGY1726_rep1
XIII	129396	129417	YML072C.129396.129417.xx	0.528779864311218	-	DGY1726_rep1
XIII	129396	129414	YML072C.129396.129414.xx	0.53868418931961	-	DGY1726_rep1
XIII	129438	129459	YML072C.129438.129459.xx	0.505694150924682	-	DGY1726_rep1
IV	741600	741647	YDR142C.741600.741647.xx	0.511524021625518	-	DGY1726_rep1
IV	741600	741644	YDR142C.741600.741644.xx	0.511805891990661	-	DGY1726_rep1
IV	741600	741638	YDR142C.741600.741638.xx	0.51059889793396	-	DGY1726_rep1
IV	741637	741652	YDR142C.741637.741652.xx	0.505096316337585	-	DGY1726_rep1
X	172794	172803	YJL130C.172794.172803.xx	0.573284149169921	-	DGY1726_rep1
X	173165	173195	YJL130C.173165.173195.xx	0.505744874477386	-	DGY1726_rep1
X	172954	172996	YJL130C.172954.172996.xx	0.504573941230773	-	DGY1726_rep1
X	172765	172780	YJL130C.172765.172780.xx	0.512958645820617	-	DGY1726_rep1
X	172843	172867	YJL130C.172843.172867.xx	0.53313148021698	-	DGY1726_rep1
X	172765	172774	YJL130C.172765.172774.xx	0.505647659301757	-	DGY1726_rep1
II	63802	63859	YBL085W.63802.63859.xx	0.56179255247116	+	DGY1726_rep1
IV	1171825	1171878	YDR348C.1171825.1171878.xx	0.512566268444061	-	DGY1726_rep1
IV	1171855	1171870	YDR348C.1171855.1171870.xx	0.532475590705871	-	DGY1726_rep1
IV	1171891	1171924	YDR348C.1171891.1171924.xx	0.509197413921356	-	DGY1726_rep1
XI	100540	100561	YKL182W.100540.100561.xx	0.542130827903747	+	DGY1726_rep1
XI	100195	100204	YKL182W.100195.100204.xx	0.523321807384491	+	DGY1726_rep1
XI	100628	100649	YKL182W.100628.100649.xx	0.50697523355484	+	DGY1726_rep1
XI	100529	100550	YKL182W.100529.100550.xx	0.558817863464355	+	DGY1726_rep1
XI	100536	100605	YKL182W.100536.100605.xx	0.619548976421356	+	DGY1726_rep1
X	195049	195058	YJL116C.195049.195058.xx	0.518422305583953	-	DGY1726_rep1
X	194908	194926	YJL116C.194908.194926.xx	0.798468053340911	-	DGY1726_rep1
X	194919	194928	YJL116C.194919.194928.xx	0.825324952602386	-	DGY1726_rep1
XI	514148	514160	YKR039W.514148.514160.xx	0.569226145744323	+	DGY1726_rep1
XI	515031	515061	YKR039W.515031.515061.xx	0.746281027793884	+	DGY1726_rep1
VII	494174	494219	YGL003C.494174.494219.xx	0.509013175964355	-	DGY1726_rep1
IX	169678	169705	YIL105C.169678.169705.xx	0.560096502304077	-	DGY1726_rep1
XII	534414	534426	YLR189C.534414.534426.Ft	0.507689476013183	-	DGY1726_rep1
II	647464	647497	YBR212W.647464.647497.xx	0.510096490383148	+	DGY1726_rep1
II	647705	647735	YBR212W.647705.647735.xx	0.506045818328857	+	DGY1726_rep1
X	632955	632991	YJR109C.632955.632991.xx	0.533024132251739	-	DGY1726_rep1
XII	644973	645019	YLR254C.644973.645019.xx	0.500000774860382	-	DGY1726_rep1
VII	648907	648930	YGR085C.648907.648930.xx	0.509987950325012	-	DGY1726_rep1
IV	958339	958359	YDR248C.958339.958359.Tt	0.644811987876892	-	DGY1726_rep1
IV	73918	73949	YDL215C.73918.73949.xx	0.643986761569976	-	DGY1726_rep1
XI	256520	256538	YKL099C.256520.256538.xx	0.511697113513946	-	DGY1726_rep1
VIII	117769	117799	YHR006W.117769.117799.xx	0.508033812046051	+	DGY1726_rep1
XVI	40983	41041	YPL265W.40983.41041.xx	0.518995821475982	+	DGY1726_rep1
XV	762721	762745	YOR227W.762721.762745.xx	0.501542627811431	+	DGY1726_rep1
XV	479240	479276	YOR081C.479240.479276.xx	0.502646744251251	-	DGY1726_rep1
V	101883	101928	YEL026W.101883.101928.xx	0.54823887348175	+	DGY1726_rep1
V	101886	101928	YEL026W.101886.101928.xx	0.541367530822753	+	DGY1726_rep1
V	101889	101928	YEL026W.101889.101928.xx	0.531848728656768	+	DGY1726_rep1
IV	486741	486765	YDR021W.486741.486765.xx	0.506095826625824	+	DGY1726_rep1
IV	486747	486765	YDR021W.486747.486765.xx	0.534633576869964	+	DGY1726_rep1
IX	193533	193542	YIL090W.193533.193542.xx	0.509783685207366	+	DGY1726_rep1
III	127445	127496	YCR007C.127445.127496.xx	0.527105808258056	-	DGY1726_rep1
III	127445	127490	YCR007C.127445.127490.xx	0.573194205760955	-	DGY1726_rep1
II	37023	37050	YBL099W.37023.37050.xx	0.534086823463439	+	DGY1726_rep1
II	36762	36777	YBL099W.36762.36777.xx	0.542972683906555	+	DGY1726_rep1
II	36972	36984	YBL099W.36972.36984.xx	0.542393267154693	+	DGY1726_rep1
II	36931	36937	YBL099W.36931.36937.xx	0.564475297927856	+	DGY1726_rep1
II	36980	37001	YBL099W.36980.37001.xx	0.505543649196624	+	DGY1726_rep1
II	36983	37001	YBL099W.36983.37001.xx	0.512167394161224	+	DGY1726_rep1
II	36818	36854	YBL099W.36818.36854.xx	0.519665122032165	+	DGY1726_rep1
XIV	287808	287823	YNL187W.287808.287823.xx	0.532316982746124	+	DGY1726_rep1
XIV	287811	287823	YNL187W.287811.287823.xx	0.534178435802459	+	DGY1726_rep1
VII	830464	830494	YGR166W.830464.830494.Tt	0.574413895606994	+	DGY1726_rep1
VII	830462	830513	YGR166W.830462.830513.xx	0.517556965351104	+	DGY1726_rep1
IX	137946	137979	YIL119C.137946.137979.xx	0.739164650440216	-	DGY1726_rep1
X	690563	690572	YJR139C.690563.690572.Ff	0.516441762447357	-	DGY1726_rep1
II	564733	564781	YBR162C.564733.564781.xx	0.516806781291961	-	DGY1726_rep1
II	564589	564604	YBR162C.564589.564604.xx	0.529040455818176	-	DGY1726_rep1
II	564579	564609	YBR162C.564579.564609.xx	0.529861748218536	-	DGY1726_rep1
X	290794	290821	YJL079C.290794.290821.Tf	0.77857482433319	-	DGY1726_rep1
X	290794	290818	YJL079C.290794.290818.xx	0.548859894275665	-	DGY1726_rep1
X	290780	290816	YJL079C.290780.290816.xx	0.506654024124145	-	DGY1726_rep1
VII	458103	458136	YGL019W.458103.458136.xx	0.54443609714508	+	DGY1726_rep1
IV	892838	892856	YDR214W.892838.892856.xx	0.514232695102691	+	DGY1726_rep1
XV	171008	171068	YOL081W.171008.171068.xx	0.525245308876037	+	DGY1726_rep1
IX	353515	353545	YIL002C.353515.353545.xx	0.507606089115142	-	DGY1726_rep1
XV	818737	818746	YOR264W.818737.818746.xx	0.500514507293701	+	DGY1726_rep1
II	164819	164849	YBL029C-A.164819.164849.xx	0.502220094203949	-	DGY1726_rep1
VII	180222	180300	YGL173C.180222.180300.xx	0.544471979141235	-	DGY1726_rep1
VII	180170	180188	YGL173C.180170.180188.xx	0.506274461746215	-	DGY1726_rep1
VII	180170	180185	YGL173C.180170.180185.xx	0.507093846797943	-	DGY1726_rep1
XIV	118984	119047	YNL275W.118984.119047.xx	0.506296217441558	+	DGY1726_rep1
XIV	119091	119148	YNL275W.119091.119148.xx	0.510424137115478	+	DGY1726_rep1
I	169311	169373	YAR015W.169311.169373.xx	0.52254718542099	+	DGY1726_rep1
XII	39510	39525	YLL051C.39510.39525.Tt	0.582482695579528	-	DGY1726_rep1
XII	39510	39522	YLL051C.39510.39522.xx	0.612011134624481	-	DGY1726_rep1
XI	567198	567214	YKR066C.567198.567214.xx	0.503592252731323	-	DGY1726_rep1
XVI	690031	690052	YPR072W.690031.690052.xx	0.512586057186126	+	DGY1726_rep1
XIII	483955	483973	YMR108W.483955.483973.xx	0.501037061214447	+	DGY1726_rep1
XIII	484031	484037	YMR108W.484031.484037.xx	0.50146073102951	+	DGY1726_rep1
IV	216112	216139	YDL137W.216112.216139.xx	0.964067876338958	+	DGY1726_rep1
VII	634064	634091	YGR071C.634064.634091.xx	0.598050832748413	-	DGY1726_rep1
VII	634063	634089	YGR071C.634063.634089.Tt	0.527095198631286	-	DGY1726_rep1
VII	1007334	1007361	YGR257C.1007334.1007361.Tt	0.778486371040344	-	DGY1726_rep1
VII	147400	147445	YGL190C.147400.147445.xx	0.566545784473419	-	DGY1726_rep1
VII	147654	147666	YGL190C.147654.147666.xx	0.518487572669982	-	DGY1726_rep1
VII	147540	147576	YGL190C.147540.147576.xx	0.510549068450927	-	DGY1726_rep1
VII	147450	147504	YGL190C.147450.147504.xx	0.535809636116027	-	DGY1726_rep1
VII	147473	147506	YGL190C.147473.147506.xx	0.579097211360931	-	DGY1726_rep1
VII	147635	147665	YGL190C.147635.147665.xx	0.555252790451049	-	DGY1726_rep1
VII	147635	147659	YGL190C.147635.147659.xx	0.533709287643432	-	DGY1726_rep1
XV	675414	675477	YOR180C.675414.675477.xx	0.505138397216796	-	DGY1726_rep1
I	33369	33375	YAL061W.33369.33375.xx	0.624051511287689	+	DGY1726_rep1
I	33367	33382	YAL061W.33367.33382.xx	0.526260793209075	+	DGY1726_rep1
XIII	164233	164275	YML056C.164233.164275.Ft	0.533293485641479	-	DGY1726_rep1
XIII	164233	164272	YML056C.164233.164272.xx	0.549032688140869	-	DGY1726_rep1
IV	1465797	1465833	YDR507C.1465797.1465833.xx	0.534689903259277	-	DGY1726_rep1
IV	1465797	1465830	YDR507C.1465797.1465830.xx	0.55835336446762	-	DGY1726_rep1
XII	418384	418408	YLR138W.418384.418408.xx	0.50509375333786	+	DGY1726_rep1
XII	418387	418408	YLR138W.418387.418408.xx	0.516834676265716	+	DGY1726_rep1
XII	418337	418343	YLR138W.418337.418343.xx	0.51885712146759	+	DGY1726_rep1
II	645419	645443	YBR210W.645419.645443.xx	0.511443793773651	+	DGY1726_rep1
VII	775134	775155	YGR143W.775134.775155.xx	0.545009553432464	+	DGY1726_rep1
VII	775135	775165	YGR143W.775135.775165.xx	0.537324726581573	+	DGY1726_rep1
XII	646325	646376	YLR256W.646325.646376.xx	0.511515617370605	+	DGY1726_rep1
VIII	451310	451325	YHR174W.451310.451325.xx	0.591853618621826	+	DGY1726_rep1
VII	593534	593594	YGR052W.593534.593594.xx	0.5820032954216	+	DGY1726_rep1
XIV	467082	467127	YNL085W.467082.467127.xx	0.501804828643798	+	DGY1726_rep1
XIV	466968	467010	YNL085W.466968.467010.xx	0.517476558685302	+	DGY1726_rep1
XIV	466963	467032	YNL085W.466963.467032.xx	0.516680836677551	+	DGY1726_rep1
XIV	466864	466879	YNL085W.466864.466879.xx	0.504212081432342	+	DGY1726_rep1
XIV	466969	467032	YNL085W.466969.467032.xx	0.599038481712341	+	DGY1726_rep1
XVI	156212	156230	YPL210C.156212.156230.xx	0.515494287014007	-	DGY1726_rep1
VII	56425	56480	YGL234W.56425.56480.xx	0.511432468891143	+	DGY1726_rep1
I	92270	92329	YAL029C.92270.92329.xx	0.510728955268859	-	DGY1726_rep1
VIII	374375	374399	YHR135C.374375.374399.xx	0.567082703113555	-	DGY1726_rep1
VIII	374375	374390	YHR135C.374375.374390.Tt	0.660509884357452	-	DGY1726_rep1
IV	321640	321655	YDL076C.321640.321655.xx	0.604939639568328	-	DGY1726_rep1
XII	166477	166535	YLR009W.166477.166535.xx	0.55169939994812	+	DGY1726_rep1
XIII	90836	90851	YML091C.90836.90851.xx	0.505510568618774	-	DGY1726_rep1
XIV	284226	284258	YNL189W.284226.284258.xx	0.554709553718566	+	DGY1726_rep1
XVI	425141	425153	YPL068C.425141.425153.Ft	0.504072487354278	-	DGY1726_rep1
X	543738	543813	YJR057W.543738.543813.xx	0.520998537540435	+	DGY1726_rep1
XIV	619623	619638	YNL007C.619623.619638.xx	0.67037558555603	-	DGY1726_rep1
XIV	619567	619600	YNL007C.619567.619600.xx	0.705654144287109	-	DGY1726_rep1
XIV	619567	619594	YNL007C.619567.619594.xx	0.796372294425964	-	DGY1726_rep1
XIV	619567	619591	YNL007C.619567.619591.xx	0.663978040218353	-	DGY1726_rep1
XVI	272815	272859	YPL148C.272815.272859.xx	0.543728232383728	-	DGY1726_rep1
VI	115959	116013	YFL009W.115959.116013.xx	0.532719910144805	+	DGY1726_rep1
XII	723991	724012	YLR297W.723991.724012.xx	0.507651090621948	+	DGY1726_rep1
XII	723955	723988	YLR297W.723955.723988.xx	0.525626957416534	+	DGY1726_rep1
IV	894984	895033	YDR216W.894984.895033.xx	0.50800734758377	+	DGY1726_rep1
XIV	593178	593225	YNL021W.593178.593225.xx	0.515726506710052	+	DGY1726_rep1
VII	676365	676398	YGR095C.676365.676398.xx	0.505039095878601	-	DGY1726_rep1
XIV	174399	174540	YNL251C.174399.174540.xx	0.525154769420623	-	DGY1726_rep1
XIV	174399	174534	YNL251C.174399.174534.xx	0.738195300102233	-	DGY1726_rep1
XIV	174399	174495	YNL251C.174399.174495.xx	0.503219783306121	-	DGY1726_rep1
II	568444	568477	YBR164C.568444.568477.xx	0.654897570610046	-	DGY1726_rep1
XV	720096	720138	YOR198C.720096.720138.xx	0.593839824199676	-	DGY1726_rep1
XV	720096	720129	YOR198C.720096.720129.xx	0.748015284538269	-	DGY1726_rep1
XV	720065	720092	YOR198C.720065.720092.xx	0.519416034221649	-	DGY1726_rep1
XV	405721	405736	YOR039W.405721.405736.xx	0.519859910011291	+	DGY1726_rep1
XV	405724	405736	YOR039W.405724.405736.xx	0.518429040908813	+	DGY1726_rep1
IV	1266901	1266943	YDR397C.1266901.1266943.xx	0.544754266738891	-	DGY1726_rep1
IV	1266901	1266940	YDR397C.1266901.1266940.xx	0.553681373596191	-	DGY1726_rep1
IV	1266901	1266937	YDR397C.1266901.1266937.xx	0.537939012050628	-	DGY1726_rep1
IV	1266901	1266934	YDR397C.1266901.1266934.xx	0.513130187988281	-	DGY1726_rep1
VII	1004008	1004038	YGR255C.1004008.1004038.xx	0.503535687923431	-	DGY1726_rep1
XII	388255	388264	YLR120C.388255.388264.xx	0.58482414484024	-	DGY1726_rep1
XII	388524	388587	YLR120C.388524.388587.xx	0.508840262889862	-	DGY1726_rep1
XII	388524	388581	YLR120C.388524.388581.xx	0.511118948459625	-	DGY1726_rep1
XIV	498310	498340	YNL068C.498310.498340.xx	0.512665390968322	-	DGY1726_rep1
XIV	498310	498337	YNL068C.498310.498337.xx	0.520506918430328	-	DGY1726_rep1
IV	750742	750795	YDR146C.750742.750795.xx	0.505816936492919	-	DGY1726_rep1
IV	750742	750792	YDR146C.750742.750792.xx	0.517972409725189	-	DGY1726_rep1
IV	750787	750802	YDR146C.750787.750802.xx	0.502323985099792	-	DGY1726_rep1
II	71737	71743	YBL081W.71737.71743.xx	0.50003832578659	+	DGY1726_rep1
IV	1345114	1345141	YDR441C.1345114.1345141.xx	0.7750785946846	-	DGY1726_rep1
IV	1345114	1345132	YDR441C.1345114.1345132.xx	0.814804673194885	-	DGY1726_rep1
IV	1345114	1345129	YDR441C.1345114.1345129.Tf	0.653922975063324	-	DGY1726_rep1
XV	515190	515217	YOR101W.515190.515217.xx	0.501877605915069	+	DGY1726_rep1
XII	919019	919044	YLR398C.919019.919044.xx	0.501830339431762	-	DGY1726_rep1
XI	435455	435497	YKL004W.435455.435497.xx	0.513588905334472	+	DGY1726_rep1
XVI	261139	261169	YPL154C.261139.261169.xx	0.500793635845184	-	DGY1726_rep1
XVI	261030	261042	YPL154C.261030.261042.xx	0.875830292701721	-	DGY1726_rep1
XVI	260931	260955	YPL154C.260931.260955.xx	0.789332091808319	-	DGY1726_rep1
XVI	261090	261120	YPL154C.261090.261120.xx	0.54101949930191	-	DGY1726_rep1
XVI	261090	261114	YPL154C.261090.261114.xx	0.541145861148834	-	DGY1726_rep1
IV	1105859	1105901	YDR319C.1105859.1105901.xx	0.544645130634307	-	DGY1726_rep1
IV	1105859	1105895	YDR319C.1105859.1105895.xx	0.663124144077301	-	DGY1726_rep1
VI	182917	182935	YFR017C.182917.182935.xx	0.500130355358123	-	DGY1726_rep1
VII	596638	596680	YGR054W.596638.596680.xx	0.781102359294891	+	DGY1726_rep1
II	602519	602537	YBR187W.602519.602537.Ft	0.533375978469848	+	DGY1726_rep1
XVI	264214	264265	YPL153C.264214.264265.xx	0.521490931510925	-	DGY1726_rep1
VII	190723	190756	YGL167C.190723.190756.xx	0.590304136276245	-	DGY1726_rep1
VII	190475	190538	YGL167C.190475.190538.xx	0.500922858715057	-	DGY1726_rep1
IX	255099	255113	YIL053W.255099.255113.xx	0.508721649646759	+	DGY1726_rep1
IX	255097	255113	YIL053W.255097.255113.xx	0.509075999259948	+	DGY1726_rep1
XV	860303	860315	YOR290C.860303.860315.xx	0.508642017841339	-	DGY1726_rep1
IV	1013664	1013676	YDR276C.1013664.1013676.xx	0.542278170585632	-	DGY1726_rep1
IV	1013664	1013673	YDR276C.1013664.1013673.Tf	0.545302093029022	-	DGY1726_rep1
IV	1013643	1013680	YDR276C.1013643.1013680.xx	0.531700253486633	-	DGY1726_rep1
III	40724	40768	YCL049C.40724.40768.xx	0.505793988704681	-	DGY1726_rep1
IV	794026	794047	YDR169C.794026.794047.xx	0.501713335514068	-	DGY1726_rep1
XVI	742410	742443	YPR108W.742410.742443.xx	0.523839652538299	+	DGY1726_rep1
XI	338775	338826	YKL054C.338775.338826.xx	0.540023684501648	-	DGY1726_rep1
XI	338775	338823	YKL054C.338775.338823.xx	0.582992076873779	-	DGY1726_rep1
IV	504695	504740	YDR032C.504695.504740.xx	0.525184571743011	-	DGY1726_rep1
IV	504736	504745	YDR032C.504736.504745.xx	0.509195983409881	-	DGY1726_rep1
IV	504718	504736	YDR032C.504718.504736.xx	0.539391577243804	-	DGY1726_rep1
IV	504718	504733	YDR032C.504718.504733.xx	0.557258248329162	-	DGY1726_rep1
IV	504762	504801	YDR032C.504762.504801.xx	0.509305000305175	-	DGY1726_rep1
XI	142822	142873	YKL164C.142822.142873.Ft	0.522607147693634	-	DGY1726_rep1
VII	909129	909180	YGR205W.909129.909180.xx	0.500500977039337	+	DGY1726_rep1
XIV	579497	579524	YNL027W.579497.579524.xx	0.530773282051086	+	DGY1726_rep1
XIV	579500	579524	YNL027W.579500.579524.xx	0.531814575195312	+	DGY1726_rep1
XIV	579503	579524	YNL027W.579503.579524.xx	0.532354354858398	+	DGY1726_rep1
IX	130554	130581	YIL122W.130554.130581.xx	0.522868454456329	+	DGY1726_rep1
VII	703586	703625	YGR108W.703586.703625.xx	0.517271041870117	+	DGY1726_rep1
XII	834290	834326	YLR353W.834290.834326.xx	0.50382649898529	+	DGY1726_rep1
XIV	661726	661783	YNR016C.661726.661783.xx	0.590462386608123	-	DGY1726_rep1
XIV	661726	661777	YNR016C.661726.661777.xx	0.68790316581726	-	DGY1726_rep1
XIV	661726	661771	YNR016C.661726.661771.xx	0.590627193450927	-	DGY1726_rep1
XIV	661519	661546	YNR016C.661519.661546.xx	0.513715684413909	-	DGY1726_rep1
XIV	661519	661543	YNR016C.661519.661543.xx	0.509067416191101	-	DGY1726_rep1
XIV	661611	661617	YNR016C.661611.661617.xx	0.60880035161972	-	DGY1726_rep1
XIV	661428	661446	YNR016C.661428.661446.xx	0.512555241584777	-	DGY1726_rep1
XIV	661374	661398	YNR016C.661374.661398.xx	0.549779415130615	-	DGY1726_rep1
XIV	661623	661713	YNR016C.661623.661713.xx	0.604081630706787	-	DGY1726_rep1
XIV	661452	661485	YNR016C.661452.661485.xx	0.709737300872802	-	DGY1726_rep1
XIV	661628	661643	YNR016C.661628.661643.xx	0.562953174114227	-	DGY1726_rep1
XIV	661460	661490	YNR016C.661460.661490.xx	0.782800257205963	-	DGY1726_rep1
XIV	661703	661715	YNR016C.661703.661715.xx	0.943099737167358	-	DGY1726_rep1
XVI	62970	62988	YPL257W.62970.62988.xx	0.509893059730529	+	DGY1726_rep1
IV	458103	458177	YDR005C.458103.458177.xx	0.52992707490921	-	DGY1726_rep1
VII	875109	875129	YGR188C.875109.875129.Ft	0.555627763271331	-	DGY1726_rep1
XII	395569	395587	YLR126C.395569.395587.xx	0.564313113689422	-	DGY1726_rep1
XII	395569	395581	YLR126C.395569.395581.xx	0.613261759281158	-	DGY1726_rep1
XII	395569	395578	YLR126C.395569.395578.Tt	0.652436554431915	-	DGY1726_rep1
IV	362362	362434	YDL053C.362362.362434.xx	0.51325786113739	-	DGY1726_rep1
IV	362267	362285	YDL053C.362267.362285.xx	0.50126701593399	-	DGY1726_rep1
VIII	296460	296517	YHR096C.296460.296517.xx	0.599822282791137	-	DGY1726_rep1
VIII	296460	296511	YHR096C.296460.296511.xx	0.616538524627685	-	DGY1726_rep1
VIII	296460	296490	YHR096C.296460.296490.xx	0.59389704465866	-	DGY1726_rep1
VIII	296460	296469	YHR096C.296460.296469.xx	0.504471778869628	-	DGY1726_rep1
IV	392096	392111	YDL035C.392096.392111.xx	0.566605329513549	-	DGY1726_rep1
IV	392286	392313	YDL035C.392286.392313.xx	0.568506300449371	-	DGY1726_rep1
VII	999420	999429	YGR253C.999420.999429.xx	0.568892300128936	-	DGY1726_rep1
XVI	461980	462025	YPL050C.461980.462025.xx	0.528778791427612	-	DGY1726_rep1
XIII	594565	594583	YMR166C.594565.594583.xx	0.514823973178863	-	DGY1726_rep1
XVI	581196	581231	YPR010C.581196.581231.xx	0.506352186203002	-	DGY1726_rep1
XVI	108634	108650	YPL231W.108634.108650.xx	0.519326865673065	+	DGY1726_rep1
XVI	108635	108650	YPL231W.108635.108650.xx	0.504705727100372	+	DGY1726_rep1
IV	755069	755108	YDR148C.755069.755108.Tf	0.552369356155395	-	DGY1726_rep1
IV	755240	755285	YDR148C.755240.755285.xx	0.534599483013153	-	DGY1726_rep1
IV	755240	755279	YDR148C.755240.755279.xx	0.510975182056427	-	DGY1726_rep1
IV	755137	755176	YDR148C.755137.755176.xx	0.572435557842254	-	DGY1726_rep1
IV	755077	755110	YDR148C.755077.755110.xx	0.58064728975296	-	DGY1726_rep1
IV	1141079	1141118	YDR335W.1141079.1141118.xx	0.50050950050354	+	DGY1726_rep1
IV	1141084	1141126	YDR335W.1141084.1141126.xx	0.523569405078887	+	DGY1726_rep1
XIII	349522	349576	YMR039C.349522.349576.xx	0.584519207477569	-	DGY1726_rep1
XIII	349522	349543	YMR039C.349522.349543.xx	0.503155529499054	-	DGY1726_rep1
IV	1155928	1155970	YDR342C.1155928.1155970.xx	0.510935008525848	-	DGY1726_rep1
XIV	280394	280412	YNL191W.280394.280412.xx	0.523905992507934	+	DGY1726_rep1
XIV	280398	280419	YNL191W.280398.280419.Ft	0.511430442333221	+	DGY1726_rep1
XVI	789960	790026	YPR127W.789960.790026.xx	0.510329961776733	+	DGY1726_rep1
I	130755	130797	YAL012W.130755.130797.xx	0.596054852008819	+	DGY1726_rep1
I	130753	130797	YAL012W.130753.130797.xx	0.578108668327331	+	DGY1726_rep1
XV	619755	619767	YOR153W.619755.619767.xx	0.814271807670593	+	DGY1726_rep1
XV	619756	619789	YOR153W.619756.619789.xx	0.528120756149292	+	DGY1726_rep1
XII	524795	524861	YLR187W.524795.524861.xx	0.536718964576721	+	DGY1726_rep1
IV	652724	652772	YDR099W.652724.652772.xx	0.555633723735809	+	DGY1726_rep1
IV	652725	652758	YDR099W.652725.652758.xx	0.618110418319702	+	DGY1726_rep1
IV	975826	975856	YDR259C.975826.975856.xx	0.504332065582275	-	DGY1726_rep1
XIII	272131	272191	YMR002W.272131.272191.xx	0.517420709133148	+	DGY1726_rep1
V	322236	322287	YER081W.322236.322287.xx	0.612980425357818	+	DGY1726_rep1
XVI	212121	212145	YPL178W.212121.212145.xx	0.559383988380432	+	DGY1726_rep1
VIII	94544	94556	YHL008C.94544.94556.xx	0.749783933162689	-	DGY1726_rep1
XV	427224	427270	YOR052C.427224.427270.xx	0.974743783473968	-	DGY1726_rep1
[truncated: 13,021 more rows]
