# Supplementary material for: Multilevel Gene Expression Changes in Lineages Containing Adaptive Copy Number Variants
Source: Mol Biol Evol. 2025 Jan 23;42(2):msaf005. doi: 10.1093/molbev/msaf005 (PMC11789944; doi:10.1093/molbev/msaf005)
Supplement: msaf005_Supplementary_Data [file msaf005_supplementary_data.zip › ST15_sig_SSD1_hits_in_TL.txt]

#gene	hits	length	observed_density	exp_hits	pval	Sig.Enriched
YGL263W	0	12	0	0	1	0
YKL222C	0	118	0	0	1	0
YOL164W	1	251	0.004	1	0.519441835	0
YHL048W	0	7	0	0	1	0
YFL062W	0	10	0	0	1	0
YEL073C	1	268	0.004	1	0.542618894	0
YAL067C	1	587	0.002	2	1	0
YOL163W	1	738	0.001	2	0.730266762	0
YAL066W	1	622	0.002	2	1	0
YOL162W	0	76	0	0	1	0
YML131W	1	94	0.011	0	0.241391894	0
YHL047C	1	812	0.001	2	0.736693195	0
YBL107C	0	12	0	0	1	0
YGL258W	0	667	0	2	0.275017629	0
YAL064W-B	1	733	0.001	2	0.730011112	0
YHL045W	2	406	0.005	1	0.331967402	0
YML130C	0	131	0	0	1	0
YHL046C	2	1006	0.002	3	1	0
YHL044W	1	33	0.03	0	0.094146262	0
YEL072W	0	144	0	0	1	0
YOL160W	0	314	0	1	1	0
YGL257C	2	272	0.007	1	0.189557269	0
YPL279C	0	59	0	0	1	0
YML129C	0	31	0	0	1	0
YHL043W	1	529	0.002	2	1	0
YGL256W	0	693	0	2	0.277982114	0
YOL159C-A	0	119	0	0	1	0
YHL042W	0	373	0	1	0.632783798	0
YEL071W	1	198	0.005	1	0.43937012	0
YLL063C	0	516	0	2	0.413475559	0
YML128C	1	164	0.006	0	0.381109527	0
YCL064C	0	19	0	0	1	0
YFL055W	3	322	0.009	1	0.070009648	0
YML127W	1	80	0.013	0	0.20986978	0
YCL063W	1	67	0.015	0	0.179427307	0
YLL062C	0	119	0	0	1	0
YNL331C	1	504	0.002	1	1	0
YOL159C	0	230	0	1	1	0
YLL061W	0	16	0	0	1	0
YBL105C	0	269	0	1	1	0
YKL218C	1	1463	0.001	4	0.141547648	0
YDL243C	0	722	0	2	0.28278464	0
YNL330C	0	65	0	0	1	0
YDL241W	0	82	0	0	1	0
YGL255W	0	774	0	2	0.18265274	0
YHL040C	3	203	0.015	1	0.022747647	1
YBL104C	0	25	0	0	1	0
YOL158C	0	343	0	1	1	0
YML125C	0	37	0	0	1	0
YHL039W	0	67	0	0	1	0
YJL218W	1	123	0.008	0	0.3027434	0
YKL217W	0	228	0	1	1	0
YGL254W	0	25	0	0	1	0
YNL329C	0	18	0	0	1	0
YLL060C	5	916	0.005	3	0.201666237	0
YDL240W	0	171	0	0	1	0
YPL274W	3	1144	0.003	3	1	0
YJL217W	0	182	0	1	1	0
YLL059C	0	184	0	1	1	0
YAL063C-A	1	946	0.001	3	0.535984789	0
YNL328C	0	113	0	0	1	0
YCL059C	1	246	0.004	1	0.5124041	0
YLL058W	0	188	0	1	1	0
YCL058W-A	0	51	0	0	1	0
YML124C	0	38	0	0	1	0
YBL103C	0	266	0	1	1	0
YGL253W	0	122	0	0	1	0
YNL327W	0	37	0	0	1	0
YBL102W	0	219	0	1	1	0
YCL057C-A	0	275	0	1	1	0
YOL157C	3	473	0.006	1	0.162044109	0
YCL057W	0	8	0	0	1	0
YFL054C	5	1997	0.003	6	1	0
YPL273W	0	201	0	1	1	0
YKL216W	0	116	0	0	1	0
YHL038C	1	41	0.024	0	0.114977667	0
YML123C	0	119	0	0	1	0
YIL169C	0	40	0	0	1	0
YHL036W	0	102	0	0	1	0
YML122C	4	1560	0.003	5	1	0
YHL037C	0	327	0	1	1	0
YEL068C	0	532	0	2	0.415084043	0
YEL066W	0	604	0	2	0.429474071	0
YML121W	1	297	0.003	1	0.579605234	0
YCL056C	2	453	0.004	1	0.380854647	0
YGL252C	0	60	0	0	1	0
YEL065W	0	312	0	1	1	0
YCL055W	1	270	0.004	1	0.545271034	0
YFL052W	0	20	0	0	1	0
YJL215C	1	1587	0.001	5	0.100738476	0
YNL326C	0	70	0	0	1	0
YBL101C	0	107	0	0	1	0
YBL100W-C	0	55	0	0	1	0
YLL056C	5	1230	0.004	4	0.417409152	0
YML120C	0	158	0	0	1	0
YPL271W	1	1019	0.001	3	0.382430343	0
YLL055W	1	498	0.002	1	1	0
YPL270W	0	72	0	0	1	0
YDL238C	0	49	0	0	1	0
YML119W	5	464	0.011	1	0.012677549	1
YDL237W	0	48	0	0	1	0
YKL215C	0	64	0	0	1	0
YEL064C	0	69	0	0	1	0
YNL325C	3	349	0.009	1	0.084181316	0
YCL054W	0	43	0	0	1	0
YAL062W	0	324	0	1	1	0
YOL155C	0	54	0	0	1	0
YKL214C	0	68	0	0	1	0
YGL250W	0	39	0	0	1	0
YNL323W	0	78	0	0	1	0
YJL213W	2	348	0.006	1	0.270277468	0
YDL236W	0	76	0	0	1	0
YML118W	0	121	0	0	1	0
YPL269W	0	12	0	0	1	0
YAL061W	0	103	0	0	1	0
YEL063C	0	247	0	1	1	0
YDL235C	1	123	0.008	0	0.3027434	0
YIL165C	0	203	0	1	1	0
YKL213C	0	76	0	0	1	0
YHL034C	1	194	0.005	1	0.432811168	0
YNL322C	0	53	0	0	1	0
YEL062W	3	183	0.016	1	0.017441342	1
YKL212W	0	201	0	1	1	0
YOL154W	5	1136	0.004	3	0.396131088	0
YNL321W	0	23	0	0	1	0
YAL060W	0	172	0	1	1	0
YLL054C	0	28	0	0	1	0
YPL268W	0	64	0	0	1	0
YCL052C	1	369	0.003	1	1	0
YGL248W	4	1436	0.003	4	1	0
YCL051W	1	309	0.003	1	0.594020591	0
YHL033C	0	20	0	0	1	0
YJL212C	0	70	0	0	1	0
YLL053C	2	376	0.005	1	0.300175724	0
YAL059W	0	153	0	0	1	0
YDL234C	0	143	0	0	1	0
YDL233W	0	22	0	0	1	0
YFL049W	1	44	0.023	0	0.122665315	0
YJL210W	1	229	0.004	1	0.487695611	0
YGL247W	0	20	0	0	1	0
YBL099W	3	351	0.009	1	0.085276317	0
YIL162W	0	69	0	0	1	0
YJL211C	0	262	0	1	1	0
YAL058W	1	59	0.017	0	0.160113213	0
YML116W-A	2	2799	0.001	8	0.021598266	1
YNL320W	0	154	0	0	1	0
YJL209W	0	102	0	0	1	0
YPL267W	0	15	0	0	1	0
YML116W	1	94	0.011	0	0.241391894	0
YKL211C	0	77	0	0	1	0
YDL232W	0	133	0	0	1	0
YHL032C	0	112	0	0	1	0
YGL246C	0	71	0	0	1	0
YCL050C	2	651	0.003	2	0.715223243	0
YGL245W	1	24	0.042	0	0.070124144	0
YPL266W	0	82	0	0	1	0
YKL210W	0	59	0	0	1	0
YAL056W	0	63	0	0	1	0
YIL161W	1	20	0.05	0	0.059244115	0
YLL051C	0	70	0	0	1	0
YHL031C	1	300	0.003	1	0.583256374	0
YEL061C	0	123	0	0	1	0
YFL048C	0	42	0	0	1	0
YFL047W	0	78	0	0	1	0
YLL050C	0	253	0	1	1	0
YNL317W	0	30	0	0	1	0
YOL152W	1	452	0.002	1	1	0
YCL049C	0	55	0	0	1	0
YPL265W	1	126	0.008	0	0.308799738	0
YJL208C	0	68	0	0	1	0
YGL244W	0	75	0	0	1	0
YIL160C	0	57	0	0	1	0
YIL159W	0	38	0	0	1	0
YML115C	0	81	0	0	1	0
YEL060C	1	173	0.006	1	0.397096388	0
YAL055W	0	35	0	0	1	0
YDL230W	0	88	0	0	1	0
YEL059C-A	4	453	0.009	1	0.045621782	1
YFL046W	2	202	0.01	1	0.11922181	0
YNL316C	0	56	0	0	1	0
YEL058W	0	44	0	0	1	0
YBL095W	3	1225	0.002	4	1	0
YGL243W	0	24	0	0	1	0
YML114C	2	344	0.006	1	0.265998735	0
YOL151W	0	48	0	0	1	0
YBL096C	0	560	0	2	0.419375101	0
YML113W	2	553	0.004	2	0.678160296	0
YDL229W	1	100	0.01	0	0.254513349	0
YNL315C	1	402	0.002	1	1	0
YPL264C	0	35	0	0	1	0
YCL047C	0	16	0	0	1	0
YNL314W	0	56	0	0	1	0
YFL045C	3	1068	0.003	3	1	0
YBL093C	3	110	0.027	0	0.004522054	1
YML112W	0	72	0	0	1	0
YAL054C	1	626	0.002	2	1	0
YGL242C	1	87	0.011	0	0.225791283	0
YGL241W	0	32	0	0	1	0
YFL044C	0	38	0	0	1	0
YEL057C	0	269	0	1	1	0
YAL053W	1	224	0.004	1	0.480192854	0
YBL092W	3	697	0.004	2	0.462734311	0
YIL158W	0	61	0	0	1	0
YPL263C	0	48	0	0	1	0
YCL045C	0	64	0	0	1	0
YKL208W	1	36	0.028	0	0.1020149	0
YEL056W	0	68	0	0	1	0
YBL091C-A	0	21	0	0	1	0
YPL262W	0	193	0	1	1	0
YIL157C	1	57	0.018	0	0.155214057	0
YIL156W-B	0	23	0	0	1	0
YFL042C	0	44	0	0	1	0
YHL029C	0	80	0	0	1	0
YNL313C	0	36	0	0	1	0
YDL227C	0	37	0	0	1	0
YIL156W	0	20	0	0	1	0
YKL207W	4	1010	0.004	3	0.547385252	0
YNL312W	0	39	0	0	1	0
YCL044C	2	83	0.024	0	0.025678188	1
YGL240W	0	30	0	0	1	0
YBL091C	0	62	0	0	1	0
YLL045C	0	79	0	0	1	0
YOL147C	0	73	0	0	1	0
YFL041W-A	3	875	0.003	3	0.745811837	0
YHL028W	2	86	0.023	0	0.027377553	1
YBL090W	0	47	0	0	1	0
YOL146W	0	24	0	0	1	0
YFL041W	0	22	0	0	1	0
YPL260W	0	124	0	0	1	0
YPL261C	0	239	0	1	1	0
YGL238W	0	45	0	0	1	0
YBL089W	0	64	0	0	1	0
YKL206C	0	99	0	0	1	0
YLL043W	0	89	0	0	1	0
YKL205W	0	46	0	0	1	0
YCL043C	0	105	0	0	1	0
YJL205C	0	893	0	3	0.195591841	0
YCL040W	0	140	0	0	1	0
YML110C	0	50	0	0	1	0
YHL027W	0	142	0	0	1	0
YEL055C	0	55	0	0	1	0
YML109W	1	512	0.002	1	1	0
YNL311C	0	33	0	0	1	0
YDL226C	0	31	0	0	1	0
YDL225W	0	50	0	0	1	0
YNL310C	0	53	0	0	1	0
YLL042C	0	50	0	0	1	0
YAL049C	3	1487	0.002	4	0.806730139	0
YCL039W	0	43	0	0	1	0
YNL309W	1	65	0.015	0	0.174640836	0
YPL259C	0	57	0	0	1	0
YOL144W	0	96	0	0	1	0
YEL054C	1	105	0.01	0	0.26527432	0
YJL203W	1	246	0.004	1	0.5124041	0
YGL237C	0	94	0	0	1	0
YKL204W	0	43	0	0	1	0
YIL155C	2	71	0.028	0	0.019339011	1
YLL041C	1	85	0.012	0	0.221275313	0
YHL026C	1	155	0.006	0	0.36469866	0
YJL201W	1	85	0.012	0	0.221275313	0
YAL047W-A	2	375	0.005	1	0.299110656	0
YML108W	0	87	0	0	1	0
YFL039C	3	214	0.014	1	0.025998445	1
YHL025W	4	1198	0.003	3	0.783603259	0
YIL154C	0	33	0	0	1	0
YOL143C	1	250	0.004	1	0.518042463	0
YIL153W	6	1253	0.005	4	0.189118614	0
YOL142W	0	146	0	0	1	0
YPL258C	5	860	0.006	3	0.110183371	0
YGL236C	3	327	0.009	1	0.072546253	0
YNL308C	0	53	0	0	1	0
YFL038C	0	83	0	0	1	0
YEL053C	0	115	0	0	1	0
YML107C	0	13	0	0	1	0
YFL037W	0	100	0	0	1	0
YOL141W	0	38	0	0	1	0
YGL234W	2	647	0.003	2	0.713656621	0
YIL152W	0	73	0	0	1	0
YEL052W	0	250	0	1	1	0
YCL038C	1	101	0.01	0	0.256678081	0
YDL224C	1	364	0.003	1	1	0
YML106W	3	1481	0.002	4	0.806481752	0
YAL047C	1	29	0.034	0	0.083547365	0
YAL046C	2	159	0.013	0	0.080304916	0
YAL044W-A	2	563	0.004	2	0.681751288	0
YNL307C	1	176	0.006	1	0.40233302	0
YNL306W	2	208	0.01	1	0.124969469	0
YEL051W	0	66	0	0	1	0
YAL044C	1	152	0.007	0	0.359132212	0
YML105C	0	79	0	0	1	0
YCL037C	0	67	0	0	1	0
YOL140W	3	2129	0.001	6	0.306942414	0
YJL200C	1	126	0.008	0	0.308799738	0
YCL036W	1	55	0.018	0	0.150286317	0
YGL233W	1	78	0.013	0	0.205260919	0
YEL050W-A	1	367	0.003	1	1	0
YNL305C	0	212	0	1	1	0
YNL304W	0	62	0	0	1	0
YJL199C	3	377	0.008	1	0.100048451	0
YBL087C	1	109	0.009	0	0.273771126	0
YJL198W	0	50	0	0	1	0
YEL050C	3	180	0.017	1	0.016712541	1
YOL139C	1	129	0.008	0	0.31480346	0
YAL043C	0	36	0	0	1	0
YCL035C	0	115	0	0	1	0
YAL042W	0	57	0	0	1	0
YCL034W	1	56	0.018	0	0.15275377	0
YGL232W	0	93	0	0	1	0
YML104C	0	54	0	0	1	0
YHL023C	0	37	0	0	1	0
YBL086C	2	124	0.016	0	0.052421351	0
YDL222C	9	912	0.01	3	0.001768981	1
YIL150C	0	50	0	0	1	0
YAL041W	0	67	0	0	1	0
YNL302C	0	221	0	1	1	0
YPL257W	0	996	0	3	0.128183104	0
YCL033C	0	185	0	1	1	0
YCL032W	1	374	0.003	1	1	0
YGL231C	0	37	0	0	1	0
YEL049W	2	174	0.011	1	0.093377684	0
YJL197W	0	41	0	0	1	0
YBL085W	0	202	0	1	1	0
YFL034C-B	0	88	0	0	1	0
YGL230C	0	175	0	1	1	0
YNL301C	0	349	0	1	0.631584813	0
YFL034C-A	0	59	0	0	1	0
YDL220C	0	50	0	0	1	0
YDL219W	0	190	0	1	1	0
YEL048C	0	98	0	0	1	0
YOL138C	0	52	0	0	1	0
YFL034W	0	188	0	1	1	0
YLL039C	2	604	0.003	2	0.697019224	0
YCL031C	0	76	0	0	1	0
YOL137W	0	110	0	0	1	0
YNL300W	6	713	0.008	2	0.019804008	1
YHL021C	0	89	0	0	1	0
YDL218W	1	637	0.002	2	1	0
YNL299W	2	407	0.005	1	0.333020663	0
YLL038C	2	35	0.057	0	0.005250522	1
YPL256C	2	224	0.009	1	0.14060202	0
YGL229C	0	275	0	1	1	0
YHL020C	0	97	0	0	1	0
YGL228W	1	561	0.002	2	1	0
YPL255W	0	142	0	0	1	0
YAL040C	2	328	0.006	1	0.248887211	0
YLL036C	0	49	0	0	1	0
YML102W	1	512	0.002	1	1	0
YCL030C	0	86	0	0	1	0
YLL035W	2	127	0.016	0	0.054648726	0
YIL148W	0	565	0	2	0.420326018	0
YDL217C	0	172	0	1	1	0
YJL196C	2	209	0.01	1	0.125933808	0
YEL046C	1	118	0.008	0	0.292531324	0
YNL298W	1	189	0.005	1	0.424504441	0
YOL136C	1	270	0.004	1	0.545271034	0
YJL194W	0	38	0	0	1	0
YPL254W	0	256	0	1	1	0
YAL039C	0	563	0	2	0.419939228	0
YHL019C	1	55	0.018	0	0.150286317	0
YGL227W	0	98	0	0	1	0
YHL018W	0	31	0	0	1	0
YML101C-A	0	26	0	0	1	0
YEL044W	5	717	0.007	2	0.061563315	0
YCL029C	0	99	0	0	1	0
YOL135C	0	60	0	0	1	0
YML101C	0	80	0	0	1	0
YML100W-A	4	1317	0.003	4	0.796733235	0
YCL028W	1	59	0.017	0	0.160113213	0
YHL017W	0	112	0	0	1	0
YKL198C	0	226	0	1	1	0
YOL133W	2	923	0.002	3	1	0
YDL216C	0	19	0	0	1	0
YEL043W	0	45	0	0	1	0
YML100W	1	399	0.003	1	1	0
YBL083C	1	955	0.001	3	0.537229159	0
YBL082C	1	267	0.004	1	0.541287027	0
YJL193W	1	286	0.003	1	0.565941848	0
YAL038W	2	307	0.007	1	0.226487705	0
YCL027W	0	145	0	0	1	0
YBL081W	3	549	0.005	2	0.217281998	0
YPL253C	0	89	0	0	1	0
YGL226C-A	2	489	0.004	1	0.657033316	0
YLL034C	0	41	0	0	1	0
YGL226W	0	64	0	0	1	0
YLL033W	0	9	0	0	1	0
YJL192C	1	39	0.026	0	0.109815172	0
YIL147C	0	216	0	1	1	0
YAL037C-A	0	192	0	1	1	0
YEL042W	0	202	0	1	1	0
YJL191W	0	84	0	0	1	0
YKL197C	0	32	0	0	1	0
YPL252C	0	93	0	0	1	0
YAL037W	1	675	0.001	2	1	0
YCL026C-B	0	113	0	0	1	0
YDL215C	0	239	0	1	1	0
YHL016C	1	783	0.001	2	0.733619369	0
YOL130W	1	296	0.003	1	0.578381092	0
YBL080C	0	53	0	0	1	0
YPL250C	0	68	0	0	1	0
YFL031W	0	66	0	0	1	0
YJL190C	0	100	0	0	1	0
YCL026C-A	0	127	0	0	1	0
YHL015W	0	29	0	0	1	0
YKL196C	0	118	0	0	1	0
YKL195W	1	51	0.02	0	0.140344419	0
YJL189W	0	163	0	0	1	0
YEL041W	0	269	0	1	1	0
YIL146C	0	366	0	1	0.632268124	0
YAL036C	0	55	0	0	1	0
YPL249C-A	2	159	0.013	0	0.080304916	0
YAL035W	1	63	0.016	0	0.169826438	0
YFL030W	0	115	0	0	1	0
YGL225W	5	1980	0.003	6	1	0
YNL295W	0	158	0	0	1	0
YML099C	0	43	0	0	1	0
YML098W	0	58	0	0	1	0
YIL145C	0	59	0	0	1	0
YHL014C	0	31	0	0	1	0
YOL129W	0	55	0	0	1	0
YCL025C	0	104	0	0	1	0
YDL213C	0	277	0	1	1	0
YEL040W	0	48	0	0	1	0
YIL144W	2	80	0.025	0	0.024023726	1
YHL013C	0	40	0	0	1	0
YDL212W	0	92	0	0	1	0
YKL194C	0	79	0	0	1	0
YGL224C	0	127	0	0	1	0
YFL029C	0	54	0	0	1	0
YJL187C	2	603	0.003	2	0.696638383	0
YPL249C	0	104	0	0	1	0
YOL128C	2	364	0.005	1	0.287378798	0
YAL034W-A	0	44	0	0	1	0
YML097C	0	71	0	0	1	0
YAL034C-B	0	31	0	0	1	0
YML096W	0	24	0	0	1	0
YKL193C	0	51	0	0	1	0
YEL039C	0	193	0	1	1	0
YJL186W	2	425	0.005	1	0.351890678	0
YFL028C	0	32	0	0	1	0
YLL031C	1	80	0.013	0	0.20986978	0
YOL127W	0	214	0	1	1	0
YGL223C	0	13	0	0	1	0
YNL294C	0	190	0	1	1	0
YEL038W	0	36	0	0	1	0
YDL211C	0	217	0	1	1	0
YKL192C	1	90	0.011	0	0.232516172	0
YNL293W	0	64	0	0	1	0
YBL078C	0	72	0	0	1	0
YKL191W	0	60	0	0	1	0
YGL222C	0	78	0	0	1	0
YLL029W	0	152	0	0	1	0
YHL011C	0	128	0	0	1	0
YFL027C	0	51	0	0	1	0
YML095C	0	30	0	0	1	0
YML094W	1	650	0.002	2	1	0
YGL221C	0	24	0	0	1	0
YGL220W	1	926	0.001	3	0.533546586	0
YPL248C	0	22	0	0	1	0
YAL034C	0	651	0	2	0.273867848	0
YFL026W	0	29	0	0	1	0
YAL033W	0	21	0	0	1	0
YEL037C	0	185	0	1	1	0
YNL292W	0	88	0	0	1	0
YKL190W	0	46	0	0	1	0
YOL126C	0	232	0	1	1	0
YJL185C	0	240	0	1	1	0
YML093W	0	31	0	0	1	0
YIL142W	0	48	0	0	1	0
YJL184W	0	238	0	1	1	0
YCL021W-A	1	676	0.001	2	1	0
YOL125W	3	314	0.01	1	0.066036694	0
YJL183W	1	278	0.004	1	0.55572667	0
YBL076C	0	46	0	0	1	0
YGL219C	0	77	0	0	1	0
YPL247C	1	92	0.011	0	0.236966941	0
YAL032C	0	116	0	0	1	0
YEL036C	0	280	0	1	1	0
YKL189W	0	272	0	1	1	0
YLL028W	0	306	0	1	1	0
YGL216W	1	267	0.004	1	0.541287027	0
YHL009C	0	156	0	0	1	0
YPL246C	1	411	0.002	1	1	0
YIL140W	2	221	0.009	1	0.137639305	0
YPL245W	0	66	0	0	1	0
YJL181W	0	228	0	1	1	0
YEL034W	4	481	0.008	1	0.054443104	0
YNL291C	0	234	0	1	1	0
YNL290W	0	63	0	0	1	0
YEL034C-A	0	157	0	0	1	0
YML092C	0	133	0	0	1	0
YOL124C	0	47	0	0	1	0
YEL032W	1	84	0.012	0	0.219007457	0
YBL075C	2	536	0.004	2	0.672208698	0
YAL031C	0	47	0	0	1	0
YDL209C	0	42	0	0	1	0
YAL030W	0	27	0	0	1	0
YLL027W	3	326	0.009	1	0.072035673	0
YDL208W	0	45	0	0	1	0
YBL074C	0	19	0	0	1	0
YOL123W	0	380	0	1	0.633427867	0
YNL289W	0	177	0	1	1	0
YGL215W	0	479	0	1	0.653476361	0
YPL244C	0	285	0	1	1	0
YDL207W	0	53	0	0	1	0
YPL243W	0	322	0	1	1	0
YJL180C	0	72	0	0	1	0
YLL026W	1	181	0.006	1	0.410959838	0
YIL139C	1	233	0.004	1	0.493619755	0
YJL179W	6	995	0.006	3	0.074594487	0
YBL072C	2	342	0.006	1	0.26385924	0
YIL138C	0	30	0	0	1	0
YBL071W-A	0	43	0	0	1	0
YJL178C	1	45	0.022	0	0.125212994	0
YDL206W	1	154	0.006	0	0.362848572	0
YEL031W	0	71	0	0	1	0
YNL288W	0	145	0	0	1	0
YBL071C	0	13	0	0	1	0
YFL024C	1	303	0.003	1	0.586875797	0
YBL069W	0	110	0	0	1	0
YJL177W	1	109	0.009	0	0.273771126	0
YFL023W	1	292	0.003	1	0.573448764	0
YGL213C	0	42	0	0	1	0
YCL018W	0	145	0	0	1	0
YGL212W	0	34	0	0	1	0
YOL122C	0	138	0	0	1	0
YBL068W-A	2	947	0.002	3	1	0
YML089C	2	456	0.004	1	0.383925983	0
YNL287W	0	201	0	1	1	0
YML088W	0	29	0	0	1	0
YBL068W	0	58	0	0	1	0
YGL211W	3	1063	0.003	3	1	0
YIL137C	0	92	0	0	1	0
YOL121C	1	759	0.001	2	0.731602762	0
YAL028W	3	491	0.006	1	0.174733529	0
YIL136W	0	639	0	2	0.273359987	0
YKL186C	1	470	0.002	1	1	0
YGL210W	5	1205	0.004	4	0.41098227	0
YDL205C	1	235	0.004	1	0.496556082	0
YJL175W	3	2289	0.001	7	0.236814588	0
YCL017C	0	115	0	0	1	0
YOL120C	0	94	0	0	1	0
YKL185W	4	378	0.011	1	0.026245566	1
YJL176C	0	63	0	0	1	0
YDL204W	3	498	0.006	1	0.179741449	0
YEL030W	0	453	0	1	0.646558572	0
YHL008C	0	192	0	1	1	0
YAL027W	0	92	0	0	1	0
YLL025W	2	431	0.005	1	0.358139927	0
YFL022C	2	73	0.027	0	0.020343125	1
YJL174W	1	318	0.003	1	0.604506718	0
YNL286W	0	194	0	1	1	0
YML087C	0	112	0	0	1	0
YCL016C	0	148	0	0	1	0
YGL209W	0	52	0	0	1	0
YFL021W	0	180	0	1	1	0
YPL241C	0	187	0	1	1	0
YIL135C	1	222	0.005	1	0.477161068	0
YOL119C	1	503	0.002	1	1	0
YJL173C	0	13	0	0	1	0
YKL184W	1	219	0.005	1	0.472580194	0
YIL134C-A	0	420	0	1	0.639315183	0
YGL208W	1	228	0.004	1	0.486203776	0
YOL118C	0	469	0	1	0.650703736	0
YIL134W	1	532	0.002	2	1	0
YLL024C	0	52	0	0	1	0
YML086C	0	172	0	1	1	0
YFL021C-A	0	920	0	3	0.122962959	0
YHL006W-A	1	496	0.002	1	1	0
YJL172W	0	39	0	0	1	0
YEL029C	0	113	0	0	1	0
YHL007C	1	144	0.007	0	0.344048691	0
YDL203C	0	199	0	1	1	0
YDL202W	0	53	0	0	1	0
YPL240C	0	122	0	0	1	0
YEL028W	2	1584	0.001	5	0.343770862	0
YKL183W	0	170	0	0	1	0
YHL006C	0	67	0	0	1	0
YLL023C	0	92	0	0	1	0
YGL207W	1	401	0.002	1	1	0
YHL004W	0	88	0	0	1	0
YIL133C	0	61	0	0	1	0
YML085C	0	63	0	0	1	0
YPL239W	3	580	0.005	2	0.240829723	0
YDL201W	1	715	0.001	2	0.729299555	0
YOL116W	0	252	0	1	1	0
YLL022C	1	359	0.003	1	1	0
YFL020C	2	694	0.003	2	1	0
YPL237W	1	352	0.003	1	1	0
YIL132C	0	210	0	1	1	0
YEL027W	1	98	0.01	0	0.25016495	0
YJL171C	0	32	0	0	1	0
YDL200C	0	424	0	1	0.640089292	0
YAL025C	0	29	0	0	1	0
YBL064C	3	264	0.011	1	0.043712504	1
YOL115W	0	70	0	0	1	0
YCL012C	0	137	0	0	1	0
YML082W	0	64	0	0	1	0
YJL170C	1	108	0.009	0	0.271656183	0
YEL026W	0	1038	0	3	0.082778047	0
YHL003C	0	178	0	1	1	0
YIL131C	1	75	0.013	0	0.198297161	0
YHL002W	0	358	0	1	0.631843128	0
YPL236C	0	279	0	1	1	0
YHL002C-A	1	878	0.001	3	0.529674482	0
YFL018C	0	103	0	0	1	0
YPL235W	3	359	0.008	1	0.08971648	0
YCL011C	4	971	0.004	3	0.373638976	0
YDL199C	0	67	0	0	1	0
YFL017W-A	3	441	0.007	1	0.140229657	0
YML083C	9	2777	0.003	8	0.72197753	0
YOL114C	2	351	0.006	1	0.273486014	0
YML081C-A	0	246	0	1	1	0
YHL001W	0	56	0	0	1	0
YOL113W	3	286	0.01	1	0.052988993	0
YCL010C	0	30	0	0	1	0
YFL017C	0	57	0	0	1	0
YJL168C	0	109	0	0	1	0
YDL198C	0	164	0	0	1	0
YML081W	0	144	0	0	1	0
YJL167W	1	250	0.004	1	0.518042463	0
YPL234C	2	404	0.005	1	0.329859449	0
YCL009C	0	67	0	0	1	0
YHR001W	6	840	0.007	2	0.039000332	1
YPL233W	1	426	0.002	1	1	0
YFL016C	2	93	0.022	0	0.031512307	1
YJL166W	0	111	0	0	1	0
YOL112W	1	284	0.004	1	0.563410292	0
YLL020C	1	948	0.001	3	0.53625359	0
YDL197C	1	379	0.003	1	1	0
YCL008C	3	66	0.045	0	0.001112487	1
YCL005W-A	4	1249	0.003	4	0.788637052	0
YNL283C	7	1441	0.005	4	0.210078751	0
YDL195W	1	119	0.008	0	0.294585638	0
YFL014W	6	426	0.014	1	0.001834823	1
YEL024W	0	114	0	0	1	0
YPL232W	1	895	0.001	3	0.530711303	0
YKL181W	0	217	0	1	1	0
YBL061C	0	139	0	0	1	0
YNL282W	1	39	0.026	0	0.109815172	0
YHR001W-A	0	392	0	1	0.634815275	0
YBL060W	0	231	0	1	1	0
YCL005W	0	309	0	1	1	0
YGL205W	0	25	0	0	1	0
YNL281W	2	772	0.003	2	1	0
YAL023C	1	167	0.006	0	0.386485046	0
YML080W	0	133	0	0	1	0
YHR002W	0	148	0	0	1	0
YLL018C-A	0	56	0	0	1	0
YOL111C	0	283	0	1	1	0
YCL004W	0	149	0	0	1	0
YOL110W	0	50	0	0	1	0
YKL180W	0	179	0	1	1	0
YJL165C	1	165	0.006	0	0.382906581	0
YFL013C	1	85	0.012	0	0.221275313	0
YML079W	1	385	0.003	1	1	0
YOL109W	1	121	0.008	0	0.298676382	0
YAL022C	0	41	0	0	1	0
YNL280C	0	218	0	1	1	0
YBL059C-A	2	662	0.003	2	0.719541242	0
YFL012W	1	439	0.002	1	1	0
YML078W	0	219	0	1	1	0
YEL023C	1	570	0.002	2	1	0
YHR003C	0	43	0	0	1	0
YJL164C	0	244	0	1	1	0
YEL022W	1	81	0.012	0	0.212164176	0
YBL058W	0	34	0	0	1	0
YLL018C	0	84	0	0	1	0
YCL002C	0	35	0	0	1	0
YML077W	0	67	0	0	1	0
YCL001W	0	631	0	2	0.273195766	0
YOL108C	0	120	0	0	1	0
YOL107W	0	57	0	0	1	0
YGL204C	0	115	0	0	1	0
YKL179C	0	55	0	0	1	0
YOL106W	1	413	0.002	1	1	0
YNL278W	0	155	0	0	1	0
YAL021C	0	73	0	0	1	0
YJL163C	0	80	0	0	1	0
YBL057C	0	25	0	0	1	0
YBL056W	6	721	0.008	2	0.020768381	1
YKL177W	1	206	0.005	1	0.452261312	0
YAL020C	0	57	0	0	1	0
YKL178C	1	683	0.001	2	1	0
YDL193W	0	116	0	0	1	0
YGL203C	0	112	0	0	1	0
YAL019W	2	131	0.015	0	0.05766946	0
YHR005C	0	126	0	0	1	0
YPL230W	0	243	0	1	1	0
YML076C	0	32	0	0	1	0
YJL162C	0	84	0	0	1	0
YFL010C	0	38	0	0	1	0
YHR005C-A	1	45	0.022	0	0.125212994	0
YGL202W	0	135	0	0	1	0
YOL105C	1	318	0.003	1	0.604506718	0
YFL009W	1	191	0.005	1	0.427841634	0
YEL021W	0	97	0	0	1	0
YDL192W	0	110	0	0	1	0
YLL015W	0	119	0	0	1	0
YNL277W-A	0	29	0	0	1	0
YPL229W	1	386	0.003	1	1	0
YEL020W-A	1	680	0.001	2	1	0
YBL055C	1	395	0.003	1	1	0
YJL161W	2	788	0.003	2	1	0
YNL277W	1	163	0.006	0	0.37930724	0
YOL104C	1	652	0.002	2	1	0
YBL054W	0	613	0	2	0.431987463	0
YDL191W	0	687	0	2	0.277181598	0
YIL127C	1	29	0.034	0	0.083547365	0
YHR006W	0	57	0	0	1	0
YIL126W	0	70	0	0	1	0
YKL176C	4	535	0.007	2	0.073848258	0
YPL228W	0	156	0	0	1	0
YCR002C	0	55	0	0	1	0
YCR003W	0	31	0	0	1	0
YKL175W	1	243	0.004	1	0.508132073	0
YJL160C	1	266	0.004	1	0.539951281	0
YNL276C	1	293	0.003	1	0.57468723	0
YML075C	0	171	0	0	1	0
YNL275W	0	254	0	1	1	0
YFL008W	0	41	0	0	1	0
YAL018C	0	50	0	0	1	0
YJL159W	4	946	0.004	3	0.361897153	0
YCR004C	3	200	0.015	1	0.021901994	1
YGL201C	0	67	0	0	1	0
YPL227C	0	358	0	1	0.631843128	0
YEL019C	0	10	0	0	1	0
YLL014W	0	18	0	0	1	0
YML074C	0	74	0	0	1	0
YEL018W	1	56	0.018	0	0.15275377	0
YHR007C	1	226	0.004	1	0.483207056	0
YPL226W	0	63	0	0	1	0
YDL190C	1	195	0.005	1	0.434458066	0
YBL052C	3	267	0.011	1	0.044925442	1
YDL189W	1	234	0.004	1	0.495090054	0
YNL274C	0	100	0	0	1	0
YKL174C	0	100	0	0	1	0
YCR005C	0	63	0	0	1	0
YKL173W	0	56	0	0	1	0
YIL125W	3	275	0.011	1	0.048240782	1
YEL017C-A	3	167	0.018	0	0.013755597	1
YJL158C	1	51	0.02	0	0.140344419	0
YHR007C-A	1	257	0.004	1	0.527753133	0
YGL200C	0	77	0	0	1	0
YCR006C	2	444	0.005	1	0.371601924	0
YGL198W	0	22	0	0	1	0
YHR008C	0	133	0	0	1	0
YEL017W	4	481	0.008	1	0.054443104	0
YOL103W	1	465	0.002	1	1	0
YML073C	0	52	0	0	1	0
YGL199C	0	231	0	1	1	0
YBL051C	1	73	0.014	0	0.193620782	0
YAL016W	1	97	0.01	0	0.247981246	0
YLL013C	1	269	0.004	1	0.543946892	0
YBL050W	0	83	0	0	1	0
YDL188C	3	196	0.015	1	0.02080176	1
YLL012W	0	105	0	0	1	0
YDL186W	0	153	0	0	1	0
YKL172W	0	34	0	0	1	0
YHR009C	0	266	0	1	1	0
YPL225W	0	40	0	0	1	0
YIL124W	0	58	0	0	1	0
YEL016C	1	212	0.005	1	0.461734764	0
YDL187C	1	662	0.002	2	1	0
YHR010W	0	80	0	0	1	0
YEL015W	0	49	0	0	1	0
YOL102C	0	23	0	0	1	0
YDL185W	2	108	0.019	0	0.041127426	1
YBL049W	0	236	0	1	1	0
YCR007C	1	814	0.001	2	0.736929127	0
YLL011W	0	11	0	0	1	0
YHR011W	0	258	0	1	1	0
YOL101C	0	67	0	0	1	0
YAL015C	1	140	0.007	0	0.336374292	0
YIL123W	3	743	0.004	2	0.482492367	0
YPL224C	0	245	0	1	1	0
YCR008W	1	492	0.002	1	1	0
YEL013W	1	274	0.004	1	0.55052926	0
YJL156C	1	85	0.012	0	0.221275313	0
YAL014C	0	53	0	0	1	0
YNL272C	0	96	0	0	1	0
YPL223C	0	113	0	0	1	0
YAL013W	1	76	0.013	0	0.200625169	0
YHR012W	0	153	0	0	1	0
YML072C	0	183	0	1	1	0
YGL196W	0	409	0	1	0.637349311	0
YPL222W	1	123	0.008	0	0.3027434	0
YFL005W	0	232	0	1	1	0
YDL184C	0	64	0	0	1	0
YIL122W	0	338	0	1	1	0
YKL170W	0	113	0	0	1	0
YLL010C	4	242	0.017	1	0.006077764	1
YAL012W	1	363	0.003	1	1	0
YJL155C	3	175	0.017	1	0.01553664	1
YKL169C	7	1610	0.004	5	0.24630389	0
YLL009C	0	75	0	0	1	0
YHR013C	0	66	0	0	1	0
YCR009C	0	56	0	0	1	0
YML071C	0	130	0	0	1	0
YLL008W	0	55	0	0	1	0
YEL012W	1	156	0.006	0	0.366543376	0
YFL004W	1	160	0.006	0	0.373868817	0
YHR014W	0	415	0	1	0.638391392	0
YDL183C	5	2894	0.002	8	0.299134126	0
YBL047C	0	173	0	1	1	0
YAL011W	0	30	0	0	1	0
YPL222C-A	0	91	0	0	1	0
YIL121W	0	84	0	0	1	0
YBL046W	0	18	0	0	1	0
YPL221W	1	257	0.004	1	0.527753133	0
YEL011W	0	109	0	0	1	0
YDL182W	1	120	0.008	0	0.296633984	0
YCR010C	0	506	0	1	0.412805213	0
YKL168C	0	19	0	0	1	0
YML070W	2	281	0.007	1	0.198984223	0
YJL154C	0	88	0	0	1	0
YKL167C	0	262	0	1	1	0
YDL181W	4	172	0.023	1	0.001849514	1
YML069W	1	85	0.012	0	0.221275313	0
YAL010C	0	78	0	0	1	0
YBL045C	2	261	0.008	1	0.178122321	0
YPL220W	0	64	0	0	1	0
YAL009W	0	446	0	1	0.644867135	0
YDL180W	3	178	0.017	1	0.016236372	1
YOL098C	0	93	0	0	1	0
YKL166C	3	220	0.014	1	0.027870823	1
YJL153C	4	420	0.01	1	0.036333451	1
YOL097W-A	1	383	0.003	1	1	0
YLL007C	0	98	0	0	1	0
YLL006W	0	38	0	0	1	0
YBL043W	2	193	0.01	1	0.11073053	0
YPL219W	2	284	0.007	1	0.202138938	0
YJL151C	0	33	0	0	1	0
YAL008W	3	483	0.006	1	0.16905936	0
YCR011C	0	160	0	0	1	0
YJL149W	0	36	0	0	1	0
YML068W	1	113	0.009	0	0.282169649	0
YCR012W	1	122	0.008	0	0.300712848	0
YNL270C	0	186	0	1	1	0
YOL097C	0	35	0	0	1	0
YIL119C	1	218	0.005	1	0.471044332	0
YDL179W	1	95	0.011	0	0.243594737	0
YAL007C	1	108	0.009	0	0.271656183	0
YHR016C	0	165	0	0	1	0
YNL268W	0	66	0	0	1	0
YHR017W	1	744	0.001	2	0.730605782	0
YPL218W	1	66	0.015	0	0.177037552	0
YOL096C	0	60	0	0	1	0
YDL178W	0	36	0	0	1	0
YIL118W	1	324	0.003	1	0.611346532	0
YGL194C-A	0	284	0	1	1	0
YML067C	0	20	0	0	1	0
YBL042C	2	89	0.022	0	0.029120919	1
YEL009C	0	726	0	2	0.283563799	0
YJL148W	0	67	0	0	1	0
YEL008W	0	112	0	0	1	0
YKL165C	0	57	0	0	1	0
YAL004W	7	3111	0.002	9	0.617179959	0
YNL267W	4	137	0.029	0	0.000818434	1
YEL008C-A	0	232	0	1	1	0
YLL004W	0	22	0	0	1	0
YBL041W	1	309	0.003	1	0.594020591	0
YOL095C	2	33	0.061	0	0.004708855	1
YHR018C	1	127	0.008	0	0.310806802	0
YAL005C	3	253	0.012	1	0.039408133	1
YIL117C	2	202	0.01	1	0.11922181	0
YDL177C	0	99	0	0	1	0
YGL194C	0	66	0	0	1	0
YDL176W	0	219	0	1	1	0
YAL003W	0	142	0	0	1	0
YCR015C	1	315	0.003	1	0.601041794	0
YML065W	1	105	0.01	0	0.26527432	0
YGL192W	0	119	0	0	1	0
YGL193C	1	624	0.002	2	1	0
YOL094C	0	57	0	0	1	0
YJL147C	1	232	0.004	1	0.492145174	0
YOL093W	2	1297	0.002	4	0.599488217	0
YKL164C	0	360	0	1	0.631932512	0
YBL040C	0	297	0	1	1	0
YIL116W	0	70	0	0	1	0
YLL003W	0	59	0	0	1	0
YPL217C	0	42	0	0	1	0
YJL146W	0	126	0	0	1	0
YBL039W-B	0	307	0	1	1	0
YHR019C	0	108	0	0	1	0
YCR016W	2	87	0.023	0	0.027953831	1
YAL002W	0	514	0	1	0.413320385	0
YHR020W	0	145	0	0	1	0
YOL092W	4	1176	0.003	3	0.590954837	0
YEL006W	0	63	0	0	1	0
YKL163W	2	821	0.002	2	1	0
YGL191W	1	424	0.002	1	1	0
YJL145W	0	78	0	0	1	0
YNL265C	0	31	0	0	1	0
YDL175C	0	48	0	0	1	0
YBL039C-A	2	694	0.003	2	1	0
YBL039C	0	79	0	0	1	0
YML064C	0	96	0	0	1	0
YKL162C-A	0	61	0	0	1	0
YBL038W	0	70	0	0	1	0
YLL002W	0	54	0	0	1	0
YJL144W	1	489	0.002	1	1	0
YML063W	0	244	0	1	1	0
YNL264C	1	31	0.032	0	0.088862228	0
YEL005C	7	1101	0.006	3	0.045505528	1
YEL004W	0	57	0	0	1	0
YFL002C	0	36	0	0	1	0
YJL143W	0	46	0	0	1	0
YFL001W	0	58	0	0	1	0
YOL090W	0	104	0	0	1	0
YPL215W	2	655	0.003	2	0.716791912	0
YDL174C	0	107	0	0	1	0
YCR017C	0	69	0	0	1	0
YLL001W	0	67	0	0	1	0
YGL190C	1	545	0.002	2	1	0
YNL263C	0	146	0	0	1	0
YEL003W	6	1211	0.005	4	0.175681288	0
YHR021C	0	275	0	1	1	0
YML062C	0	74	0	0	1	0
YIL115C	0	178	0	1	1	0
YKL162C	0	113	0	0	1	0
YGL189C	3	492	0.006	1	0.175446532	0
YFR001W	1	122	0.008	0	0.300712848	0
YGL188C-A	0	458	0	1	0.647813435	0
YJL142C	6	2161	0.003	6	1	0
YIL114C	1	57	0.018	0	0.155214057	0
YFR002W	0	54	0	0	1	0
YEL002C	0	67	0	0	1	0
YPL214C	0	125	0	0	1	0
YJL141C	0	124	0	0	1	0
YGL187C	3	524	0.006	2	0.198665219	0
YIL113W	1	378	0.003	1	1	0
YPL213W	1	234	0.004	1	0.495090054	0
YJL140W	1	125	0.008	0	0.306786827	0
YKL161C	2	291	0.007	1	0.209521231	0
YEL001C	0	39	0	0	1	0
YHR022C	2	816	0.002	2	1	0
YBL036C	2	1061	0.002	3	0.775839601	0
YHR022C-A	0	35	0	0	1	0
YIL112W	0	44	0	0	1	0
YML061C	0	153	0	0	1	0
YML060W	0	79	0	0	1	0
YAR002W	0	53	0	0	1	0
YGL186C	0	114	0	0	1	0
YCR019W	1	279	0.004	1	0.557016603	0
YJL139C	2	477	0.004	1	0.405232729	0
YPL212C	0	60	0	0	1	0
YFR003C	0	63	0	0	1	0
YKL160W	0	55	0	0	1	0
YFR004W	0	583	0	2	0.424179849	0
YPL211W	0	42	0	0	1	0
YER001W	0	49	0	0	1	0
YOL089C	0	62	0	0	1	0
YBL035C	0	102	0	0	1	0
YLR001C	0	43	0	0	1	0
YGL185C	0	50	0	0	1	0
YKL159C	0	40	0	0	1	0
YAR002C-A	0	74	0	0	1	0
YOL088C	0	82	0	0	1	0
YJL138C	0	109	0	0	1	0
YKL157W	0	36	0	0	1	0
YAR003W	0	100	0	0	1	0
YCR020C	0	398	0	1	0.635636393	0
YNL261W	0	46	0	0	1	0
YCR020C-A	0	18	0	0	1	0
YIL111W	2	831	0.002	2	1	0
YCR020W-B	1	66	0.015	0	0.177037552	0
YFR005C	0	47	0	0	1	0
YIL110W	0	66	0	0	1	0
YGL184C	0	65	0	0	1	0
YFR006W	0	283	0	1	1	0
YJL137C	0	94	0	0	1	0
YPL210C	2	25	0.08	0	0.002820942	1
YDL170W	0	28	0	0	1	0
YLR002C	0	64	0	0	1	0
YER002W	0	434	0	1	0.642155336	0
YCR021C	0	120	0	0	1	0
YJL136C	1	325	0.003	1	0.612474942	0
YPL209C	2	465	0.004	1	0.393099612	0
YLR003C	1	67	0.015	0	0.179427307	0
YCR022C	3	714	0.004	2	0.469805301	0
YPL208W	0	46	0	0	1	0
YNL259C	4	1224	0.003	4	0.786045814	0
YGL181W	0	377	0	1	0.633136465	0
YJL134W	0	270	0	1	1	0
YKL156W	0	92	0	0	1	0
YAR007C	0	96	0	0	1	0
YML058W-A	4	363	0.011	1	0.023107383	1
YDL169C	0	74	0	0	1	0
YOL087C	1	281	0.004	1	0.559585241	0
YAR008W	1	119	0.008	0	0.294585638	0
YER003C	0	44	0	0	1	0
YOL086W-A	0	57	0	0	1	0
YHR024C	0	80	0	0	1	0
YFR007W	0	75	0	0	1	0
YML058W	0	64	0	0	1	0
YHR025W	0	45	0	0	1	0
YLR004C	1	309	0.003	1	0.594020591	0
YER004W	2	488	0.004	1	0.656735083	0
YDL168W	2	132	0.015	0	0.05843355	0
YBL033C	0	28	0	0	1	0
YJL133C-A	4	884	0.005	3	0.334784351	0
YPL207W	0	77	0	0	1	0
YLR005W	0	45	0	0	1	0
YGL180W	0	563	0	2	0.419939228	0
YML057W	1	91	0.011	0	0.234744793	0
YBL032W	0	98	0	0	1	0
YIL109C	0	87	0	0	1	0
YNL258C	0	27	0	0	1	0
YCR023C	1	84	0.012	0	0.219007457	0
YFR008W	1	339	0.003	1	0.627932905	0
YER005W	0	49	0	0	1	0
YOL086C	7	1103	0.006	3	0.045864477	1
YJL133W	1	244	0.004	1	0.509560226	0
YHR026W	0	147	0	0	1	0
YIL108W	1	175	0.006	1	0.40059255	0
YKL155C	0	75	0	0	1	0
YOL085W-A	5	794	0.006	2	0.085896772	0
YKL154W	1	504	0.002	1	1	0
YBL031W	0	36	0	0	1	0
YJL132W	0	22	0	0	1	0
YCR024C	2	332	0.006	1	0.253163393	0
YFR009W	0	76	0	0	1	0
YER006W	0	51	0	0	1	0
YCR024C-B	0	200	0	1	1	0
YDL167C	0	56	0	0	1	0
YCR024C-A	0	208	0	1	1	0
YPL206C	0	74	0	0	1	0
YFR009W-A	5	1128	0.004	3	0.272488953	0
YLR006C	0	185	0	1	1	0
YDL166C	1	81	0.012	0	0.212164176	0
YBL030C	0	148	0	0	1	0
YML056C	0	203	0	1	1	0
YCR025C	1	622	0.002	2	1	0
YPL204W	0	210	0	1	1	0
YDL165W	0	57	0	0	1	0
YKL152C	0	40	0	0	1	0
YLR007W	0	24	0	0	1	0
YER007W	0	41	0	0	1	0
YNL256W	0	85	0	0	1	0
YHR027C	0	69	0	0	1	0
YML055W	0	240	0	1	1	0
YBL029C-A	2	1275	0.002	4	0.597727753	0
YFR010W	1	92	0.011	0	0.236966941	0
YGL179C	0	88	0	0	1	0
YJL131C	0	26	0	0	1	0
YOL083W	1	231	0.004	1	0.490666298	0
YKL151C	0	16	0	0	1	0
YIL107C	0	182	0	1	1	0
YLR008C	0	122	0	0	1	0
YPL203W	0	177	0	1	1	0
YCR026C	1	82	0.012	0	0.214451908	0
YIL106W	1	296	0.003	1	0.578381092	0
YLR009W	0	190	0	1	1	0
YKL150W	1	349	0.003	1	1	0
YOL083C-A	2	405	0.005	1	0.330913662	0
YER007C-A	0	40	0	0	1	0
YFR011C	0	91	0	0	1	0
YDL164C	0	267	0	1	1	0
YHR028W-A	0	185	0	1	1	0
YML054C	0	129	0	0	1	0
YHR028C	0	127	0	0	1	0
YGL177W	1	649	0.002	2	1	0
YDL161W	1	264	0.004	1	0.537268107	0
YLR010C	0	34	0	0	1	0
YNL255C	6	1452	0.004	4	0.327742862	0
YBL028C	0	61	0	0	1	0
YCR027C	1	214	0.005	1	0.464856021	0
YBL027W	0	52	0	0	1	0
YHR029C	0	62	0	0	1	0
YOL082W	1	346	0.003	1	1	0
YKL149C	0	75	0	0	1	0
YAR014C	2	150	0.013	0	0.072761649	0
YLR011W	2	222	0.009	1	0.138625338	0
YFR012W-A	6	1260	0.005	4	0.191473268	0
YNL254C	0	48	0	0	1	0
YAR015W	0	116	0	0	1	0
YPL202C	1	124	0.008	0	0.304768054	0
YDL160C-A	0	28	0	0	1	0
YIL105C	0	148	0	0	1	0
YML053C	4	1506	0.003	4	1	0
YFR013W	0	56	0	0	1	0
YNL253W	1	71	0.014	0	0.18891712	0
YLR012C	0	539	0	2	0.415986206	0
YML052W	0	78	0	0	1	0
YHR030C	0	177	0	1	1	0
YBL026W	0	76	0	0	1	0
YKL148C	2	177	0.011	1	0.096061752	0
YPL201C	1	797	0.001	2	0.735020369	0
YBL025W	1	316	0.003	1	0.602200129	0
YPL200W	0	24	0	0	1	0
YIL104C	0	57	0	0	1	0
YML051W	1	171	0.006	0	0.393579829	0
YAR018C	0	32	0	0	1	0
YIL103W	0	135	0	0	1	0
YKL146W	3	227	0.013	1	0.030143461	1
YER008C	0	66	0	0	1	0
YER009W	0	73	0	0	1	0
YDL160C	1	288	0.003	1	0.568458722	0
YNL252C	1	81	0.012	0	0.212164176	0
YDL159W	0	46	0	0	1	0
YCR028C	0	118	0	0	1	0
YBL024W	0	58	0	0	1	0
YPL199C	0	266	0	1	1	0
YHR031C	0	41	0	0	1	0
YML050W	1	30	0.033	0	0.086208661	0
YPL198W	0	37	0	0	1	0
YER010C	0	102	0	0	1	0
YCR028C-A	0	172	0	1	1	0
YIL102C-A	0	126	0	0	1	0
YGL176C	2	882	0.002	3	1	0
YFR014C	2	128	0.016	0	0.055398511	0
YKL145W	0	54	0	0	1	0
YGL175C	0	42	0	0	1	0
YGL174W	0	84	0	0	1	0
YNL251C	0	285	0	1	1	0
YDL157C	0	51	0	0	1	0
YDL156W	1	152	0.007	0	0.359132212	0
YKL145W-A	2	740	0.003	2	1	0
YPL196W	1	77	0.013	0	0.202946415	0
YAR019C	0	33	0	0	1	0
YHR032W-A	4	1726	0.002	5	0.824193788	0
YLR015W	0	53	0	0	1	0
YER011W	1	336	0.003	1	0.62467326	0
YHR033W	0	23	0	0	1	0
YPL195W	0	54	0	0	1	0
YFR015C	0	89	0	0	1	0
YKL144C	0	88	0	0	1	0
YDL155W	3	1246	0.002	4	1	0
YKL143W	0	654	0	2	0.274042849	0
YIL101C	0	116	0	0	1	0
YCR030C	2	960	0.002	3	1	0
YLR016C	0	47	0	0	1	0
YLR017W	0	18	0	0	1	0
YBL023C	0	117	0	0	1	0
YER012W	0	115	0	0	1	0
YHR034C	0	43	0	0	1	0
YHR035W	2	1127	0.002	3	0.7782863	0
YCR031C	1	60	0.017	0	0.162552125	0
YML048W	0	45	0	0	1	0
YKL142W	0	97	0	0	1	0
YPL194W	0	50	0	0	1	0
YLR018C	0	90	0	0	1	0
YKL141W	0	323	0	1	1	0
YAR023C	2	877	0.002	3	1	0
YIL098C	6	85	0.071	0	3.25E-07	1
YLR019W	2	420	0.005	1	0.346666741	0
YJL128C	0	221	0	1	1	0
YHR036W	0	128	0	0	1	0
YIL097W	0	26	0	0	1	0
YGL172W	0	44	0	0	1	0
YKL140W	1	268	0.004	1	0.542618894	0
YFR016C	2	94	0.021	0	0.032121883	1
YNL249C	0	128	0	0	1	0
YBL022C	0	133	0	0	1	0
YPL193W	0	72	0	0	1	0
YOL080C	0	51	0	0	1	0
YML046W	1	88	0.011	0	0.228039436	0
YOL078W	0	49	0	0	1	0
YHR037W	0	64	0	0	1	0
YBL021C	2	430	0.005	1	0.357099906	0
YGL171W	0	38	0	0	1	0
YBL020W	1	116	0.009	0	0.288404728	0
YJL127C-B	6	2135	0.003	6	1	0
YER014W	0	54	0	0	1	0
YNL248C	0	73	0	0	1	0
YNL247W	0	33	0	0	1	0
YFR017C	2	976	0.002	3	1	0
YKL139W	1	195	0.005	1	0.434458066	0
YDL153C	0	83	0	0	1	0
YIL096C	0	38	0	0	1	0
YPL192C	0	212	0	1	1	0
YDL150W	1	172	0.006	1	0.395340666	0
YLR020C	0	131	0	0	1	0
YLR021W	1	69	0.014	0	0.184186015	0
YAR027W	0	99	0	0	1	0
YIL095W	0	169	0	0	1	0
YHR038W	0	85	0	0	1	0
YFR018C	2	122	0.016	0	0.050955028	0
YJL127C	0	81	0	0	1	0
YBL019W	1	70	0.014	0	0.186555008	0
YJL126W	1	856	0.001	2	0.528910805	0
YER015W	0	80	0	0	1	0
YPL191C	0	70	0	0	1	0
YAR028W	0	71	0	0	1	0
YDL149W	0	44	0	0	1	0
YLR022C	0	174	0	1	1	0
YKL138C-A	0	501	0	1	0.412570666	0
YOL077W-A	0	50	0	0	1	0
YNL246W	0	29	0	0	1	0
YKL138C	3	525	0.006	2	0.19940248	0
YKL137W	3	409	0.007	1	0.119509276	0
YGL169W	0	114	0	0	1	0
YAR029W	2	1312	0.002	4	0.600897474	0
YBL018C	0	70	0	0	1	0
YJL125C	0	58	0	0	1	0
YOL077C	1	81	0.012	0	0.212164176	0
YAR030C	0	4	0	0	1	0
YNL245C	0	20	0	0	1	0
YHR039C	0	123	0	0	1	0
YOL076W	0	31	0	0	1	0
YLR023C	1	843	0.001	2	0.528779229	0
YNL244C	1	269	0.004	1	0.543946892	0
YIL094C	0	73	0	0	1	0
YHR039C-A	0	66	0	0	1	0
YJL124C	5	633	0.008	2	0.040134402	1
YPL190C	0	119	0	0	1	0
YHR040W	2	203	0.01	1	0.12017509	0
YNL243W	0	67	0	0	1	0
YAR033W	0	264	0	1	1	0
YER016W	0	52	0	0	1	0
YPL189C-A	0	133	0	0	1	0
YKL135C	0	150	0	0	1	0
YIL093C	0	109	0	0	1	0
YIL092W	0	95	0	0	1	0
YPL189W	1	1046	0.001	3	0.383900775	0
YJL123C	6	868	0.007	3	0.044409916	1
YJL122W	2	473	0.004	1	0.401201212	0
YHR041C	3	497	0.006	1	0.179023643	0
YAR035W	1	709	0.001	2	0.729137285	0
YHR042W	0	78	0	0	1	0
YCR034W	0	54	0	0	1	0
YDL148C	0	61	0	0	1	0
YGL167C	2	413	0.005	1	0.339329831	0
YDL147W	1	72	0.014	0	0.191272371	0
YJL120W	0	699	0	2	0.278850345	0
YJL121C	1	456	0.002	1	1	0
YGL166W	0	40	0	0	1	0
YPL188W	0	25	0	0	1	0
YKL134C	1	54	0.019	0	0.147811676	0
YJL118W	1	255	0.004	1	0.524998799	0
YER017C	0	115	0	0	1	0
YML043C	0	243	0	1	1	0
YJL119C	1	448	0.002	1	1	0
YBL016W	1	79	0.013	0	0.207568701	0
YJL117W	1	90	0.011	0	0.232516172	0
YAR042W	0	36	0	0	1	0
YFR020W	2	972	0.002	3	1	0
YDL146W	1	196	0.005	1	0.436100182	0
YML042W	6	797	0.008	2	0.031542755	1
YER019W	0	394	0	1	0.635079818	0
YCR035C	1	323	0.003	1	0.610214835	0
YKL133C	0	13	0	0	1	0
YIL091C	0	55	0	0	1	0
YCR036W	0	52	0	0	1	0
YGL164C	0	65	0	0	1	0
YIL090W	0	177	0	1	1	0
YHR043C	0	138	0	0	1	0
YPL187W	3	682	0.004	2	0.456750295	0
YER018C	2	1593	0.001	5	0.344492064	0
YBL015W	1	169	0.006	0	0.390042755	0
YLR025W	0	83	0	0	1	0
YER019C-A	0	569	0	2	0.421124955	0
YFR021W	2	115	0.017	0	0.045943589	1
YOL073C	2	51	0.039	0	0.010535292	1
YOL072W	0	22	0	0	1	0
YHR044C	0	413	0	1	0.638035852	0
YKL132C	0	222	0	1	1	0
YJL116C	4	428	0.009	1	0.038474752	1
YER020W	0	323	0	1	1	0
YPL185W	2	432	0.005	1	0.359179329	0
YPL186C	4	140	0.029	0	0.00088503	1
YHR045W	2	144	0.014	0	0.067868729	0
YIL089W	1	70	0.014	0	0.186555008	0
YML041C	1	79	0.013	0	0.207568701	0
YKL130C	2	103	0.019	0	0.037812478	1
YJL115W	2	684	0.003	2	0.728203125	0
YOL071W	2	156	0.013	0	0.077764189	0
YGL163C	0	134	0	0	1	0
YLR026C	1	115	0.009	0	0.286332411	0
YFR022W	0	268	0	1	1	0
YER021W	0	74	0	0	1	0
YCR037C	0	44	0	0	1	0
YLR027C	0	28	0	0	1	0
YNL241C	3	427	0.007	1	0.131020089	0
YGL162W	2	708	0.003	2	1	0
YHR046C	0	121	0	0	1	0
YDL145C	1	305	0.003	1	0.589271261	0
YPL184C	4	673	0.006	2	0.136562547	0
YOL070C	0	28	0	0	1	0
YER022W	0	43	0	0	1	0
YOL069W	0	17	0	0	1	0
YPL183W-A	9	1054	0.009	3	0.004508249	1
YIL088C	0	73	0	0	1	0
YDL144C	0	53	0	0	1	0
YDL143W	1	40	0.025	0	0.112400173	0
YNL240C	1	316	0.003	1	0.602200129	0
YIL087C	1	243	0.004	1	0.508132073	0
YKL129C	0	68	0	0	1	0
YGL161C	0	109	0	0	1	0
YGL160W	1	137	0.007	0	0.330559615	0
YNL239W	1	379	0.003	1	1	0
YER023W	0	79	0	0	1	0
YHR047C	0	120	0	0	1	0
YLR028C	3	269	0.011	1	0.045743283	1
YBL014C	4	488	0.008	1	0.056782255	0
YKL128C	0	31	0	0	1	0
YOL068C	2	630	0.003	2	0.70702754	0
YIL085C	4	670	0.006	2	0.135020215	0
YNL238W	4	314	0.013	1	0.014502869	1
YOL067C	1	52	0.019	0	0.142840748	0
YPL183C	0	62	0	0	1	0
YLR029C	0	23	0	0	1	0
YDL142C	0	293	0	1	1	0
YGL159W	0	23	0	0	1	0
YDL141W	1	297	0.003	1	0.579605234	0
YIL084C	0	42	0	0	1	0
YPL181W	0	247	0	1	1	0
YFR024C-A	1	225	0.004	1	0.481702147	0
YBL011W	3	724	0.004	2	0.474096302	0
YKL127W	2	365	0.005	1	0.288446409	0
YML038C	1	273	0.004	1	0.549220433	0
YLR031W	0	112	0	0	1	0
YOL066C	2	336	0.006	1	0.25744111	0
YHR048W	0	96	0	0	1	0
YIL083C	1	340	0.003	1	0.629013149	0
YFR025C	1	72	0.014	0	0.191272371	0
YLR032W	0	21	0	0	1	0
YNL237W	0	55	0	0	1	0
YPL180W	0	54	0	0	1	0
YER025W	2	70	0.029	0	0.018845045	1
YJL112W	0	48	0	0	1	0
YML036W	1	656	0.002	2	1	0
YKL126W	0	208	0	1	1	0
YOL065C	0	59	0	0	1	0
YHR049W	1	42	0.024	0	0.117547674	0
YCR043C	1	60	0.017	0	0.162552125	0
YNL236W	0	49	0	0	1	0
YBL010C	0	68	0	0	1	0
YGL158W	0	388	0	1	0.634314264	0
YBL009W	0	53	0	0	1	0
YOL064C	1	92	0.011	0	0.236966941	0
YFR026C	2	1005	0.002	3	1	0
YFR027W	0	401	0	1	0.636077426	0
YHR050W	0	199	0	1	1	0
YJL111W	0	76	0	0	1	0
YCR044C	0	71	0	0	1	0
YHR049C-A	0	577	0	2	0.422822215	0
YPL179W	1	219	0.005	1	0.472580194	0
YKL125W	0	130	0	0	1	0
YAR053W	0	176	0	1	1	0
YER026C	0	91	0	0	1	0
YCR045W-A	4	1851	0.002	5	0.826663461	0
YLR033W	0	108	0	0	1	0
YML035C	1	206	0.005	1	0.452261312	0
YGL157W	1	131	0.008	0	0.318776936	0
YHR050W-A	2	579	0.003	2	0.687615836	0
YML034W	1	126	0.008	0	0.308799738	0
YBL008W	0	123	0	0	1	0
YHR051W	0	195	0	1	1	0
YFR028C	0	92	0	0	1	0
YNL234W	0	49	0	0	1	0
YER027C	0	173	0	1	1	0
YOL063C	0	73	0	0	1	0
YGL156W	0	81	0	0	1	0
YCR046C	1	226	0.004	1	0.483207056	0
YKL124W	0	107	0	0	1	0
YHR052W	0	66	0	0	1	0
YFR029W	0	100	0	0	1	0
YCR047C	0	127	0	0	1	0
YJL110C	0	98	0	0	1	0
YNL233W	0	185	0	1	1	0
YCR048W	0	54	0	0	1	0
YER028C	0	68	0	0	1	0
YOL062C	0	20	0	0	1	0
YKL123W	4	1131	0.004	3	0.577455605	0
YIL079C	0	222	0	1	1	0
YLR034C	0	217	0	1	1	0
YDL139C	0	409	0	1	0.637349311	0
YPL178W	1	78	0.013	0	0.205260919	0
YOL061W	0	68	0	0	1	0
YIL078W	0	50	0	0	1	0
YKL122C	1	341	0.003	1	0.630090255	0
YER029C	2	304	0.007	1	0.223298195	0
YFR030W	0	119	0	0	1	0
YDL138W	1	286	0.003	1	0.565941848	0
YER030W	2	88	0.023	0	0.028534963	1
YML032C	0	52	0	0	1	0
YCR051W	0	24	0	0	1	0
YGL155W	0	156	0	0	1	0
YKL121W	2	411	0.005	1	0.337228795	0
YPL177C	0	185	0	1	1	0
YML031W	0	73	0	0	1	0
YLR035C	0	24	0	0	1	0
YER031C	0	41	0	0	1	0
YNL232W	3	1194	0.003	3	1	0
YCR052W	1	123	0.008	0	0.3027434	0
YER032W	0	100	0	0	1	0
YGL154C	0	20	0	0	1	0
YOL060C	0	70	0	0	1	0
YGL153W	0	62	0	0	1	0
YBL007C	1	70	0.014	0	0.186555008	0
YML030W	2	1183	0.002	3	0.782115099	0
YIL077C	2	542	0.004	2	0.674285643	0
YDL137W	3	520	0.006	2	0.195722806	0
YIL076W	1	413	0.002	1	1	0
YCR053W	0	127	0	0	1	0
YBL006W-A	0	152	0	0	1	0
YOL059W	4	50	0.08	0	2.01E-05	1
YBL006C	0	315	0	1	1	0
YNL231C	1	197	0.005	1	0.437737528	0
YKL120W	0	173	0	1	1	0
YML029W	0	236	0	1	1	0
YHR056W-A	0	207	0	1	1	0
YBL005W	0	66	0	0	1	0
YGL151W	0	55	0	0	1	0
YDL136W	0	82	0	0	1	0
YPL176C	0	34	0	0	1	0
YPL175W	0	42	0	0	1	0
YNL230C	1	74	0.014	0	0.195962372	0
YHR057C	2	1039	0.002	3	0.775581075	0
YJL108C	1	1090	0.001	3	0.388270539	0
YOL058W	0	80	0	0	1	0
YKL119C	0	118	0	0	1	0
YDL135C	0	175	0	1	1	0
YHR058C	3	236	0.013	1	0.033204317	1
YHR059W	4	307	0.013	1	0.013472456	1
YCR054C	0	115	0	0	1	0
YML028W	4	1877	0.002	5	0.827684031	0
YKL117W	0	53	0	0	1	0
YNL229C	1	216	0.005	1	0.467959176	0
YNL228W	1	608	0.002	2	1	0
YHR060W	0	30	0	0	1	0
YIL075C	0	68	0	0	1	0
YOL057W	0	64	0	0	1	0
YDL134C	6	933	0.006	3	0.058693961	0
YJL106W	3	786	0.004	2	0.502491017	0
YML027W	3	638	0.005	2	0.440797323	0
YFR031C-A	1	351	0.003	1	1	0
YDL133C-A	2	151	0.013	0	0.073587937	0
YER034W	0	59	0	0	1	0
YLR036C	0	279	0	1	1	0
YNL226W	0	145	0	0	1	0
YDL133W	8	623	0.013	2	0.000615458	1
YNL227C	0	88	0	0	1	0
YHR061C	0	196	0	1	1	0
YIL074C	0	134	0	0	1	0
YER035W	2	782	0.003	2	1	0
YPL174C	0	135	0	0	1	0
YFR032C	0	291	0	1	1	0
YKL116C	0	230	0	1	1	0
YPL173W	0	66	0	0	1	0
YOL056W	0	125	0	0	1	0
YCR057C	0	95	0	0	1	0
YHR062C	1	127	0.008	0	0.310806802	0
YFR032C-A	4	527	0.008	2	0.070778502	0
YML026C	0	81	0	0	1	0
YCR059C	2	34	0.059	0	0.004976268	1
YCR060W	2	25	0.08	0	0.002820942	1
YNL225C	0	50	0	0	1	0
YKL114C	0	71	0	0	1	0
YLR037C	1	1552	0.001	5	0.147133185	0
YFR033C	0	920	0	3	0.122962959	0
YLR038C	0	526	0	2	0.414405602	0
YER036C	0	56	0	0	1	0
YHR063C	0	81	0	0	1	0
YML025C	1	52	0.019	0	0.142840748	0
YCR061W	1	73	0.014	0	0.193620782	0
YGL150C	4	565	0.007	2	0.085944947	0
YPL172C	0	138	0	0	1	0
YER037W	0	81	0	0	1	0
YML024W	0	42	0	0	1	0
YKL113C	0	62	0	0	1	0
YFR034C	0	35	0	0	1	0
YFR034W-A	0	462	0	1	0.648844285	0
YOL055C	1	273	0.004	1	0.549220433	0
YGL148W	0	140	0	0	1	0
YKL112W	2	470	0.004	1	0.39816907	0
YFR036W	1	577	0.002	2	1	0
YHR064C	0	61	0	0	1	0
YNL224C	0	236	0	1	1	0
YJL104W	1	407	0.002	1	1	0
YNL223W	0	30	0	0	1	0
YPL171C	1	515	0.002	1	1	0
YDL131W	0	109	0	0	1	0
YER038C	0	198	0	1	1	0
YPL170W	0	156	0	0	1	0
YCR063W	1	1156	0.001	3	0.275012855	0
YGL147C	4	1215	0.003	4	0.7851701	0
YER038W-A	0	72	0	0	1	0
YCR064C	1	123	0.008	0	0.3027434	0
YOL054W	1	102	0.01	0	0.258836527	0
YML023C	0	55	0	0	1	0
YML022W	0	63	0	0	1	0
YHR065C	0	66	0	0	1	0
YNL222W	0	86	0	0	1	0
YDL130W-A	0	76	0	0	1	0
YFR037C	0	38	0	0	1	0
YER039C	0	245	0	1	1	0
YCR065W	2	957	0.002	3	1	0
YHR066W	0	54	0	0	1	0
YLR041W	3	692	0.004	2	0.460711885	0
YFR038W	0	34	0	0	1	0
YER039C-A	0	26	0	0	1	0
YLR040C	0	294	0	1	1	0
YER040W	2	93	0.022	0	0.031512307	1
YGL146C	1	174	0.006	1	0.398847011	0
YDL130W	0	112	0	0	1	0
YIL071C	0	30	0	0	1	0
YOL053W	1	143	0.007	0	0.342138454	0
YKL110C	2	731	0.003	2	1	0
YGL145W	0	70	0	0	1	0
YLR042C	0	110	0	0	1	0
YML021C	0	28	0	0	1	0
YPL169C	0	51	0	0	1	0
YHR067W	5	1241	0.004	4	0.420395731	0
YJL103C	0	204	0	1	1	0
YDL129W	3	494	0.006	1	0.176874972	0
YIL070C	2	301	0.007	1	0.22011217	0
YML020W	0	188	0	1	1	0
YPL168W	1	153	0.007	0	0.360993094	0
YJL102W	1	42	0.024	0	0.117547674	0
YCR066W	0	73	0	0	1	0
YOL052C-A	0	45	0	0	1	0
YLR043C	0	60	0	0	1	0
YHR068W	0	85	0	0	1	0
YKL109W	0	368	0	1	0.632402038	0
YIL069C	2	231	0.009	1	0.147567083	0
YER041W	0	86	0	0	1	0
YDL128W	0	132	0	0	1	0
YML019W	0	48	0	0	1	0
YFR039C	0	143	0	0	1	0
YNL221C	0	58	0	0	1	0
YOL052C	1	155	0.006	0	0.36469866	0
YLR044C	2	208	0.01	1	0.124969469	0
YFR040W	0	311	0	1	1	0
YNL220W	1	135	0.007	0	0.32665488	0
YKL108W	1	303	0.003	1	0.586875797	0
YGL144C	2	48	0.042	0	0.009419523	1
YHR069C	0	30	0	0	1	0
YHR070W	0	62	0	0	1	0
YDL127W	0	64	0	0	1	0
YER042W	0	96	0	0	1	0
YIL068C	0	67	0	0	1	0
YBL003C	2	1265	0.002	4	0.597052119	0
YHR069C-A	0	804	0	2	0.183939084	0
YML018C	1	247	0.004	1	0.513819846	0
YKL107W	1	300	0.003	1	0.583256374	0
YGL143C	0	224	0	1	1	0
YCR067C	1	137	0.007	0	0.330559615	0
YBL002W	0	703	0	2	0.279466199	0
YJL101C	0	156	0	0	1	0
YER043C	1	105	0.01	0	0.26527432	0
YCR068W	1	153	0.007	0	0.360993094	0
YJL100W	0	343	0	1	1	0
YKL106C-A	0	58	0	0	1	0
YPL166W	0	41	0	0	1	0
YBL001C	5	340	0.015	1	0.003626484	1
YKL106W	0	100	0	0	1	0
YIL067C	0	59	0	0	1	0
YLR045C	0	115	0	0	1	0
YNL219C	1	181	0.006	1	0.410959838	0
YER044C	1	1416	0.001	4	0.205560655	0
YGL142C	0	65	0	0	1	0
YNL218W	1	206	0.005	1	0.452261312	0
YFR041C	0	45	0	0	1	0
YOL050C	1	667	0.001	2	1	0
YGL141W	0	61	0	0	1	0
YFR042W	0	48	0	0	1	0
YOL049W	0	79	0	0	1	0
YDL126C	0	65	0	0	1	0
YCR069W	3	1507	0.002	4	0.80764546	0
YHR072W	1	116	0.009	0	0.288404728	0
YPL165C	0	44	0	0	1	0
YHR071C-A	0	15	0	0	1	0
YDL125C	1	323	0.003	1	0.610214835	0
YFR043C	0	60	0	0	1	0
YDL124W	1	285	0.004	1	0.56467791	0
YLR046C	2	2164	0.001	6	0.105183641	0
YNL217W	1	818	0.001	2	0.737409836	0
YCR071C	0	53	0	0	1	0
YOL048C	0	100	0	0	1	0
YDL123W	0	691	0	2	0.277707693	0
YBR001C	0	150	0	0	1	0
YPL164C	1	49	0.02	0	0.135329924	0
YFR044C	3	414	0.007	1	0.122667997	0
YHR072W-A	0	86	0	0	1	0
YNL216W	0	120	0	0	1	0
YIL066C	7	1024	0.007	3	0.03303511	1
YER045C	0	300	0	1	1	0
YIL065C	0	488	0	1	0.412286337	0
YIL064W	4	909	0.004	3	0.345336477	0
YFR045W	0	19	0	0	1	0
YJL098W	1	708	0.001	2	0.729113978	0
YLR048W	2	302	0.007	1	0.221173772	0
YCR072C	0	56	0	0	1	0
YDL122W	2	248	0.008	1	0.164755272	0
YBR002C	0	25	0	0	1	0
YKL105C	0	174	0	1	1	0
YBR003W	5	1135	0.004	3	0.395949861	0
YHR073W-A	0	397	0	1	0.635493849	0
YML015C	0	63	0	0	1	0
YER046W	1	694	0.001	2	0.728902266	0
YML014W	0	47	0	0	1	0
YPL163C	5	1146	0.004	3	0.397999617	0
YIL063C	0	48	0	0	1	0
YPL162C	0	58	0	0	1	0
YML013W	0	29	0	0	1	0
YFR046C	0	20	0	0	1	0
YNL215W	0	94	0	0	1	0
YIL062C	0	38	0	0	1	0
YGL140C	0	187	0	1	1	0
YFR047C	0	35	0	0	1	0
YLR049C	4	239	0.017	1	0.005824437	1
YKL104C	0	202	0	1	1	0
YIL061C	0	30	0	0	1	0
YJL097W	0	101	0	0	1	0
YDL121C	0	74	0	0	1	0
YNL214W	1	233	0.004	1	0.493619755	0
YBR004C	3	1048	0.003	3	1	0
YGL139W	1	314	0.003	1	0.599880085	0
YBR005W	1	395	0.003	1	1	0
YDL120W	0	93	0	0	1	0
YHR073C-B	0	438	0	1	0.643031979	0
YML012W	4	1910	0.002	6	0.671008458	0
YFR048W	1	828	0.001	2	0.738662089	0
YHR074W	1	235	0.004	1	0.496556082	0
YLR050C	0	197	0	1	1	0
YJL096W	2	346	0.006	1	0.268138168	0
YCR073W-A	0	46	0	0	1	0
YPL160W	0	99	0	0	1	0
YLR051C	0	60	0	0	1	0
YBR006W	0	145	0	0	1	0
YOL044W	0	101	0	0	1	0
YNL213C	1	102	0.01	0	0.258836527	0
YLR052W	1	94	0.011	0	0.241391894	0
YML011C	0	53	0	0	1	0
YNL212W	2	92	0.022	0	0.03090739	1
YIL059C	2	548	0.004	2	0.676388779	0
YDL119C	0	172	0	1	1	0
YKL103C	3	497	0.006	1	0.179023643	0
YER048C	1	107	0.009	0	0.26953508	0
YKL102C	0	2	0	0	1	0
YLR053C	0	227	0	1	1	0
YIL057C	0	634	0	2	0.273240755	0
YFR049W	1	360	0.003	1	1	0
YDL117W	0	393	0	1	0.634946389	0
YCR075C	0	30	0	0	1	0
YCR075W-A	0	241	0	1	1	0
YOL043C	1	104	0.01	0	0.263134628	0
YHR075C	0	80	0	0	1	0
YOL042W	5	667	0.007	2	0.048160761	1
YGL137W	0	44	0	0	1	0
YFR050C	0	82	0	0	1	0
YIL056W	6	338	0.018	1	0.000574677	1
YCR076C	0	23	0	0	1	0
YNL211C	2	1418	0.001	4	0.454138338	0
YML009W-B	6	2204	0.003	6	1	0
YER048W-A	0	89	0	0	1	0
YHR076W	0	577	0	2	0.422822215	0
YBR007C	0	103	0	0	1	0
YDL116W	0	67	0	0	1	0
YML009C	1	786	0.001	2	0.733906113	0
YER049W	3	99	0.03	0	0.003395456	1
YPL159C	1	248	0.004	1	0.515231481	0
YFR051C	0	78	0	0	1	0
YNL209W	0	89	0	0	1	0
YFR052W	0	59	0	0	1	0
YCR077C	0	43	0	0	1	0
YOL041C	0	62	0	0	1	0
YCR079W	0	64	0	0	1	0
YML008C	1	275	0.004	1	0.551834286	0
YLR055C	0	56	0	0	1	0
YML007C-A	1	360	0.003	1	1	0
YOL040C	0	60	0	0	1	0
YML007W	1	188	0.005	1	0.42282855	0
YLR056W	3	211	0.014	1	0.025088494	1
YGL136C	1	145	0.007	0	0.345953381	0
YOL039W	1	1234	0.001	4	0.280119192	0
YPL158C	0	117	0	0	1	0
YNL208W	1	326	0.003	1	0.613600075	0
YER050C	0	67	0	0	1	0
YJL094C	0	48	0	0	1	0
YIL054W	5	665	0.008	2	0.047664306	1
YFR052C-A	4	1314	0.003	4	0.796347254	0
YGL135W	0	484	0	1	0.654911194	0
YER051W	0	15	0	0	1	0
YIL055C	5	841	0.006	2	0.102879785	0
YPL157W	1	255	0.004	1	0.524998799	0
YBR008C	1	727	0.001	2	0.729737182	0
YDL114W-A	2	764	0.003	2	1	0
YOL038C-A	5	1009	0.005	3	0.227634068	0
YIL053W	0	121	0	0	1	0
YFR053C	0	113	0	0	1	0
YDL115C	0	261	0	1	1	0
YLR057W	0	65	0	0	1	0
YOL038W	4	525	0.008	2	0.070021499	0
YNL207W	0	125	0	0	1	0
YKL100C	0	73	0	0	1	0
YGL134W	0	114	0	0	1	0
YBR009C	3	525	0.006	2	0.19940248	0
YHR077C	0	61	0	0	1	0
YBR010W	1	101	0.01	0	0.256678081	0
YHR078W	3	261	0.011	1	0.042516222	1
YKL099C	0	81	0	0	1	0
YOL036W	1	401	0.002	1	1	0
YKL098W	0	52	0	0	1	0
YPL156C	0	69	0	0	1	0
YIL052C	3	871	0.003	3	0.745177161	0
YOL037C	0	58	0	0	1	0
YJL092W	0	213	0	1	1	0
YBR011C	0	59	0	0	1	0
YER052C	1	153	0.007	0	0.360993094	0
YNL206C	0	37	0	0	1	0
YIL051C	1	215	0.005	1	0.466409855	0
YML006C	3	527	0.006	2	0.200878958	0
YDL113C	0	63	0	0	1	0
YCR082W	3	1505	0.002	4	0.807547981	0
YIL050W	1	289	0.003	1	0.56971168	0
YDL112W	1	54	0.019	0	0.147811676	0
YKL097C	0	103	0	0	1	0
YKL096W-A	1	86	0.012	0	0.223536582	0
YPL155C	0	80	0	0	1	0
YLR058C	1	116	0.009	0	0.288404728	0
YBR012C	0	998	0	3	0.128404672	0
YCR083W	0	35	0	0	1	0
YNL202W	0	78	0	0	1	0
YER053C	2	455	0.004	1	0.382902937	0
YOL034W	0	27	0	0	1	0
YFR054C	0	614	0	2	0.43227535	0
YIL049W	1	219	0.005	1	0.472580194	0
YML005W	0	190	0	1	1	0
YLR059C	0	258	0	1	1	0
YLR060W	0	53	0	0	1	0
YER053C-A	1	234	0.004	1	0.495090054	0
YKL096W	6	1832	0.003	5	0.66336823	0
YPL154C	0	276	0	1	1	0
YIL048W	2	304	0.007	1	0.223298195	0
YHR079C	0	256	0	1	1	0
YJL091C	0	17	0	0	1	0
YCR084C	0	227	0	1	1	0
YML004C	1	197	0.005	1	0.437737528	0
YLR061W	0	85	0	0	1	0
YKL094W	3	1034	0.003	3	1	0
YCR086W	2	298	0.007	1	0.216929937	0
YNL201C	0	263	0	1	1	0
YOL033W	0	63	0	0	1	0
YDL111C	1	69	0.014	0	0.184186015	0
YFR055W	3	541	0.006	2	0.211284329	0
YER054C	3	549	0.005	2	0.217281998	0
YPL153C	1	188	0.005	1	0.42282855	0
YNL200C	0	159	0	0	1	0
YML002W	1	793	0.001	2	0.734603901	0
YPL152W-A	0	31	0	0	1	0
YKL093W	0	89	0	0	1	0
YCR087C-A	2	418	0.005	1	0.344573201	0
YDL110C	2	787	0.003	2	1	0
YPL152W	0	63	0	0	1	0
YCR088W	1	416	0.002	1	1	0
YJL090C	0	60	0	0	1	0
YOL032W	1	122	0.008	0	0.300712848	0
YLR064W	3	1223	0.002	4	1	0
YER055C	1	144	0.007	0	0.344048691	0
YGL130W	0	80	0	0	1	0
YNL199C	0	139	0	0	1	0
YLR065C	0	61	0	0	1	0
YIL047C-A	2	2299	0.001	7	0.077168152	0
YHR080C	1	223	0.004	1	0.478679165	0
YLR066W	0	76	0	0	1	0
YML001W	0	251	0	1	1	0
YBR014C	0	179	0	1	1	0
YHR081W	0	288	0	1	1	0
YPL151C	2	479	0.004	1	0.407243559	0
YOL031C	0	216	0	1	1	0
YDL108W	0	340	0	1	1	0
YOL030W	3	274	0.011	1	0.047819969	1
YPL150W	2	413	0.005	1	0.339329831	0
YER056C	1	1230	0.001	4	0.279692871	0
YIL046W-A	0	497	0	1	0.412432528	0
YIL046W	0	76	0	0	1	0
YJL088W	1	52	0.019	0	0.142840748	0
YDL107W	0	71	0	0	1	0
YGL129C	0	89	0	0	1	0
YKL092C	0	87	0	0	1	0
YBR015C	3	882	0.003	3	0.746943952	0
YNL197C	1	370	0.003	1	1	0
YGL128C	0	54	0	0	1	0
YER056C-A	1	870	0.001	3	0.529319763	0
YBR016W	3	498	0.006	1	0.179741449	0
YKL091C	0	41	0	0	1	0
YLR067C	0	86	0	0	1	0
YGL127C	0	56	0	0	1	0
YLR068W	0	79	0	0	1	0
YOL029C	4	638	0.006	2	0.119025878	0
YER057C	1	412	0.002	1	1	0
YIL045W	0	109	0	0	1	0
YPL149W	0	77	0	0	1	0
YMR001C	2	359	0.006	1	0.282038133	0
YOL028C	0	221	0	1	1	0
YER058W	0	62	0	0	1	0
YKL090W	0	40	0	0	1	0
YDL106C	0	301	0	1	1	0
YMR002W	0	305	0	1	1	0
YDL105W	1	44	0.023	0	0.122665315	0
YHR082C	6	864	0.007	3	0.043609987	1
YGL125W	0	213	0	1	1	0
YJL087C	1	125	0.008	0	0.306786827	0
YER059W	1	182	0.005	1	0.412670199	0
YHR083W	0	21	0	0	1	0
YJL085W	0	89	0	0	1	0
YPL148C	1	137	0.007	0	0.330559615	0
YMR003W	0	228	0	1	1	0
YCR090C	0	419	0	1	0.639126484	0
YKL089W	0	29	0	0	1	0
YOL027C	0	69	0	0	1	0
YBR017C	1	529	0.002	2	1	0
YIL044C	0	87	0	0	1	0
YLR069C	0	52	0	0	1	0
YMR004W	0	102	0	0	1	0
YHR084W	2	336	0.006	1	0.25744111	0
YOL026C	0	39	0	0	1	0
YNL193W	0	53	0	0	1	0
YCR091W	0	74	0	0	1	0
YER060W	0	138	0	0	1	0
YDL104C	0	62	0	0	1	0
YIL043C	0	61	0	0	1	0
YOL025W	0	91	0	0	1	0
YKL088W	0	61	0	0	1	0
YBR018C	3	513	0.006	1	0.190599839	0
YMR005W	0	79	0	0	1	0
YIL042C	0	74	0	0	1	0
YNL192W	1	148	0.007	0	0.351634322	0
YIL041W	0	41	0	0	1	0
YER060W-A	0	223	0	1	1	0
YDL103C	0	73	0	0	1	0
YGL124C	0	36	0	0	1	0
YHR085W	0	51	0	0	1	0
YDL102W	0	81	0	0	1	0
YOL024W	0	18	0	0	1	0
YPL146C	0	100	0	0	1	0
YGL123W	2	295	0.007	1	0.213751808	0
YIL040W	0	126	0	0	1	0
YKL087C	0	316	0	1	1	0
YOL023W	1	182	0.005	1	0.412670199	0
YJL084C	0	141	0	0	1	0
YHR086W	3	232	0.013	1	0.031824705	1
YKL086W	0	116	0	0	1	0
YBR019C	0	36	0	0	1	0
YIL039W	1	213	0.005	1	0.463297662	0
YLR071C	0	44	0	0	1	0
YJL083W	2	504	0.004	1	0.661641108	0
YLR072W	0	66	0	0	1	0
YBR020W	0	113	0	0	1	0
YKL085W	3	422	0.007	1	0.127784352	0
YER061C	0	85	0	0	1	0
YMR006C	0	159	0	0	1	0
YCR092C	0	46	0	0	1	0
YPL145C	1	324	0.003	1	0.611346532	0
YMR007W	0	18	0	0	1	0
YNL191W	0	100	0	0	1	0
YPL144W	1	491	0.002	1	1	0
YKL084W	0	95	0	0	1	0
YGL122C	0	23	0	0	1	0
YER062C	0	157	0	0	1	0
YHR087W	0	350	0	1	0.631601655	0
YGL121C	0	126	0	0	1	0
YJL082W	1	118	0.008	0	0.292531324	0
YBR021W	1	1583	0.001	5	0.100694321	0
YHR088W	0	40	0	0	1	0
YOL022C	0	30	0	0	1	0
YER063W	4	407	0.01	1	0.033004355	1
YLR073C	0	118	0	0	1	0
YDL101C	0	55	0	0	1	0
YPL143W	0	59	0	0	1	0
YKL082C	1	83	0.012	0	0.216732995	0
YNL190W	3	283	0.011	1	0.051672459	0
YLR074C	0	332	0	1	1	0
YKL081W	2	261	0.008	1	0.178122321	0
YLR075W	0	309	0	1	1	0
YDL100C	0	56	0	0	1	0
YHR089C	0	77	0	0	1	0
YDL099W	0	68	0	0	1	0
YMR008C	5	874	0.006	3	0.115721072	0
YBR022W	7	1516	0.005	4	0.22363892	0
YLR077W	0	138	0	0	1	0
YGL120C	0	56	0	0	1	0
YMR009W	5	867	0.006	3	0.112935863	0
YNL189W	2	217	0.009	1	0.13371097	0
YER064C	0	90	0	0	1	0
YGL119W	0	286	0	1	1	0
YHR090C	0	195	0	1	1	0
YKL080W	0	129	0	0	1	0
YMR010W	2	269	0.007	1	0.186428522	0
YDL098C	0	89	0	0	1	0
YJL081C	0	66	0	0	1	0
YOL021C	0	53	0	0	1	0
YIL036W	0	168	0	0	1	0
YOL020W	0	147	0	0	1	0
YPL141C	0	244	0	1	1	0
YNL188W	1	137	0.007	0	0.330559615	0
YKL079W	0	123	0	0	1	0
YLR078C	3	719	0.004	2	0.471939178	0
YDL097C	0	58	0	0	1	0
YCR094W	0	63	0	0	1	0
YHR091C	0	84	0	0	1	0
YLR079W	2	156	0.013	0	0.077764189	0
YDL095W	0	80	0	0	1	0
YER065C	1	341	0.003	1	0.630090255	0
YLR080W	0	233	0	1	1	0
YNL187W	4	230	0.017	1	0.005106863	1
YBR023C	0	144	0	0	1	0
YMR011W	0	512	0	1	0.41317568	0
YGL117W	0	111	0	0	1	0
YKL078W	0	46	0	0	1	0
YHR092C	1	345	0.003	1	1	0
YOL019W	0	155	0	0	1	0
YIL035C	0	171	0	0	1	0
YPL140C	1	233	0.004	1	0.493619755	0
YCR095C	1	57	0.018	0	0.155214057	0
YJL080C	2	212	0.009	1	0.128837415	0
YBR024W	4	339	0.012	1	0.018583222	1
YNL186W	0	234	0	1	1	0
YCR095W-A	0	163	0	0	1	0
YGL116W	1	215	0.005	1	0.466409855	0
YDL093W	0	79	0	0	1	0
YIL034C	4	508	0.008	1	0.063757187	0
YLR081W	0	273	0	1	1	0
YER066W	1	1441	0.001	4	0.141095324	0
YJL079C	4	284	0.014	1	0.010419159	1
YPL139C	1	56	0.018	0	0.15275377	0
YMR012W	0	128	0	0	1	0
YKL077W	0	113	0	0	1	0
YIL033C	1	297	0.003	1	0.579605234	0
YBR025C	0	103	0	0	1	0
YGL115W	0	150	0	0	1	0
YER067W	1	326	0.003	1	0.613600075	0
YOL018C	1	148	0.007	0	0.351634322	0
YPL138C	0	204	0	1	1	0
YOL017W	0	121	0	0	1	0
YIL031W	3	170	0.018	0	0.014409049	1
YHR094C	0	631	0	2	0.273195766	0
YNL185C	0	103	0	0	1	0
YDL092W	0	42	0	0	1	0
YER068W	0	120	0	0	1	0
YGL114W	0	252	0	1	1	0
YLR082C	0	85	0	0	1	0
YCR097W	0	44	0	0	1	0
YKL076C	6	1039	0.006	3	0.134993714	0
YJL077W-B	5	2449	0.002	7	0.571508616	0
YJL078C	0	106	0	0	1	0
YBR026C	0	83	0	0	1	0
YJL077W-A	4	657	0.006	2	0.128420286	0
YDL091C	0	94	0	0	1	0
YJL076W	0	37	0	0	1	0
YER069W	2	75	0.027	0	0.021368577	1
YIL030W-A	0	643	0	2	0.273494776	0
YNL183C	2	197	0.01	1	0.114484432	0
YGL113W	0	95	0	0	1	0
YBR028C	0	194	0	1	1	0
YOL016C	0	107	0	0	1	0
YKL074C	0	24	0	0	1	0
YLR083C	0	187	0	1	1	0
YPL136W	2	504	0.004	1	0.661641108	0
YKL073W	0	77	0	0	1	0
YDL090C	2	493	0.004	1	0.658237774	0
YMR013C-A	0	99	0	0	1	0
YPL137C	1	73	0.014	0	0.193620782	0
YMR013C	0	56	0	0	1	0
YDL089W	2	323	0.006	1	0.243545091	0
YOL015W	2	667	0.003	2	0.721507667	0
YPL135W	3	585	0.005	2	0.244667546	0
YNL182C	0	509	0	1	0.412978435	0
YBR029C	0	348	0	1	0.631570995	0
YPL135C-A	1	257	0.004	1	0.527753133	0
YBR030W	1	280	0.004	1	0.558302789	0
YMR013W-A	1	805	0.001	2	0.735891061	0
YNL181W	0	107	0	0	1	0
YHR097C	0	123	0	0	1	0
YCR098C	0	238	0	1	1	0
YMR014W	0	61	0	0	1	0
YER070W	0	78	0	0	1	0
YPL134C	1	760	0.001	2	0.731676628	0
YKL072W	1	238	0.004	1	0.500928672	0
YOL014W	0	221	0	1	1	0
YGL112C	0	72	0	0	1	0
YGL111W	0	53	0	0	1	0
YIL030C	0	65	0	0	1	0
YDL088C	3	137	0.022	0	0.008158854	1
YBR031W	0	60	0	0	1	0
YNL180C	2	265	0.008	1	0.182268415	0
YDL087C	0	289	0	1	1	0
YIL029C	1	120	0.008	0	0.296633984	0
YPL133C	0	172	0	1	1	0
YDL086W	1	194	0.005	1	0.432811168	0
YCR099C	0	218	0	1	1	0
YBR032W	0	242	0	1	1	0
YPL132W	2	230	0.009	1	0.146567764	0
YBR033W	0	124	0	0	1	0
YLR085C	0	49	0	0	1	0
YHR098C	0	100	0	0	1	0
YIL028W	0	558	0	2	0.419009828	0
YDL086C-A	0	170	0	0	1	0
YER071C	4	899	0.004	3	0.341049311	0
YMR015C	0	196	0	1	1	0
YNL178W	0	48	0	0	1	0
YDL085C-A	9	4125	0.002	12	0.469144438	0
YER072W	2	350	0.006	1	0.272416564	0
YPL131W	0	76	0	0	1	0
YJL073W	2	125	0.016	0	0.053160119	0
YOL013C	1	158	0.006	0	0.370216749	0
[truncated: 4,120 more rows]
