# Supplementary material for: Multilevel Gene Expression Changes in Lineages Containing Adaptive Copy Number Variants
Source: Mol Biol Evol. 2025 Jan 23;42(2):msaf005. doi: 10.1093/molbev/msaf005 (PMC11789944; doi:10.1093/molbev/msaf005)
Supplement: msaf005_Supplementary_Data [file msaf005_supplementary_data.zip › ST1_chemostat_gene_relative_copy_number.tsv.txt]

Gene	DGY1657	DGY1726	DGY1735	DGY1741	DGY1743
YAL001C	1	1	1	1	1
YAL002W	1	1	1	1	1
YAL003W	1	1	1	1	1
YAL005C	1	1	1	1	1
YAL007C	1	1	1	1	1
YAL008W	1	1	1	1	1
YAL009W	1	1	1	1	1
YAL010C	1	1	1	1	1
YAL011W	1	1	1	1	1
YAL012W	1	1	1	1	1
YAL013W	1	1	1	1	1
YAL014C	1	1	1	1	1
YAL015C	1	1	1	1	1
YAL016W	1	1	1	1	1
YAL017W	1	1	1	1	1
YAL018C	1	1	1	1	1
YAL019W	1	1	1	1	1
YAL020C	1	1	1	1	1
YAL021C	1	1	1	1	1
YAL022C	1	1	1	1	1
YAL023C	1	1	1	1	1
YAL024C	1	1	1	1	1
YAL025C	1	1	1	1	1
YAL026C	1	1	1	1	1
YAL027W	1	1	1	1	1
YAL028W	1	1	1	1	1
YAL029C	1	1	1	1	1
YAL030W	1	1	1	1	1
YAL031C	1	1	1	1	1
YAL032C	1	1	1	1	1
YAL033W	1	1	1	1	1
YAL034C	1	1	1	1	1
YAL034W-A	1	1	1	1	1
YAL035W	1	1	1	1	1
YAL036C	1	1	1	1	1
YAL037C-A	1	1	1	1	1
YAL037W	1	1	1	1	1
YAL038W	1	1	1	1	1
YAL039C	1	1	1	1	1
YAL040C	1	1	1	1	1
YAL041W	1	1	1	1	1
YAL042W	1	1	1	1	1
YAL043C	1	1	1	1	1
YAL044C	1	1	1	1	1
YAL044W-A	1	1	1	1	1
YAL046C	1	1	1	1	1
YAL047C	1	1	1	1	1
YAL048C	1	1	1	1	1
YAL049C	1	1	1	1	1
YAL051W	1	1	1	1	1
YAL053W	1	1	1	1	1
YAL054C	1	1	1	1	1
YAL055W	1	1	1	1	1
YAL056W	1	1	1	1	1
YAL058W	1	1	1	1	1
YAL059W	1	1	1	1	1
YAL060W	1	1	1	1	1
YAL061W	1	1	1	1	1
YAL062W	1	1	1	1	1
YAL063C	1	1	1	1	1
YAL063C-A	1	1	1	1	1
YAL064C-A	1	1	1	1	1
YAL064W	1	1	1	1	1
YAL064W-B	1	1	1	1	1
YAL065C	1	1	1	1	1
YAL067C	1	1	1	1	1
YAL067W-A	1	1	1	1	1
YAL068C	1	1	1	1	1
YAR002C-A	1	1	1	1	1
YAR002W	1	1	1	1	1
YAR003W	1	1	1	1	1
YAR007C	1	1	1	1	1
YAR008W	1	1	1	1	1
YAR009C	1	1	1	1	1
YAR010C	1	1	1	1	1
YAR014C	1	1	1	1	1
YAR015W	1	1	1	1	1
YAR018C	1	1	1	1	1
YAR019C	1	1	1	1	1
YAR020C	1	1	1	1	1
YAR023C	1	1	1	1	1
YAR027W	1	1	1	1	1
YAR028W	1	1	1	1	1
YAR029W	1	1	1	1	1
YAR031W	1	1	1	1	1
YAR033W	1	1	1	1	1
YAR035C-A	1	1	1	1	1
YAR035W	1	1	1	1	1
YAR042W	1	1	1	1	1
YAR050W	1	1	1	1	1
YAR061W	1	1	1	1	1
YAR064W	1	1	1	1	1
YAR066W	1	1	1	1	1
YAR068W	1	1	1	1	1
YAR071W	1	1	1	1	1
YBL001C	1	1	1	1	1
YBL002W	1	1	1	1	1
YBL003C	1	1	1	1	1
YBL004W	1	1	1	1	1
YBL005W	1	1	1	1	1
YBL005W-A	1	1	1	1	1
YBL005W-B	1	1	1	1	1
YBL006C	1	1	1	1	1
YBL007C	1	1	1	1	1
YBL008W	1	1	1	1	1
YBL008W-A	1	1	1	1	1
YBL009W	1	1	1	1	1
YBL010C	1	1	1	1	1
YBL011W	1	1	1	1	1
YBL013W	1	1	1	1	1
YBL014C	1	1	1	1	1
YBL015W	1	1	1	1	1
YBL016W	1	1	1	1	1
YBL017C	1	1	1	1	1
YBL018C	1	1	1	1	1
YBL019W	1	1	1	1	1
YBL020W	1	1	1	1	1
YBL021C	1	1	1	1	1
YBL022C	1	1	1	1	1
YBL023C	1	1	1	1	1
YBL024W	1	1	1	1	1
YBL025W	1	1	1	1	1
YBL026W	1	1	1	1	1
YBL027W	1	1	1	1	1
YBL028C	1	1	1	1	1
YBL029C-A	1	1	1	1	1
YBL029W	1	1	1	1	1
YBL030C	1	1	1	1	1
YBL031W	1	1	1	1	1
YBL032W	1	1	1	1	1
YBL033C	1	1	1	1	1
YBL034C	1	1	1	1	1
YBL035C	1	1	1	1	1
YBL036C	1	1	1	1	1
YBL037W	1	1	1	1	1
YBL038W	1	1	1	1	1
YBL039C	1	1	1	1	1
YBL039W-B	1	1	1	1	1
YBL040C	1	1	1	1	1
YBL041W	1	1	1	1	1
YBL042C	1	1	1	1	1
YBL043W	1	1	1	1	1
YBL044W	1	1	1	1	1
YBL045C	1	1	1	1	1
YBL046W	1	1	1	1	1
YBL047C	1	1	1	1	1
YBL049W	1	1	1	1	1
YBL050W	1	1	1	1	1
YBL051C	1	1	1	1	1
YBL052C	1	1	1	1	1
YBL054W	1	1	1	1	1
YBL055C	1	1	1	1	1
YBL056W	1	1	1	1	1
YBL057C	1	1	1	1	1
YBL058W	1	1	1	1	1
YBL059C-A	1	1	1	1	1
YBL059W	1	1	1	1	1
YBL060W	1	1	1	1	1
YBL061C	1	1	1	1	1
YBL063W	1	1	1	1	1
YBL064C	1	1	1	1	1
YBL066C	1	1	1	1	1
YBL067C	1	1	1	1	1
YBL068W	1	1	1	1	1
YBL069W	1	1	1	1	1
YBL071C-B	1	1	1	1	1
YBL071W-A	1	1	1	1	1
YBL072C	1	1	1	1	1
YBL074C	1	1	1	1	1
YBL075C	1	1	1	1	1
YBL076C	1	1	1	1	1
YBL078C	1	1	1	1	1
YBL079W	1	1	1	1	1
YBL080C	1	1	1	1	1
YBL081W	1	1	1	1	1
YBL082C	1	1	1	1	1
YBL084C	1	1	1	1	1
YBL085W	1	1	1	1	1
YBL086C	1	1	1	1	1
YBL087C	1	1	1	1	1
YBL088C	1	1	1	1	1
YBL089W	1	1	1	1	1
YBL090W	1	1	1	1	1
YBL091C	1	1	1	1	1
YBL091C-A	1	1	1	1	1
YBL092W	1	1	1	1	1
YBL093C	1	1	1	1	1
YBL095W	1	1	1	1	1
YBL097W	1	1	1	1	1
YBL098W	1	1	1	1	1
YBL099W	1	1	1	1	1
YBL100W-A	1	1	1	1	1
YBL100W-B	1	1	1	1	1
YBL100W-C	1	1	1	1	1
YBL101C	1	1	1	1	1
YBL102W	1	1	1	1	1
YBL103C	1	1	1	1	1
YBL104C	1	1	1	1	1
YBL105C	1	1	1	1	1
YBL106C	1	1	1	1	1
YBL107C	1	1	1	1	1
YBL108C-A	1	1	1	1	1
YBL111C	1	1	1	1	1
YBL112C	1	1	1	1	1
YBL113C	1	1	1	1	1
YBR001C	1	1	1	1	1
YBR002C	1	1	1	1	1
YBR003W	1	1	1	1	1
YBR004C	1	1	1	1	1
YBR005W	1	1	1	1	1
YBR006W	1	1	1	1	1
YBR007C	1	1	1	1	1
YBR008C	1	1	1	1	1
YBR009C	1	1	1	1	1
YBR010W	1	1	1	1	1
YBR011C	1	1	1	1	1
YBR012W-A	1	1	1	1	1
YBR012W-B	1	1	1	1	1
YBR013C	1	1	1	1	1
YBR014C	1	1	1	1	1
YBR015C	1	1	1	1	1
YBR016W	1	1	1	1	1
YBR017C	1	1	1	1	1
YBR018C	1	1	1	1	1
YBR019C	1	1	1	1	1
YBR020W	1	1	1	1	1
YBR021W	1	1	1	1	1
YBR022W	1	1	1	1	1
YBR023C	1	1	1	1	1
YBR024W	1	1	1	1	1
YBR025C	1	1	1	1	1
YBR026C	1	1	1	1	1
YBR028C	1	1	1	1	1
YBR029C	1	1	1	1	1
YBR030W	1	1	1	1	1
YBR031W	1	1	1	1	1
YBR033W	1	1	1	1	1
YBR034C	1	1	1	1	1
YBR035C	1	1	1	1	1
YBR036C	1	1	1	1	1
YBR037C	1	1	1	1	1
YBR038W	1	1	1	1	1
YBR039W	1	1	1	1	1
YBR040W	1	1	1	1	1
YBR041W	1	1	1	1	1
YBR042C	1	1	1	1	1
YBR043C	1	1	1	1	1
YBR044C	1	1	1	1	1
YBR045C	1	1	1	1	1
YBR046C	1	1	1	1	1
YBR047W	1	1	1	1	1
YBR048W	1	1	1	1	1
YBR049C	1	1	1	1	1
YBR050C	1	1	1	1	1
YBR052C	1	1	1	1	1
YBR053C	1	1	1	1	1
YBR054W	1	1	1	1	1
YBR055C	1	1	1	1	1
YBR056W	1	1	1	1	1
YBR056W-A	1	1	1	1	1
YBR057C	1	1	1	1	1
YBR058C	1	1	1	1	1
YBR058C-A	1	1	1	1	1
YBR059C	1	1	1	1	1
YBR060C	1	1	1	1	1
YBR061C	1	1	1	1	1
YBR062C	1	1	1	1	1
YBR063C	1	1	1	1	1
YBR065C	1	1	1	1	1
YBR066C	1	1	1	1	1
YBR067C	1	1	1	1	1
YBR068C	1	1	1	1	1
YBR069C	1	1	1	1	1
YBR070C	1	1	1	1	1
YBR071W	1	1	1	1	1
YBR072C-A	1	1	1	1	1
YBR072W	1	1	1	1	1
YBR073W	1	1	1	1	1
YBR074W	1	1	1	1	1
YBR076W	1	1	1	1	1
YBR077C	1	1	1	1	1
YBR078W	1	1	1	1	1
YBR079C	1	1	1	1	1
YBR080C	1	1	1	1	1
YBR081C	1	1	1	1	1
YBR082C	1	1	1	1	1
YBR083W	1	1	1	1	1
YBR084C-A	1	1	1	1	1
YBR084W	1	1	1	1	1
YBR085C-A	1	1	1	1	1
YBR085W	1	1	1	1	1
YBR086C	1	1	1	1	1
YBR087W	1	1	1	1	1
YBR088C	1	1	1	1	1
YBR089C-A	1	1	1	1	1
YBR090C	1	1	1	1	1
YBR091C	1	1	1	1	1
YBR092C	1	1	1	1	1
YBR093C	1	1	1	1	1
YBR094W	1	1	1	1	1
YBR095C	1	1	1	1	1
YBR096W	1	1	1	1	1
YBR097W	1	1	1	1	1
YBR098W	1	1	1	1	1
YBR101C	1	1	1	1	1
YBR102C	1	1	1	1	1
YBR103W	1	1	1	1	1
YBR104W	1	1	1	1	1
YBR105C	1	1	1	1	1
YBR106W	1	1	1	1	1
YBR107C	1	1	1	1	1
YBR108W	1	1	1	1	1
YBR109C	1	1	1	1	1
YBR110W	1	1	1	1	1
YBR111C	1	1	1	1	1
YBR111W-A	1	1	1	1	1
YBR112C	1	1	1	1	1
YBR114W	1	1	1	1	1
YBR115C	1	1	1	1	1
YBR117C	1	1	1	1	1
YBR118W	1	1	1	1	1
YBR119W	1	1	1	1	1
YBR120C	1	1	1	1	1
YBR121C	1	1	1	1	1
YBR122C	1	1	1	1	1
YBR123C	1	1	1	1	1
YBR125C	1	1	1	1	1
YBR126C	1	1	1	1	1
YBR126W-A	1	1	1	1	1
YBR127C	1	1	1	1	1
YBR128C	1	1	1	1	1
YBR129C	1	1	1	1	1
YBR130C	1	1	1	1	1
YBR131W	1	1	1	1	1
YBR132C	1	1	1	1	1
YBR133C	1	1	1	1	1
YBR135W	1	1	1	1	1
YBR136W	1	1	1	1	1
YBR137W	1	1	1	1	1
YBR138C	1	1	1	1	1
YBR139W	1	1	1	1	1
YBR140C	1	1	1	1	1
YBR141C	1	1	1	1	1
YBR142W	1	1	1	1	1
YBR143C	1	1	1	1	1
YBR145W	1	1	1	1	1
YBR146W	1	1	1	1	1
YBR147W	1	1	1	1	1
YBR148W	1	1	1	1	1
YBR149W	1	1	1	1	1
YBR150C	1	1	1	1	1
YBR151W	1	1	1	1	1
YBR152W	1	1	1	1	1
YBR153W	1	1	1	1	1
YBR154C	1	1	1	1	1
YBR155W	1	1	1	1	1
YBR156C	1	1	1	1	1
YBR157C	1	1	1	1	1
YBR158W	1	1	1	1	1
YBR159W	1	1	1	1	1
YBR160W	1	1	1	1	1
YBR161W	1	1	1	1	1
YBR162C	1	1	1	1	1
YBR162W-A	1	1	1	1	1
YBR163W	1	1	1	1	1
YBR164C	1	1	1	1	1
YBR165W	1	1	1	1	1
YBR166C	1	1	1	1	1
YBR167C	1	1	1	1	1
YBR168W	1	1	1	1	1
YBR169C	1	1	1	1	1
YBR170C	1	1	1	1	1
YBR171W	1	1	1	1	1
YBR172C	1	1	1	1	1
YBR173C	1	1	1	1	1
YBR175W	1	1	1	1	1
YBR176W	1	1	1	1	1
YBR177C	1	1	1	1	1
YBR179C	1	1	1	1	1
YBR180W	1	1	1	1	1
YBR181C	1	1	1	1	1
YBR182C	1	1	1	1	1
YBR182C-A	1	1	1	1	1
YBR183W	1	1	1	1	1
YBR184W	1	1	1	1	1
YBR185C	1	1	1	1	1
YBR186W	1	1	1	1	1
YBR187W	1	1	1	1	1
YBR188C	1	1	1	1	1
YBR189W	1	1	1	1	1
YBR191W	1	1	1	1	1
YBR192W	1	1	1	1	1
YBR193C	1	1	1	1	1
YBR194W	1	1	1	1	1
YBR195C	1	1	1	1	1
YBR196C	1	1	1	1	1
YBR196C-A	1	1	1	1	1
YBR196C-B	1	1	1	1	1
YBR197C	1	1	1	1	1
YBR198C	1	1	1	1	1
YBR199W	1	1	1	1	1
YBR200W	1	1	1	1	1
YBR200W-A	1	1	1	1	1
YBR201C-A	1	1	1	1	1
YBR201W	1	1	1	1	1
YBR202W	1	1	1	1	1
YBR203W	1	1	1	1	1
YBR204C	1	1	1	1	1
YBR205W	1	1	1	1	1
YBR207W	1	1	1	1	1
YBR208C	1	1	1	1	1
YBR210W	1	1	1	1	1
YBR211C	1	1	1	1	1
YBR212W	1	1	1	1	1
YBR213W	1	1	1	1	1
YBR214W	1	1	1	1	1
YBR215W	1	1	1	1	1
YBR216C	1	1	1	1	1
YBR217W	1	1	1	1	1
YBR218C	1	1	1	1	1
YBR219C	1	1	1	1	1
YBR220C	1	1	1	1	1
YBR221C	1	1	1	1	1
YBR221W-A	1	1	1	1	1
YBR222C	1	1	1	1	1
YBR223C	1	1	1	1	1
YBR225W	1	1	1	1	1
YBR227C	1	1	1	1	1
YBR228W	1	1	1	1	1
YBR229C	1	1	1	1	1
YBR230C	1	1	1	1	1
YBR230W-A	1	1	1	1	1
YBR231C	1	1	1	1	1
YBR233W	1	1	1	1	1
YBR233W-A	1	1	1	1	1
YBR234C	1	1	1	1	1
YBR235W	1	1	1	1	1
YBR236C	1	1	1	1	1
YBR237W	1	1	1	1	1
YBR238C	1	1	1	1	1
YBR239C	1	1	1	1	1
YBR240C	1	1	1	1	1
YBR241C	1	1	1	1	1
YBR242W	1	1	1	1	1
YBR243C	1	1	1	1	1
YBR244W	1	1	1	1	1
YBR245C	1	1	1	1	1
YBR246W	1	1	1	1	1
YBR247C	1	1	1	1	1
YBR248C	1	1	1	1	1
YBR249C	1	1	1	1	1
YBR250W	1	1	1	1	1
YBR251W	1	1	1	1	1
YBR252W	1	1	1	1	1
YBR253W	1	1	1	1	1
YBR254C	1	1	1	1	1
YBR255C-A	1	1	1	1	1
YBR255W	1	1	1	1	1
YBR256C	1	1	1	1	1
YBR257W	1	1	1	1	1
YBR258C	1	1	1	1	1
YBR259W	1	1	1	1	1
YBR260C	1	1	1	1	1
YBR261C	1	1	1	1	1
YBR262C	1	1	1	1	1
YBR263W	1	1	1	1	1
YBR264C	1	1	1	1	1
YBR265W	1	1	1	1	1
YBR267W	1	1	1	1	1
YBR268W	1	1	1	1	1
YBR269C	1	1	1	1	1
YBR270C	1	1	1	1	1
YBR271W	1	1	1	1	1
YBR272C	1	1	1	1	1
YBR273C	1	1	1	1	1
YBR274W	1	1	1	1	1
YBR275C	1	1	1	1	1
YBR276C	1	1	1	1	1
YBR278W	1	1	1	1	1
YBR279W	1	1	1	1	1
YBR280C	1	1	1	1	1
YBR281C	1	1	1	1	1
YBR282W	1	1	1	1	1
YBR283C	1	1	1	1	1
YBR284W	1	1	1	1	1
YBR285W	1	1	1	1	1
YBR286W	1	1	1	1	1
YBR287W	1	1	1	1	1
YBR288C	1	1	1	1	1
YBR289W	1	1	1	1	1
YBR290W	1	1	1	1	1
YBR291C	1	1	1	1	1
YBR293W	1	1	1	1	1
YBR294W	1	1	1	1	1
YBR295W	1	1	1	1	1
YBR296C	1	1	1	1	1
YBR296C-A	1	1	1	1	1
YBR297W	1	1	1	1	1
YBR298C	1	1	1	1	1
YBR298C-A	1	1	1	1	1
YBR299W	1	1	1	1	1
YBR301W	1	1	1	1	1
YBR302C	1	1	1	1	1
YCL001W	1	1	1	1	1
YCL001W-A	1	1	1	1	1
YCL001W-B	1	1	1	1	1
YCL002C	1	1	1	1	1
YCL004W	1	1	1	1	1
YCL005W	1	1	1	1	1
YCL005W-A	1	1	1	1	1
YCL008C	1	1	1	1	1
YCL009C	1	1	1	1	1
YCL010C	1	1	1	1	1
YCL011C	1	1	1	1	1
YCL012C	1	1	1	1	1
YCL014W	1	1	1	1	1
YCL016C	1	1	1	1	1
YCL017C	1	1	1	1	1
YCL018W	1	1	1	1	1
YCL019W	1	1	1	1	1
YCL020W	1	1	1	1	1
YCL021W-A	1	1	1	1	1
YCL024W	1	1	1	1	1
YCL025C	1	1	1	1	1
YCL026C-A	1	1	1	1	1
YCL026C-B	1	1	1	1	1
YCL027W	1	1	1	1	1
YCL028W	1	1	1	1	1
YCL029C	1	1	1	1	1
YCL030C	1	1	1	1	1
YCL031C	1	1	1	1	1
YCL032W	1	1	1	1	1
YCL033C	1	1	1	1	1
YCL034W	1	1	1	1	1
YCL035C	1	1	1	1	1
YCL036W	1	1	1	1	1
YCL037C	1	1	1	1	1
YCL038C	1	1	1	1	1
YCL039W	1	1	1	1	1
YCL040W	1	1	1	1	1
YCL042W	1	1	1	1	1
YCL043C	1	1	1	1	1
YCL044C	1	1	1	1	1
YCL045C	1	1	1	1	1
YCL047C	1	1	1	1	1
YCL048W	1	1	1	1	1
YCL048W-A	1	1	1	1	1
YCL049C	1	1	1	1	1
YCL050C	1	1	1	1	1
YCL051W	1	1	1	1	1
YCL052C	1	1	1	1	1
YCL054W	1	1	1	1	1
YCL054W-A	1	1	1	1	1
YCL055W	1	1	1	1	1
YCL056C	1	1	1	1	1
YCL057C-A	1	1	1	1	1
YCL057W	1	1	1	1	1
YCL058C	1	1	1	1	1
YCL058W-A	1	1	1	1	1
YCL059C	1	1	1	1	1
YCL061C	1	1	1	1	1
YCL063W	1	1	1	1	1
YCL064C	1	1	1	1	1
YCL066W	1	1	1	1	1
YCL067C	1	1	1	1	1
YCL068C	1	1	1	1	1
YCL069W	1	1	1	1	1
YCL073C	1	1	1	1	1
YCL074W	1	1	1	1	1
YCL075W	1	1	1	1	1
YCR002C	1	1	1	1	1
YCR003W	1	1	1	1	1
YCR004C	1	1	1	1	1
YCR005C	1	1	1	1	1
YCR007C	1	1	1	1	1
YCR008W	1	1	1	1	1
YCR009C	1	1	1	1	1
YCR010C	1	1	1	1	1
YCR011C	1	1	1	1	1
YCR012W	1	1	1	1	1
YCR014C	1	1	1	1	1
YCR015C	1	1	1	1	1
YCR016W	1	1	1	1	1
YCR017C	1	1	1	1	1
YCR018C	1	1	1	1	1
YCR019W	1	1	1	1	1
YCR020C	1	1	1	1	1
YCR020C-A	1	1	1	1	1
YCR020W-B	1	1	1	1	1
YCR021C	1	1	1	1	1
YCR023C	1	1	1	1	1
YCR024C	1	1	1	1	1
YCR024C-A	1	1	1	1	1
YCR024C-B	1	1	1	1	1
YCR026C	1	1	1	1	1
YCR027C	1	1	1	1	1
YCR028C	1	1	1	1	1
YCR028C-A	1	1	1	1	1
YCR030C	1	1	1	1	1
YCR031C	1	1	1	1	1
YCR032W	1	1	1	1	1
YCR033W	1	1	1	1	1
YCR034W	1	1	1	1	1
YCR035C	1	1	1	1	1
YCR036W	1	1	1	1	1
YCR037C	1	1	1	1	1
YCR038C	1	1	1	1	1
YCR039C	1	1	1	1	1
YCR040W	1	1	1	1	1
YCR042C	1	1	1	1	1
YCR043C	1	1	1	1	1
YCR044C	1	1	1	1	1
YCR045C	1	1	1	1	1
YCR046C	1	1	1	1	1
YCR047C	1	1	1	1	1
YCR048W	1	1	1	1	1
YCR050C	1	1	1	1	1
YCR051W	1	1	1	1	1
YCR052W	1	1	1	1	1
YCR053W	1	1	1	1	1
YCR054C	1	1	1	1	1
YCR057C	1	1	1	1	1
YCR059C	1	1	1	1	1
YCR060W	1	1	1	1	1
YCR061W	1	1	1	1	1
YCR063W	1	1	1	1	1
YCR065W	1	1	1	1	1
YCR066W	1	1	1	1	1
YCR067C	1	1	1	1	1
YCR068W	1	1	1	1	1
YCR069W	1	1	1	1	1
YCR071C	1	1	1	1	1
YCR072C	1	1	1	1	1
YCR073C	1	1	1	1	1
YCR073W-A	1	1	1	1	1
YCR075C	1	1	1	1	1
YCR075W-A	1	1	1	1	1
YCR076C	1	1	1	1	1
YCR077C	1	1	1	1	1
YCR079W	1	1	1	1	1
YCR081W	1	1	1	1	1
YCR082W	1	1	1	1	1
YCR083W	1	1	1	1	1
YCR084C	1	1	1	1	1
YCR086W	1	1	1	1	1
YCR087C-A	1	1	1	1	1
YCR088W	1	1	1	1	1
YCR089W	1	1	1	1	1
YCR090C	1	1	1	1	1
YCR091W	1	1	1	1	1
YCR092C	1	1	1	1	1
YCR093W	1	1	1	1	1
YCR094W	1	1	1	1	1
YCR095C	1	1	1	1	1
YCR095W-A	1	1	1	1	1
YCR096C	1	1	1	1	1
YCR097W	1	1	1	1	1
YCR098C	1	1	1	1	1
YCR099C	1	1	1	1	1
YCR100C	1	1	1	1	1
YCR101C	1	1	1	1	1
YCR102C	1	1	1	1	1
YCR104W	1	1	1	1	1
YCR105W	1	1	1	1	1
YCR106W	1	1	1	1	1
YCR107W	1	1	1	1	1
YCR108C	1	1	1	1	1
YDL001W	1	1	1	1	1
YDL002C	1	1	1	1	1
YDL003W	1	1	1	1	1
YDL004W	1	1	1	1	1
YDL005C	1	1	1	1	1
YDL006W	1	1	1	1	1
YDL007C-A	1	1	1	1	1
YDL007W	1	1	1	1	1
YDL008W	1	1	1	1	1
YDL009C	1	1	1	1	1
YDL010W	1	1	1	1	1
YDL012C	1	1	1	1	1
YDL013W	1	1	1	1	1
YDL014W	1	1	1	1	1
YDL015C	1	1	1	1	1
YDL017W	1	1	1	1	1
YDL018C	1	1	1	1	1
YDL019C	1	1	1	1	1
YDL020C	1	1	1	1	1
YDL021W	1	1	1	1	1
YDL022C-A	1	1	1	1	1
YDL022W	1	1	1	1	1
YDL024C	1	1	1	1	1
YDL025C	1	1	1	1	1
YDL027C	1	1	1	1	1
YDL028C	1	1	1	1	1
YDL029W	1	1	1	1	1
YDL030W	1	1	1	1	1
YDL031W	1	1	1	1	1
YDL033C	1	1	1	1	1
YDL035C	1	1	1	1	1
YDL036C	1	1	1	1	1
YDL037C	1	1	1	1	1
YDL039C	1	1	1	1	1
YDL040C	1	1	1	1	1
YDL042C	1	1	1	1	1
YDL043C	1	1	1	1	1
YDL044C	1	1	1	1	1
YDL045C	1	1	1	1	1
YDL045W-A	1	1	1	1	1
YDL046W	1	1	1	1	1
YDL047W	1	1	1	1	1
YDL048C	1	1	1	1	1
YDL049C	1	1	1	1	1
YDL051W	1	1	1	1	1
YDL052C	1	1	1	1	1
YDL053C	1	1	1	1	1
YDL054C	1	1	1	1	1
YDL055C	1	1	1	1	1
YDL056W	1	1	1	1	1
YDL057W	1	1	1	1	1
YDL058W	1	1	1	1	1
YDL059C	1	1	1	1	1
YDL060W	1	1	1	1	1
YDL061C	1	1	1	1	1
YDL063C	1	1	1	1	1
YDL064W	1	1	1	1	1
YDL065C	1	1	1	1	1
YDL066W	1	1	1	1	1
YDL067C	1	1	1	1	1
YDL069C	1	1	1	1	1
YDL070W	1	1	1	1	1
YDL072C	1	1	1	1	1
YDL073W	1	1	1	1	1
YDL074C	1	1	1	1	1
YDL075W	1	1	1	1	1
YDL076C	1	1	1	1	1
YDL077C	1	1	1	1	1
YDL078C	1	1	1	1	1
YDL079C	1	1	1	1	1
YDL080C	1	1	1	1	1
YDL081C	1	1	1	1	1
YDL082W	1	1	1	1	1
YDL083C	1	1	1	1	1
YDL084W	1	1	1	1	1
YDL085C-A	1	1	1	1	1
YDL085W	1	1	1	1	1
YDL086W	1	1	1	1	1
YDL087C	1	1	1	1	1
YDL088C	1	1	1	1	1
YDL089W	1	1	1	1	1
YDL090C	1	1	1	1	1
YDL091C	1	1	1	1	1
YDL092W	1	1	1	1	1
YDL093W	1	1	1	1	1
YDL095W	1	1	1	1	1
YDL097C	1	1	1	1	1
YDL098C	1	1	1	1	1
YDL099W	1	1	1	1	1
YDL100C	1	1	1	1	1
YDL101C	1	1	1	1	1
YDL102W	1	1	1	1	1
YDL103C	1	1	1	1	1
YDL104C	1	1	1	1	1
YDL105W	1	1	1	1	1
YDL106C	1	1	1	1	1
YDL107W	1	1	1	1	1
YDL108W	1	1	1	1	1
YDL109C	1	1	1	1	1
YDL110C	1	1	1	1	1
YDL111C	1	1	1	1	1
YDL112W	1	1	1	1	1
YDL113C	1	1	1	1	1
YDL114W	1	1	1	1	1
YDL115C	1	1	1	1	1
YDL116W	1	1	1	1	1
YDL117W	1	1	1	1	1
YDL119C	1	1	1	1	1
YDL120W	1	1	1	1	1
YDL121C	1	1	1	1	1
YDL122W	1	1	1	1	1
YDL123W	1	1	1	1	1
YDL124W	1	1	1	1	1
YDL125C	1	1	1	1	1
YDL126C	1	1	1	1	1
YDL127W	1	1	1	1	1
YDL128W	1	1	1	1	1
YDL129W	1	1	1	1	1
YDL130W	1	1	1	1	1
YDL130W-A	1	1	1	1	1
YDL131W	1	1	1	1	1
YDL132W	1	1	1	1	1
YDL133C-A	1	1	1	1	1
YDL133W	1	1	1	1	1
YDL134C	1	1	1	1	1
YDL135C	1	1	1	1	1
YDL136W	1	1	1	1	1
YDL137W	1	1	1	1	1
YDL138W	1	1	1	1	1
YDL139C	1	1	1	1	1
YDL140C	1	1	1	1	1
YDL141W	1	1	1	1	1
YDL142C	1	1	1	1	1
YDL143W	1	1	1	1	1
YDL144C	1	1	1	1	1
YDL145C	1	1	1	1	1
YDL146W	1	1	1	1	1
YDL147W	1	1	1	1	1
YDL148C	1	1	1	1	1
YDL149W	1	1	1	1	1
YDL150W	1	1	1	1	1
YDL153C	1	1	1	1	1
YDL154W	1	1	1	1	1
YDL155W	1	1	1	1	1
YDL156W	1	1	1	1	1
YDL157C	1	1	1	1	1
YDL159W	1	1	1	1	1
YDL159W-A	1	1	1	1	1
YDL160C	1	1	1	1	1
YDL160C-A	1	1	1	1	1
YDL161W	1	1	1	1	1
YDL164C	1	1	1	1	1
YDL165W	1	1	1	1	1
YDL166C	1	1	1	1	1
YDL167C	1	1	1	1	1
YDL168W	1	1	1	1	1
YDL169C	1	1	1	1	1
YDL170W	1	1	1	1	1
YDL171C	1	1	1	1	1
YDL173W	1	1	1	1	1
YDL174C	1	1	1	1	1
YDL175C	1	1	1	1	1
YDL176W	1	1	1	1	1
YDL177C	1	1	1	1	1
YDL178W	1	1	1	1	1
YDL179W	1	1	1	1	1
YDL180W	1	1	1	1	1
YDL181W	1	1	1	1	1
YDL182W	1	1	1	1	1
YDL183C	1	1	1	1	1
YDL184C	1	1	1	1	1
YDL185W	1	1	1	1	1
YDL186W	1	1	1	1	1
YDL188C	1	1	1	1	1
YDL189W	1	1	1	1	1
YDL190C	1	1	1	1	1
YDL191W	1	1	1	1	1
YDL192W	1	1	1	1	1
YDL193W	1	1	1	1	1
YDL194W	1	1	1	1	1
YDL195W	1	1	1	1	1
YDL197C	1	1	1	1	1
YDL198C	1	1	1	1	1
YDL199C	1	1	1	1	1
YDL200C	1	1	1	1	1
YDL201W	1	1	1	1	1
YDL202W	1	1	1	1	1
YDL203C	1	1	1	1	1
YDL204W	1	1	1	1	1
YDL205C	1	1	1	1	1
YDL206W	1	1	1	1	1
YDL207W	1	1	1	1	1
YDL208W	1	1	1	1	1
YDL209C	1	1	1	1	1
YDL210W	1	1	1	1	1
YDL211C	1	1	1	1	1
YDL212W	1	1	1	1	1
YDL213C	1	1	1	1	1
YDL214C	1	1	1	1	1
YDL215C	1	1	1	1	1
YDL216C	1	1	1	1	1
YDL217C	1	1	1	1	1
YDL218W	1	1	1	1	1
YDL219W	1	1	1	1	1
YDL220C	1	1	1	1	1
YDL222C	1	1	1	1	1
YDL223C	1	1	1	1	1
YDL224C	1	1	1	1	1
YDL225W	1	1	1	1	1
YDL226C	1	1	1	1	1
YDL227C	1	1	1	1	1
YDL229W	1	1	1	1	1
YDL230W	1	1	1	1	1
YDL231C	1	1	1	1	1
YDL232W	1	1	1	1	1
YDL233W	1	1	1	1	1
YDL234C	1	1	1	1	1
YDL235C	1	1	1	1	1
YDL236W	1	1	1	1	1
YDL237W	1	1	1	1	1
YDL238C	1	1	1	1	1
YDL239C	1	1	1	1	1
YDL240W	1	1	1	1	1
YDL241W	1	1	1	1	1
YDL243C	1	1	1	1	1
YDL244W	1	1	1	1	1
YDL245C	1	1	1	1	1
YDL246C	1	1	1	1	1
YDL247W	1	1	1	1	1
YDL248W	1	1	1	1	1
YDR001C	1	1	1	1	1
YDR002W	1	1	1	1	1
YDR003W	1	1	1	1	1
YDR003W-A	1	1	1	1	1
YDR004W	1	1	1	1	1
YDR005C	1	1	1	1	1
YDR006C	1	1	1	1	1
YDR007W	1	1	1	1	1
YDR009W	1	1	1	1	1
YDR011W	1	1	1	1	1
YDR012W	1	1	1	1	1
YDR013W	1	1	1	1	1
YDR014W	1	1	1	1	1
YDR014W-A	1	1	1	1	1
YDR016C	1	1	1	1	1
YDR017C	1	1	1	1	1
YDR018C	1	1	1	1	1
YDR019C	1	1	1	1	1
YDR020C	1	1	1	1	1
YDR021W	1	1	1	1	1
YDR022C	1	1	1	1	1
YDR023W	1	1	1	1	1
YDR025W	1	1	1	1	1
YDR026C	1	1	1	1	1
YDR027C	1	1	1	1	1
YDR028C	1	1	1	1	1
YDR030C	1	1	1	1	1
YDR031W	1	1	1	1	1
YDR032C	1	1	1	1	1
YDR033W	1	1	1	1	1
YDR034C	1	1	1	1	1
YDR034C-A	1	1	1	1	1
YDR034C-C	1	1	1	1	1
YDR034C-D	1	1	1	1	1
YDR034W-B	1	1	1	1	1
YDR035W	1	1	1	1	1
YDR036C	1	1	1	1	1
YDR037W	1	1	1	1	1
YDR038C	1	1	1	1	1
YDR039C	1	1	1	1	1
YDR040C	1	1	1	1	1
YDR041W	1	1	1	1	1
YDR042C	1	1	1	1	1
YDR043C	1	1	1	1	1
YDR044W	1	1	1	1	1
YDR045C	1	1	1	1	1
YDR046C	1	1	1	1	1
YDR047W	1	1	1	1	1
YDR049W	1	1	1	1	1
YDR050C	1	1	1	1	1
YDR051C	1	1	1	1	1
YDR052C	1	1	1	1	1
YDR054C	1	1	1	1	1
YDR055W	1	1	1	1	1
YDR056C	1	1	1	1	1
YDR057W	1	1	1	1	1
YDR058C	1	1	1	1	1
YDR059C	1	1	1	1	1
YDR060W	1	1	1	1	1
YDR061W	1	1	1	1	1
YDR062W	1	1	1	1	1
YDR063W	1	1	1	1	1
YDR064W	1	1	1	1	1
YDR065W	1	1	1	1	1
YDR066C	1	1	1	1	1
YDR067C	1	1	1	1	1
YDR068W	1	1	1	1	1
YDR069C	1	1	1	1	1
YDR070C	1	1	1	1	1
YDR071C	1	1	1	1	1
YDR072C	1	1	1	1	1
YDR073W	1	1	1	1	1
YDR074W	1	1	1	1	1
YDR075W	1	1	1	1	1
YDR076W	1	1	1	1	1
YDR077W	1	1	1	1	1
YDR078C	1	1	1	1	1
YDR079C-A	1	1	1	1	1
YDR079W	1	1	1	1	1
YDR080W	1	1	1	1	1
YDR081C	1	1	1	1	1
YDR082W	1	1	1	1	1
YDR083W	1	1	1	1	1
YDR084C	1	1	1	1	1
YDR085C	1	1	1	1	1
YDR086C	1	1	1	1	1
YDR087C	1	1	1	1	1
YDR088C	1	1	1	1	1
YDR089W	1	1	1	1	1
YDR090C	1	1	1	1	1
YDR091C	1	1	1	1	1
YDR092W	1	1	1	1	1
YDR093W	1	1	1	1	1
YDR096W	1	1	1	1	1
YDR097C	1	1	1	1	1
YDR098C	1	1	1	1	1
YDR098C-A	1	1	1	1	1
YDR098C-B	1	1	1	1	1
YDR099W	1	1	1	1	1
YDR100W	1	1	1	1	1
YDR101C	1	1	1	1	1
YDR103W	1	1	1	1	1
YDR104C	1	1	1	1	1
YDR105C	1	1	1	1	1
YDR106W	1	1	1	1	1
YDR107C	1	1	1	1	1
YDR108W	1	1	1	1	1
YDR109C	1	1	1	1	1
YDR110W	1	1	1	1	1
YDR111C	1	1	1	1	1
YDR113C	1	1	1	1	1
YDR114C	1	1	1	1	1
YDR115W	1	1	1	1	1
YDR116C	1	1	1	1	1
YDR117C	1	1	1	1	1
YDR118W	1	1	1	1	1
YDR119W	1	1	1	1	1
YDR119W-A	1	1	1	1	1
YDR120C	1	1	1	1	1
YDR121W	1	1	1	1	1
YDR122W	1	1	1	1	1
YDR123C	1	1	1	1	1
YDR124W	1	1	1	1	1
YDR125C	1	1	1	1	1
YDR126W	1	1	1	1	1
YDR127W	1	1	1	1	1
YDR128W	1	1	1	1	1
YDR129C	1	1	1	1	1
YDR130C	1	1	1	1	1
YDR131C	1	1	1	1	1
YDR132C	1	1	1	1	1
YDR134C	1	1	1	1	1
YDR135C	1	1	1	1	1
YDR137W	1	1	1	1	1
YDR138W	1	1	1	1	1
YDR139C	1	1	1	1	1
YDR140W	1	1	1	1	1
YDR141C	1	1	1	1	1
YDR142C	1	1	1	1	1
YDR143C	1	1	1	1	1
YDR144C	1	1	1	1	1
YDR145W	1	1	1	1	1
YDR146C	1	1	1	1	1
YDR147W	1	1	1	1	1
YDR148C	1	1	1	1	1
YDR150W	1	1	1	1	1
YDR151C	1	1	1	1	1
YDR152W	1	1	1	1	1
YDR153C	1	1	1	1	1
YDR155C	1	1	1	1	1
YDR156W	1	1	1	1	1
YDR158W	1	1	1	1	1
YDR159W	1	1	1	1	1
YDR160W	1	1	1	1	1
YDR161W	1	1	1	1	1
YDR162C	1	1	1	1	1
YDR163W	1	1	1	1	1
YDR164C	1	1	1	1	1
YDR165W	1	1	1	1	1
YDR166C	1	1	1	1	1
YDR167W	1	1	1	1	1
YDR168W	1	1	1	1	1
YDR169C	1	1	1	1	1
YDR169C-A	1	1	1	1	1
YDR170C	1	1	1	1	1
YDR170W-A	1	1	1	1	1
YDR171W	1	1	1	1	1
YDR172W	1	1	1	1	1
YDR173C	1	1	1	1	1
YDR174W	1	1	1	1	1
YDR175C	1	1	1	1	1
YDR176W	1	1	1	1	1
YDR177W	1	1	1	1	1
YDR178W	1	1	1	1	1
YDR179C	1	1	1	1	1
YDR179W-A	1	1	1	1	1
YDR180W	1	1	1	1	1
YDR181C	1	1	1	1	1
YDR182W	1	1	1	1	1
YDR182W-A	1	1	1	1	1
YDR183W	1	1	1	1	1
YDR184C	1	1	1	1	1
YDR185C	1	1	1	1	1
YDR186C	1	1	1	1	1
YDR188W	1	1	1	1	1
YDR189W	1	1	1	1	1
YDR190C	1	1	1	1	1
YDR191W	1	1	1	1	1
YDR192C	1	1	1	1	1
YDR194C	1	1	1	1	1
YDR194W-A	1	1	1	1	1
YDR195W	1	1	1	1	1
YDR196C	1	1	1	1	1
YDR197W	1	1	1	1	1
YDR198C	1	1	1	1	1
YDR200C	1	1	1	1	1
YDR201W	1	1	1	1	1
YDR202C	1	1	1	1	1
YDR204W	1	1	1	1	1
YDR205W	1	1	1	1	1
YDR206W	1	1	1	1	1
YDR207C	1	1	1	1	1
YDR208W	1	1	1	1	1
YDR210C-C	1	1	1	1	1
YDR210C-D	1	1	1	1	1
YDR210W	1	1	1	1	1
YDR210W-A	1	1	1	1	1
YDR210W-B	1	1	1	1	1
YDR211W	1	1	1	1	1
YDR212W	1	1	1	1	1
YDR213W	1	1	1	1	1
YDR214W	1	1	1	1	1
YDR216W	1	1	1	1	1
YDR217C	1	1	1	1	1
YDR218C	1	1	1	1	1
YDR219C	1	1	1	1	1
YDR221W	1	1	1	1	1
YDR222W	1	1	1	1	1
YDR223W	1	1	1	1	1
YDR224C	1	1	1	1	1
YDR225W	1	1	1	1	1
YDR226W	1	1	1	1	1
YDR227W	1	1	1	1	1
YDR228C	1	1	1	1	1
YDR229W	1	1	1	1	1
YDR231C	1	1	1	1	1
YDR232W	1	1	1	1	1
YDR233C	1	1	1	1	1
YDR234W	1	1	1	1	1
YDR235W	1	1	1	1	1
YDR236C	1	1	1	1	1
YDR237W	1	1	1	1	1
YDR238C	1	1	1	1	1
YDR239C	1	1	1	1	1
YDR240C	1	1	1	1	1
YDR242W	1	1	1	1	1
YDR243C	1	1	1	1	1
YDR244W	1	1	1	1	1
YDR245W	1	1	1	1	1
YDR246W	1	1	1	1	1
YDR246W-A	1	1	1	1	1
YDR247W	1	1	1	1	1
YDR248C	1	1	1	1	1
YDR249C	1	1	1	1	1
YDR251W	1	1	1	1	1
YDR252W	1	1	1	1	1
YDR253C	1	1	1	1	1
YDR254W	1	1	1	1	1
YDR255C	1	1	1	1	1
YDR256C	1	1	1	1	1
YDR257C	1	1	1	1	1
YDR258C	1	1	1	1	1
YDR259C	1	1	1	1	1
YDR260C	1	1	1	1	1
YDR261C	1	1	1	1	1
YDR261C-C	1	1	1	1	1
YDR261C-D	1	1	1	1	1
YDR261W-A	1	1	1	1	1
YDR261W-B	1	1	1	1	1
YDR262W	1	1	1	1	1
YDR263C	1	1	1	1	1
YDR264C	1	1	1	1	1
YDR265W	1	1	1	1	1
YDR266C	1	1	1	1	1
YDR267C	1	1	1	1	1
YDR268W	1	1	1	1	1
YDR270W	1	1	1	1	1
YDR272W	1	1	1	1	1
YDR273W	1	1	1	1	1
YDR275W	1	1	1	1	1
YDR276C	1	1	1	1	1
YDR277C	1	1	1	1	1
YDR279W	1	1	1	1	1
YDR280W	1	1	1	1	1
YDR281C	1	1	1	1	1
YDR282C	1	1	1	1	1
YDR283C	1	1	1	1	1
YDR284C	1	1	1	1	1
YDR285W	1	1	1	1	1
YDR286C	1	1	1	1	1
YDR287W	1	1	1	1	1
YDR288W	1	1	1	1	1
YDR289C	1	1	1	1	1
YDR291W	1	1	1	1	1
YDR292C	1	1	1	1	1
YDR293C	1	1	1	1	1
YDR294C	1	1	1	1	1
YDR295C	1	1	1	1	1
YDR296W	1	1	1	1	1
YDR297W	1	1	1	1	1
YDR298C	1	1	1	1	1
YDR299W	1	1	1	1	1
YDR300C	1	1	1	1	1
YDR301W	1	1	1	1	1
YDR302W	1	1	1	1	1
YDR303C	1	1	1	1	1
YDR304C	1	1	1	1	1
YDR305C	1	1	1	1	1
YDR306C	1	1	1	1	1
YDR307W	1	1	1	1	1
YDR308C	1	1	1	1	1
YDR309C	1	1	1	1	1
YDR310C	1	1	1	1	1
YDR311W	1	1	1	1	1
YDR312W	1	1	1	1	1
YDR313C	1	1	1	1	1
YDR314C	1	1	1	1	1
YDR315C	1	1	1	1	1
YDR316W	1	1	1	1	1
YDR316W-A	1	1	1	1	1
YDR316W-B	1	1	1	1	1
YDR317W	1	1	1	1	1
YDR318W	1	1	1	1	1
YDR319C	1	1	1	1	1
YDR320C	1	1	1	1	1
YDR320C-A	1	1	1	1	1
YDR321W	1	1	1	1	1
YDR322C-A	1	1	1	1	1
YDR322W	1	1	1	1	1
YDR323C	1	1	1	1	1
YDR324C	1	1	1	1	1
YDR325W	1	1	1	1	1
YDR326C	1	1	1	1	1
YDR328C	1	1	1	1	1
YDR329C	1	1	1	1	1
YDR330W	1	1	1	1	1
YDR331W	1	1	1	1	1
YDR332W	1	1	1	1	1
YDR333C	1	1	1	1	1
YDR334W	1	1	1	1	1
YDR335W	1	1	1	1	1
YDR336W	1	1	1	1	1
YDR337W	1	1	1	1	1
YDR338C	1	1	1	1	1
YDR339C	1	1	1	1	1
YDR341C	1	1	1	1	1
YDR342C	1	1	1	1	1
YDR343C	1	1	1	1	1
YDR345C	1	1	1	1	1
YDR346C	1	1	1	1	1
YDR347W	1	1	1	1	1
YDR348C	1	1	1	1	1
YDR349C	1	1	1	1	1
YDR350C	1	1	1	1	1
YDR351W	1	1	1	1	1
YDR352W	1	1	1	1	1
YDR353W	1	1	1	1	1
YDR354W	1	1	1	1	1
YDR356W	1	1	1	1	1
YDR357C	1	1	1	1	1
YDR358W	1	1	1	1	1
YDR359C	1	1	1	1	1
YDR361C	1	1	1	1	1
YDR362C	1	1	1	1	1
YDR363W	1	1	1	1	1
YDR363W-A	1	1	1	1	1
YDR364C	1	1	1	1	1
YDR365C	1	1	1	1	1
YDR365W-A	1	1	1	1	1
YDR365W-B	1	1	1	1	1
YDR366C	1	1	1	1	1
YDR367W	1	1	1	1	1
YDR368W	1	1	1	1	1
YDR369C	1	1	1	1	1
YDR370C	1	1	1	1	1
YDR371W	1	1	1	1	1
YDR372C	1	1	1	1	1
YDR373W	1	1	1	1	1
YDR374C	1	1	1	1	1
YDR374W-A	1	1	1	1	1
YDR375C	1	1	1	1	1
YDR376W	1	1	1	1	1
YDR377W	1	1	1	1	1
YDR378C	1	1	1	1	1
YDR379C-A	1	1	1	1	1
YDR379W	1	1	1	1	1
YDR380W	1	1	1	1	1
YDR381C-A	1	1	1	1	1
YDR381W	1	1	1	1	1
YDR382W	1	1	1	1	1
YDR383C	1	1	1	1	1
YDR384C	1	1	1	1	1
YDR385W	1	1	1	1	1
YDR386W	1	1	1	1	1
YDR387C	1	1	1	1	1
YDR388W	1	1	1	1	1
YDR389W	1	1	1	1	1
YDR390C	1	1	1	1	1
YDR391C	1	1	1	1	1
YDR392W	1	1	1	1	1
YDR393W	1	1	1	1	1
YDR394W	1	1	1	1	1
YDR395W	1	1	1	1	1
YDR397C	1	1	1	1	1
YDR398W	1	1	1	1	1
YDR399W	1	1	1	1	1
YDR400W	1	1	1	1	1
YDR402C	1	1	1	1	1
YDR403W	1	1	1	1	1
YDR404C	1	1	1	1	1
YDR405W	1	1	1	1	1
YDR406W	1	1	1	1	1
YDR407C	1	1	1	1	1
YDR408C	1	1	1	1	1
YDR409W	1	1	1	1	1
YDR410C	1	1	1	1	1
YDR411C	1	1	1	1	1
YDR412W	1	1	1	1	1
YDR414C	1	1	1	1	1
YDR415C	1	1	1	1	1
YDR416W	1	1	1	1	1
YDR418W	1	1	1	1	1
YDR419W	1	1	1	1	1
YDR420W	1	1	1	1	1
YDR421W	1	1	1	1	1
YDR422C	1	1	1	1	1
YDR423C	1	1	1	1	1
YDR424C	1	1	1	1	1
YDR425W	1	1	1	1	1
YDR427W	1	1	1	1	1
YDR428C	1	1	1	1	1
YDR429C	1	1	1	1	1
YDR430C	1	1	1	1	1
YDR432W	1	1	1	1	1
YDR434W	1	1	1	1	1
YDR435C	1	1	1	1	1
YDR436W	1	1	1	1	1
YDR437W	1	1	1	1	1
YDR438W	1	1	1	1	1
YDR439W	1	1	1	1	1
YDR440W	1	1	1	1	1
YDR441C	1	1	1	1	1
YDR443C	1	1	1	1	1
YDR444W	1	1	1	1	1
YDR446W	1	1	1	1	1
YDR447C	1	1	1	1	1
YDR448W	1	1	1	1	1
YDR449C	1	1	1	1	1
YDR450W	1	1	1	1	1
YDR451C	1	1	1	1	1
YDR452W	1	1	1	1	1
YDR453C	1	1	1	1	1
YDR454C	1	1	1	1	1
YDR456W	1	1	1	1	1
YDR457W	1	1	1	1	1
YDR458C	1	1	1	1	1
YDR459C	1	1	1	1	1
YDR460W	1	1	1	1	1
YDR461C-A	1	1	1	1	1
YDR461W	1	1	1	1	1
YDR462W	1	1	1	1	1
YDR463W	1	1	1	1	1
YDR464W	1	1	1	1	1
YDR465C	1	1	1	1	1
YDR466W	1	1	1	1	1
YDR468C	1	1	1	1	1
YDR469W	1	1	1	1	1
YDR470C	1	1	1	1	1
YDR471W	1	1	1	1	1
YDR472W	1	1	1	1	1
YDR473C	1	1	1	1	1
YDR475C	1	1	1	1	1
YDR476C	1	1	1	1	1
YDR477W	1	1	1	1	1
YDR478W	1	1	1	1	1
YDR479C	1	1	1	1	1
YDR480W	1	1	1	1	1
YDR481C	1	1	1	1	1
YDR482C	1	1	1	1	1
YDR483W	1	1	1	1	1
YDR484W	1	1	1	1	1
YDR485C	1	1	1	1	1
YDR486C	1	1	1	1	1
YDR487C	1	1	1	1	1
YDR488C	1	1	1	1	1
YDR489W	1	1	1	1	1
YDR490C	1	1	1	1	1
YDR492W	1	1	1	1	1
YDR493W	1	1	1	1	1
YDR494W	1	1	1	1	1
YDR495C	1	1	1	1	1
YDR496C	1	1	1	1	1
YDR497C	1	1	1	1	1
YDR498C	1	1	1	1	1
YDR499W	1	1	1	1	1
YDR500C	1	1	1	1	1
YDR501W	1	1	1	1	1
YDR502C	1	1	1	1	1
YDR503C	1	1	1	1	1
YDR504C	1	1	1	1	1
YDR505C	1	1	1	1	1
YDR506C	1	1	1	1	1
YDR507C	1	1	1	1	1
YDR508C	1	1	1	1	1
YDR510W	1	1	1	1	1
YDR511W	1	1	1	1	1
YDR512C	1	1	1	1	1
YDR513W	1	1	1	1	1
YDR514C	1	1	1	1	1
YDR515W	1	1	1	1	1
YDR516C	1	1	1	1	1
YDR517W	1	1	1	1	1
YDR518W	1	1	1	1	1
YDR519W	1	1	1	1	1
YDR520C	1	1	1	1	1
YDR522C	1	1	1	1	1
YDR523C	1	1	1	1	1
YDR524C	1	1	1	1	1
YDR524C-B	1	1	1	1	1
YDR524W-C	1	1	1	1	1
YDR525W-A	1	1	1	1	1
YDR527W	1	1	1	1	1
YDR528W	1	1	1	1	1
YDR529C	1	1	1	1	1
YDR530C	1	1	1	1	1
YDR531W	1	1	1	1	1
YDR532C	1	1	1	1	1
YDR533C	1	1	1	1	1
YDR534C	1	1	1	1	1
YDR536W	1	1	1	1	1
YDR538W	1	1	1	1	1
YDR539W	1	1	1	1	1
YDR540C	1	1	1	1	1
YDR541C	1	1	1	1	1
YDR542W	1	1	1	1	1
YDR545W	1	1	1	1	1
YEL001C	1	1	1	1	1
YEL002C	1	1	1	1	1
YEL003W	1	1	1	1	1
YEL004W	1	1	1	1	1
YEL005C	1	1	1	1	1
YEL006W	1	1	1	1	1
YEL007W	1	1	1	1	1
YEL009C	1	1	1	1	1
YEL011W	1	1	1	1	1
YEL012W	1	1	1	1	1
YEL013W	1	1	1	1	1
YEL015W	1	1	1	1	1
YEL016C	1	1	1	1	1
YEL017C-A	1	1	1	1	1
YEL017W	1	1	1	1	1
YEL018W	1	1	1	1	1
YEL019C	1	1	1	1	1
YEL020C	1	1	1	1	1
YEL020W-A	1	1	1	1	1
YEL021W	1	1	1	1	1
YEL022W	1	1	1	1	1
YEL023C	1	1	1	1	1
YEL024W	1	1	1	1	1
YEL025C	1	1	1	1	1
YEL026W	1	1	1	1	1
YEL027W	1	1	1	1	1
YEL029C	1	1	1	1	1
YEL030W	1	1	1	1	1
YEL031W	1	1	1	1	1
YEL032W	1	1	1	1	1
YEL033W	1	1	1	1	1
YEL034W	1	1	1	1	1
YEL035C	1	1	1	1	1
YEL036C	1	1	1	1	1
YEL037C	1	1	1	1	1
YEL038W	1	1	1	1	1
YEL039C	1	1	1	1	1
YEL040W	1	1	1	1	1
YEL041W	1	1	1	1	1
YEL042W	1	1	1	1	1
YEL043W	1	1	1	1	1
YEL044W	1	1	1	1	1
YEL046C	1	1	1	1	1
YEL047C	1	1	1	1	1
YEL048C	1	1	1	1	1
YEL049W	1	1	1	1	1
YEL050C	1	1	1	1	1
YEL051W	1	1	1	1	1
YEL052W	1	1	1	1	1
YEL053C	1	1	1	1	1
YEL054C	1	1	1	1	1
YEL055C	1	1	1	1	1
YEL056W	1	1	1	1	1
YEL057C	1	1	1	1	1
YEL058W	1	1	1	1	1
YEL059C-A	1	1	1	1	1
YEL060C	1	1	1	1	1
YEL061C	1	1	1	1	1
YEL062W	1	1	1	1	1
YEL063C	1	1	1	1	1
YEL064C	1	1	1	1	1
YEL065W	1	1	1	1	1
YEL066W	1	1	1	1	1
YEL067C	1	1	1	1	1
YEL068C	1	1	1	1	1
YEL069C	1	1	1	1	1
YEL070W	1	1	1	1	1
YEL071W	1	1	1	1	1
YEL072W	1	1	1	1	1
YEL073C	1	1	1	1	1
YEL075C	1	1	1	1	1
YEL076C	1	1	1	1	1
YEL076C-A	1	1	1	1	1
YEL077C	1	1	1	1	1
YER001W	1	1	1	1	1
YER002W	1	1	1	1	1
YER003C	1	1	1	1	1
YER004W	1	1	1	1	1
YER005W	1	1	1	1	1
YER006W	1	1	1	1	1
YER007C-A	1	1	1	1	1
YER007W	1	1	1	1	1
YER008C	1	1	1	1	1
YER009W	1	1	1	1	1
YER010C	1	1	1	1	1
YER011W	1	1	1	1	1
YER012W	1	1	1	1	1
YER013W	1	1	1	1	1
YER014C-A	1	1	1	1	1
YER014W	1	1	1	1	1
YER015W	1	1	1	1	1
YER016W	1	1	1	1	1
YER017C	1	1	1	1	1
YER018C	1	1	1	1	1
YER019C-A	1	1	1	1	1
YER019W	1	1	1	1	1
YER020W	1	1	1	1	1
YER021W	1	1	1	1	1
YER022W	1	1	1	1	1
YER023W	1	1	1	1	1
YER024W	1	1	1	1	1
YER025W	1	1	1	1	1
YER026C	1	1	1	1	1
YER027C	1	1	1	1	1
YER028C	1	1	1	1	1
YER029C	1	1	1	1	1
YER030W	1	1	1	1	1
YER031C	1	1	1	1	1
YER032W	1	1	1	1	1
YER033C	1	1	1	1	1
YER034W	1	1	1	1	1
YER035W	1	1	1	1	1
YER036C	1	1	1	1	1
YER037W	1	1	1	1	1
YER038C	1	1	1	1	1
YER038W-A	1	1	1	1	1
YER039C	1	1	1	1	1
YER039C-A	1	1	1	1	1
YER040W	1	1	1	1	1
YER041W	1	1	1	1	1
YER042W	1	1	1	1	1
YER043C	1	1	1	1	1
YER044C	1	1	1	1	1
YER044C-A	1	1	1	1	1
YER045C	1	1	1	1	1
YER046W	1	1	1	1	1
YER047C	1	1	1	1	1
YER048C	1	1	1	1	1
YER048W-A	1	1	1	1	1
YER049W	1	1	1	1	1
YER050C	1	1	1	1	1
YER051W	1	1	1	1	1
YER052C	1	1	1	1	1
YER053C	1	1	1	1	1
YER053C-A	1	1	1	1	1
YER054C	1	1	1	1	1
YER055C	1	1	1	1	1
YER056C	1	1	1	1	1
YER056C-A	1	1	1	1	1
YER057C	1	1	1	1	1
YER058W	1	1	1	1	1
YER059W	1	1	1	1	1
YER060W	1	1	1	1	1
YER060W-A	1	1	1	1	1
YER061C	1	1	1	1	1
YER062C	1	1	1	1	1
YER063W	1	1	1	1	1
YER064C	1	1	1	1	1
YER065C	1	1	1	1	1
YER066W	1	1	1	1	1
YER067W	1	1	1	1	1
YER068W	1	1	1	1	1
YER069W	1	1	1	1	1
YER070W	1	1	1	1	1
YER071C	1	1	1	1	1
YER072W	1	1	1	1	1
YER073W	1	1	1	1	1
YER074W	1	1	1	1	1
YER074W-A	1	1	1	1	1
YER075C	1	1	1	1	1
YER076C	1	1	1	1	1
YER077C	1	1	1	1	1
YER078C	1	1	1	1	1
YER078W-A	1	1	1	1	1
YER079W	1	1	1	1	1
YER080W	1	1	1	1	1
YER081W	1	1	1	1	1
YER082C	1	1	1	1	1
YER083C	1	1	1	1	1
YER084W	1	1	1	1	1
YER085C	1	1	1	1	1
YER086W	1	1	1	1	1
YER087C-B	1	1	1	1	1
YER087W	1	1	1	1	1
YER088C	1	1	1	1	1
YER089C	1	1	1	1	1
YER090W	1	1	1	1	1
YER091C	1	1	1	1	1
YER092W	1	1	1	1	1
YER093C	1	1	1	1	1
YER093C-A	1	1	1	1	1
YER094C	1	1	1	1	1
YER095W	1	1	1	1	1
YER096W	1	1	1	1	1
YER098W	1	1	1	1	1
YER099C	1	1	1	1	1
YER100W	1	1	1	1	1
YER101C	1	1	1	1	1
YER102W	1	1	1	1	1
YER103W	1	1	1	1	1
YER104W	1	1	1	1	1
YER105C	1	1	1	1	1
YER106W	1	1	1	1	1
YER107C	1	1	1	1	1
YER109C	1	1	1	1	1
YER110C	1	1	1	1	1
YER111C	1	1	1	1	1
YER112W	1	1	1	1	1
YER113C	1	1	1	1	1
YER114C	1	1	1	1	1
YER115C	1	1	1	1	1
YER116C	1	1	1	1	1
YER117W	1	1	1	1	1
YER118C	1	1	1	1	1
YER119C	1	1	1	1	1
YER120W	1	1	1	1	1
YER121W	1	1	1	1	1
YER122C	1	1	1	1	1
YER123W	1	1	1	1	1
YER124C	1	1	1	1	1
YER125W	1	1	1	1	1
YER126C	1	1	1	1	1
YER127W	1	1	1	1	1
YER128W	1	1	1	1	1
YER129W	1	0	1	1	1
YER130C	1	3	1	1	1
YER131W	1	3	1	1	1
YER132C	1	3	1	1	1
YER133W	1	3	1	1	1
YER134C	1	3	1	1	1
YER136W	1	3	1	1	1
YER137C	1	0	1	1	1
YER137C-A	1	1	1	1	1
YER138W-A	1	1	1	1	1
YER139C	1	1	1	1	1
YER140W	1	1	1	1	1
YER141W	1	1	1	1	1
YER142C	1	1	1	1	1
YER143W	1	1	1	1	1
YER144C	1	1	1	1	1
YER145C	1	1	1	1	1
YER146W	1	1	1	1	1
YER147C	1	1	1	1	1
YER148W	1	1	1	1	1
YER149C	1	1	1	1	1
YER150W	1	1	1	1	1
YER151C	1	1	1	1	1
YER152C	1	1	1	1	1
YER153C	1	1	1	1	1
YER154W	1	1	1	1	1
YER155C	1	1	1	1	1
YER156C	1	1	1	1	1
YER157W	1	1	1	1	1
YER158C	1	1	1	1	1
YER159C	1	1	1	1	1
YER159C-A	1	1	1	1	1
YER160C	1	1	1	1	1
YER161C	1	1	1	1	1
YER162C	1	1	1	1	1
YER163C	1	1	1	1	1
YER164W	1	1	1	1	1
YER165W	1	1	1	1	1
YER166W	1	1	1	1	1
YER167W	1	1	1	1	1
YER168C	1	1	1	1	1
YER169W	1	1	1	1	1
YER170W	1	1	1	1	1
YER171W	1	1	1	1	1
YER172C	1	1	1	1	1
YER173W	1	1	1	1	1
YER174C	1	1	1	1	1
YER175C	1	1	1	1	1
YER175W-A	1	1	1	1	1
YER176W	1	1	1	1	1
YER177W	1	1	1	1	1
YER178W	1	1	1	1	1
YER179W	1	1	1	1	1
YER180C	1	1	1	1	1
YER180C-A	1	1	1	1	1
YER182W	1	1	1	1	1
YER183C	1	1	1	1	1
YER184C	1	1	1	1	1
YER185W	1	1	1	1	1
YER186C	1	1	1	1	1
YER187W	1	1	1	1	1
YER188C-A	1	1	1	1	1
YER189W	1	1	1	1	1
YER190C-B	1	1	1	1	1
YER190W	1	1	1	1	1
YFL001W	1	1	1	1	1
YFL002C	1	1	1	1	1
YFL002W-A	1	1	1	1	1
YFL002W-B	1	1	1	1	1
YFL003C	1	1	1	1	1
YFL004W	1	1	1	1	1
YFL005W	1	1	1	1	1
YFL007W	1	1	1	1	1
YFL008W	1	1	1	1	1
YFL009W	1	1	1	1	1
YFL010C	1	1	1	1	1
YFL010W-A	1	1	1	1	1
YFL011W	1	1	1	1	1
YFL012W	1	1	1	1	1
YFL013C	1	1	1	1	1
YFL014W	1	1	1	1	1
YFL016C	1	1	1	1	1
YFL017C	1	1	1	1	1
YFL017W-A	1	1	1	1	1
YFL018C	1	1	1	1	1
YFL020C	1	1	1	1	1
YFL021W	1	1	1	1	1
YFL022C	1	1	1	1	1
YFL023W	1	1	1	1	1
YFL024C	1	1	1	1	1
YFL025C	1	1	1	1	1
YFL026W	1	1	1	1	1
YFL027C	1	1	1	1	1
YFL028C	1	1	1	1	1
YFL029C	1	1	1	1	1
YFL030W	1	1	1	1	1
YFL031W	1	1	1	1	1
YFL033C	1	1	1	1	1
YFL034C-A	1	1	1	1	1
YFL034C-B	1	1	1	1	1
YFL034W	1	1	1	1	1
YFL036W	1	1	1	1	1
YFL037W	1	1	1	1	1
YFL038C	1	1	1	1	1
YFL039C	1	1	1	1	1
YFL040W	1	1	1	1	1
YFL041W	1	1	1	1	1
YFL041W-A	1	1	1	1	1
YFL042C	1	1	1	1	1
YFL044C	1	1	1	1	1
YFL045C	1	1	1	1	1
YFL046W	1	1	1	1	1
YFL047W	1	1	1	1	1
YFL048C	1	1	1	1	1
YFL049W	1	1	1	1	1
YFL050C	1	1	1	1	1
YFL051C	1	1	1	1	1
YFL052W	1	1	1	1	1
YFL053W	1	1	1	1	1
YFL054C	1	1	1	1	1
YFL055W	1	1	1	1	1
YFL056C	1	1	1	1	1
YFL058W	1	1	1	1	1
YFL059W	1	1	1	1	1
YFL060C	1	1	1	1	1
YFL061W	1	1	1	1	1
YFL062W	1	1	1	1	1
YFL064C	1	1	1	1	1
YFL065C	1	1	1	1	1
YFL066C	1	1	1	1	1
YFL067W	1	1	1	1	1
YFL068W	1	1	1	1	1
YFR001W	1	1	1	1	1
YFR002W	1	1	1	1	1
YFR003C	1	1	1	1	1
YFR004W	1	1	1	1	1
YFR005C	1	1	1	1	1
YFR006W	1	1	1	1	1
YFR007W	1	1	1	1	1
YFR008W	1	1	1	1	1
YFR009W	1	1	1	1	1
YFR010W	1	1	1	1	1
YFR011C	1	1	1	1	1
YFR012W	1	1	1	1	1
YFR012W-A	1	1	1	1	1
YFR013W	1	1	1	1	1
YFR014C	1	1	1	1	1
YFR015C	1	1	1	1	1
YFR016C	1	1	1	1	1
YFR017C	1	1	1	1	1
YFR018C	1	1	1	1	1
YFR019W	1	1	1	1	1
YFR020W	1	1	1	1	1
YFR021W	1	1	1	1	1
YFR022W	1	1	1	1	1
YFR023W	1	1	1	1	1
YFR024C-A	1	1	1	1	1
YFR025C	1	1	1	1	1
YFR026C	1	1	1	1	1
YFR027W	1	1	1	1	1
YFR028C	1	1	1	1	1
YFR029W	1	1	1	1	1
YFR030W	1	1	1	1	1
YFR031C	1	1	1	1	1
YFR031C-A	1	1	1	1	1
YFR032C	1	1	1	1	1
YFR032C-A	1	1	1	1	1
YFR032C-B	1	1	1	1	1
YFR033C	1	1	1	1	1
YFR034C	1	1	1	1	1
YFR035C	1	1	1	1	1
YFR036W	1	1	1	1	1
YFR037C	1	1	1	1	1
YFR038W	1	1	1	1	1
YFR039C	1	1	1	1	1
YFR040W	1	1	1	1	1
YFR041C	1	1	1	1	1
YFR042W	1	1	1	1	1
YFR043C	1	1	1	1	1
YFR044C	1	1	1	1	1
YFR045W	1	1	1	1	1
YFR046C	1	1	1	1	1
YFR047C	1	1	1	1	1
YFR048W	1	1	1	1	1
YFR049W	1	1	1	1	1
YFR050C	1	1	1	1	1
YFR051C	1	1	1	1	1
YFR052W	1	1	1	1	1
YFR053C	1	1	1	1	1
YFR055W	1	1	1	1	1
YFR057W	1	1	1	1	1
YGL001C	1	1	1	1	1
YGL002W	1	1	1	1	1
YGL003C	1	1	1	1	1
YGL004C	1	1	1	1	1
YGL005C	1	1	1	1	1
YGL006W	1	1	1	1	1
YGL006W-A	1	1	1	1	1
YGL007C-A	1	1	1	1	1
YGL008C	1	1	1	1	1
YGL009C	1	1	1	1	1
YGL010W	1	1	1	1	1
YGL011C	1	1	1	1	1
YGL012W	1	1	1	1	1
YGL013C	1	1	1	1	1
YGL014W	1	1	1	1	1
YGL015C	1	1	1	1	1
YGL016W	1	1	1	1	1
YGL017W	1	1	1	1	1
YGL018C	1	1	1	1	1
YGL019W	1	1	1	1	1
YGL020C	1	1	1	1	1
YGL021W	1	1	1	1	1
YGL022W	1	1	1	1	1
YGL023C	1	1	1	1	1
YGL025C	1	1	1	1	1
YGL026C	1	1	1	1	1
YGL027C	1	1	1	1	1
YGL028C	1	1	1	1	1
YGL029W	1	1	1	1	1
YGL030W	1	1	1	1	1
YGL031C	1	1	1	1	1
YGL032C	1	1	1	1	1
YGL033W	1	1	1	1	1
YGL035C	1	1	1	1	1
YGL036W	1	1	1	1	1
YGL037C	1	1	1	1	1
YGL038C	1	1	1	1	1
YGL039W	1	1	1	1	1
YGL040C	1	1	1	1	1
YGL041C-B	1	1	1	1	1
YGL041W-A	1	1	1	1	1
YGL043W	1	1	1	1	1
YGL044C	1	1	1	1	1
YGL045W	1	1	1	1	1
YGL047W	1	1	1	1	1
YGL048C	1	1	1	1	1
YGL049C	1	1	1	1	1
YGL050W	1	1	1	1	1
YGL051W	1	1	1	1	1
YGL053W	1	1	1	1	1
YGL054C	1	1	1	1	1
YGL055W	1	1	1	1	1
YGL056C	1	1	1	1	1
YGL057C	1	1	1	1	1
YGL058W	1	1	1	1	1
YGL059W	1	1	1	1	1
YGL060W	1	1	1	1	1
YGL061C	1	1	1	1	1
YGL062W	1	1	1	1	1
YGL063W	1	1	1	1	1
YGL064C	1	1	1	1	1
YGL065C	1	1	1	1	1
YGL066W	1	1	1	1	1
YGL067W	1	1	1	1	1
YGL068W	1	1	1	1	1
YGL070C	1	1	1	1	1
YGL071W	1	1	1	1	1
YGL073W	1	1	1	1	1
YGL075C	1	1	1	1	1
YGL076C	1	1	1	1	1
YGL077C	1	1	1	1	1
YGL078C	1	1	1	1	1
YGL079W	1	1	1	1	1
YGL080W	1	1	1	1	1
YGL081W	1	1	1	1	1
YGL082W	1	1	1	1	1
YGL083W	1	1	1	1	1
YGL084C	1	1	1	1	1
YGL085W	1	1	1	1	1
YGL086W	1	1	1	1	1
YGL087C	1	1	1	1	1
YGL089C	1	1	1	1	1
YGL090W	1	1	1	1	1
YGL091C	1	1	1	1	1
YGL092W	1	1	1	1	1
YGL093W	1	1	1	1	1
YGL094C	1	1	1	1	1
YGL095C	1	1	1	1	1
YGL096W	1	1	1	1	1
YGL097W	1	1	1	1	1
YGL098W	1	1	1	1	1
YGL099W	1	1	1	1	1
YGL100W	1	1	1	1	1
YGL101W	1	1	1	1	1
YGL103W	1	1	1	1	1
YGL104C	1	1	1	1	1
YGL105W	1	1	1	1	1
YGL106W	1	1	1	1	1
YGL107C	1	1	1	1	1
YGL108C	1	1	1	1	1
YGL110C	1	1	1	1	1
YGL111W	1	1	1	1	1
YGL112C	1	1	1	1	1
YGL113W	1	1	1	1	1
YGL114W	1	1	1	1	1
YGL115W	1	1	1	1	1
YGL116W	1	1	1	1	1
YGL117W	1	1	1	1	1
YGL119W	1	1	1	1	1
YGL120C	1	1	1	1	1
YGL121C	1	1	1	1	1
YGL122C	1	1	1	1	1
YGL123W	1	1	1	1	1
YGL124C	1	1	1	1	1
YGL125W	1	1	1	1	1
YGL126W	1	1	1	1	1
YGL127C	1	1	1	1	1
YGL128C	1	1	1	1	1
YGL129C	1	1	1	1	1
YGL130W	1	1	1	1	1
YGL131C	1	1	1	1	1
YGL133W	1	1	1	1	1
YGL134W	1	1	1	1	1
YGL135W	1	1	1	1	1
YGL136C	1	1	1	1	1
YGL137W	1	1	1	1	1
YGL138C	1	1	1	1	1
YGL139W	1	1	1	1	1
YGL140C	1	1	1	1	1
YGL141W	1	1	1	1	1
YGL142C	1	1	1	1	1
YGL143C	1	1	1	1	1
YGL144C	1	1	1	1	1
YGL145W	1	1	1	1	1
YGL146C	1	1	1	1	1
YGL147C	1	1	1	1	1
YGL148W	1	1	1	1	1
YGL150C	1	1	1	1	1
YGL151W	1	1	1	1	1
YGL153W	1	1	1	1	1
YGL154C	1	1	1	1	1
YGL155W	1	1	1	1	1
YGL156W	1	1	1	1	1
YGL157W	1	1	1	1	1
YGL158W	1	1	1	1	1
YGL159W	1	1	1	1	1
YGL160W	1	1	1	1	1
YGL161C	1	1	1	1	1
YGL162W	1	1	1	1	1
YGL163C	1	1	1	1	1
YGL164C	1	1	1	1	1
YGL166W	1	1	1	1	1
YGL167C	1	1	1	1	1
YGL168W	1	1	1	1	1
YGL169W	1	1	1	1	1
YGL170C	1	1	1	1	1
YGL171W	1	1	1	1	1
YGL172W	1	1	1	1	1
YGL173C	1	1	1	1	1
YGL174W	1	1	1	1	1
YGL175C	1	1	1	1	1
YGL176C	1	1	1	1	1
YGL178W	1	1	1	1	1
YGL179C	1	1	1	1	1
YGL180W	1	1	1	1	1
YGL181W	1	1	1	1	1
YGL183C	1	1	1	1	1
YGL184C	1	1	1	1	1
YGL185C	1	1	1	1	1
YGL186C	1	1	1	1	1
YGL187C	1	1	1	1	1
[truncated: 3,895 more rows]
