# Supplementary material for: Multilevel Gene Expression Changes in Lineages Containing Adaptive Copy Number Variants
Source: Mol Biol Evol. 2025 Jan 23;42(2):msaf005. doi: 10.1093/molbev/msaf005 (PMC11789944; doi:10.1093/molbev/msaf005)
Supplement: msaf005_Supplementary_Data [file msaf005_supplementary_data.zip › ST4_DESeq_Obs_RNA_results.txt]

	baseMean_deseq_obs_RNA_DGY1726	log2FoldChange_deseq_obs_RNA_DGY1726	lfcSE_deseq_obs_RNA_DGY1726	stat_deseq_obs_RNA_DGY1726	pvalue_deseq_obs_RNA_DGY1726	padj_deseq_obs_RNA_DGY1726	baseMean_deseq_RNA_DGY1743	log2FoldChange_deseq_RNA_DGY1743	lfcSE_deseq_RNA_DGY1743	stat_deseq_RNA_DGY1743	pvalue_deseq_RNA_DGY1743	padj_deseq_RNA_DGY1743	baseMean_deseq_RNA_DGY1741	log2FoldChange_deseq_RNA_DGY1741	lfcSE_deseq_RNA_DGY1741	stat_deseq_RNA_DGY1741	pvalue_deseq_RNA_DGY1741	padj_deseq_RNA_DGY1741	baseMean_deseq_RNA_DGY1735	log2FoldChange_deseq_RNA_DGY1735	lfcSE_deseq_RNA_DGY1735	stat_deseq_RNA_DGY1735	pvalue_deseq_RNA_DGY1735	padj_deseq_RNA_DGY1735
YAL001C	2606.16581272476	-0.146443612420009	0.130428094889567	-1.12279193025094	0.261525873446225	0.62546123410623	2398.26332759163	-0.19261143050613	0.138289935367045	-1.39280873908073	0.16367763503896	0.293147982319096	3006.14333280335	0.120713569307045	0.119883587267238	1.00692323326927	0.31397166616728	0.438055459947228	2502.03656400689	-0.172054650887753	0.141645784029059	-1.21468247055243	0.224487220806398	0.465709613738592
YAL002W	2293.7779775483	-0.172685117883375	0.123623910624964	-1.39685856085921	0.16245610804216	0.49323175439749	1783.68763679577	-0.809652661010447	0.138780493941098	-5.83405230820177	5.4097149685838e-09	7.66337424321149e-08	2147.94828795306	-0.556039462561214	0.117656337133489	-4.7259627157214	2.29027672170139e-06	1.4991536955771e-05	2098.15035473522	-0.353168169659113	0.139059642117453	-2.53968846950447	0.0110951248019189	0.0665602121307896
YAL003W	6176.16237232497	-0.103283638194525	0.132044864826692	-0.782185951192304	0.434105299625751	0.763526717406987	5118.74194964781	-0.489963651969103	0.16925791035039	-2.89477549944226	0.0037942979038437	0.0148363593824894	5747.38279532223	-0.496811263815127	0.12190569346947	-4.07537375552969	4.59405003149573e-05	0.0002339152272953	6010.13584287812	-0.0896367501886506	0.143637615211987	-0.624047886456208	0.532596136973075	0.730440685466546
YAL004W	5.47987095617225	1.58600109148401	1.23018667005216	1.28923612171538	0.197316010765189	0.548256260516469	6.90115711513054	2.13431001487349	1.2034466996384	1.77349775068126	0.0761462642792892	0.166282191065704	6.07591519128597	1.70121672645448	1.47339017614566	1.15462743949115	0.248243025037239	0.366391687503405	5.7704272396371	1.72744213156804	1.20253051938628	1.43650585471182	0.150858451580277	0.365844349955265
YAL005C	54310.9586190512	-0.427006547184023	0.127523553667748	-3.34845238313035	0.0008126424393136	0.0100924432079323	39509.0968073625	-1.48391801036874	0.165370202930044	-8.97330948427557	2.8773620816003303e-19	1.13933138327464e-17	38210.882699826	-2.58654081494843	0.108420072085379	-23.8566601663166	8.636525874533559e-126	1.79444719864099e-123	51014.6381163436	-0.532528616869202	0.133275760974813	-3.99568993622059	6.45061155297874e-05	0.0009055225151148
YAL007C	311.47355549619	-0.27772621133618	0.197326593782394	-1.4074444098622	0.159295650296232	0.489049273829162	282.39112208463	-0.376007482956281	0.247358845619816	-1.52008909167613	0.128488585807701	0.246729615692089	371.803546138178	0.0988791435836112	0.19239407277459	0.513940695561128	0.607293454022649	0.712361525652865	294.724571224897	-0.351115771873252	0.207211081244203	-1.69448356605724	0.0901734319272886	0.26730434982857
YAL008W	692.397327393946	0.120711365549104	0.162657791251383	0.742118558357576	0.458015506615505	0.780870867171067	555.792591697046	-0.334115679016372	0.18755154315139	-1.78146057026402	0.0748372407974497	0.164077779773728	558.37678208249	-0.734428013142972	0.16295132416187	-4.50703924574074	6.57384781027665e-06	4.00209392684233e-05	677.321731058362	0.149994187625101	0.160204405267209	0.936267560026967	0.349135446127645	0.589220241439574
YAL009W	379.093024035689	0.0488225832544513	0.179924715013153	0.271350065781025	0.786121803405164	0.932815006020816	370.772621336509	0.176320899330663	0.194044766191048	0.908660938358242	0.363529129094322	0.51709997055239	418.111153914411	0.180336862031914	0.180560270832289	0.99876269126456	0.317909663286101	0.441876594999088	384.263506885225	0.175288079829203	0.184434541318521	0.950408088290134	0.341904935760121	0.583683827296017
YAL010C	367.010456501003	0.13564341427712	0.186773625822379	0.726245012805591	0.467688581902124	0.785582338450612	335.767274290139	0.0776970710245079	0.201616492890336	0.385370610859545	0.699962853448706	0.799913124910266	393.959364175903	0.190939087896543	0.188731920843037	1.01169472044605	0.311684040637364	0.435477068923158	353.250185955969	0.120737648719737	0.193264880071915	0.624726275538574	0.532150724831968	0.730305480939288
YAL011W	648.983439588858	0.0796713235737115	0.155319338283672	0.512951731922793	0.607985085090841	0.865687475440135	628.03777998225	0.176149041273481	0.172504704839285	1.02112601182438	0.307194740650452	0.457153493516461	682.190536968383	0.077952116328769	0.152994159380099	0.509510406440447	0.610394505902803	0.714262302553244	641.105550224302	0.136409859804031	0.167903634405367	0.812429464598122	0.416545244961209	0.651329343457445
YAL012W	1066.57574865772	0.0160295205919191	0.16586696220733	0.0966408281589106	0.923011632041478	0.979855356982952	858.239967578786	-0.451210146818899	0.194111425392606	-2.32449041011516	0.0200992249548167	0.0595636634932416	936.655637687834	-0.556788775822049	0.167950954435077	-3.31518673231048	0.0009158192550177	0.0033964565830567	869.874091492214	-0.530109175634935	0.189149341382771	-2.80259593694372	0.0050693136749376	0.0369778920145276
YAL013W	359.454015025715	0.160985046210369	0.181744651796454	0.885775975353955	0.375738258328792	0.724711914337007	329.930468132071	0.112194587130763	0.214293719346423	0.523555181518839	0.600587961061682	0.725140460701402	359.9268862901	0.0254373258221758	0.206793588200394	0.123008290747998	0.902100532761483	0.936557613688353	322.445583256846	-0.0512815056156547	0.206592195981368	-0.2482257636696	0.803959733499871	0.905470227530817
YAL014C	817.308151682757	0.103537330670496	0.146396536928498	0.707238933671393	0.479418007378925	0.792415040228881	795.336098422861	0.214445234271532	0.162988229252484	1.31570994577367	0.188271414736673	0.325317562845466	970.538746640781	0.42392149725074	0.139919596862924	3.02975070508562	0.0024475567316431	0.0080432208716904	856.781975922938	0.316824789313763	0.15287108560375	2.07249649639429	0.0382191626485718	0.155260739839889
YAL015C	691.896212330445	0.172964641875671	0.165958752229348	1.04221464401372	0.297312175158949	0.659013750115749	627.175209966422	0.0895417269531623	0.177680538919096	0.503947857755731	0.614298018767509	0.736283894485565	648.122128748407	-0.160150067569753	0.158320540314532	-1.01155584266947	0.311750468064692	0.435477068923158	655.836802928013	0.113014678142736	0.166364176270386	0.679320997322507	0.496934495008547	0.706899410583793
YAL016W	2581.1235146385	-0.0988154438881434	0.126011192362304	-0.784179897322388	0.432934559081895	0.763307461662959	2330.12066443813	-0.203622201546261	0.14606429651395	-1.39405868789307	0.163299883063363	0.292870431480351	2781.87117768456	-0.0274605115063852	0.120734758843919	-0.227444952632779	0.820077768923333	0.879630163402072	2561.2136381318	-0.0269295909112037	0.134124808767181	-0.20078008802942	0.84087053332488	0.9238884438637
YAL017W	4587.66867816463	-0.203852761470911	0.124536939560271	-1.6368859086364	0.101654310812151	0.387983694442747	4028.07818332	-0.403919303730664	0.135183729371148	-2.98792839648402	0.0028087535033225	0.0114884485235465	4615.05010289163	-0.34634971020704	0.117845325346983	-2.93901950872679	0.003292523488547	0.0104365865106946	4537.59710672062	-0.138665742514601	0.132539292048061	-1.04622365467531	0.295457784075944	0.538334820307972
YAL018C	4.40411414468989	3.91793891957105	1.85797778851777	2.10871138707026	0.0349695013399615	0.198311001798363	7.84536104768477	4.88955778783288	1.73998409037173	2.81011637686197	0.0049523588995078	0.0185269522176808	5.50121322207768	4.18932379704478	1.88900768223875	2.21773782946178	0.0265727133079256	0.0619901653083479	3.13187221918657	3.4537572189451	1.96907698125341	1.75399806702662	0.0794308383607386	0.247784990580141
YAL019W	1520.08791481618	-0.0110141911770848	0.154480573225628	-0.0712982282956573	0.943160405258118	0.984867544326713	1241.6971392943	-0.432372425641591	0.158606735181506	-2.72606598418908	0.0064094183802378	0.0230844421990702	1456.30941449497	-0.296095834440428	0.137936071467225	-2.14661640926016	0.0318238324540742	0.0716703863065357	1451.31521727688	-0.0541544772132312	0.150388992732674	-0.360096016531571	0.718775331606196	0.85605013714825
YAL019W-A	14.4009923088995	0.674713550559435	0.736265484032019	0.916399811199207	0.35945723432396	0.713284082941878	14.402035374692	0.831742415793684	0.769116779798006	1.08142539291904	0.279507931265718	0.429060462707554	17.742248564001	1.03489489326786	0.790932606755017	1.30844889239522	0.190721098507797	0.298236124177888	15.9261790622748	0.984733958676092	0.697552639569907	1.41169841932396	0.158038778985771	0.377026020015804
YAL020C	598.535046199953	-0.0233152749906531	0.17870620796442	-0.130467068023149	0.896196907321826	0.970474468225197	589.698888573081	0.127859453591176	0.208053500491457	0.614550840476855	0.538851388032646	0.674641937816872	637.666354779926	0.0140326291739905	0.179503213455356	0.0781748075918463	0.937689001306153	0.959696082823307	630.803739832224	0.213222505669439	0.181938946661677	1.17194536728815	0.241218991107027	0.483432857494635
YAL021C	1503.18721891658	-0.0708336789353656	0.146197715172506	-0.484506059836745	0.628026764755987	0.874903198848376	1257.60993077922	-0.419983208562763	0.166051313935697	-2.5292374905591	0.0114310649329475	0.0372644636106603	1589.49825239681	-0.0534465750296418	0.157892591031372	-0.338499575442539	0.734986746975668	0.81397002016339	1313.6526745426	-0.392866487174484	0.151243722948148	-2.59757218029587	0.0093885385834666	0.0590263202476308
YAL022C	1286.7619606798	0.200392970822997	0.137679405539162	1.45550432933847	0.145529692550126	0.466502186603299	1388.47370190075	0.566930664185656	0.153038855407162	3.70448839725917	0.0002118178025958	0.0012180913529858	1480.46828532161	0.433066836635675	0.131014085422843	3.30549829995735	0.0009480767919616	0.0035034782656481	1338.08641632889	0.386770222021432	0.143296635682416	2.6990879456418	0.0069529799458679	0.047227929374245
YAL023C	2496.50922782897	0.158375993588865	0.140003406464861	1.1312295721077	0.257958478220606	0.619512767070349	2280.99249316887	0.0961146437735645	0.13718996626367	0.700595286894658	0.483555620565291	0.628144484975427	3480.99270354944	0.851516288366372	0.133534455566979	6.37675336115228	1.80881402429236e-10	2.15751317230872e-09	2306.16350095281	0.0259123899006447	0.134191506137877	0.193100075007882	0.846880593914026	0.925241216145781
YAL024C	1262.46606597624	-0.228272049467652	0.14622193522327	-1.56113410152243	0.118492113447555	0.420608122923184	1078.72844600498	-0.524252865325579	0.151486310705375	-3.46072765839018	0.0005387175103435	0.0027513521332462	1348.04382014062	-0.180114520551294	0.136819095627272	-1.31644285269923	0.188025447378732	0.294879938292284	1138.62654323928	-0.460392572295514	0.146449555340236	-3.14369388985796	0.0016682985463912	0.0150337259879506
YAL025C	1121.1194195607	0.117954574998145	0.181394971668349	0.650263752700959	0.515521866552499	0.814245701719202	787.470604321824	-0.820144411820176	0.175909239015572	-4.66231572832609	3.1267101200097e-06	2.76979321008406e-05	968.894053147048	-0.487227468713683	0.156022412465413	-3.12280435236632	0.0017913678501839	0.0061145735681158	1117.10696201726	0.192445007040097	0.211579000981836	0.909565723191113	0.363051582240144	0.602775956888868
YAL026C	2809.96133552828	-0.0445953915564698	0.122134803977974	-0.365132542927832	0.715012469716196	0.909467587138621	2415.28157388208	-0.301147036165779	0.13368241596591	-2.25270492001411	0.0242777605298467	0.0692611631782476	3028.10966603167	0.0252949842029921	0.122062687506061	0.207229454961297	0.835830664832885	0.891469665869948	2738.94135676683	-0.0259463062047154	0.132500752577306	-0.195820066679073	0.844751003197458	0.925241216145781
YAL026C-A	413.213691959672	-0.136887424371887	0.17841971247173	-0.76722141559093	0.442949882142443	0.770278612579016	364.884693651903	-0.315117937294136	0.196160646905276	-1.60642790623699	0.108179923458692	0.216326935471245	453.214277463398	-0.0142542737240533	0.197363348358433	-0.0722235097986178	0.942424035913751	0.962038304942777	399.878409817654	-0.142223498374014	0.188421498053499	-0.754815665108621	0.450359593258835	0.672378853392033
YAL027W	511.766388075472	0.0013003268446632	0.163685584600418	0.0079440522990313	0.993661629987403	0.998194741813496	551.860481534789	0.388020957779352	0.175466906832271	2.21136261409259	0.0270107365922488	0.0754746929954422	556.326953517017	0.0942937681337218	0.163124124470165	0.578049190700594	0.563230909033631	0.676066024056209	540.552409992494	0.242308298520955	0.168682328808077	1.43647707636671	0.150866634736974	0.365844349955265
YAL028W	367.673839914012	-0.2221723250279	0.208963719689182	-1.06321004123761	0.287686709778707	0.651945205457565	331.540325710671	-0.333747089160211	0.220903623954416	-1.51082668172561	0.130832614817297	0.250236283519262	328.759046025167	-0.787406619708374	0.205256081968858	-3.83621577570521	0.0001249446422041	0.0005768949393812	362.503353957479	-0.164718167535519	0.195219224305467	-0.843759973545321	0.398803546549212	0.633293615774604
YAL029C	3508.94387380453	0.0553983147591193	0.123566868146656	0.448326607204849	0.653917500872797	0.883607948812696	3095.20457986736	-0.113221977561354	0.137820434771574	-0.821518069863954	0.411351235707168	0.562134830497571	3564.60838791587	-0.044623982277532	0.115470948192927	-0.386452029500744	0.699161923212674	0.785568292246391	3506.93766229431	0.14242934741637	0.145135299259469	0.981355660153621	0.326417383597816	0.569607351432984
YAL030W	213.348801570584	-0.185557826335007	0.222436441480808	-0.83420605499579	0.404164879675392	0.746205454152117	198.457120315277	-0.19851676910585	0.325284840084081	-0.610285954471584	0.541672399450803	0.67688454022626	208.911733588933	-0.413232082716448	0.245455309626408	-1.68353287343999	0.0922719810845009	0.169709831572036	191.933856357983	-0.417331139694907	0.243411083285657	-1.71451165683012	0.086434798077607	0.2604777379231
YAL031C	880.279036374152	-0.0329108055877845	0.143916130357555	-0.228680450940549	0.819117290089989	0.941579514522878	701.531479411854	-0.542330504840015	0.183578227554418	-2.9542201821251	0.0031346027328365	0.012693352754832	816.861684814533	-0.425211943875834	0.145114851046368	-2.93017524264258	0.0033877089491173	0.0106804862169677	771.126088082099	-0.341788419521823	0.156989304762137	-2.17714461529519	0.0294697791231247	0.130689265609142
YAL032C	448.708472460977	-0.0781076266099608	0.17097383004684	-0.456839661301161	0.647786296142046	0.882500302573669	369.640200202594	-0.480474301129509	0.205051707117332	-2.34318605723471	0.0191198456997774	0.0570989303882948	439.541178202522	-0.296785619625638	0.182528662325418	-1.62596720890069	0.103956631212258	0.186306249760198	406.605046891609	-0.285081368643841	0.182276452806095	-1.56400546672427	0.117816284604522	0.314443013300606
YAL033W	636.555828737861	0.359912129696747	0.155484073999118	2.31478453348727	0.0206247267786336	0.13611025234979	851.148343915892	1.18082106145644	0.190998263448472	6.18236543168887	6.31481354057671e-10	1.05081694689141e-08	972.027036006022	1.21093474541844	0.143217755214232	8.45519987104299	2.7860969774440104e-17	6.45512612651685e-16	669.294071420627	0.565136982223836	0.160536263545097	3.52030731090911	0.0004310470610394	0.0047355204949328
YAL034C	559.595283333754	-0.495640709141732	0.171741448890243	-2.88597023225585	0.0039020906233116	0.0372000459510558	439.595600879876	-1.19324772170406	0.187944963485616	-6.34892097970679	2.16830367404128e-10	3.9047287806776205e-09	455.471382625594	-1.62802141866387	0.180240414893801	-9.03249928504163	1.67794916231252e-19	4.3755751232611e-18	505.334118812701	-0.749466585418473	0.171385465333557	-4.37298801248888	1.22557456068454e-05	0.0002191346920988
YAL034W-A	215.975874656907	-0.0431421936795414	0.217057517641468	-0.198759269654981	0.842451058351117	0.949959558022734	200.69156938191	-0.059405742238036	0.23865244822391	-0.248921570594155	0.803421449442214	0.872131981089253	276.511838898295	0.484014279006013	0.21096329312178	2.29430566732106	0.0217729472765475	0.0526029832739095	204.660022312799	-0.108422501251836	0.223009630424392	-0.48617856119265	0.626840570233404	0.797701425793375
YAL035W	3638.06154243045	-0.123410925822103	0.139296657557878	-0.885957552648568	0.375640401046512	0.724711914337007	3082.24648282116	-0.43727767347655	0.159399932590131	-2.74327389209714	0.0060829924511577	0.0220659544047793	3629.83795112978	-0.287023631104731	0.11873802380689	-2.41728489242446	0.0156367731802329	0.0397617276170076	3474.64319555912	-0.166920057857319	0.153933263829128	-1.08436639167612	0.278202378939446	0.521037529699162
YAL036C	1384.9273230546	0.163389144997824	0.136473714297344	1.19722062112149	0.231220574384911	0.591415606376256	1089.68466801512	-0.350007196634291	0.155155348812165	-2.25585001944096	0.0240800255482604	0.0687866179611976	1274.69160698365	-0.226019555060119	0.130097390513744	-1.73731044233544	0.0823323893618306	0.154968708322487	1415.26254351768	0.30462361382516	0.178933268967269	1.70244256746286	0.08867243610723	0.264593187949632
YAL037C-A	7.22139695905049	0.0695020474294223	1.05321195348064	0.0659905607790842	0.947385340481572	0.986138603339244	8.8767404237706	0.762861003064602	0.987179323570687	0.772768416892372	0.439659447995604	0.588796881193615	8.20081920030002	0.288224909470298	1.07637098130595	0.267774693368822	0.788872751343544	0.855697101954154	5.77161003270249	-0.535094848330458	1.12264485481183	-0.476637688256407	0.633620141237848	0.802593374688198
YAL037C-B	3.61716222673207	1.1854980557094	1.46490594473324	0.809265646010656	0.418362362248566	0.753912637368239	3.63577458815771	1.34275004146199	1.61834996332811	0.829703137077129	0.406706647353757	0.559060275351057	5.72824445379776	1.98389072817603	1.40094730037487	1.41610660704024	0.156744293957846	0.257614186624774	4.62182514176855	1.74562017205873	1.31863530764829	1.32380815372822	0.185566767488227	0.419147728973908
YAL037W	267.557481808857	0.356894476691938	0.209377795262024	1.70454787837127	0.0882787793139987	0.355672934125308	314.357478441752	0.899140768104722	0.212712239559775	4.22702882525973	2.36797342472267e-05	0.0001742966329305	389.716515019245	1.10840610848171	0.189404607650599	5.85205461593849	4.855371188594381e-09	4.90079715221589e-08	254.088205995392	0.303584089256374	0.209667499501643	1.44793108124988	0.147636326091294	0.362745496662273
YAL038W	50895.976431384	0.101579715268251	0.120345358247896	0.844068410673641	0.39863117865904	0.744065188994161	38618.2296908693	-0.55042055522295	0.137647023712822	-3.99878283144946	6.36690658355083e-05	0.0004231514355276	52465.5224697478	0.0453663491009556	0.107933667382152	0.420316942815726	0.674253934350299	0.767020415250843	48549.1547724192	0.0586787325040494	0.136864907833136	0.428734680299421	0.668116319355134	0.82195638518588
YAL039C	1488.00423733868	0.332607497847114	0.133338902767825	2.4944520386992	0.0126151773637975	0.094411807815182	1441.89266837017	0.425193817269287	0.154195326206719	2.75750133113151	0.0058244976165181	0.0212691237963187	1288.63490871385	-0.216695881089696	0.131986731468967	-1.64180049523119	0.100631356405357	0.181465180495523	1587.86470005932	0.57439720523924	0.142701333277039	4.02517055761569	5.69340353475224e-05	0.0008100277056087
YAL040C	619.132955750005	-0.552809341522973	0.175644374253792	-3.14732164848165	0.0016477359392477	0.0179854083749373	525.144528275112	-0.92626738295235	0.194163313051045	-4.77055818834754	1.83716103413842e-06	1.68890342341145e-05	581.972677881998	-0.989401019802533	0.172340465634618	-5.740967544443	9.41371335330935e-09	9.00946919891018e-08	579.315946843785	-0.68185449252766	0.191765565077537	-3.55566700544993	0.0003770213610739	0.0042270116514159
YAL041W	1520.95637100022	-0.0583225729478748	0.138097855256517	-0.422327869173207	0.672785718855641	0.893249534717653	1356.50919469401	-0.199703166218339	0.16013438268634	-1.24709736202939	0.212361800103701	0.354367634445703	1566.48140265926	-0.120407998578947	0.130337134971798	-0.923819589904291	0.355580253945855	0.481558539879153	1415.65178696775	-0.178089296630552	0.147635048455143	-1.20628061218581	0.227709310590549	0.469617928501632
YAL042C-A	4.09354363123153	1.47481730740613	1.43957312504912	1.02448238421776	0.305607487091669	0.668224920781106	3.8928155857677	1.51589888282548	1.49997159212847	1.01061839489534	0.312199108213455	0.461541126780271	6.46082329367918	2.23697670538442	1.39875650224928	1.59926098773249	0.109762624062628	0.194839071515941	3.41491454630773	1.17147495912528	1.48391212940731	0.789450356196748	0.429848834148331	0.660868249628106
YAL042W	1996.88060731683	0.123863343698922	0.133226126521025	0.929722622231869	0.352514718430408	0.709414787425022	2038.10202664826	0.358807444248336	0.136194139197574	2.63452925626868	0.0084254042544167	0.0287988466792935	2457.65683694579	0.530630940532726	0.122840738640451	4.31966582426582	1.56265651032266e-05	8.80460113339154e-05	2063.74690910581	0.298292793273304	0.136362237112472	2.18750293035506	0.0287058295319141	0.128606188051845
YAL043C	692.029421912884	0.0311319319180052	0.155104357231793	0.200716037083862	0.840920619125438	0.949837660150212	551.060629496823	-0.467979990899257	0.189542196638335	-2.46900162179827	0.0135490604400002	0.0427136567252381	642.710260060029	-0.348297852826574	0.158494852157911	-2.1975341664697	0.0279823191235644	0.0647392663343671	599.581484074408	-0.307035769165216	0.16810467461359	-1.8264558666853	0.0677816232567935	0.22464664958718
YAL044C	1789.56307497235	0.103804529220192	0.127651168472514	0.813189024921017	0.416109690889619	0.752719951737434	2310.26183570503	0.900048342856405	0.13437557961586	6.69800528808415	2.1128362289306597e-11	4.40878493103531e-10	2073.89728117482	0.362459230799983	0.119424743381275	3.03504299475693	0.0024050139947293	0.0079155314972159	1794.55878081912	0.19928584948026	0.137307767461738	1.45138074243172	0.146673869120787	0.360661281135076
YAL044W-A	81.3453374280696	0.145916078702286	0.359472190706028	0.40591757158098	0.684803166653768	0.897309864691298	60.4717610405748	-0.560523941124202	0.390588972569211	-1.43507364644013	0.151266112362399	0.277497113189519	68.6554990847404	-0.525044742817305	0.390030284694812	-1.34616403756477	0.178249620159983	0.283342991967041	74.7833041195992	-0.0021595908933073	0.338349795354773	-0.0063827167119842	0.994907363457768	0.998398804870002
YAL046C	369.362421537827	0.110806929446654	0.179683835595336	0.616677226860856	0.537447645065825	0.826068831980954	355.706037616965	0.193421682653366	0.193758199847779	0.998263210565139	0.318151742147905	0.467727891106728	386.254008495508	0.0944179003785025	0.183819874390212	0.513643590997526	0.607501196994691	0.712475456999782	376.436441266342	0.246522147550744	0.19009807445384	1.29681559510275	0.194694643486561	0.431690439769956
YAL047C	705.48799821651	0.106761974516711	0.160156594534397	0.666609919042591	0.505021331610304	0.808923541752892	642.522452872179	0.0355109733893713	0.171720227586935	0.20679551785123	0.836169556730693	0.896012796933623	715.320887462654	0.0027186962632071	0.158787753351871	0.0171215739615799	0.986339627901803	0.991109757147506	663.728257565441	0.0253412721226218	0.167983026965284	0.150856146483531	0.880089194528424	0.944207317175699
YAL047W-A	14.4222911117829	-0.622658397582368	0.730503236107173	-0.852369115981598	0.394009255924533	0.739793284172002	15.4240406825961	-0.171363103764262	0.732965439102764	-0.233794248162683	0.815144715147202	0.880805171342436	14.7649446349742	-0.719006987996171	0.801276955130481	-0.897326428012754	0.369544758286486	0.495804917908124	11.1686652334218	-1.58389208939511	0.873687076488104	-1.81288258922378	0.0698499321353046	0.228741327785754
YAL048C	675.21066859657	0.14019225042745	0.154062036224569	0.909972721787854	0.362836895838852	0.717069134286303	568.363469815729	-0.162273507236462	0.176917804026252	-0.917225420751791	0.359024528580121	0.512124181067087	619.385589273117	-0.263356888696353	0.157946051012724	-1.66738507868828	0.095437858948546	0.174337847273847	620.056192328944	-0.0094655811820425	0.163190862482037	-0.0580031322714803	0.953746133537602	0.981759083374348
YAL049C	1684.8870638546	-0.148051687169554	0.130139045171235	-1.13764233458721	0.255269861543161	0.617048872212952	1654.77304625037	-0.0005118495589744	0.139629078620852	-0.0036657805381951	0.997075136855977	0.997519716211068	1825.97589044564	-0.0581658491872445	0.121562497963655	-0.478485142717575	0.63230494641431	0.732479992127976	1713.88988233723	-0.001670800670488	0.140838750900484	-0.0118632170464834	0.990534744294588	0.996696285202587
YAL051W	1823.60829622236	-0.141913787512899	0.131770302322588	-1.0769785377397	0.28148985407074	0.646965205585537	1558.37131756062	-0.427054963699917	0.146245128044562	-2.92013121674582	0.0034988403174858	0.0139128114983876	1851.6614004583	-0.251220274826723	0.12440876152271	-2.01931336468504	0.0434546596722359	0.0921852476439658	1673.97010360683	-0.30821270985166	0.145906647300867	-2.11239662862043	0.0346524439354838	0.145255134930625
YAL053W	2070.48480825621	-0.210233954997769	0.136392706578737	-1.54138707465568	0.123222607903234	0.426719555109373	2266.77915024563	0.243342613238373	0.145521371995607	1.67221219743392	0.0944824861079203	0.195971404603143	1943.32603572227	-0.590565535714146	0.129972266181967	-4.54378117011001	5.52540190287468e-06	3.37978287335383e-05	1915.47782504831	-0.357637213937033	0.151297346384063	-2.36380361245189	0.0180883983848264	0.0940104428309667
YAL054C	386.340792252566	0.0584439220538558	0.210678547565087	0.277408035746023	0.781466812037588	0.930409913191274	317.978106699142	-0.322383808010546	0.205408352406646	-1.56947760026975	0.116536694838595	0.228655431395249	291.719357612655	-1.10051110022496	0.207535673745368	-5.30275629420324	1.14067156159954e-07	9.28832557302481e-07	392.194988856036	0.191617453581014	0.183669009480817	1.04327591313671	0.296820523453412	0.539806194964718
YAL055W	373.031716558637	-0.357620215961246	0.186344661922342	-1.91913313894809	0.0549674864921223	0.265744488488097	353.649920800751	-0.309969767809115	0.200496703055027	-1.54600930133022	0.122102321484215	0.236818695519547	366.4538499978	-0.595319780753753	0.19796445459905	-3.00720541957643	0.0026366152844756	0.0085987033150926	406.276316961407	0.0070262947413105	0.196600948160185	0.0357388649803748	0.971490580561615	0.989463440074511
YAL056C-A	10.4366370711625	0.481363564587127	0.856196380217056	0.562211632412058	0.573971836872388	0.845282532089198	9.57433619692367	0.436830415638613	0.950230218845267	0.459710086014161	0.645724329003697	0.760499196298387	10.3565515432946	0.336132562718745	0.954168699004365	0.352277918013329	0.724629846935099	0.806243020229569	8.3510204610732	-0.0077751691779662	0.939982979122468	-0.0082716063488988	0.993400288259392	0.997981809945067
YAL056W	3864.93908821705	-0.165471081453791	0.125079028447514	-1.3229322573706	0.185857906859509	0.531540133443627	4074.013089597	0.18167883041134	0.14040397838117	1.29397209755778	0.195675058897529	0.334331209288655	4779.99947269076	0.291448128370642	0.116911842116641	2.49288800085683	0.0126708807095316	0.0332463583880049	4019.78029191002	0.0453094871791444	0.137384688401046	0.329800123336011	0.741550994176373	0.86779874587109
YAL058W	743.348328199032	0.196789508773539	0.151860686953226	1.29585551548408	0.19502526754496	0.545538147607837	740.736395286927	0.365458574800196	0.160264724724297	2.28034319734985	0.0225873416892611	0.0652887409514131	814.903156542228	0.305357104556031	0.16005775170104	1.90779328905223	0.0564179384929209	0.114380844140039	757.203637852427	0.329285578146506	0.157001198465993	2.097344360195	0.0359631026399324	0.149361551200824
YAL059W	597.083055029778	0.271820090090163	0.158106840306594	1.71921777427885	0.085574725528518	0.349896917277654	506.898508916058	0.0067424591823576	0.218635306246201	0.0308388397927146	0.975398065464313	0.984232650337262	521.986685400375	-0.261719719665395	0.166920435970651	-1.5679309614996	0.116897245166339	0.204657558063711	656.989506499103	0.589014688781268	0.201683494876764	2.92049029168786	0.0034948108575497	0.027492802225581
YAL060W	3609.2108322254	0.59091190724922	0.125129381090231	4.72240733631627	2.33069289909159e-06	5.23286174390351e-05	3878.02861398563	0.912480492461647	0.142840186574379	6.38812167881412	1.67935692768931e-10	3.13387841888025e-09	4167.86667309385	0.80829628501984	0.131774084528646	6.13395485091855	8.57208555991859e-10	9.45424710469788e-09	3665.25985801328	0.703390164303102	0.132760284413965	5.29819717853146	1.16951635833602e-07	2.9670019420115e-06
YAL061W	6285.22320174364	-0.797742099639244	0.120085658610607	-6.64310883471957	3.0713487288073396e-11	1.3940387863342102e-09	5499.96344115345	-1.07291801953812	0.132272749194819	-8.11140636351231	5.00372120030313e-16	1.5441060774456602e-14	5880.09978057108	-1.31797109438621	0.106677238507311	-12.3547545177211	4.59155596724897e-35	2.24047060492808e-33	6528.62727548837	-0.535819849556991	0.128162053124062	-4.1807995151132	2.90485902389523e-05	0.00045646752373
YAL062W	1448.15993740439	-1.00862640374708	0.15465160861525	-6.52192636583814	6.94100908013771e-11	2.9000547209661503e-09	1283.83160739078	-1.24802745562213	0.160849760651943	-7.75896370976077	8.56261453122705e-15	2.38483327600658e-13	1268.42118796479	-2.02277572499882	0.167476403849635	-12.0779744399989	1.3807938009749799e-33	6.44470497976801e-32	1679.05466067216	-0.333423986599825	0.170021913476349	-1.96106478148893	0.0498714664238286	0.184990048972006
YAL063C	553.412676438751	0.162942549966478	0.168280398731756	0.968280032579515	0.332904534155365	0.692744676961198	569.670245866985	0.417790945765931	0.171286030313005	2.43914197207132	0.0147221830428279	0.0457752644940907	530.106276132461	-0.102001333344716	0.20741793014936	-0.491767193276229	0.622883931068233	0.724317638564812	515.113428208602	0.055444636235574	0.174314226636555	0.318072926722017	0.750429619361424	0.87165098527202
YAL063C-A	24.8739509495624	1.21032314278457	0.586489455103415	2.06367417564422	0.0390486194530913	0.21311223194598	23.0061374042594	1.1882280524065	0.628254887203744	1.89131525533387	0.0585822734684358	0.136546554435471	14.1877464972879	-0.340716956826257	0.822971914289269	-0.414008000650307	0.678868247523285	0.77063630283706	25.6233758035199	1.34454534912638	0.576711653813715	2.33139965220935	0.0197322958583001	0.0997447084883727
YAL064W	8.08563472216542	0.338106225398983	0.960822494377035	0.351892495625011	0.724918887340934	0.913762601024901	10.417197273997	1.08177787219245	0.922089922262973	1.17318045244175	0.240723449173274	0.38752760994757	8.30875571873046	0.274422922278419	1.05723659749027	0.259566234208938	0.795198384957691	0.861108405768744	6.34021537552136	-0.247223426994734	1.05773682984709	-0.233728674296491	0.815195625366332	0.911754738923357
YAL064W-B	118.496047419418	0.271999842198566	0.278196839156696	0.977724416363195	0.328210642380068	0.687553562302172	122.448743291555	0.527220286503388	0.288188202443101	1.82943049727194	0.0673351424068983	0.151729136455448	124.328395477649	0.267611707127938	0.295184408698605	0.906591605931261	0.364622802303191	0.490402060896817	116.397521653102	0.311867139431412	0.279933988253401	1.11407386211746	0.265247500822272	0.507004185789343
YAL065C	73.3239331994558	0.332356091203396	0.347650548663796	0.956006232352616	0.339069085781994	0.699001720640708	80.8598147865328	0.737467124135449	0.359158612509859	2.05331878019549	0.0400416706293295	0.102569719815504	68.6018238197392	0.0149651206814305	0.402112822190313	0.0372162235462061	0.97031260305404	0.979944521988945	66.9332044631929	0.184595400540622	0.36475536988748	0.506080008082037	0.612800484425907	0.789604911984454
YAL066W	13.544820051251	0.64932765303542	0.772025056882966	0.841070697442213	0.400308329714912	0.745083360479187	8.78127525178015	-0.359818929980381	0.984491909559744	-0.365486934414006	0.714747958082128	0.812247290538351	8.07566061964929	-1.14146103399026	1.11405431750492	-1.02460087991644	0.305551549170159	0.428583956490634	12.594713773232	0.577564576072551	0.845657378413986	0.682977043440173	0.494621348731343	0.705757688848823
YAL067C	481.974870003535	0.973978209372093	0.179598095817353	5.42309875246454	5.85746105584355e-08	1.7188242698287e-06	604.924522359683	1.57678124356151	0.170941537477743	9.2240965351491	2.85961372220761e-20	1.21266070942391e-18	320.323551790831	-0.197157323536209	0.234514901462421	-0.840702754096849	0.40051447730653	0.526364772154939	524.530735996911	1.22438446526783	0.187376257315551	6.5343629059999	6.388087831152959e-11	2.47567796499345e-09
YAL068C	16.1509907957608	1.83540335538655	0.763326534220291	2.40447996120212	0.0161954941081499	0.113656698919152	23.5066211694367	2.61052992072368	0.708253371566957	3.68587009328043	0.0002279225974129	0.0012914958903407	25.077234898405	2.53057355018241	0.769465283244044	3.28874298202719	0.0010063587643427	0.0036997470326093	16.1755067943697	1.91100768862087	0.748622281831208	2.55269945204722	0.0106891688869123	0.0645539960407504
YAL068W-A	3.50890699458377	0.11267069968835	1.45146552323338	0.0776254743118927	0.938125977948433	0.983815956595191	6.96987633897615	1.78290993325961	1.18727657341443	1.50168037775076	0.133179673881688	0.253295716557968	8.04479265424983	1.83480561285916	1.18513497250377	1.54818282763428	0.121578284659613	0.210846992862835	7.12316611852934	1.73983913099392	1.10743196048639	1.57105735889162	0.116169326069332	0.31200749693026
YAL069W	5.7435352121795	2.62789017805023	1.36485969861258	1.9253921708741	0.0541803143181033	0.264364735524295	11.2746751293807	3.79937078577885	1.21694207020314	3.12206380139741	0.0017958801457864	0.0077660001304303	12.8777701024768	3.83293783206109	1.21953202198674	3.14295792398862	0.0016724987949898	0.0057515027968657	9.20391994689708	3.41899605885495	1.18729020694396	2.87966331976687	0.0039810004694839	0.0307432517918461
YAR002C-A	1027.80567278291	-0.0444083992563081	0.148592438321716	-0.298860424917181	0.765046544138277	0.925715122165015	901.950832469622	-0.234200783660323	0.161738275295897	-1.44802325381458	0.147610547296875	0.272739974088644	1287.32606368555	0.426815425315447	0.168187537955519	2.5377351408065	0.0111572387716488	0.0299432395534125	1005.72362989212	-0.0137885718284787	0.157017993963039	-0.0878152336586623	0.930023529832633	0.97251425888971
YAR002W	836.142047746214	-0.104423768925313	0.152341470767702	-0.685458584580316	0.493054586374474	0.801308960699782	702.250413788292	-0.444390133262549	0.17606009428375	-2.52408210429753	0.0116000832454162	0.037746211471347	843.782636535106	-0.231836086507175	0.146621248534648	-1.58119023555028	0.113834547310122	0.200174733473056	763.950106501099	-0.284998925906775	0.157301346309883	-1.81180220381159	0.0700167644821332	0.229050181892095
YAR003W	712.073611256403	-0.0976712049408395	0.166974639493984	-0.584946344168382	0.558583795440095	0.836638758497714	752.545518714511	0.248259441863483	0.168671991109554	1.47184746104192	0.141062073896187	0.264084594622511	906.189990929062	0.421184016315794	0.162361455532237	2.5941133314869	0.0094835220461774	0.0261935529585889	752.547312239637	0.151543138143615	0.162221822712944	0.934172330265173	0.350215006256837	0.589744814009695
YAR007C	1060.42326555975	-0.0485172707543507	0.148634018832744	-0.32642103830178	0.744105822219044	0.918885734611719	1096.50737731775	0.235542193589971	0.157841430094642	1.49227103079806	0.135628107908414	0.256528678173253	1520.31951336512	0.7486358893959	0.151338154173853	4.94677560647321	7.54528702500809e-07	5.41193694076583e-06	1008.28885161175	-0.100624090435267	0.170422143723261	-0.590440234096951	0.554895543282965	0.746567925878599
YAR008W	249.894728141451	-0.150873611989164	0.222592193728649	-0.677802799199179	0.497896736005734	0.80442433811456	282.687369771509	0.38148038513122	0.221190348821805	1.72467011857984	0.0845869390631023	0.179699402217767	368.21326179247	0.73490898695102	0.193396620516399	3.80000945719061	0.000144690565954	0.0006567666915502	257.24123679693	0.0336110558477764	0.210816331505105	0.159432884576888	0.873327832106987	0.939831672132851
YAR014C	1392.72704094727	0.0960082866062558	0.132535651174003	0.724395932383571	0.468822696358987	0.786231363989593	1382.89243088255	0.260977970006943	0.150386778427746	1.73537842046621	0.0826737997720696	0.17660542278252	1454.34015814165	0.0758658885785113	0.126487512819826	0.599789551452226	0.548646497621835	0.664016221065024	1421.02567783947	0.238132798285034	0.141781276275399	1.67957860544632	0.0930393331903584	0.272865820468575
YAR015W	2306.53690200038	-0.0381852121828976	0.162615416212716	-0.234819139982078	0.814349111495774	0.940917264335123	2190.07391955452	0.0072551924748147	0.143696959917909	0.0504895335222086	0.959732289807674	0.976973879650897	2192.99970729668	-0.35067605666972	0.121874617696213	-2.87735102926699	0.0040102921157278	0.0123767568363216	2273.77330367209	0.0113785769519521	0.162957196527215	0.0698255566151192	0.944332505581974	0.977925973403497
YAR018C	569.341960273904	-0.297974570414895	0.163603817612017	-1.82131795433732	0.0685585387570586	0.305247580111703	830.237896314529	0.870612050251986	0.193225073192374	4.50568881081602	6.61579825364214e-06	5.56794390796285e-05	843.949732331817	0.636475943698924	0.149980502593444	4.24372456881435	2.19840156978033e-05	0.0001202888681315	510.725473855992	-0.558242893936876	0.171205713331368	-3.26065575192809	0.0011115490096116	0.0107037425209094
YAR019C	591.554315115361	-0.198099667234046	0.170141832787597	-1.16432075515109	0.244294048482965	0.60488663731516	499.745701756993	-0.529649416265856	0.175929271419426	-3.01058153650361	0.0026074793002678	0.0107995976311663	553.512472383002	-0.586653543726412	0.163030434896659	-3.59842960670673	0.0003201444756662	0.001334660561661	550.504342508494	-0.326244435993073	0.175073500786506	-1.86347125365885	0.0623959932891925	0.213287602601639
YAR019W-A	4.01914905484309	1.96827912846017	1.47714070837975	1.33249264426484	0.18269835698473	0.527525828016778	6.58152741827838	2.92575830574628	1.31295244863732	2.22838101165267	0.0258551182272003	0.0730007268502523	6.86978765971357	2.80525558317423	1.35725193833375	2.06686430421911	0.0387469421190545	0.0837480047613523	6.04510416000939	2.72972458485045	1.27960805378747	2.13325055025313	0.0329041783473536	0.140348207035944
YAR020C	21.5731353290789	-0.147440500633161	0.598523055264187	-0.246340553361108	0.805418619910508	0.938004067011424	18.599479158516	-0.402813005891149	0.672469012891061	-0.599006048114227	0.549168851398778	0.682747656562165	19.8744423886995	-0.583919359563803	0.691640512009125	-0.8442526853547	0.398528219478132	0.52477587510105	17.998702754642	-0.620957486009778	0.654822552390257	-0.948283597965796	0.342985098581266	0.58415661033644
YAR023C	347.346830845448	-0.15652462031336	0.192275327817418	-0.814065028987981	0.415607698529529	0.752719951737434	320.949636060574	-0.190534542278353	0.224480768073089	-0.848778912839056	0.396004326066121	0.548448469286264	350.591323289138	-0.28486138626786	0.199529235426691	-1.42766740752896	0.153387611528927	0.253390511889669	352.212565080375	-0.0189473201305518	0.194723082903876	-0.0973039243627066	0.92248503960093	0.967032524918532
YAR027W	673.36389202822	-0.0264414064569035	0.160556559642947	-0.164685930713172	0.869191191434189	0.962380098259828	756.070343095875	0.466200781744174	0.162646951315841	2.86633581492018	0.0041525349482815	0.0159431146115975	734.365828578845	0.0781273994127093	0.151855009020392	0.514486811575757	0.606911678736174	0.712173095780598	645.432892557434	-0.0554218034797444	0.164878006706073	-0.33613824297709	0.736766620809493	0.865410235029603
YAR028W	96.117027552472	0.326468112381869	0.319450126773821	1.02196895546395	0.306795593911224	0.668360981348727	114.753689998239	0.908600622056626	0.298153229414328	3.04742841069144	0.0023080849709763	0.0097282638656199	207.016971733353	1.85216721835288	0.248285106555012	7.45984019763383	8.662748046713621e-14	1.4800201636308299e-12	87.7508400754175	0.159471452278475	0.316733255157037	0.503488186611189	0.614621083931345	0.791382119017839
YAR029W	15.4543703246513	0.708126461146216	0.724794683065095	0.977002836377895	0.328567748163175	0.687996655546457	11.8143635627373	0.207309414313988	0.850700566385719	0.243692578217929	0.807468921840023	0.875100403653439	22.1195083056092	1.37179102582577	0.693674341331415	1.97757210277203	0.0479769989952318	0.0999417369108305	9.52963780736402	-0.555163106617689	0.883211571996507	-0.628573180220837	0.529628523212922	0.729067092837009
YAR030C	17.8966061675325	1.05639917887136	0.673694947448976	1.56806753987326	0.116865370981189	0.41916067397403	12.4592222291235	0.373496875438475	0.813484731596991	0.459132004487958	0.64613937514399	0.760740629858835	11.2724400639863	-0.244884811324244	0.908708468185706	-0.269486661451689	0.787555205300655	0.854699760293432	16.9903693243755	1.01417862603541	0.670967925440453	1.51151580810612	0.130657084094333	0.336610012146454
YAR031W	222.150499844691	0.05437133296992	0.223868772973047	0.242871447624659	0.808104984903557	0.939092715003967	233.223966195142	0.367722415535577	0.227954701388584	1.61313810724499	0.106714506411775	0.214113080172344	236.721709542493	0.0933818519212564	0.226507667420935	0.412267950946307	0.680143036590624	0.771209298495674	212.856264202266	0.0253461556984778	0.224552980795451	0.11287383319826	0.910130581812187	0.95901499337908
YAR033W	54.0577787859444	-0.0241540209511705	0.404775824428317	-0.0596725878707907	0.952416404527612	0.987476597561989	63.572986183449	0.58366324374903	0.388767103020993	1.50131849946551	0.13327320239068	0.253400277498971	124.564156539351	1.74477342875209	0.306785453331029	5.68727561821336	1.29082037156594e-08	1.2137480311323e-07	56.2111554226701	0.168295290325051	0.390477425450695	0.430998770622405	0.666469264383834	0.820576063361134
YAR035W	101.770245140417	0.632688178477241	0.299099869569107	2.11530743690631	0.0344037530387675	0.197321161746895	95.1012512200719	0.634156323837264	0.317243355465648	1.99895856890825	0.0456128368146597	0.113651696885049	114.198530518564	0.786398329969127	0.313538868049418	2.50813666216713	0.0121369716252265	0.03205175655518	92.8022163031234	0.496496071495289	0.316444045185546	1.56898535159406	0.11665135228736	0.312576323219408
YAR042W	2296.45562840064	-0.0006512188995356	0.142154631520983	-0.0045810600229339	0.996344855720138	0.998713757050734	1774.18745478793	-0.615498241193666	0.155228733931453	-3.9651050781968	7.33636218657299e-05	0.0004783919509161	2098.73990909051	-0.438144613934116	0.137163516808481	-3.19432327289982	0.0014015907090434	0.0049358369365495	2043.67288822152	-0.257181603142769	0.159997329011503	-1.60741185325837	0.107964051593112	0.298733646041912
YAR047C	14.6259339201997	0.16639347216882	0.759687178805237	0.219028932975423	0.826627509672581	0.944705922326443	16.4483908013563	0.62786264890792	0.727591123352515	0.862933354677175	0.388174110511057	0.541713042120845	14.4560384070595	-0.0218636515235906	0.811096257029386	-0.0269556804560601	0.978495083046363	0.985225391574429	9.52795734831299	-1.29988545068155	0.935084671167545	-1.39012593272278	0.164490639770015	0.387816413565391
YAR050W	559.330454687249	0.140709666182231	0.185235012014323	0.759627808221001	0.447477092043206	0.772949736750117	530.719490073126	0.182822380898511	0.189885575141167	0.962802892018498	0.335646449136004	0.487558919374797	515.232308377039	-0.245179790764566	0.215935284458972	-1.13543180948341	0.256194438065052	0.37511897603478	501.213232538933	-0.0776684653211879	0.178520450803794	-0.435067606940735	0.663513355266967	0.820237547010065
YAR053W	6.72919191641159	0.492803502110638	1.080457071756	0.456106508063034	0.648313390472268	0.882500302573669	5.22739317526591	0.0148173059091846	1.29141467958661	0.011473701006657	0.9908455119703	0.993263314043127	6.63096952103552	0.329939129471538	1.18890154839698	0.277515938907137	0.781383968790055	0.85015103766499	6.17462613807229	0.387458939100858	1.09404182607342	0.354153680295269	0.723223714550538	0.85763172607767
YAR060C	33.3128023097825	-0.184226663819942	0.488667817327168	-0.376997742203678	0.706175282797947	0.906195707215371	60.5773039296473	1.41160408965891	0.415756807807067	3.39526392148452	0.0006856247404346	0.0034115150786352	41.1017952573038	0.267507828259262	0.492196225376564	0.543498333524602	0.586786737961975	0.69610896549993	47.2269114904962	0.807283975288167	0.416352485013687	1.93894357388458	0.0525082093329759	0.190519447648713
YAR066W	36.6359327496085	-1.59125360820755	0.493638406993695	-3.22352066950875	0.0012662515972424	0.014446259180837	51.885800331326	0.0317654972099473	0.424653960216882	0.0748032520260116	0.94037125432693	0.964735485358344	55.8207875575621	-0.0984933090246445	0.444116761900352	-0.221773455708352	0.824490244195303	0.882883069469983	65.9240308034009	0.568898532456765	0.360281091120889	1.57904077254467	0.114326705287665	0.309907008415387
YAR068W	22.3346626132375	-1.11428289890107	0.605919015720616	-1.83899641699783	0.0659157130742061	0.299012270192311	31.2970724006304	0.251626326229581	0.542152040731041	0.464125019045002	0.642558177666062	0.758946073998028	34.147759679575	0.177298426669359	0.561780369741983	0.315600964752096	0.752305405317854	0.827600190546934	29.014299629752	-0.0558284105085026	0.512965565622663	-0.108834616297754	0.913333667052784	0.961267706559886
YAR070C	6.16272659932333	0.926386409559513	1.17110609293461	0.791035428086733	0.428923317856166	0.760351807649795	9.24655123922185	1.85814038216229	1.04797741208285	1.77307293147592	0.0762166226590859	0.166340778826191	5.37111039604789	0.504595090886663	1.3838018341695	0.364644039650014	0.715377136161615	0.798984590604641	7.94383596154415	1.49984114005129	1.04266641407761	1.43846691501819	0.150301618319136	0.365456244388754
YAR071W	506.415624117025	-0.509804648966633	0.200108731373686	-2.54763820382538	0.0108454884528983	0.0843701438339522	912.878661406559	1.1910125048019	0.159379757766252	7.47279655518525	7.850817839721031e-14	2.06413702641945e-12	709.697039561104	0.340759301296246	0.158877672754881	2.1447903622177	0.0319696121371115	0.0719483828704177	850.606339083808	0.964992928070961	0.156994075486335	6.14668372090864	7.91196695497822e-10	2.54999465584681e-08
YAR073W	438.820777681266	0.427476042074874	0.208578896347663	2.04946928745058	0.0404162480645772	0.218310024862515	633.986055316952	1.3897819341691	0.197913159865283	7.02218051146832	2.1843206863139697e-12	5.0913261954403295e-11	872.833299465805	1.77887146830496	0.175802393548726	10.1185850340082	4.56973971046636e-24	1.50171905485275e-22	550.769913011613	1.0235379096531	0.244914145464199	4.17917024642712	2.92574609557809e-05	0.0004578668858806
YAR075W	123.649767685552	0.0502102069004426	0.300689312292612	0.16698367666484	0.867382892724699	0.962068480745809	213.278085996301	1.45815169459107	0.272935325798605	5.34248064197824	9.16831649943944e-08	1.07421291177924e-06	292.989250209601	1.83864617559606	0.241008303399488	7.62897439491277	2.3662862586955802e-14	4.23368049784951e-13	172.583705360235	0.941885297968374	0.303200196524202	3.10647983994031	0.0018932921777276	0.0166110092870914
YBL001C	2701.39823032907	-0.121874064542005	0.131683638001611	-0.925506512361951	0.354702497755148	0.711117034991349	2653.63019031885	0.0252998317625969	0.14071949589893	0.179789101723105	0.857318139766474	0.910069788870321	2859.8057933067	-0.102435811912343	0.11568767610115	-0.885451375328689	0.375913233938017	0.502529297150888	2835.63952392232	0.111701569991694	0.134686719846811	0.829343606546664	0.406910002356124	0.641810358273068
YBL002W	717.205565174645	-0.868458815584422	0.18909661252474	-4.59267251797437	4.37605486259618e-06	9.48746739797915e-05	590.873920498895	-1.45676343578158	0.192922361824931	-7.55103463383645	4.3181398199843e-14	1.1491146978443999e-12	1050.01009525477	0.208056276308336	0.157808271993055	1.31841172633518	0.187365857441695	0.294060304040439	622.650064841496	-1.36981651455649	0.18882924992698	-7.25426021173201	4.03863053053647e-13	1.9038827657760398e-11
YBL003C	2802.76576780386	-0.68060400781792	0.130585375361506	-5.2119466359366	1.86869309029099e-07	5.17087048537098e-06	2626.28280447691	-0.671335216297236	0.143773088569105	-4.66940804415253	3.02068870671458e-06	2.6831063336804e-05	5565.49037463174	1.0468698276198	0.115612081951833	9.05502098003863	1.36541535997185e-19	3.57505704617019e-18	2674.62934530398	-0.737305415747991	0.141830755019325	-5.19848756109017	2.0091656702947e-07	4.97721550558887e-06
YBL004W	6135.18818241006	-0.0560742343355605	0.11753301619966	-0.477093468275365	0.633295565622745	0.877682076315963	5204.19471940564	-0.35709668633881	0.128114146983811	-2.78733219356278	0.0053143970086807	0.0196908295028515	5746.42645983014	-0.420548854605033	0.106515627263651	-3.94823619227323	7.87291095726545e-05	0.0003818480382209	5995.83707642283	-0.029835615305885	0.131144245543227	-0.227502283323982	0.82003319394725	0.914350707487186
YBL005W	1087.12181481798	0.20419097782563	0.142300277351124	1.43493028704218	0.151306964047673	0.47539623315576	935.277274593973	-0.0269738219500801	0.154810308412545	-0.174237892984485	0.861678506684178	0.913223609228491	989.342720926659	-0.213824405666453	0.138026967351474	-1.54914948701269	0.121345789023351	0.210699207678171	1009.750041611	0.0892810608479606	0.149429860167548	0.597478045872856	0.550188260318749	0.743600300554299
YBL006C	1217.65241945734	0.181036758880078	0.155583050056467	1.16360206856964	0.24458531273117	0.605260973202556	1451.27954475403	0.7840496839347	0.176230447750466	4.44900239398403	8.62700547584881e-06	7.11484403924143e-05	1426.21380981108	0.459587484434574	0.145057094640477	3.16832131219543	0.001533219665419	0.0053352068422278	1291.73543388798	0.419863546163849	0.158333099772475	2.65177367693296	0.0080070193177418	0.0525783170791842
YBL006W-A	5.34286459147087	0.172769120892744	1.25087243353241	0.138118897068385	0.890146451211655	0.96998070918429	5.22883666577851	0.312976098480737	1.23852319175954	0.252701039886139	0.800499244247216	0.870805170185457	4.3615599722037	-0.605706876491992	1.44269533391351	-0.419843928412056	0.674599471683605	0.767277979359721	5.3613995276915	0.260665921991505	1.16249733730926	0.224229263694357	0.822578914011486	0.915474101446539
YBL007C	4415.26039246873	0.000884543219149	0.123078976477848	0.0071867937519634	0.994265817585434	0.998194741813496	3885.53935196038	-0.1781711346847	0.136612103074372	-1.30421193053227	0.192161333190632	0.329853649749381	4472.9269814024	-0.108991566254419	0.113990919117615	-0.956142533967655	0.339000228242725	0.463686657488085	3849.42955784411	-0.319784933764391	0.14008055350965	-2.28286457864661	0.0224383465363655	0.108782068357806
YBL008W	1091.90351168679	0.199955153119065	0.145587924366732	1.37343226774347	0.169618004194063	0.505044758631528	1075.25664755477	0.338494175601614	0.152923780583281	2.21348291489088	0.0268643698542724	0.0752683303717528	1267.07806487924	0.453731378368533	0.142426821940199	3.18571580961796	0.0014439636327667	0.0050629122257214	1073.81462853514	0.24108859670313	0.150754193283544	1.59921652228725	0.109772500370312	0.301361531872778
YBL008W-A	43.2246413711191	-0.12884149025612	0.429184676256696	-0.30020058353402	0.764024159994713	0.92536541090548	45.4680042087064	0.2100430324692	0.440163020122042	0.477193727930533	0.633224176964195	0.752203010288012	51.298770203475	0.215058184305256	0.437887008882629	0.491127117139253	0.623336543234887	0.724528471680552	42.5352313364588	-0.0872250084201787	0.428723329797269	-0.203452908572587	0.838781049377315	0.923681898814399
YBL009W	497.219838446938	-0.0409152582297077	0.181975635085501	-0.224839211087154	0.822104360904924	0.942000801480052	520.897438972951	0.274785830904303	0.194257317975006	1.4145455819567	0.157201773771965	0.285517341531673	764.676502480674	0.911911352126203	0.157457560117062	5.79147391492819	6.977139658102561e-09	6.87152240639733e-08	432.368262032423	-0.37336298087679	0.19340714017702	-1.93045086409458	0.0535509978069104	0.193524973195797
YBL010C	410.325055532035	-0.0108790624819192	0.176399012448732	-0.0616730350748477	0.950823213972918	0.986635469893938	420.720896346812	0.24614281333834	0.193306167390239	1.27333140303505	0.20290046779415	0.34231642063936	561.147526175173	0.669132634787243	0.163155733789119	4.10118982181837	4.11031201979604e-05	0.0002114578252356	371.908687171848	-0.208314088964463	0.187083553762285	-1.11348156893125	0.265501659810817	0.507312155179955
YBL011W	2206.02244720747	0.0307814609272274	0.125127351940757	0.246001057720786	0.805681413716105	0.938004067011424	1963.36032908909	-0.111941837981885	0.136245267511364	-0.821620009462332	0.411293197515617	0.562134830497571	2270.82089483975	-0.0317984414091858	0.120459508079098	-0.263976185161788	0.791798269541288	0.858074252001451	2120.86020895306	0.0096974036500585	0.135027976502156	0.071817736599968	0.942746957502656	0.977144620614307
YBL013W	220.300769500542	0.0339398723908552	0.223378869933038	0.151938598315182	0.879235364640879	0.96538390454565	199.39263428506	-0.0602344128683509	0.240754725094457	-0.250189950974871	0.802440456151383	0.871664372547189	229.047099096894	0.0001730653727753	0.229227339661338	0.0007549944654554	0.999397601629751	0.999397601629751	200.117333581835	-0.153619144649006	0.231711800769849	-0.662975058407105	0.507346528186212	0.712993997453237
YBL014C	2030.07960033686	-0.0021578187631536	0.138682371717427	-0.0155594307800732	0.987585871309301	0.996159935250337	1985.82789287336	0.127121667941971	0.141333686293365	0.899443517507256	0.368416468416322	0.521934512155092	2323.10961034798	0.231099634864607	0.123431415316194	1.87229186566969	0.0611662355226571	0.122048241326343	2078.46257866895	0.153352887111794	0.144282032476205	1.06286891361254	0.287841402213977	0.531043848652363
YBL015W	1219.76266601951	-0.191569327442179	0.138670352227539	-1.38147285533565	0.167133618435936	0.502356359558037	1268.71511878768	0.120878144310165	0.147323627449336	0.820493945220933	0.411934579507079	0.562686199314221	1314.15268243451	-0.119190799439709	0.135380934011573	-0.880410526858382	0.378636955855459	0.504927667218429	1216.09576147903	-0.104187604036316	0.145082074078761	-0.718128719194872	0.472677923703389	0.688128412018902
YBL016W	401.767683972917	0.498063751799873	0.178552697260374	2.7894496103499	0.0052797711719397	0.0477906403497389	390.577921566055	0.593715571099382	0.189630188391349	3.13091273143759	0.0017426393645204	0.00759070148641	349.36497868476	-0.0081170461272389	0.192235354523153	-0.0422245228895255	0.966319713551558	0.978971858074039	388.742789007845	0.493088415154849	0.186976095521283	2.63717355836389	0.0083600046303122	0.0544996380285684
YBL017C	5490.79727079983	-0.160717170588605	0.116069451230985	-1.38466382742491	0.16615528466027	0.50036930354255	5442.97908727822	0.0142840881024918	0.130132138811714	0.109766028845182	0.91259493325731	0.946133516766609	6074.31571988899	-0.0107842524858132	0.108322048934453	-0.0995573162795225	0.920695782074752	0.948680456301948	5353.28723621478	-0.140079917791786	0.12860047427603	-1.0892643948662	0.276037309166211	0.518812163642653
YBL018C	820.804112040406	0.339873408441461	0.16462803413146	2.06449290507875	0.0389710059069112	0.21305097695652	872.661646406549	0.658800591135182	0.190457797808901	3.45903711328322	0.0005421102006122	0.0027665297737766	899.79537044173	0.444578414046798	0.16030984915861	2.77324454099468	0.0055500396872788	0.0164508999658365	874.916113098526	0.579281816835327	0.165727982176201	3.49537723942984	0.0004733921607876	0.0051031028663747
YBL019W	800.938975690455	-0.0056574992824708	0.152355445714746	-0.0371335547339956	0.970378517661121	0.993527761753329	740.951510105303	-0.034403498106541	0.16655506024287	-0.206559308713731	0.836354041785602	0.896064403693034	843.67975250114	-0.0025605533313029	0.151557052691995	-0.016894979717682	0.986520397801606	0.991136777763242	842.072997911437	0.223170859841051	0.157570948416248	1.41631983613827	0.156681882687721	0.375477789430324
YBL020W	1033.9907103852	0.230475076695667	0.156965595171091	1.46831588441053	0.142018438166646	0.461139643022837	968.936470566618	0.238129240668579	0.17067850374007	1.39519175203944	0.162958023567567	0.29263952027084	1240.09992594652	0.562580641592307	0.140367260912265	4.00791921090447	6.12560661013957e-05	0.0003051433269598	1008.68521704608	0.25060179563787	0.156145213752596	1.60492780800144	0.108509692976719	0.299510398364338
YBL021C	252.16745126824	0.257436516331097	0.205355972932524	1.25361104746482	0.20998341378634	0.5637384500332	278.58201804053	0.674806186783742	0.212966944836499	3.16859589314112	0.0015317720903084	0.0067891692175304	295.479032809075	0.532991897323705	0.209590571066637	2.54301467194459	0.0109900614221973	0.0295438170368834	237.666696117679	0.187000102433339	0.213613057950375	0.875415127837276	0.381348071523446	0.61618815640172
YBL022C	3337.42958632466	0.004097138826478	0.122234949595807	0.033518554554373	0.973261069750082	0.993533085194033	2979.19876218529	-0.130465151535941	0.138695085746306	-0.940661674016199	0.346878265446438	0.499678027345921	2959.2008511061	-0.538637487013421	0.1126572223478	-4.78120688392722	1.7424592679889e-06	1.15583729609851e-05	3196.44028511044	-0.0274069201566888	0.135703466768526	-0.201961827573925	0.839946566393575	0.923690168910755
YBL023C	1772.0414947371	0.162770988580594	0.131518558889222	1.23762752538747	0.215854203370136	0.570278127747985	2013.01414936744	0.656906410673912	0.146027458191545	4.49851294276618	6.84304311753504e-06	5.74448562088861e-05	2574.1202436372	0.945994154855539	0.124943033097898	7.57140379419405	3.69212450887566e-14	6.5512324963273e-13	1750.1613377343	0.215780088595573	0.140462040140986	1.53621639254982	0.124485316885176	0.3258026745216
YBL024W	1653.5287741322	-0.0479750077789356	0.13830868391916	-0.346869093244907	0.728689666763912	0.913814119382812	1289.9981262074	-0.639324849580634	0.150278192544898	-4.25427561214264	2.09726850930503e-05	0.0001564738468974	1666.66568191699	-0.175568263612243	0.129008305431492	-1.36090667205513	0.173543184763366	0.277643232255549	1591.60663719146	-0.0678811851453198	0.160533064048296	-0.422848623414413	0.672405709280688	0.823974173719904
YBL025W	322.754640270944	0.0395917638912748	0.198246648715478	0.199709625094831	0.841707685683446	0.949959558022734	339.212590032403	0.35826204807568	0.211556871571892	1.69345502896574	0.0903688879705382	0.188809504332596	402.235801259765	0.486969458747652	0.198272688656044	2.4560591882245	0.0140470019446634	0.0362943984959715	328.18407718486	0.173982377464954	0.203390668339131	0.855409832150501	0.392324302376333	0.626836106193381
YBL026W	566.016267875686	-0.328394871283227	0.167005026055664	-1.9663771746233	0.0492550580655017	0.247555748786012	597.669565801084	0.0429647154232978	0.171855191077392	0.250005339692935	0.802583219258886	0.871675396594292	658.870980216923	-0.0157202123279828	0.156428315372982	-0.100494672530993	0.919951612132574	0.948569656550463	575.348554858649	-0.174806784341999	0.1658240027146	-1.05417057531086	0.291804829035462	0.535258223243837
YBL027W	6377.51412489776	0.0351625269632776	0.131455077081356	0.267487020995895	0.789094205975111	0.93344955721997	5225.41104133965	-0.368304822954588	0.147966239192352	-2.48911390169079	0.0128061930675083	0.0407430334137135	5960.93499070605	-0.322422645041223	0.131858502131779	-2.445216954755	0.0144765029060191	0.0372228164541592	5882.82832954022	-0.107944401349247	0.154955201809769	-0.696616829177279	0.486042620984942	0.698382478517636
YBL028C	1319.28380479177	-0.0712385640197792	0.133528691427766	-0.533507542521801	0.593682291273591	0.85803772052054	1289.14246539863	0.0575446002451734	0.175773131053792	0.327379957904731	0.743380523292449	0.832884784345416	1462.20674485828	0.0797948881431639	0.128249943246827	0.622182639017567	0.53382178041219	0.650678565696962	1400.51727620928	0.186562115259003	0.16634415514504	1.12154295470336	0.262056818060939	0.503471082631068
YBL029C-A	600.195707929931	-0.611389482729845	0.164125620326922	-3.72513128365954	0.0001952135992529	0.0029254218472365	594.832853944192	-0.40445638696144	0.16883939285962	-2.39550960300907	0.0165972794682897	0.0504675393914036	551.118983118802	-1.16886686878951	0.165837167333382	-7.04828047647325	1.8114223930410098e-12	2.7196670474538797e-11	677.764762099452	-0.103974554448668	0.161433426035024	-0.64407079130012	0.519529529915043	0.721709801365595
YBL029W	576.359522721819	-0.401735205026888	0.169937781520932	-2.36401347264501	0.0180781551402869	0.124243007385697	527.909169893601	-0.468663469352518	0.184095236194207	-2.54576641439061	0.0109038124306999	0.0357995799735217	599.214933863564	-0.438451882125974	0.173522524468584	-2.52677214942983	0.0115116159949283	0.0307024093678399	582.247560759775	-0.265585658464895	0.173468578711389	-1.53103034819215	0.125761892359316	0.328144516329534
YBL030C	2829.90324149087	-0.399452271566287	0.133468644142053	-2.99285479472725	0.0027638121153201	0.0279437349928764	2667.13587098514	-0.371580674009648	0.192094193867719	-1.93436702342773	0.053068017962815	0.126842211661667	2849.20334292625	-0.549458602063257	0.124819161778949	-4.40203726921618	1.07239129700321e-05	6.25092519818796e-05	2736.24106074094	-0.404610911978967	0.149177089933325	-2.71228586212406	0.0066820939742095	0.0458314740880363
YBL031W	170.693602503277	-0.412717165641681	0.237117826239026	-1.74055730936755	0.0817612062500751	0.339014829523724	161.216643252117	-0.377171728390417	0.26409058701036	-1.42819073053755	0.153236967922195	0.280330250529526	226.804079618159	0.277810358184901	0.22664643062547	1.22574336343279	0.220295266353608	0.33268975629158	155.923205573907	-0.60810795157153	0.258140743921469	-2.3557224726854	0.0184867234710787	0.0954870254838955
YBL032W	630.85531285346	-0.199597798681413	0.183866576288891	-1.08555781431316	0.277674672237433	0.643342193199698	624.42216742161	-0.0281470336384402	0.182141966914765	-0.154533488987806	0.87718910795605	0.92399463015423	868.448988750157	0.533066807263404	0.147244238935895	3.62028973843577	0.0002942733042911	0.0012388329104176	593.758267031963	-0.288784096119918	0.173322643882081	-1.66616484523736	0.095680585824365	0.277763906549868
YBL033C	1622.00788239841	0.151614028513307	0.141947994410082	1.06809560179696	0.285477389627574	0.649739123795225	1326.4232044587	-0.239849482231467	0.16973306561024	-1.4130981572102	0.157626865006167	0.28589442154678	1466.39418490498	-0.295799100928123	0.137341502296501	-2.15374883762036	0.0312598739303849	0.0707963600511987	1660.61319621185	0.298730177349448	0.168101714360301	1.77707989764556	0.0755550951191098	0.239599164592077
YBL034C	1281.87335726431	-0.194378202319177	0.135590784002404	-1.43356500037443	0.151696437333163	0.475414463128683	1107.51339395277	-0.448553580959673	0.14832209463292	-3.024185857608	0.0024930323147683	0.0103910598636477	1384.81813393454	-0.112257177615506	0.13050844169795	-0.860152616604789	0.389704920182406	0.515842455999769	1146.46053528025	-0.453557794299522	0.148029794817174	-3.06396286544675	0.0021842602098968	0.0187727506747186
YBL035C	520.066220537901	0.0891581978635866	0.17013774466396	0.524035381094791	0.600253931434644	0.861584708796972	436.654058164508	-0.227667056594184	0.189732788124671	-1.1999352291423	0.230164496615689	0.375681955861665	652.838730998622	0.548846548207529	0.165006099842183	3.32621975025446	0.0008803249528098	0.0032813501279212	438.311742090498	-0.329920678353927	0.184410958419704	-1.78905137298324	0.0736065424109813	0.236026664167598
YBL036C	1139.94196043982	0.110097876861773	0.138808653184343	0.793162921302598	0.42768290730001	0.759856790243808	1164.42262725409	0.348453705805262	0.154340056435231	2.25770103920812	0.0239643044085988	0.0685156036875684	1232.84346051357	0.18620526645972	0.134187401872961	1.38765088123552	0.165243379751969	0.267487461418052	1104.2419214954	0.111473920145214	0.148545626244354	0.750435559521908	0.452992421052468	0.673623616711027
YBL037W	1444.17359773424	0.0628277030051463	0.131884811113946	0.476383159474401	0.633801430062397	0.877682076315963	1295.62948872941	-0.0544805522720888	0.153610964984603	-0.35466577713088	0.722839992198651	0.818330566435021	1595.50860544575	0.198324643190975	0.128149932167327	1.54759850307232	0.121718992051113	0.211034193217016	1353.02859729701	-0.0325011697049225	0.142860355369173	-0.22750307193997	0.82003258079737	0.914350707487186
YBL038W	1073.61415000785	0.0359406404078203	0.142874994993649	0.25155304753934	0.801386554308645	0.937154359802269	983.617983081766	-0.0201020135239875	0.153303600135857	-0.131125515031436	0.895676017346718	0.935794377779696	1077.5842480447	-0.100865288856681	0.138741231069089	-0.727002983031436	0.467224128365774	0.590887612567043	1074.03520298157	0.127756517530285	0.149849389732772	0.852566151641419	0.393899939916916	0.628478197598129
YBL039C	3741.81943223185	0.227429075473177	0.155394949129995	1.46355513320399	0.143315539130825	0.462968631017088	2610.64382335928	-0.689717942120837	0.163025734476112	-4.23073046925546	2.32933646747406e-05	0.0001716449394698	3437.53668247386	-0.158222284454554	0.135778440262255	-1.1652975549649	0.243898568485796	0.361138087268278	3653.71604938616	0.247961592927891	0.213562015956893	1.16107535236014	0.245611257199231	0.486334344249325
YBL039C-A	315.752000412407	0.159045228251812	0.214155730699775	0.742661556298847	0.457686610260169	0.780870867171067	225.44102374211	-0.69928760952718	0.241265064398953	-2.89842050389379	0.0037504737285447	0.0147050504853602	288.5509010113	-0.254240019984075	0.219335680289816	-1.15913662404648	0.246400499425822	0.363922406971272	316.031647946289	0.240160918045825	0.26442913833677	0.908224107057229	0.363759829937289	0.602824785858148
YBL039W-B	171.930259698023	-0.453452194566125	0.236168058783254	-1.92004031748546	0.0548528069772836	0.265591987121782	169.544777724527	-0.275433745937649	0.257777579030716	-1.06849380374089	0.285297823931513	0.435297724396898	163.249002261491	-0.830363313736021	0.260301975127725	-3.19000005024387	0.0014227276899412	0.004996613441064	168.39898895617	-0.41058439380528	0.243915048581227	-1.68330898890213	0.0923152911946451	0.27136142134787
YBL040C	1269.02161372929	0.069936473761088	0.141913439329188	0.492810787277594	0.622146287901894	0.871262625306065	1644.16037935142	0.881612088960466	0.184690913138232	4.77344593721631	1.81100180164792e-06	1.66952522331441e-05	1652.71602190155	0.62036996515627	0.146234956614025	4.2422822799728	2.212581503989e-05	0.000120875635854	1269.72080792491	0.160584224082806	0.149974676287801	1.07074226167787	0.284285334654172	0.527568675971138
YBL041W	1480.95979012173	-0.0967217729892656	0.130701747261417	-0.740018974618697	0.45928848101846	0.780963482486818	1487.31182832059	0.11079456189221	0.14188787605787	0.78085996471623	0.434884861080128	0.584082180604758	1497.02019704649	-0.217990326667135	0.125626181619269	-1.73523005998694	0.0827000641410548	0.155569834442913	1482.3445320231	0.0015768173885195	0.154989693669332	0.0101736918835624	0.991882708348683	0.997091513150641
YBL042C	4211.47650447527	0.507465636871929	0.154212895915834	3.29068223418157	0.0009994474256284	0.011897195864698	2927.14088737906	-0.320799214591687	0.143725312295924	-2.23203004026998	0.025612977569625	0.0723792354106385	3406.57326806199	-0.213946022113007	0.128754261957469	-1.66166167131368	0.0965806303362051	0.175727638416807	4049.47240091299	0.488730758947733	0.163070338504163	2.99705491158501	0.0027260160560008	0.0226582150338916
YBL043W	634.167810279981	-1.90712619567679	0.178910247838261	-10.6596811458272	1.57135234779131e-26	2.67936809789605e-24	566.892696667995	-2.24396500299458	0.214531160561244	-10.4598557949533	1.3205649352858802e-25	8.11221805573279e-24	570.111776224788	-3.58744794926243	0.200848999362832	-17.8614180834515	2.35577319449497e-71	2.70955984745394e-69	692.061554106088	-1.22794304370608	0.686334720075505	-1.78913146572418	0.0735936457321981	0.236026664167598
YBL045C	1867.77346077062	-0.538654521294621	0.129853807806713	-4.14816115439916	3.35156447819165e-05	0.0006219123615562	1730.95481533076	-0.568210139198951	0.142560105575308	-3.98575840629404	6.7264927384222e-05	0.0004425749426391	1859.61143936621	-0.740635067819727	0.122326715098067	-6.0545651636764	1.40797471621244e-09	1.52416220960073e-08	1822.74905701037	-0.510524419685504	0.14752161273815	-3.46067542382202	0.0005388220410479	0.0057205694677307
YBL046W	630.400802447969	-0.0587312729227089	0.155146006999428	-0.378554846873534	0.705018457764638	0.906195707215371	632.098245601761	0.14241554064053	0.187666833247243	0.758874320924379	0.447927741467082	0.596024976692901	724.523599396447	0.191554327815107	0.151738858793028	1.26239467819108	0.206806803237529	0.317379704468174	596.832514187709	-0.12675835364934	0.1645365994066	-0.770396094890091	0.441064969184521	0.667493596759338
YBL047C	6637.32793848693	-0.241539945471728	0.133659576060276	-1.80712787359733	0.0707423435253385	0.307849584514396	5535.47436313199	-0.627779501785006	0.141867312098177	-4.42511733323433	9.63898785817733e-06	7.85093769415113e-05	6259.19817914684	-0.609946388007531	0.109590051505449	-5.56570947479846	2.61087928793102e-08	2.33686538105871e-07	5835.35606702735	-0.565630044917228	0.13199480705911	-4.28524468136027	1.82538175279024e-05	0.0003066738439461
YBL048W	710.963024019915	-0.224415447806916	0.164028395221651	-1.36814999319882	0.171265130764949	0.507997983072903	689.205508830783	-0.110246016124277	0.166198989235019	-0.663337464515983	0.507114447299275	0.645948588758934	608.117237347824	-0.973604090063752	0.164054501824746	-5.93463805768538	2.9449443666756304e-09	3.06379223247737e-08	699.159415272297	-0.175647757741643	0.1617560617722	-1.08588052785933	0.277531852870332	0.520797673133793
YBL049W	1345.99407160279	-0.0281817057925111	0.140903243643114	-0.200007502055034	0.841474713878574	0.949959558022734	1339.09690197015	0.149973751484075	0.157082671479429	0.954744085210668	0.339707129895968	0.492043844161789	1157.81685873669	-0.690373478959145	0.137737334941455	-5.01224652889201	5.37982166937361e-07	3.97378800142608e-06	1345.66175282227	0.0644898753287969	0.149263266438517	0.432054562837541	0.665701757340467	0.820576063361134
YBL050W	2083.00191270181	0.0140232479167256	0.137063148121947	0.102312314497905	0.918508781046703	0.978037451413274	2093.96386245926	0.217627319103878	0.146133887574331	1.48923239309008	0.136426183529218	0.257793889918899	2207.2603678553	0.0350669439592913	0.129009811037717	0.271816102025289	0.785763423589457	0.854050322534541	2099.50967660463	0.127440991515224	0.145846240524143	0.873803747407031	0.382225139314716	0.616577171872079
YBL051C	1238.79920287536	-0.105231887170105	0.177210011231212	-0.593825859154232	0.552628591484356	0.833500785004733	982.414555068562	-0.648750956701863	0.167454933672033	-3.87418239926253	0.0001069832645026	0.0006665412299298	1098.18901789275	-0.672643586131964	0.14734942952871	-4.56495548223961	4.99600347988593e-06	3.09415946287935e-05	1096.48853112099	-0.388553137563128	0.147313367358399	-2.63759592581857	0.0083496006835182	0.0544880449563893
YBL052C	1956.21945836548	-0.187246200687225	0.128785122640339	-1.4539427912815	0.145962167753196	0.466502186603299	1867.43249857592	-0.121938404024387	0.142144476334719	-0.857848346757066	0.390976209419639	0.544236896339536	2385.04733912199	0.234823177887436	0.125569593872803	1.87006400709794	0.0614749299413157	0.122512383586638	2021.17203317882	0.0062509395859121	0.140899079597485	0.0443646587597985	0.964613732121599	0.98557389177001
YBL053W	27.3495693114487	-0.413967530856769	0.558816640622066	-0.740793134570845	0.458818878523244	0.780870867171067	21.64309311149	-1.04631077367809	0.654052552864905	-1.59973501990781	0.109657379487379	0.218301081292931	25.0695329196215	-0.91191534685227	0.630894840087186	-1.44543161381103	0.148336688855159	0.246882845714749	25.5563799083295	-0.544127853182587	0.549839432639353	-0.989612277480084	0.322363666678468	0.566287898333671
YBL054W	543.949871048372	-0.034984196427107	0.168266153876723	-0.207909883366904	0.835299331987061	0.947313227666074	380.144780352203	-1.06725982907595	0.199259360187217	-5.35613397570477	8.50214759312666e-08	1.00331447270416e-06	407.890134599247	-1.28817404680608	0.19396450779239	-6.64128742658876	3.1095497606700195e-11	4.0708556927796004e-10	481.038711970141	-0.320139268744806	0.216121455586017	-1.48129332127966	0.138528427443912	0.348143964903868
YBL055C	614.670129500459	0.591411661122179	0.172472469356246	3.42902066242586	0.0006057634085798	0.007847559229425	656.567114071413	0.898249150375559	0.169001088595602	5.31504949370448	1.06628340673434e-07	1.23609891225129e-06	604.059010913045	0.423110816190765	0.161381879033017	2.6217987962837	0.0087467052249711	0.024462669715171	557.833439483933	0.427318939915037	0.196495787688201	2.1746977120604	0.0296527764676611	0.131259973392345
YBL056W	3010.0405075756	-0.053584811296457	0.122664738445029	-0.436839567554049	0.662227701443526	0.89007127575782	2964.64025953819	0.0973517381167706	0.144979514816134	0.671486162995057	0.501910871374174	0.641466101019336	3497.41082443445	0.225183917615688	0.113426243053491	1.98528939647144	0.047112283085314	0.0986236650239535	3083.05344262566	0.106718281878704	0.133062203967293	0.802017993816907	0.422542549695657	0.655018720595696
YBL057C	617.837836326832	0.255890177703338	0.158870643442286	1.61068257897688	0.107248924660313	0.400138063679428	568.467652541891	0.215173260357435	0.171750950791921	1.25282136352258	0.21027072500839	0.351771309615716	677.473111902505	0.363869413826384	0.159409477586587	2.28260840782656	0.0224534452597754	0.0539636719844079	599.775490094464	0.263450188326533	0.167157309082659	1.57606143441959	0.115011645741001	0.31059029611395
YBL058W	2081.26140977012	-0.114133685745474	0.129097497782996	-0.884089062185583	0.376648137171205	0.725632917372742	1998.98901088618	-0.0331098532019429	0.138353518125364	-0.239313417183519	0.810862562232667	0.87747771181352	2084.33264770944	-0.265758748722899	0.118382710666693	-2.24491183912103	0.0247737927595799	0.0585785606330594	2059.95679256198	-0.0489614930719002	0.142858646191744	-0.34272684487143	0.731803965255365	0.862302862995363
YBL059C-A	525.005852580701	0.217951251441384	0.177426330673069	1.22840420931089	0.219295268524138	0.575008603009676	461.489171795226	0.0506552546627006	0.179728005650929	0.281843970166142	0.778063153727885	0.858232775541767	502.774291688109	-0.0429697170691853	0.1709322088505	-0.251384553900941	0.801516808565482	0.866639208321348	491.741542140221	0.128748477679769	0.17203379478377	0.748390616166979	0.454224580985754	0.674289530521344
YBL059W	189.166417561205	0.537962045170588	0.235876328928503	2.28069534409979	0.0225664808727976	0.145129386163589	178.690606726028	0.564402715231999	0.251867355993014	2.24087283168071	0.0250343135403492	0.0710187927927128	187.970139929557	0.398047651212333	0.250042333929429	1.59192103575819	0.111402448324655	0.196856836669163	176.669755828752	0.448912666498958	0.241508297511148	1.85878775646719	0.0630572285909074	0.214618810888342
YBL060W	991.730566829426	0.174329797211371	0.155772615305145	1.11912993737618	0.263084709749824	0.62689637366864	1074.2132051088	0.553017468816103	0.151832328190089	3.64229064658577	0.0002702227225348	0.0015052321654419	1089.6582736729	0.289812127041667	0.140083385742435	2.06885438630482	0.0385597530411092	0.0834106387682922	995.973706467485	0.271796784120143	0.152199795527993	1.78578941697825	0.074133360908488	0.237015884439385
YBL061C	1021.50343658102	0.339095958090868	0.145108959354307	2.33683681283187	0.0194476708868896	0.130665980431722	1104.51749140378	0.696061036020942	0.149877387029583	4.64420317044593	3.41391483300781e-06	2.99594955906013e-05	1323.46050210565	0.839389536052809	0.132362863943408	6.34157883144392	2.27422335288277e-10	2.6730424481602e-09	930.176559881387	0.173855237622551	0.158259259364246	1.09854701911886	0.271965697946978	0.514835874717129
YBL062W	14.3318253629955	0.0937641318673804	0.755085773622211	0.124176795726909	0.90117529434868	0.97174759464793	16.9063711844906	0.693471196389805	0.710691654273209	0.975769438433866	0.329178732849391	0.480500069069298	19.9795905185182	0.805330773460414	0.699392823406653	1.15147131412895	0.249538389994207	0.367882071401394	16.214601195051	0.497803145094478	0.681540810323402	0.730408418034809	0.465140574328256	0.681380293547101
YBL063W	1057.18659141399	-0.229443133346682	0.13945609842771	-1.64527142185624	0.0999138505172561	0.383346031374346	1156.30191752973	0.224807820965396	0.147583559851057	1.52325788314277	0.127694199679999	0.245568423803071	1464.32436471327	0.525510869585629	0.138961155364464	3.78171056657762	0.0001557543943566	0.0006996479155352	1000.01275651065	-0.305555248917132	0.150734604287313	-2.02710751364509	0.042651418639215	0.167035964999331
YBL064C	2280.69409287047	-0.391179037041656	0.128944622351708	-3.0336979542635	0.0024157616388174	0.0249036604236919	1971.97883177914	-0.664782277625498	0.155324658989605	-4.27995324084368	1.86932583337574e-05	0.0001415562062532	2026.4230521265	-1.03203152665994	0.124257113732029	-8.30561322135333	9.93052264097813e-17	2.20560332174276e-15	2317.70609288134	-0.234568173324615	0.147527369904191	-1.58999766265034	0.111835331898196	0.305729502538198
YBL065W	8.81148519968561	0.342734700491033	0.934375841043953	0.366806038251272	0.713763703255475	0.909467587138621	8.28750584517661	0.352515765353779	1.01768426710103	0.34639011012517	0.72904955659315	0.822103746009054	9.22742829223469	0.326730120962346	1.01106999553213	0.323152820681211	0.746579509195311	0.823508876826497	9.1737015407212	0.543631737733132	0.9144203851145	0.594509644122884	0.552171293843823	0.744756486882716
YBL066C	812.013927632762	-0.462468942323927	0.168183583418672	-2.74978647097005	0.0059634110896611	0.0524730272868513	682.344270066516	-0.857135601488792	0.170212455507004	-5.03568084330657	4.76153346342946e-07	4.92457561267741e-06	737.833819033899	-1.02352644625105	0.159856021826644	-6.40280193736472	1.52551038700498e-10	1.84349200801108e-09	746.161181631038	-0.649322075773255	0.163410936181213	-3.9735533676473	7.08082837331931e-05	0.0009809121235582
YBL067C	1672.32617424294	-0.040937598858616	0.131327722599676	-0.311720922652449	0.755252625727016	0.921537566610188	1469.8471685002	-0.225529799561767	0.152041342202404	-1.4833452289676	0.137982711353494	0.259742742813702	1738.48550134368	-0.0753734583095783	0.123578339107524	-0.609924513097692	0.541911813457679	0.657709139018871	1573.46297686626	-0.126041937447792	0.141246088473744	-0.892357011863177	0.372201604934055	0.609053949910976
YBL068W	659.242421668164	0.30441168860456	0.15850501351865	1.92051772904169	0.0547925359308677	0.265503924107407	532.925356933321	-0.0999598923847403	0.178247165321803	-0.560793728215959	0.574938162728127	0.704655704570572	627.364878957013	0.0314607295388106	0.158665630476261	0.198283203768681	0.842823492246056	0.896552619910297	605.486488781435	0.15948011061348	0.181387146416822	0.879224982386571	0.37927930141356	0.614188698130082
YBL068W-A	236.017555090198	0.117758280660768	0.215635553352461	0.546098631835026	0.584998140218878	0.852249642850267	196.513034918564	-0.220660403004852	0.239961472328121	-0.919565965586019	0.357799619005772	0.511042350222716	246.965292370941	0.104040861528233	0.223605713825625	0.46528713308895	0.641725847820042	0.740010305232613	231.201419911517	0.146358024569405	0.222430769444025	0.657993608236993	0.510542238343671	0.715098740491567
YBL069W	867.870705693272	0.067045953099069	0.148903908427739	0.450263218789892	0.652520656876481	0.882500302573669	742.595827871655	-0.19372725425512	0.162548715479446	-1.19181042854576	0.233335585751806	0.379182796824994	947.174302228914	0.168487470262384	0.151508864014486	1.11206345158971	0.266110869662642	0.386911989051259	854.786392337112	0.112637385996489	0.156682427573105	0.718889716869712	0.472208872850952	0.687631039603381
YBL071C	3.63676298601443	0.101801227495397	1.61198862015903	0.0631525720605604	0.949645011358833	0.986296397911812	4.82012516265231	0.977085076293254	1.4780206548577	0.661076740086101	0.508563101098316	0.646877919378181	5.25247614887448	0.897552900262212	1.50577568566767	0.596073444939596	0.551126163248674	0.665879500559878	2.96157651720453	-0.380983715973341	1.72459108578302	-0.220912492888343	0.825160569807716	0.917216139270692
YBL071C-B	74.8250021279455	-0.0156218378378613	0.350177208335089	-0.0446112353003643	0.964417187102325	0.992122770645072	58.0896619206072	-0.618626235071311	0.404110902787105	-1.53083282535739	0.125810714654865	0.242508453790742	74.6483529629274	-0.175281225022153	0.374338837530951	-0.46824215776879	0.639611427386211	0.738392047599472	79.8870913172231	0.245027151873249	0.33529720095594	0.730776013562508	0.464915976948485	0.681380293547101
YBL071W-A	197.408121236049	0.0651691899259264	0.238630147296934	0.273097052757691	0.784778612208251	0.932423401962685	172.739676316336	-0.127728615446848	0.27286688001472	-0.468098640039998	0.639714051759264	0.757628912110566	171.438658931133	-0.537913943371039	0.254561539759311	-2.11309981814079	0.0345922252535985	0.0763827640927075	195.601667758756	0.126338601735169	0.227614157020628	0.555055992073985	0.578856362709874	0.764346915392616
YBL072C	9382.25427108322	0.0106838171997988	0.135986823770998	0.0785650911134625	0.93737855493459	0.983759785293704	8019.59709488178	-0.258898344729111	0.150818297605018	-1.71662423486007	0.0860478515096903	0.182096757235413	8897.89605956383	-0.303462400077094	0.114826321099611	-2.64279476317841	0.0082224859696453	0.0231776945866457	9024.15060206994	-0.0097510433441728	0.140736429000613	-0.0692858516690826	0.944762087405164	0.978210474698971
YBL074C	534.562778368881	0.119019926518033	0.165045179666919	0.721135429451678	0.470826194609957	0.786409169306117	441.215585061113	-0.246941613248475	0.211430464897842	-1.16795662993879	0.242824259473736	0.390036703497743	490.389160677211	-0.28765511008233	0.173551529184347	-1.65746226169394	0.0974260525836102	0.176978956926289	478.606898846448	-0.1085186163019	0.176805316029309	-0.613774623631287	0.539364268403269	0.735888570951069
YBL075C	13313.6642743162	-2.51010448034338	0.17473493778661	-14.3652123160897	8.554415108592851e-47	5.39698049201123e-44	11650.2737085082	-3.29702166074761	0.492913316263115	-6.68884680524166	2.2493604665887002e-11	4.678812135091e-10	12359.7140925055	-4.75362586867311	0.304008658678477	-15.6364818335671	4.1080602000663495e-55	3.39230971136249e-53	13648.0688463513	-2.02963350871087	0.183326133077004	-11.0711630395779	1.73138806219231e-28	2.14454478213114e-26
YBL076C	8544.44283489016	0.235239885137456	0.119358017365237	1.97087627903217	0.0487380289891299	0.246384795586875	7816.40047784431	0.177765907511321	0.129400549671689	1.37376470163645	0.16951474283147	0.300706496743383	9258.74704126171	0.313642740617219	0.116747154910248	2.68651292494741	0.0072202154701194	0.0206966657067377	8311.14105250123	0.246465427001202	0.148154292023974	1.66357264196787	0.0961978628960516	0.278753165098329
YBL078C	832.122333201716	-0.221870445185027	0.147036605682896	-1.50894700101769	0.131312327287529	0.440196319265155	994.514285898388	0.460489271101607	0.158064977387676	2.91329096876529	0.003576411868397	0.0141527725532655	891.971154891708	-0.164474576574613	0.14995046075806	-1.09685942772785	0.272702846965051	0.394006064894996	856.769169662532	-0.034746822075998	0.165533371124304	-0.209908261035206	0.833739274496455	0.921158814892718
YBL079W	3991.16962005007	-0.0215502093145394	0.118896198359403	-0.181252299164325	0.856169545556207	0.957895666414986	3500.78755661287	-0.211991540592059	0.129761858096009	-1.63369686364393	0.102322517256055	0.207582069729646	4173.83671537159	-0.0385936179025371	0.117112313493094	-0.32954363850743	0.741744815434675	0.820185125530428	3607.72182368624	-0.229907605225008	0.131873330956312	-1.74339727037889	0.0812642447817827	0.250779792030543
YBL080C	670.74707421959	0.115126157435694	0.156282950621127	0.736652059473787	0.461333967608469	0.780963482486818	689.449158487345	0.369402559595708	0.165856529569553	2.22724158376168	0.0259311323263389	0.0731839127441072	731.594181151582	0.213170637180818	0.160061342643713	1.33180587929544	0.182923985510792	0.288707030305074	676.967856750106	0.228169615712292	0.163356762352312	1.39675647598963	0.162486814640096	0.38457445038647
YBL081W	238.307070892117	-0.143940343145033	0.242791656144563	-0.5928553947477	0.5532779317027	0.833882100122393	207.978082128882	-0.36297859986499	0.277819917796516	-1.30652475439449	0.19137416647914	0.329121506087752	247.458635041687	-0.180764194103325	0.254056315290949	-0.711512303468275	0.476766829348938	0.599574928270773	215.224925045795	-0.372918009496484	0.274891062045816	-1.35660289105482	0.174907422667834	0.404425398606408
YBL082C	638.850915006806	0.337743807663295	0.162857923371723	2.07385554642248	0.0380927286123631	0.209892598092051	669.757290369848	0.622475724949428	0.168668783397905	3.69052122395968	0.0002237950143335	0.0012758062699168	716.322060593903	0.49745735038652	0.161214718054211	3.08568197985026	0.0020308590659801	0.0068235593343653	620.99986864128	0.346201169859838	0.163608346682901	2.1160361123313	0.0343417363455065	0.144431923098911
YBL083C	158.615479557159	0.419092079803337	0.261201939960862	1.60447537206704	0.108609308821486	0.403068311385149	185.438128364645	0.942706610613628	0.257004791402569	3.66805072181314	0.0002444067058919	0.001374585805364	203.155306100286	0.880672354651498	0.252040334442793	3.49417229824931	0.0004755340109452	0.0019036137753253	151.596730333761	0.383612748632781	0.248960315163903	1.54085902558498	0.12335110004538	0.324130157648363
YBL084C	1108.12763892911	-0.108818337884358	0.139298950623146	-0.781185625574099	0.434693326787006	0.764113272747066	960.212660504972	-0.344721188898344	0.15340766594996	-2.24709232595188	0.0246341272678233	0.0701506167809032	1072.14547608812	-0.371113471406747	0.137195793597859	-2.70499161581101	0.0068306113449701	0.0197291334856289	1032.95075106456	-0.224502826060249	0.150054189499748	-1.49614500473928	0.134615872200851	0.341405123345004
YBL085W	814.587696310546	-0.339903333309985	0.159494361698458	-2.13113071641123	0.0330783748262187	0.192139495747066	807.092081060727	-0.155508717557593	0.171128337681979	-0.908725694785785	0.363494937499848	0.51709997055239	954.116259359606	-0.0084029632487904	0.150233977368795	-0.0559325087171383	0.955395573145918	0.97107509651773	728.585246529894	-0.616029584725861	0.172443640623805	-3.57235316128451	0.0003537878628579	0.0040268070804935
YBL086C	647.990326417102	-0.036260716834226	0.154953407708604	-0.234010451079693	0.814976865119539	0.940917264335123	546.805351280729	-0.351483388762678	0.193023175427174	-1.82093879651923	0.068616160899218	0.15419282926173	579.283831539628	-0.560845954071109	0.176477764882507	-3.17799783131038	0.0014829586007473	0.0051883413076664	635.103252733349	-0.0004044269519005	0.164774983951544	-0.0024544196103185	0.998041658453427	0.999246810040289
YBL087C	4683.74041278445	0.0558438705359279	0.11985372443344	0.465933543574948	0.641263070092198	0.880193006830558	4085.4156141253	-0.146192154326457	0.139569494099014	-1.04745062859327	0.29489179156841	0.445462963336156	4847.16071688616	0.009482854789414	0.10657566474112	0.0889776743353991	0.929099653031774	0.95439870533639	4811.0012453989	0.217417614478623	0.149356179016546	1.45569882619009	0.145475894530938	0.358387616960131
YBL088C	3573.93582029441	-0.0873487151644936	0.118755504171928	-0.735534035020682	0.462014319847107	0.781879920578165	3046.88514613318	-0.375052695952714	0.132527056051311	-2.83000850639514	0.0046546766564415	0.0175230181344734	3354.48406142217	-0.449607439435269	0.112206901401772	-4.00694996313453	6.15078871742433e-05	0.0003059245569801	3376.45431451408	-0.162256255204221	0.131229419247243	-1.23643201452048	0.21629802210747	0.456669320071153
YBL089W	673.19166168573	0.190094175614789	0.165268723259321	1.15021264680864	0.250056298602422	0.61076468752717	776.4497517072	0.715949837446486	0.177568301590407	4.03196871870719	5.53115506546205e-05	0.0003736514105373	927.38384835476	0.849843527929447	0.155009276496218	5.48253334986816	4.192779283065e-08	3.63958104612152e-07	691.277191027519	0.344594031130933	0.162488784915627	2.12072501686726	0.033944949987936	0.143160102432063
YBL090W	617.771935143306	-0.0404809393828631	0.174953914196786	-0.231380587103246	0.817019145255432	0.940922305968731	617.376092655924	0.150850712510879	0.18630544116303	0.809695688806396	0.418115096441998	0.567941832798771	632.321684089642	-0.119939236715486	0.160572818078088	-0.74694607811615	0.455096110292022	0.579074288105673	688.634214644879	0.34622309334567	0.162103681718005	2.13581264580997	0.032694687965553	0.139643234535766
YBL091C	1138.81757585464	0.066070626294545	0.140806170838092	0.469231042228377	0.638904499179207	0.87932994880489	1097.77341325821	0.152292326732769	0.175593673649221	0.867299621722133	0.385777863904162	0.540107742381244	1244.26816156818	0.171661809976696	0.133548799920276	1.28538639118564	0.19865729437236	0.307732475481571	1099.59477458593	0.0576068330994549	0.149844001864438	0.38444537240517	0.700648377119266	0.843528835193902
YBL091C-A	113.458133292121	-0.31539976292099	0.298081554581496	-1.05809889298185	0.290010359070975	0.653331984979283	101.665063405856	-0.449790739405404	0.311897282789738	-1.44211175994318	0.149270848032097	0.274603214137972	111.904333698837	-0.527661669656963	0.307467050834422	-1.71615679867148	0.0861333478273294	0.160853839766839	108.977826750586	-0.334525553467598	0.284858497968502	-1.17435693810542	0.240252085834442	0.482214075030171
YBL092W	3787.31016295557	-0.0707349622833961	0.136634572467236	-0.517694467850425	0.604671458688536	0.863679473141493	2890.77421416079	-0.751270241106337	0.170188889813044	-4.41433187519832	1.01322422239737e-05	8.20187538647523e-05	3246.75280489333	-0.757294091833907	0.132140000162892	-5.73099811488099	9.98413764048848e-09	9.51299268378496e-08	3381.74673085879	-0.322992259790428	0.150274305728182	-2.14935120295722	0.03160657048869	0.136752538203462
YBL093C	1210.3938827543	0.0418607129464799	0.144181275728011	0.29033390594662	0.771560802194819	0.928079523555217	1140.48226018606	0.0650949477200134	0.156448369816458	0.41607942477369	0.677351885272054	0.783568099594018	1064.73542242403	-0.518823828883871	0.140498456200533	-3.69273686639913	0.0002218535424124	0.0009655126126207	1210.40628852234	0.131343116535079	0.149786223575435	0.876870471795642	0.380556996291485	0.615300369995729
YBL094C	11.9196730547312	-0.138293103197228	0.804069190265189	-0.171991546090229	0.863444175205928	0.961344460334146	11.8046829258146	0.0365255502436629	0.871871926099039	0.0418932519218584	0.966583795863366	0.980002358508392	11.9620761471758	-0.281075873791815	0.893197150529045	-0.314685143840117	0.753000725114063	0.82808223842576	14.791953977731	0.521102813718086	0.717861744877781	0.72590971372462	0.467894121229345	0.683395876024457
YBL095W	1460.10655000255	-0.0194505231148525	0.149501357367039	-0.13010265229298	0.896485211731883	0.970474468225197	1442.30577666475	0.137873078063762	0.162742634263622	0.84718475086513	0.396892151813209	0.549330830462881	1852.01252976374	0.480424396172547	0.132612164756767	3.62277772219258	0.0002914562650539	0.001230189910362	1456.31329126625	0.0649935383341211	0.150605885445134	0.431547134708744	0.666070588041836	0.820576063361134
YBL096C	11.5764399856378	-0.838482935657913	0.834644126002175	-1.00459933705413	0.315089816631124	0.675467772044092	12.0084311406197	-0.444472369387922	0.826601243053672	-0.537710743992991	0.590776760641693	0.716918115250615	12.4752191031659	-0.728967633396411	0.868885725227746	-0.838968361697207	0.401487063942522	0.527320183289923	12.7356271635257	-0.351352786460997	0.757872420863733	-0.46360413281772	0.642931392833693	0.809527129465904
YBL097W	1055.58986772124	0.280242099861518	0.140023556059566	2.00139253528388	0.045350104492491	0.233562293259694	1135.33871073787	0.6314579112747	0.148487079448425	4.2526118341093	2.11291638658714e-05	0.0001572391523444	1337.4017568525	0.737036671593215	0.140749534140959	5.23651233442153	1.63639311050675e-07	1.30769330332183e-06	1015.77864061341	0.263258907038168	0.149748881514239	1.7580024930813	0.0787470851225045	0.246504131178821
YBL098W	522.184634194366	0.805846774298982	0.168573005211018	4.78040225533281	1.74944800005312e-06	4.03963222398123e-05	456.814288104687	0.652193494323481	0.198172554689222	3.2910384353992	0.0009981827399484	0.0046778816913506	559.845681841465	0.847711920184019	0.169899590206728	4.98948772714843	6.05396202061297e-07	4.43108742895093e-06	489.833837893335	0.729913783935885	0.180775668732121	4.03767713351675	5.39830805027724e-05	0.0007750252716727
YBL099W	3956.42638052786	-0.485217281668074	0.1525836749653	-3.18000783359308	0.0014727107109331	0.0164448351774822	3196.33839152121	-1.053282936419	0.145344011409832	-7.24682720809887	4.26647689489726e-13	1.0425112501918099e-11	3657.86410510616	-0.978717509974055	0.124945326852797	-7.83316619057805	4.75734802463517e-15	9.174275037926681e-14	3597.37906544683	-0.713938506118393	0.146202709123064	-4.88320982833119	1.04372700327047e-06	2.31055768354407e-05
YBL100W-C	5.66534731998668	0.61571832148729	1.16181325091588	0.52996324581589	0.596137414016459	0.859138313575678	6.20330850086451	0.981616583211345	1.16390955895125	0.84337874507693	0.399016655355644	0.551690466060717	4.72288992488184	0.0071833876649025	1.39347378358009	0.0051550217517886	0.995886905950717	0.997590600502111	6.08878267624621	0.861183835315211	1.10145171731165	0.781862538121176	0.434295363092178	0.66346887754614
YBL101C	1846.20655944639	-0.30926301725169	0.153511469369342	-2.01459225504263	0.0439473896555324	0.229713406244204	1495.72863737854	-0.819047532570036	0.152015144218718	-5.38793379290946	7.12722957552306e-08	8.50222867512034e-07	1556.33005224272	-1.15544279833498	0.138049299723114	-8.36978384281892	5.77240227154417e-17	1.3000015045809801e-15	1689.70229733018	-0.497726599044783	0.13978810798516	-3.56057898070716	0.0003700379870453	0.0041741606502958
YBL102W	1072.4477421239	0.0612625663750961	0.141195091222457	0.433885950599906	0.664371262502377	0.890675370830323	1065.38616911765	0.229818058896276	0.151478399829215	1.51716719450024	0.129224476649963	0.247708511233656	1138.0117486377	0.0859145674034316	0.136739722384216	0.628307311916472	0.52980264259432	0.64826345382789	1129.58786138529	0.291139587918322	0.155869115743485	1.86784653604793	0.0617834648254054	0.211881730348581
YBL103C	708.102330670906	0.0708158314981102	0.157285049705326	0.450238796572109	0.652538264622946	0.882500302573669	673.58727474243	0.120134601044284	0.181392954481613	0.66228923492429	0.507785874616269	0.646460692204674	756.706932960912	0.11487484405049	0.14937740811367	0.769024215248635	0.441878935377798	0.566960602145099	646.277276804915	-0.100689667120333	0.1650196866489	-0.61016760584792	0.541750786207382	0.737887805834382
YBL104C	2033.7857158189	0.0796023389579332	0.134171864974464	0.593286371722444	0.552989517753474	0.833845809633525	1847.6627359936	-7.98042150918104e-05	0.145008896591293	-0.0005503401306248	0.99956089212875	0.999712985995477	2213.97977353486	0.173738309768724	0.132488852444417	1.3113428531024	0.189741956556549	0.296921268751393	1999.16106110625	0.121340531164953	0.141154598150922	0.859628611143197	0.389993798287545	0.624568236150773
YBL105C	2957.83735521218	-0.0091232318142502	0.120866277277058	-0.0754820287327731	0.939831195734854	0.984336356304987	2721.50731704032	-0.0540807721444292	0.132464295859267	-0.408266784597456	0.683077822016505	0.787558415034991	3175.31240042875	0.0493312303804408	0.111802904649531	0.44123388864609	0.6590436818556	0.754783135638677	2897.14406185583	0.0238775744519394	0.133870293003619	0.178363503330002	0.858437509797641	0.932037389736128
YBL106C	729.938762177253	0.0474105861020446	0.150488309689678	0.315044977246472	0.752727504438641	0.921281964501683	765.443008666843	0.358231732453802	0.174907407865582	2.04812212830406	0.0405480341813733	0.103664810841761	837.314167971592	0.283164742724209	0.157323461313829	1.79988884276676	0.071878191744159	0.139154623692254	756.348986504665	0.234111531606423	0.157459834525554	1.486801585381	0.137067222683282	0.345650157960197
YBL107C	398.227436979263	0.0957618289546714	0.175557263191015	0.545473466685783	0.585427924445314	0.852249642850267	331.057992755279	-0.25009771799451	0.20968837613234	-1.19271140636173	0.23298241690939	0.378963975834056	355.116087640816	-0.405641358669514	0.204325667663369	-1.98526872961363	0.0471145811642144	0.0986236650239535	396.550819428515	0.175002590802841	0.185706219630531	0.942362572190717	0.34600704257579	0.586929776571231
YBL107W-A	58.7386189829942	0.33966398492561	0.390027470520278	0.870871952871714	0.383824072430653	0.73219539497444	69.2737068855662	0.89402025504429	0.408416251967981	2.18899284917383	0.0285973597639756	0.0792121558064102	60.7798926102491	0.302341585386706	0.414472149148905	0.729461764819537	0.465719248076501	0.589527544907467	58.0715065690338	0.385282227797267	0.390484608928199	0.986677116045082	0.323800951974424	0.567235333783261
YBL108C-A	19.7292475570172	1.48004600561189	0.654469084453906	2.26144525504494	0.0237316990851218	0.151083036859771	20.2434380680787	1.65905154531003	0.707282388656002	2.34567065703786	0.0189928815801941	0.0567713554463918	20.9815102989138	1.50825764214929	0.734114275118108	2.05452705834747	0.0399247072633787	0.0858327902147605	21.3690452290284	1.69581372204541	0.624343520603925	2.71615491485369	0.0066045006462679	0.0454473100026953
YBL108W	5.88192249777424	3.31674983307003	1.46903330227001	2.25777715722636	0.0239595560417489	0.152073278739833	6.54368550063057	3.58516658366859	1.46790676269036	2.44236669166763	0.0145913173934639	0.0454113301265332	5.24734167390387	3.07214357034611	1.71333404264463	1.79307916254561	0.072960266996007	0.140868429173046	7.97090601326066	3.83453148702248	1.34725165262904	2.84618800024461	0.0044246064163353	0.0333137529582722
YBL109W	8.03967903057954	1.1465158370178	1.00916819456147	1.13609985252857	0.255914776758476	0.617951039493774	8.17314600538659	1.32461657477256	1.03383070436922	1.28127029810046	0.200098741728337	0.339069097545852	11.0881966549864	1.69291711574362	0.982178898828237	1.72363417475504	0.0847739050330349	0.158775435393364	7.01097048553483	0.928671218623818	1.02541329497249	0.905655527558508	0.365118208430935	0.603783173470737
YBL111C	1209.65977983827	0.376474390303358	0.140843772540966	2.67299280267331	0.0075177863391857	0.0628208132634742	1433.89022232548	0.937444083149361	0.142989290531549	6.55604402025148	5.5253926811843897e-11	1.09392789438027e-09	1687.28467267885	1.03320271550129	0.139541737518367	7.40425577232975	1.31888009610646e-13	2.21799130522759e-12	1131.14697881971	0.285098821944258	0.146557444854613	1.94530426091339	0.0517383696119658	0.189274054168654
YBL112C	73.5173189296466	-0.676404647864379	0.351850743550738	-1.92241926516446	0.0545530233885031	0.265157954204982	82.8362295943982	-0.056306432818355	0.337141772859237	-0.167011142940937	0.867361281269481	0.916671616557781	80.503136879671	-0.524822580897464	0.35692625085423	-1.4703950175741	0.141454800013606	0.238136530812242	64.9914179006024	-1.02090743463276	0.384697299111797	-2.65379413109962	0.0079592369806811	0.0523626193043062
YBL113C	893.535344049059	0.10630265807477	0.17498061827478	0.607511043925094	0.543511815700134	0.83143915500292	970.163812113502	0.499328049424032	0.184852960969574	2.70121748012584	0.0069086147101992	0.0245593966955866	1037.60745698739	0.368405014357503	0.166946421753015	2.20672602916001	0.0273332056167634	0.0634197324847166	855.386926185016	0.0755616990329252	0.179518301594541	0.420913624748905	0.673818155790987	0.824724830064808
YBL113W-A	4.6626041639994	2.94300095812486	1.56791244488311	1.87701868668073	0.0605155327609704	0.281973778573828	5.39218697476799	3.28398888022207	1.58332643843009	2.07410727220485	0.038069349346792	0.0989039713728426	7.08298709446206	3.54167856065857	1.59038824989675	2.2269270166505	0.0259521518954665	0.0609724867344378	5.39675304156754	3.23582772568491	1.47821522152949	2.18900988067005	0.0285961218725017	0.128387847809945
YBR001C	2774.11325178051	0.144644634222317	0.122161947051119	1.18404001994001	0.236397221291204	0.59605921888321	2537.57039377205	0.0856444674932444	0.13371366706525	0.640506459608586	0.521843390942461	0.659630117050923	2864.91862018501	0.0939600948198871	0.113079294432926	0.830922188638347	0.40601758794244	0.532077168654579	2740.70008355419	0.199358179092556	0.133834247463846	1.48959016746749	0.136332028918122	0.344346032257408
YBR002C	571.979706625798	0.092485655383381	0.162154716876429	0.570354394648046	0.568437354690531	0.843416874664603	441.841278104493	-0.498119732265034	0.195012135861857	-2.55430119804387	0.0106401170888232	0.0351798237549471	580.483779211717	-0.006788094019354	0.189032665899253	-0.0359096349144851	0.97135441327292	0.980487976162182	553.975311032546	0.0901492424347786	0.180427707852624	0.499641898174606	0.617327250494161	0.79245198971177
YBR003W	626.198930952145	0.105250440857028	0.154906939292352	0.679443034236135	0.496857190501869	0.803649235485588	540.900622634725	-0.12183440176281	0.178416597407488	-0.682864730821823	0.494692322077217	0.635457653987021	635.05865994365	0.0016534829347327	0.156884605023779	0.010539484957636	0.991590863355968	0.994524564135127	559.437251094841	-0.126520064794789	0.169765747982903	-0.74526261214677	0.456112978473194	0.675220739958854
YBR004C	404.145004696611	-0.0582920208927846	0.177469552912589	-0.328462093559766	0.742562300771477	0.918799461101605	437.669050604423	0.346324295832146	0.190285740585369	1.82002232414663	0.0687556052936295	0.15434788032617	385.786156654154	-0.359951885830825	0.187986017147801	-1.91478010594702	0.0555205525984854	0.112881275027413	386.026879246624	-0.101528273573898	0.188463320215274	-0.538716358482523	0.5900825844755	0.772229477135226
YBR005W	460.769955535458	-0.0768098344511715	0.172329065911076	-0.445716072591064	0.655802353081977	0.88463909463207	676.461273714595	1.04368957794338	0.167926238811373	6.21516676209088	5.12701703026679e-10	8.707980087840721e-09	449.418222691788	-0.31140227109425	0.179007329488699	-1.73960626072526	0.0819281791668495	0.154298070764233	429.788484000006	-0.18919749776275	0.181918153151928	-1.0400143937518	0.298333213461154	0.541543364779916
YBR006W	3200.05127566305	-0.521957264028089	0.129338885576057	-4.03557879521975	5.44678556135133e-05	0.0009572080809628	2617.6287324217	-1.04273484944601	0.137543364684472	-7.58113524296912	3.4254429297679e-14	9.15261641356277e-13	2632.23846662518	-1.61487917299275	0.124256600955153	-12.9963250288457	1.28365065632862e-38	6.83305279125014e-37	3356.07181372821	-0.255229717677097	0.152141739988737	-1.67757853759258	0.093429405575865	0.273490989352521
YBR007C	580.136234588937	0.0096084957370201	0.160724257700285	0.0597824863185108	0.952328874518631	0.987476597561989	590.251397196174	0.244445399810107	0.172274714964693	1.41892790163783	0.155920036825798	0.284052772188462	839.498343208635	0.817413707742635	0.165504542949289	4.93892006331869	7.85564041108304e-07	5.60334218026421e-06	504.016513736385	-0.321586082863064	0.172753622942935	-1.86153018029203	0.0626693427234017	0.213759307766592
YBR008C	1033.69637083347	0.11365219935392	0.188724307933378	0.602212828853188	0.547032477240474	0.832010996734748	1083.26997009698	0.416986648873211	0.157470275874862	2.64803402773347	0.0080961375581743	0.0279055648504877	1155.33210268753	0.276034532375573	0.155986636659377	1.76960371918487	0.0767931788647746	0.146425359700418	1093.2342610377	0.349267141197718	0.156008907539376	2.23876409819462	0.0251712694184568	0.118045218200736
YBR009C	4365.51198620978	-0.541869032342859	0.125454442361689	-4.31924945934263	1.56560733267834e-05	0.0003039205126728	4072.51549687637	-0.548632611170132	0.1381951985657	-3.96998316051698	7.18777116147025e-05	0.0004701016899934	8023.25737365484	0.96186819230449	0.111083071082493	8.65899891793756	4.759253406859809e-18	1.16114966642364e-16	4075.05619472999	-0.676552156962797	0.1372287190937	-4.93010618645247	8.21849326163671e-07	1.86079648508097e-05
YBR010W	12827.8508710967	-0.384316951908081	0.115146858464786	-3.33762429155295	0.000844979203878	0.0103824465335705	13233.4431233206	-0.074580627146727	0.132030932868314	-0.56487237896829	0.572160572058177	0.702478072852133	25578.0330076206	1.23156318243386	0.109568504535037	11.2401203946343	2.59028846419761e-29	1.01115442411496e-27	12063.7855116671	-0.48408986821014	0.126193063681891	-3.83610520329737	0.0001250008789769	0.0016484980219155
YBR011C	3480.40211612273	-0.041110668434435	0.182502384575419	-0.225260993329356	0.821776242664283	0.941851850295923	2618.85398320779	-0.767343493770833	0.16644718506631	-4.61013199751701	4.02413383930697e-06	3.48034627970588e-05	2957.24616188906	-0.752616082163834	0.127572867508651	-5.89949961039167	3.6460563626387203e-09	3.74549426343796e-08	2934.11516302862	-0.481089366850668	0.142403604647996	-3.37835104694056	0.0007292192574468	0.0074538479761998
YBR012C	63.734285688503	0.452328778460027	0.364244699101294	1.24182666096738	0.214300523699026	0.567123323832698	135.227174304949	2.12958039299303	0.31153235973293	6.83582403708774	8.15349747546623e-12	1.79240598348627e-10	58.4086372458097	0.0890035291377836	0.417504363126826	0.213179877860934	0.831186662672936	0.888281615111396	48.497575501321	-0.200908662816362	0.413962949660205	-0.485330059082039	0.627442236292124	0.798298611612758
YBR013C	361.343027731427	0.0923730469781253	0.198490693074159	0.465377220198498	0.641661344369711	0.880243840319309	341.188887896776	0.12259917881675	0.219816550284413	0.557734068058676	0.577025990486673	0.70655585608586	352.296286295251	-0.126610870243165	0.194565620058315	-0.650736086905881	0.515216863932887	0.635365081484151	346.773568147853	0.0708329950431106	0.195187883412456	0.362896475973521	0.716682219330637	0.854365272600799
YBR014C	744.088376777521	-0.365625073043086	0.151043556660064	-2.42065984890673	0.0154923662824517	0.110069075310797	751.492060303064	-0.121285976683755	0.165144166750926	-0.734424830558386	0.462689857959751	0.608739078536718	1029.42914913591	0.417785727357465	0.150248103125527	2.78063894762398	0.0054252037536576	0.0161626907388107	809.041525848382	-0.0082640750281713	0.156273880773731	-0.0528819978569348	0.957825927953164	0.983195707975323
YBR015C	1729.91653475869	-0.0269000009277545	0.130856054149681	-0.20556940297913	0.837127279922754	0.948363442096005	1489.85752538964	-0.275452032453103	0.164214104322067	-1.67739569990206	0.0934651296910228	0.193983674600282	1842.57466121294	0.0094376371246369	0.121465553196856	0.0776980541087372	0.938068242024686	0.959696082823307	1608.41023279196	-0.148574472441768	0.140151341376793	-1.06010025292822	0.289098992757729	0.53239231896926
YBR016W	262.022918852611	-0.426150787319541	0.207455122922586	-2.05418300264662	0.0399579828812557	0.217136015502017	264.123105279313	-0.180780256520228	0.213337946793301	-0.847389127145687	0.396778262860373	0.549330830462881	245.155742143506	-0.855409655743075	0.22047410716942	-3.87986447354449	0.0001045146827533	0.0004917305125012	212.28978689528	-1.11237403229234	0.233298339191095	-4.76803236640785	1.86033901657115e-06	3.86571104199999e-05
YBR017C	2282.35843541443	0.0912378804830217	0.131481721239377	0.693920642527285	0.487731977348117	0.797821012878057	1783.9024781446	-0.458871011354491	0.145305861692356	-3.15796627892426	0.001588739344308	0.0070038790812454	2211.87499260172	-0.14824274653323	0.129915917562628	-1.14106684780767	0.253842105962892	0.372776334816915	2177.97040556471	0.048825356529706	0.141774576681602	0.34438724962204	0.730555076422835	0.861474037290097
YBR018C	113.078300364889	-0.0254946976321197	0.280024580496379	-0.0910444989755081	0.927457232788333	0.981107208362802	82.0789197427389	-0.889477038584528	0.340257598856	-2.6141283591464	0.0089455421937018	0.0304028173935894	82.3094721347056	-1.42789062213156	0.359022847790441	-3.97715808595283	6.97438009925931e-05	0.0003421323855242	110.03562130237	-0.0063062160843131	0.287166011503154	-0.0219601757579306	0.982479723011822	0.994125326007637
YBR019C	47.1560906568158	1.46356016110934	0.444937326440674	3.28936251048491	0.0010041460201594	0.0119081903029807	44.1063620384953	1.46662560866407	0.469591161001187	3.12319679428625	0.0017889808654194	0.0077463578579724	33.0643985336394	0.600194287198353	0.563605773534696	1.06491862820033	0.286912754432622	0.409630526271048	35.6014771512375	0.951135659472334	0.478804290846304	1.98648106889595	0.0469799328454454	0.178337525736274
YBR020W	282.451992734579	0.10811857974541	0.230006135628629	0.470068241657603	0.638306263050357	0.879273845760852	227.943719533686	-0.331070458928796	0.269436163601989	-1.22875286859359	0.219164477447568	0.363321087077646	272.178203991787	-0.149108455047082	0.236196129733731	-0.631290848055702	0.52785036984974	0.646734683698341	245.112132990504	-0.213196415154618	0.236433218164056	-0.901719381101031	0.367205954837103	0.605308290777705
YBR021W	1128.8458455701	0.328948609848977	0.169354874320488	1.94236281163347	0.0520931939809753	0.257769381039979	720.913103965738	-0.885133018326505	0.170106957778735	-5.20339103047057	1.95684515228581e-07	2.1508935093603e-06	1197.75461711345	0.350746076394515	0.133326429596808	2.63073178705231	0.0085201247693305	0.0239120364441213	1043.31246298764	0.202928452564207	0.158970887495692	1.2765133022844	0.201774127526852	0.440247886150027
YBR022W	446.655543712499	0.268245072470527	0.173078839543556	1.54984325743079	0.121179141612562	0.423791133278079	424.696609769823	0.314413226908466	0.185987253025923	1.69050954725721	0.0909305132921729	0.189801925649239	484.446972278631	0.348846684275589	0.172224893664073	2.02552997336158	0.0428129739029882	0.0910394073651855	432.686956462838	0.270835382620763	0.179963953234236	1.50494239403739	0.132338887669913	0.338453008163383
YBR023C	2292.13248526517	0.151602318427131	0.129036979887461	1.17487497428528	0.240044739104793	0.60005177517547	2641.74358167196	0.68105252554898	0.132503556402432	5.13988110236474	2.74912369981523e-07	2.95744518476031e-06	2832.9870996468	0.565545854000279	0.11722671390611	4.82437692873691	1.40441603638788e-06	9.45229225744442e-06	2112.07934908015	0.0113866581968236	0.137116012984194	0.0830439709338417	0.933816576587752	0.97343977272096
YBR024W	662.570236020816	0.136643891870067	0.156895226128245	0.870924471330792	0.383795394108585	0.73219539497444	609.793700283151	0.0948319206057407	0.175820465656216	0.539367929960819	0.58963300505611	0.716010401422141	607.502365748155	-0.26811486111152	0.166391074657384	-1.61135362376615	0.107102669188343	0.19070480306417	645.79195575641	0.156381021037025	0.168616169249856	0.92743787106976	0.353699235432076	0.592814558297804
YBR025C	3335.74176179399	-0.280980896325052	0.126070417748562	-2.22876152346419	0.025829776281824	0.160868764621942	2671.33713487615	-0.831075155045003	0.161704363791236	-5.13947264971735	2.75510588544004e-07	2.95903774264663e-06	2979.64445640985	-0.866385166505065	0.122938078461186	-7.04732965855326	1.8238388251504598e-12	2.7319409006498002e-11	3228.3735739899	-0.283884135079373	0.140314585844049	-2.02319761250547	0.0430527777399257	0.168080208037917
YBR026C	2478.78514692645	-0.34555344695499	0.124505858127566	-2.77539910291566	0.0055134003719301	0.0494535741900037	2102.8512617355	-0.683778345784006	0.138319747463643	-4.94346149644132	7.67475135620662e-07	7.58588581418739e-06	2314.11390717712	-0.771696246488744	0.131464581544408	-5.86999355585421	4.3581207843094604e-09	4.42057574358066e-08	2574.51145016551	-0.12515083752667	0.138263146350309	-0.905164107936491	0.365378453449575	0.603897354903444
YBR027C	179.087901732213	-0.383112364252399	0.236645142291115	-1.61893187640887	0.105461921416736	0.396683748583046	162.473231271028	-0.484483877020545	0.254780916813535	-1.90157050645642	0.0572273267869113	0.134437176186693	196.746749972667	-0.244613445451211	0.240233123383935	-1.01823363075655	0.308566940599365	0.431779201477408	187.647991360792	-0.139398025326256	0.235665865505291	-0.591507068821244	0.554180720232735	0.74630499124981
YBR028C	929.488364145666	0.215944562255985	0.166866975908056	1.29411203793236	0.195626724056481	0.545868643110279	749.358032081269	-0.211112437008927	0.164007042854325	-1.28721567888059	0.198019123868808	0.336409497889528	1014.287629073	0.312223277102769	0.144585181133586	2.15944175367666	0.0308159115514832	0.0700371511302412	827.937237628321	-0.018823951412041	0.158214098338699	-0.118977711908728	0.905293013659133	0.955990633113464
YBR029C	921.783570453086	-0.105496694524267	0.157854090765781	-0.66831777379023	0.503930770181194	0.808133477742302	748.067510532924	-0.565750907930614	0.18047556559729	-3.13477841755609	0.0017198396524997	0.0075162939068358	1006.25261873057	0.0047650811289717	0.150489446467767	0.0316638890022917	0.974740092838955	0.983135129654824	826.333669578817	-0.348272203925498	0.168189747402015	-2.07071007183953	0.0383858984358546	0.15543828232006
YBR030W	1000.98334492162	0.214124417283324	0.148848175985356	1.43854243336102	0.150280206643216	0.473585326529494	878.578832898924	0.0402281984071408	0.156960892840831	0.256294403523399	0.797723518317821	0.86883789327308	1143.93378086147	0.428428982448738	0.14783491271211	2.8980230352153	0.0037552300764074	0.0116678422200388	967.463530464775	0.206583714542624	0.157382037074405	1.31262575058015	0.189309088160804	0.423615129263831
YBR031W	5076.08830753743	0.0726662788907704	0.151346803547326	0.480130912497584	0.631134308654802	0.875894764754481	3463.8948988839	-1.00740070456978	0.166485813571219	-6.05097024761712	1.4397603959513501e-09	2.2640060006192e-08	4414.53145494274	-0.520620843671836	0.144397591047653	-3.60546765285042	0.0003115913031465	0.0013032205088094	4401.64942548565	-0.258068415594893	0.182635590820228	-1.41302368522965	0.157648760065686	0.376651746344531
YBR032W	9.9629042761293	-0.378812330836305	0.909887339474457	-0.416328829297816	0.677169399559852	0.895464628342718	11.0307939136998	0.131593845360676	0.899707161813101	0.146262974160933	0.883713793810755	0.928344376972685	9.01992939742048	-0.909046876222597	1.07947024906587	-0.842123140502716	0.399719029703217	0.525748472599229	8.98525105010296	-0.606922807887868	0.935282495837016	-0.648919241608079	0.516390576918063	0.719144460844666
YBR033W	247.498045951751	-0.192659157569621	0.210007254277562	-0.917392869271972	0.358936807996634	0.712953238232573	232.12916373712	-0.1813738136919	0.226685403211915	-0.800112451538598	0.42364564757579	0.573399681233509	237.266011651909	-0.493944017918864	0.226431646912941	-2.1814266011534	0.0291518778740235	0.0670357891419441	231.910180584029	-0.296499758740077	0.217646954688642	-1.36229684060702	0.173104224310766	0.401431492280144
YBR034C	2773.65174057792	-0.0107230712327036	0.153545814575419	-0.0698362978004629	0.944323956226317	0.984867544326713	1963.96227602668	-0.973819612973923	0.168369752716252	-5.78381566322705	7.3024961610626e-09	1.01478450880897e-07	2183.62205311982	-1.02278419135315	0.149548663824035	-6.839139616497	7.967021158201509e-12	1.11555615826035e-10	2826.76943664243	0.132903353452637	0.458575652098085	0.289817727662982	0.771955684936439	0.885660018478656
YBR035C	1241.13677592023	-0.032268118748765	0.144145848521621	-0.223857426902759	0.822868243447914	0.942534369258002	1161.24686667044	-0.0280495681624402	0.147622761197302	-0.190008423734543	0.849302529596705	0.904482424990139	1180.61621702306	-0.341711848500831	0.131818288094721	-2.59229469172962	0.0095338067045423	0.0263211525863511	1202.3313053207	-0.0298296257507902	0.147956414477003	-0.201610899103172	0.840220923945542	0.923690168910755
YBR036C	2107.18748574428	0.201283798998005	0.125514951478867	1.60366391912996	0.108788153080699	0.403364894062348	2259.54648053255	0.552669887399619	0.142367296008263	3.88200031113565	0.0001036007448357	0.0006473076956326	2325.74210417323	0.328578184213306	0.118220869655003	2.77935854449537	0.0054466369905819	0.0162040595179392	1969.05448325713	0.103575100424901	0.137871630329276	0.751243023510602	0.452506411989057	0.673390981592868
YBR037C	740.429115671168	0.267063663304148	0.151228577542315	1.76596029430629	0.0774025104716697	0.327300562041397	689.350109007482	0.257716835849983	0.163853653847389	1.57284765886281	0.115754097156563	0.227663578877943	772.676146711982	0.245843181463052	0.150115825203684	1.63768997125707	0.101486383713936	0.182488497348258	759.036533082421	0.415539236730385	0.162391443630586	2.55887396183058	0.0105011806557895	0.0637845751948292
YBR038W	939.882289616057	-0.151679443401436	0.16526068610936	-0.917819276758076	0.358713488465086	0.712953238232573	1116.80081610288	0.500801788354988	0.17229343256603	2.90667949959763	0.0036528725306644	0.01442061930574	1242.07316022398	0.472923617380913	0.154908007363527	3.05293202998273	0.0022661726162116	0.0075239267118656	799.745968332553	-0.57979689349545	0.178046237290903	-3.25644002545329	0.001128187618118	0.0108145086246611
YBR039W	1857.71679807575	-0.529887990474765	0.128401494883872	-4.12680546245977	3.67837306195764e-05	0.000674617896741	1820.75316711126	-0.366798103390968	0.13883560280128	-2.64195995832551	0.0082427800198797	0.0282628028537659	1954.00575778736	-0.52987748098313	0.121351218886318	-4.36647844039805	1.26265744588351e-05	7.23556637805667e-05	1825.76806226227	-0.478506248963988	0.137312281375747	-3.48480299190853	0.0004924995107188	0.0052730837444255
YBR040W	690.617230747596	0.125437573013311	0.160153041112789	0.783235660976118	0.433488737225047	0.763307461662959	635.715929714861	0.0839830107542048	0.205118364213741	0.409436819936274	0.682219123462969	0.787074102932233	659.890331391928	-0.152382550889864	0.158029677413837	-0.964265404977165	0.334912880583248	0.459284972588493	679.219792994198	0.165417291759088	0.186610759686092	0.886429550136045	0.375386101522027	0.611187339022267
YBR041W	1191.53979397499	0.0096053313843241	0.137979062701222	0.0696144124788218	0.94450056527267	0.984867544326713	1117.28909997261	0.0202193828850356	0.155214330397737	0.130267500643938	0.896354791663623	0.936231041400721	1239.6961252933	-0.0221308054570276	0.135608611732709	-0.163196165599339	0.870363985144934	0.915566622296019	1080.90387056147	-0.184111492834957	0.147385963529523	-1.24917928699552	0.211599506095544	0.452190148851675
YBR042C	605.545231678894	0.169278387549117	0.159494030201038	1.06134622929615	0.288532583724275	0.652455939324894	621.673601892903	0.415210946615739	0.166805786149684	2.48918791248133	0.0128035273228769	0.0407430334137135	732.740911581059	0.52951810312043	0.151445742258747	3.49642119496329	0.0004715437510584	0.0018911664387095	631.211801891006	0.363207565940529	0.162641436360159	2.23317977305753	0.0255370916338448	0.119229717554322
YBR043C	4026.7676952374	-0.0815742236673676	0.127029708095939	-0.642166504907328	0.52076507854031	0.817755117523169	4978.85889720001	0.654796736511204	0.135335640671909	4.83831704095313	1.30943153741997e-06	1.24918628381153e-05	4263.94641792746	-0.0622831710862132	0.120697762731189	-0.516025895400618	0.605836323197635	0.711170358614173	3907.6213277137	-0.0745650958430764	0.155777188783908	-0.478665049903502	0.632176933305778	0.801098616651618
YBR044C	752.376188954834	0.300265770720236	0.151261855430161	1.98507264019958	0.0471363902808641	0.240401725839891	689.264794529075	0.248725032703326	0.1633821326798	1.52235148742233	0.12792103348799	0.245855249449286	755.48166185798	0.176904653150448	0.149094397562351	1.18652783768395	0.235413914711753	0.351158180791662	698.892675102112	0.190643616351112	0.160336464426196	1.18902220423394	0.23443092948449	0.476326851577203
YBR045C	390.69479392436	0.0319498506376809	0.180827820127635	0.176686588463708	0.859754575986763	0.959482435873917	389.550203195514	0.211821603869977	0.191109015505209	1.10838101127785	0.267697302088349	0.418249195775307	375.317872792136	-0.240176159722859	0.189423720965893	-1.26793074541126	0.204822683355762	0.315190762679015	345.64953298659	-0.239953251747464	0.192297220909673	-1.24782485473451	0.212095204471882	0.452484095457238
YBR046C	1314.88956124059	0.124962517681336	0.136294398330639	0.916857326580564	0.359217407958583	0.713122286598709	1444.81696277948	0.544574058828186	0.144551860159764	3.76732653752295	0.0001650051151355	0.0009770978574648	1391.95173905303	0.14208622175203	0.134963983780881	1.05277139701739	0.292445777148677	0.415448445217165	1374.4748317872	0.329975232054506	0.145918310730246	2.26136960058783	0.023736379577096	0.113506971830822
YBR047W	173.209265424917	-0.058400661662696	0.2347031066599	-0.248827816954815	0.803493972882517	0.937262314936753	175.56736547848	0.172265895480506	0.248062676071005	0.694445041910284	0.487403155105911	0.630898176154224	154.233517011914	-0.597884666725695	0.276225731353336	-2.16447853643623	0.0304276421189026	0.069375024031098	157.382625009391	-0.244975176903561	0.258074436072534	-0.949242321834264	0.342497381169942	0.583955723846295
YBR048W	2810.77248256162	-0.12666565834241	0.151023659894699	-0.83871400302924	0.401629818493891	0.745384818101927	2387.41218734632	-0.433022374524848	0.172683427050436	-2.50760818175316	0.0121551367295988	0.0392719763518157	2611.88638156851	-0.528663301989513	0.141391676889402	-3.73899874179327	0.0001847546516814	0.0008178726539381	2660.18763505288	-0.198416197310976	0.162623569024501	-1.22009496225656	0.222428878088934	0.463525267991633
YBR049C	2056.41497882699	-0.173763524903733	0.126176891283603	-1.37714222577548	0.168468279844681	0.504206061451656	1855.89535039873	-0.282768651883623	0.151319251221934	-1.86868920907425	0.0616660661865965	0.142073653372604	2517.6030795938	0.258305378174883	0.116942445591627	2.20882483573935	0.0271868268807749	0.0631528024671034	1869.29931460552	-0.374559645884696	0.148330455344345	-2.52517020200043	0.0115642266856044	0.0683360336510413
YBR050C	28.7562813354298	0.424788162094306	0.543989796862864	0.78087523799898	0.434875877157382	0.764113272747066	29.8098155294008	0.67918534647656	0.545333068149278	1.2454505074881	0.212966197400919	0.355016047707732	29.0598396688228	0.330806423378691	0.586724537461574	0.56381896828434	0.572877341368224	0.684305430001719	26.312305139047	0.289225338157768	0.542803840531578	0.532835836007579	0.594147224650158	0.77466006565842
YBR052C	1309.60479192739	-0.211657742284018	0.149813227821373	-1.41281077353452	0.157711369664597	0.486791111161419	1344.92194156471	0.0673196431008489	0.152139230070504	0.442487076276459	0.658136780268657	0.77001300404163	1589.04783688424	0.202081636516625	0.132087047252916	1.52991258960982	0.126038366682234	0.21683042729708	1302.06184137688	-0.131145407915469	0.151166471062786	-0.867556191485073	0.385637337743545	0.620655047777318
YBR053C	1388.38169957436	-0.161807057093092	0.1359028827508	-1.1906079828328	0.233807516305403	0.594315721341978	1250.80964416682	-0.275280971173294	0.146620672376351	-1.8775044931365	0.0604489821025023	0.139905337802728	1364.41354737923	-0.378391395898525	0.134222792582716	-2.81912921507231	0.0048154129057666	0.0145410569742349	1410.50621648841	-0.0181116353209855	0.144938882137905	-0.124960500963108	0.900554820831763	0.954231426264109
YBR054W	9268.33428465498	-0.953111016871903	0.129267277583103	-7.37318085978232	1.66604219399021e-13	9.22022824726688e-12	6559.33989638673	-2.74669781366201	0.17542777149234	-15.6571436226786	2.9693701624359002e-55	1.08431500431618e-52	6611.39606376565	-5.1434633981985	0.376306331098651	-13.6682882352307	1.5704616333112397e-42	9.031556589426499e-41	8326.90533142805	-1.29612412916284	0.142776088310189	-9.07801960750554	1.10568247021178e-19	8.12162344689283e-18
YBR055C	1313.96773719452	0.219768915983654	0.136786604324611	1.60665525011584	0.108130015300233	0.402147530992771	1165.25685840555	0.0757195859558707	0.147561977790334	0.513137510690309	0.607855134046388	0.730522778049522	1333.31207138268	0.121140907789057	0.139572211007972	0.867944320106369	0.385424814752542	0.51136494388792	1285.09633700802	0.244765597970611	0.147879744630543	1.65516649073288	0.09789073043399	0.281207705389502
YBR056C-B	5.95769799505604	1.37878977279792	1.16033704894171	1.18826661102948	0.234728387780979	0.594978464648532	5.02850668392018	1.16548044054118	1.53172953323715	0.760891799270892	0.446721697166094	0.594995281757394	3.80994039097448	0.258423961387995	1.57599929260313	0.163974668390331	0.86975108556519	0.915071339778731	6.36118774103477	1.56127744077346	1.11530643434229	1.3998641025452	0.161554017501906	0.382796972452942
YBR056W	3372.64557293264	-0.341430742350535	0.133435024151394	-2.55877903512912	0.0105040483754054	0.0825280712334155	3148.02681264413	-0.343976858265814	0.141141226552974	-2.43711115927358	0.0148051274264852	0.0460046978983494	2746.41756319314	-1.37710450426467	0.126558327098856	-10.8811844770119	1.41709447551386e-27	5.18608267999133e-26	3541.74126928333	-0.0882426114899897	0.13976666811991	-0.631356622269081	0.527807371932186	0.727664593735404
YBR056W-A	97.1532592779348	0.197197047407207	0.299548268320171	0.658314763470552	0.510335893291385	0.810601498181105	347.430784528792	2.84893595809863	0.238093556306376	11.9656155432978	5.37971513110407e-33	5.612836120118581e-31	122.190271023964	0.645386363303621	0.305322721894985	2.11378425849879	0.0345336980538547	0.0763058487701126	68.8693333738852	-0.796014380465447	0.356224124008596	-2.23458863905084	0.0254443673820693	0.118972663769453
YBR057C	992.872951367709	0.0799907347286694	0.150825045873185	0.530354453171699	0.595866198930531	0.859138313575678	822.956426253344	-0.279499001289322	0.161953864580419	-1.72579395998628	0.0843844868488487	0.179327265456671	950.920134930175	-0.196349664792649	0.145471945530851	-1.34974248179701	0.177098600486542	0.282140016258674	949.746693588811	0.0428151543380443	0.161960404340971	0.264355689356682	0.791505852071852	0.898139476834541
YBR058C	1630.92745414298	0.105327233771306	0.132043550525631	0.797670415192756	0.425061776522978	0.758491000772848	1461.54361705201	-0.0133942878215871	0.15074946898114	-0.0888513101380332	0.929200079313796	0.957009107071386	1613.08234975526	-0.0715628137609792	0.126989876965804	-0.563531641031904	0.573072920592974	0.684305430001719	1594.65221656472	0.131082957234725	0.147039319222164	0.891482345866069	0.372670458446735	0.609254473604562
YBR058C-A	863.051620723672	0.0592386000659808	0.16126375735921	0.367339822884249	0.713365552857811	0.909400540105057	919.272342801386	0.409498126301078	0.204766959711908	1.99982520069259	0.0455191423631183	0.113461252465975	990.119655994151	0.295416915892753	0.147530978915369	2.00240599001393	0.0452410847766529	0.0951658481536321	870.744578114786	0.172851669254621	0.160906520118006	1.07423657616767	0.282716663028175	0.525889623188746
YBR059C	2296.73627808305	-0.155082608579379	0.131992035486772	-1.17493913937649	0.2400190654679	0.60005177517547	1980.78456306473	-0.411089873460956	0.141383083591421	-2.90763125982563	0.0036417747419957	0.0143854479441935	1999.94055607906	-0.806421503905843	0.12753469020933	-6.32315413619791	2.56277433875476e-10	2.9795721147869e-09	2052.85981685337	-0.410575993215011	0.138493345953227	-2.96459003419322	0.0030308653909005	0.0246092245171192
YBR060C	612.769310278253	-0.21360351281657	0.160945534457542	-1.32717887163821	0.184449519809731	0.529726161619273	478.703611802331	-0.844534707428473	0.183174274978753	-4.61055302403371	4.01599187994143e-06	3.47788071500066e-05	592.251663871048	-0.490123017355559	0.163766677378777	-2.99281285546234	0.0027641919208174	0.008960322175131	546.959675676531	-0.481777779039852	0.172768686274308	-2.78857117819907	0.0052941112466817	0.0384401157991824
YBR061C	388.863955124311	0.0807738276380213	0.185220796194696	0.43609480845291	0.662767943686711	0.890155606696521	323.611187638357	-0.26451908262933	0.210739782352382	-1.25519291932751	0.209408735324729	0.350749129733459	399.552634437718	0.0157491420598667	0.189805629982812	0.0829751049075459	0.933871334743703	0.957812940618501	357.516993719607	-0.0726927091689617	0.204934002577284	-0.354712777063671	0.722804777887127	0.85763172607767
YBR062C	607.177244380656	0.0135082150284854	0.162574616979365	0.0830893240252868	0.933780514685957	0.983056486505335	614.312874359428	0.234221714128584	0.172937944500408	1.3543685557569	0.175618824265498	0.308153372102808	637.34596599362	0.0067428553169672	0.166766686968004	0.0404328672564016	0.967748027383994	0.979432737216716	644.277535190942	0.265796059963351	0.16684044039485	1.59311531025876	0.111134325321968	0.304174841013375
YBR063C	1069.41732026551	-0.0499260644320518	0.167537355206205	-0.297999597585881	0.765703470758685	0.925829121589252	1069.79720638794	0.142794386783328	0.14846123281546	0.961829455914763	0.336135279058465	0.488161111191182	1239.09738257322	0.219538233755797	0.158303200742008	1.3868211932972	0.165496292969075	0.267710909205595	1101.60446586078	0.123561617481953	0.154542221289295	0.799533075499492	0.423981375856893	0.656244160991873
YBR065C	1214.16032787718	0.0162986685801934	0.148747239468002	0.109572914687264	0.912748092235512	0.975856247062167	1173.01780256136	0.109625079326783	0.146772692432466	0.746903783735006	0.455121641829832	0.602035530639462	1319.86964634403	0.108271949025434	0.141213839580899	0.766723356200554	0.443246013949829	0.568148771313602	1236.50776362213	0.154738761685037	0.163634155680996	0.945638525410911	0.344332987341451	0.585662757414094
YBR066C	955.243882569356	-0.632912630354242	0.16327144908711	-3.87644400716115	0.0001059941876844	0.0017279517573673	1458.56740388503	0.755204000472366	0.149095018017649	5.06525308835584	4.07858113041606e-07	4.26887161946255e-06	1441.85787762036	0.443213858104228	0.134913190005681	3.28517810664448	0.0010191792380983	0.0037383448021591	1009.98469257154	-0.330270303514525	0.153805648762399	-2.14732232640382	0.0317676295820376	0.136980284006643
YBR067C	300.336889656008	1.69060802463584	0.227124742676872	7.44352202543187	9.80357480969943e-14	5.62279577039943e-12	166.057109173964	0.588490917070595	0.278328031036217	2.11437890348176	0.0344829180428427	0.0913567997966969	488.995957798616	2.47091076735617	0.206805885441719	11.9479712198641	6.65295202474053e-33	3.03912510576977e-31	186.363166007953	0.775632669348701	0.257415247503629	3.01315744452071	0.0025854474456376	0.0217763620187903
YBR068C	168.621076841769	-0.328634449585235	0.252776072245555	-1.30010110002022	0.193566320712013	0.54413238592546	291.915032676399	1.22218212569465	0.216478172129346	5.64575224223714	1.64460545501347e-08	2.14483961424674e-07	120.741262978777	-2.16235857067106	0.320785415614694	-6.74082569036847	1.5748905522034698e-11	2.1177181725976e-10	181.860825656738	0.0062490364752237	0.241361414536785	0.0258907849343556	0.979344450141492	0.992882700240972
YBR069C	182.783787811134	1.48421443098147	0.245337184579268	6.04969211465751	1.4512291189972902e-09	5.44988363794875e-08	161.654186943388	1.37511622339607	0.269407834724017	5.10421764387345	3.32165814997639e-07	3.52718239415102e-06	144.999849043417	0.900028963427319	0.284184541262899	3.16705813563132	0.0015398953053164	0.0053526528124895	192.54769486582	1.64482549384431	0.245398676785926	6.70266651551338	2.0465015634053898e-11	8.50509893159989e-10
YBR070C	232.002530100464	0.0102420808934796	0.215210789334485	0.0475909266684631	0.962042263307056	0.991305657708314	288.085731239102	0.736025239750537	0.208183344257482	3.53546650129809	0.0004070558517972	0.0021507862651632	389.976074599408	1.14058202526813	0.196416652723931	5.80695175001912	6.362046063610861e-09	6.31401212568837e-08	218.860167131002	-0.0700592830893284	0.219449474857499	-0.319250174259117	0.749536812389515	0.87165098527202
YBR071W	141.509188172777	-0.702948026193768	0.263249508246779	-2.6702728938616	0.0075789622277941	0.0630813623946612	180.803052116637	0.27115493034091	0.268359633907703	1.01041623284584	0.312295913889326	0.461541126780271	185.170749869485	0.0152320928991819	0.254034268561865	0.0599607800373295	0.952186871454481	0.968883987209844	123.464077530892	-1.13251362974525	0.277484023711258	-4.08136517049972	4.47719473788108e-05	0.0006562050849001
YBR072C-A	5.5962450875736	-0.269885840808123	1.16108139611796	-0.232443514908152	0.816193554280796	0.940917264335123	5.02501029922897	-0.389100589237063	1.26004285217476	-0.308799489291574	0.757474057656245	0.844306762925978	9.2319297193074	0.909561289335561	1.02138534901649	0.890517266780252	0.373188201127791	0.499938686244614	5.14036504476659	-0.457809232485932	1.1800001896937	-0.387973863465875	0.69803537554378	0.84146654569911
YBR072W	19168.010806501	-1.69201794454502	0.163118600003704	-10.3729307663663	3.2926832025095e-25	4.9460805534839204e-23	15020.1597959483	-3.33960209975269	0.538411590912428	-6.20269354545874	5.55048582929545e-10	9.354703424604871e-09	15615.42809374	-6.16731878921134	0.14929611823604	-41.3093043682534	0.0	0.0	16870.7955526264	-2.39210011388191	0.156648266549278	-15.2705176161615	1.20215044816928e-52	7.24921666456184e-50
YBR073W	2200.77793669253	0.0247623321945347	0.129443578715338	0.191298266320264	0.848291919286461	0.953308464335284	2619.31005885961	0.650655011133857	0.147471365008401	4.41207695539259	1.0238370755763e-05	8.25727742056809e-05	3365.54673836869	0.950488076427524	0.130543925422363	7.28098280599655	3.31396923519461e-13	5.29659450220558e-12	2128.9388899997	0.0210905337666623	0.146476336815236	0.143985944932974	0.885511568299259	0.947294932590418
YBR074W	2999.38369871399	0.0806954348142991	0.128200640341302	0.629446425536313	0.52905683230115	0.821698019058229	3012.53680572665	0.276763471630768	0.130943873888021	2.11360381675776	0.0345491195959755	0.0914563514267832	3891.24371963186	0.620455878887984	0.123236872652577	5.03466101932933	4.78695158178759e-07	3.56036433467596e-06	2998.24189060997	0.168142062833345	0.131477837639708	1.27886239880297	0.200945515748669	0.43877387590195
YBR076C-A	173.918056965048	0.0883860328545022	0.238647895245614	0.370361669284936	0.711113029865943	0.908350246495297	170.2838169635	0.215421445935597	0.253659900451086	0.849253057154525	0.395740495708529	0.548314139606273	219.018054226403	0.553134622654661	0.24643472362251	2.24454822974524	0.0247971494239137	0.058590770153862	174.125166114735	0.182476937500314	0.240382866570062	0.759109582575552	0.447787007329845	0.671531456529867
YBR076W	15.792364443556	0.663463095073679	0.723185336484104	0.917417792649426	0.358923752639037	0.712953238232573	12.9157591217452	0.343315665643228	0.811377760241874	0.423126788120104	0.672202758650208	0.779532239345063	14.1577946122681	0.276455673494054	0.852486218929329	0.324293422410119	0.745715899000465	0.822880950053451	12.9661161157179	0.250322369291275	0.752061270742557	0.332848371574987	0.739248742803441	0.866067193673838
YBR077C	984.060133862096	0.180591368528654	0.142864961197231	1.26407039917465	0.206204759989529	0.55834585011757	980.742534063543	0.3512570016714	0.153007983036732	2.29567761563836	0.0216943212475187	0.063376343804418	1166.05515369928	0.488793645258881	0.135649975136702	3.60334489384386	0.0003141482413972	0.0013113602221904	958.975367581292	0.198318618985172	0.152917386285917	1.29690039701808	0.194665459900048	0.431690439769956
YBR078W	5281.8249405364	-0.158680927663047	0.165283068217491	-0.960055554234045	0.337027255862011	0.697606613265561	3966.99102347451	-0.932890842213848	0.14503538278462	-6.43216037564576	1.25802898158269e-10	2.3761564643514503e-09	4770.44863943128	-0.670750506701205	0.108892728422679	-6.15973643435231	7.28661154149515e-10	8.2050812830018e-09	4079.24624572777	-0.966425669163254	0.136120338749105	-7.09978889300708	1.2494760028065699e-12	5.7612700071015494e-11
YBR079C	3587.099742702	0.0106467740965715	0.138447330117647	0.0769012597608369	0.938702095372653	0.983929476608418	2831.76616854789	-0.524294736062304	0.161959447856472	-3.23719760101264	0.0012070979662934	0.005525247167442	3486.71002329434	-0.22520928275526	0.127188359377787	-1.77067527136128	0.0766147169275722	0.146286204957547	3310.06070987799	-0.133156966246945	0.172975025239955	-0.769804577639035	0.441415823901271	0.667566138277312
YBR080C	1472.45763128418	0.023933324907519	0.134703954177352	0.177673514142044	0.858979386918397	0.959482435873917	1305.43359446565	-0.130791698348076	0.170647538842536	-0.766443508269776	0.443412453123269	0.592027230221257	1445.70107997679	-0.180763922105345	0.128788244662994	-1.40357470185542	0.160445532785522	0.26156154813251	1336.3875094945	-0.167707775568241	0.145283925485338	-1.15434501792263	0.248358746983749	0.489009933270452
YBR081C	2319.09721663045	-0.0760884796343041	0.129978997340827	-0.585390572253664	0.558285126506086	0.836591942196508	2078.71172323137	-0.201975505249304	0.145560666253489	-1.3875692551281	0.165268248873919	0.294951995614518	2396.1880771135	-0.130143196047454	0.124196590443154	-1.04788058660131	0.294693627645112	0.41799640071838	2207.05928451698	-0.128090351576914	0.136906458972454	-0.935604883350948	0.349476659341562	0.589333704500973
YBR082C	899.510789884999	-0.237184936555906	0.17733055844417	-1.33752997022552	0.181049706183641	0.525395118493734	726.086104504649	-0.744465745432887	0.175068615592129	-4.25242264534339	2.11470273349307e-05	0.0001572391523444	798.46723841701	-0.834533538114923	0.148065409576868	-5.63624914488671	1.73793892074282e-08	1.58781057992972e-07	859.038046222499	-0.282068871514955	0.15824567543454	-1.7824744388142	0.0746718959648382	0.238113259368946
YBR083W	161.438326559386	-0.191145466964432	0.253872437027777	-0.752919336979929	0.451498387398815	0.775313915650279	152.094155768145	-0.165635553769815	0.285789932964273	-0.579570987864438	0.562203962360672	0.694095913710875	154.302184071383	-0.497709816689783	0.293938894762156	-1.69324245807113	0.0904093259416152	0.167095112880902	139.961712266331	-0.548635595521813	0.266215710863872	-2.06086858563488	0.0393155790243375	0.157894104089099
YBR084C-A	5391.17344028014	0.0424064528800171	0.12400946321641	0.341961426008379	0.73237992172809	0.914424089883736	4448.41742217053	-0.336405579925536	0.135091634219857	-2.49020290463026	0.0127670185197443	0.0407367052088734	4870.58364555462	-0.426775723228977	0.12558592471159	-3.39827671141551	0.0006781179338218	0.0026045066259669	4990.8332620697	-0.0894040342034639	0.14300216624168	-0.625193565616112	0.531844024422399	0.730305480939288
YBR084W	2722.48437080027	0.146937011364543	0.174978656052852	0.839742484478573	0.401052787901946	0.745250063903372	2135.70991043921	-0.381180784270911	0.16740359096616	-2.27701677168899	0.0227852241012996	0.0657739473069137	2530.49699106753	-0.213511443592413	0.145582242933024	-1.46660361381188	0.142483916399482	0.239430969352743	2777.98940356018	0.285292795896353	0.20783980672433	1.37265714586982	0.169858957474932	0.396086760564469
YBR085C-A	9314.75158292646	0.176203976575256	0.130831612448355	1.34679970137043	0.17804475095219	0.519104399774012	8651.61862560058	0.159269527997651	0.138656692739662	1.14866094705353	0.250695815107338	0.399085394211802	8778.1398242759	-0.138318480278256	0.108875996810961	-1.27042217136634	0.203934289778591	0.314169041010262	9113.91304776371	0.204095406386377	0.146914214760299	1.38921483342762	0.164767432422768	0.388081980094938
YBR085W	122.960984715908	0.873048972782624	0.285770109422663	3.05507449518227	0.0022500462645455	0.0235456575324537	97.631738226413	0.488985393942987	0.329562280961304	1.48374198805961	0.137877382529753	0.259675654833257	152.275720165675	1.21996697377906	0.35422047282778	3.44408939449471	0.0005729862188637	0.00223944431778	107.862888077317	0.633255925591872	0.379014038612977	1.67079807362626	0.0947615691805485	0.276111085107714
YBR086C	2825.63851110739	-0.65518802190992	0.129233841774967	-5.06978677497486	3.98261630355456e-07	1.02139537638722e-05	2273.82623155246	-1.29296636099726	0.135264186693703	-9.55882257234208	1.19103968382645e-21	5.3621259190351204e-20	2711.55629157839	-1.02335043864288	0.117997732058934	-8.67262803095039	4.2225957859266395e-18	1.03808165866998e-16	2489.54578840707	-1.03637627419285	0.133717063062458	-7.75051628010088	9.151968449147151e-15	4.94128074301389e-13
YBR087W	585.016287334258	0.0374385737600031	0.182631106984936	0.204995602217377	0.837575560987509	0.948700936134685	561.159523927634	0.110070360388628	0.174356198363731	0.631295941421059	0.527847040151256	0.664862678516084	834.160369024966	0.80294239520893	0.162436898462482	4.94310346238471	7.68886520389428e-07	5.49859219912665e-06	565.104483819855	0.0292681859873563	0.166031572097665	0.176280845971511	0.860073309092096	0.932895400591901
YBR088C	633.577410508285	-0.129502387645461	0.156242632471767	-0.828854363221649	0.407186821959796	0.746785366204754	589.598360555703	-0.14096521851875	0.195999457929549	-0.719212287665711	0.472010129537899	0.61717178863191	1030.44561900522	0.970295416040495	0.150762785898391	6.43590797462739	1.22737383089488e-10	1.49725659939279e-09	572.765081444182	-0.34445902775713	0.167811302203224	-2.05265690233415	0.0401058646587872	0.160091552291368
YBR089C-A	1063.59042591552	0.075025679115183	0.150636956948493	0.498056258138807	0.618444390106757	0.870841296071438	998.614743989483	0.0894283892449819	0.159241080151917	0.561591199705921	0.574394577654701	0.704344914649037	1336.66026758018	0.539354856262049	0.140674661697025	3.83405831409548	0.0001260462391085	0.0005797690580581	995.406860542476	-0.0227963942986141	0.157210172554237	-0.145005847447623	0.884706254994025	0.946754093308023
YBR090C	761.84833115906	0.0245037277647089	0.155187575017612	0.157897484782065	0.874537580055586	0.963901382503475	713.278199489157	0.0308489834833083	0.165981043056051	0.185858474650571	0.852555747171791	0.906624967830478	942.814494642648	0.457591169757261	0.146935769395101	3.11422583922931	0.0018442826507151	0.0062653083086793	719.18624809741	-0.0495407252429061	0.161250378268811	-0.307228583118854	0.758669390723562	0.877428513584904
YBR091C	195.877366803802	0.188526462521875	0.232118168050795	0.812200372357837	0.416676665920606	0.753241571717221	189.26575270716	0.276549542589907	0.2405061549657	1.14986472021619	0.250199593636252	0.398585053071033	202.620407375064	0.142475101657653	0.23976634805193	0.594224764297593	0.552361791498703	0.666747057541819	198.143979102083	0.300017627878349	0.22812620117712	1.31513884126537	0.188463244860654	0.423085841878784
YBR092C	365.731564938998	0.0342328603049322	0.216951254243186	0.157790561867689	0.874621836025604	0.963901382503475	273.340681546648	-0.695092091970287	0.241687904160259	-2.87599039921081	0.0040276196213196	0.0155543735434394	274.501443008028	-1.16834755947455	0.2399921918122	-4.86827321610867	1.1257761639618e-06	7.71396199157229e-06	371.12459744015	0.158965834522118	0.23414636942953	0.678916503849365	0.497190767963241	0.706899410583793
YBR093C	410.454445539453	0.409860209857038	0.176873868026486	2.31724569847516	0.0204903514520627	0.135613523351363	379.809580873604	0.384707418199779	0.196238802709577	1.96040443015301	0.0499485384679484	0.121579940212714	396.708360557655	0.188685257401571	0.182960179264869	1.03129138897713	0.302404195202964	0.425333995124088	376.675498490716	0.272902649177896	0.190018563975517	1.43618940943611	0.150948451764188	0.365902290788326
YBR094W	1748.31366230946	0.0967459996901278	0.131181306841179	0.737498367867747	0.460819335381344	0.780963482486818	1516.05345515101	-0.119610485331231	0.142169961049841	-0.8413203777224	0.400168477689748	0.552934076908705	1675.08817362321	-0.177169920993484	0.133925250982919	-1.32290154166731	0.185868122583668	0.292350812591309	1728.21907765202	0.153582265234783	0.139315035505265	1.10240983450045	0.270283537940525	0.5127270598109
YBR095C	1244.55228702791	0.0866941464436002	0.134967650940857	0.642332780034748	0.520657134801381	0.817755117523169	1228.37768127315	0.236273436105633	0.150381047018445	1.57116498914024	0.116144330084215	0.228226212748444	1457.53398978021	0.373700894217355	0.130095490982464	2.87251227075755	0.0040722226411733	0.0125378518316432	1232.52091289598	0.148116723373771	0.145956584079469	1.01479987564745	0.310201233044285	0.554639453478841
YBR096W	650.832714953707	0.651512302751908	0.16102375651684	4.04606324461056	5.20861663223496e-05	0.0009179095623678	620.358421214846	0.698770390380248	0.166652156132454	4.19298739720396	2.75304743576598e-05	0.0002001745663195	657.634724914206	0.556032718855691	0.155149262987799	3.58385665615064	0.0003385579335567	0.0014014470758605	521.651888835923	0.17618717767823	0.174149702801456	1.01169955988439	0.311681726026075	0.55618459415444
YBR097W	2638.05525065966	-0.161464322743358	0.129555781205474	-1.24629191565969	0.212657244757153	0.566440321614655	2415.69640095869	-0.223411249836912	0.14308643585633	-1.56137266610816	0.118435847322937	0.231621191447089	2918.80129691962	-0.0116875078356615	0.1315889529377	-0.0888183056004321	0.92922630942126	0.95439870533639	2661.81530270376	-0.038131855858665	0.141399566429559	-0.269674489261332	0.78741068825846	0.89558396070016
YBR098W	567.684170186852	-0.190819417074556	0.160250170384874	-1.19075952690886	0.233748001729279	0.594315721341978	537.40348461129	-0.150638271091029	0.173131300126235	-0.870081094413284	0.384256088577131	0.53876178972216	621.319762095423	-0.0699984515572986	0.165897259221928	-0.421938565384365	0.673069859801309	0.765943428150164	526.110245641813	-0.328743904325728	0.171740664059762	-1.91418791889224	0.0555961488520003	0.19733693374081
YBR099C	124.930243095289	-0.556665892505693	0.28423348552111	-1.95848104063147	0.0501735936110819	0.250629613691462	123.691062468235	-0.356850307737851	0.312295478679501	-1.1426688251996	0.253176117986476	0.401764535789666	115.625658194538	-1.07481361024681	0.350450213555218	-3.06695093532154	0.0021625435066722	0.0072133312928411	132.779827594484	-0.235318779388469	0.300060256330283	-0.784238413532006	0.43290022905294	0.662458998771177
YBR101C	3213.24670128328	-0.2194406974477	0.138838889273195	-1.58054201237453	0.113982793578547	0.413297251797482	2846.46687566727	-0.390194999335152	0.148588993441498	-2.62600203620586	0.0086394300567365	0.029469109373601	2984.30341212375	-0.641520366435403	0.131137008951202	-4.89198565352458	9.98237226326719e-07	6.91359782233376e-06	3155.39398443512	-0.175286434916232	0.150639687139166	-1.16361390709937	0.244580512921253	0.486246184149656
YBR102C	1023.72275854693	-0.0312410190589548	0.140030668710364	-0.223101263078112	0.823456695334812	0.942534369258002	944.237598683924	-0.0690423098528703	0.152881601637991	-0.451606400725419	0.651552558081517	0.764759815048181	1081.41303456982	-0.0185823904168391	0.135488705524639	-0.137150844750375	0.890911563850686	0.929367970303963	954.658415900478	-0.143020909581204	0.150399428228976	-0.950940513972308	0.34163457393453	0.58342946838184
YBR103W	1452.50915278904	0.0807053632501948	0.139034545725397	0.580469859696549	0.56159780644707	0.83939100838531	1481.76257643416	0.318257059399091	0.149967209492833	2.1221776445357	0.0338228231131786	0.0900435060036139	1854.90770733648	0.582513827709008	0.142391956010555	4.09091808294162	4.29668889005341e-05	0.0002201668507624	1486.02203093516	0.231183661367234	0.147416527631243	1.56823434306858	0.116826452290806	0.312576323219408
YBR104W	970.490946525636	0.4553194084138	0.161817905184827	2.81377643526987	0.0048963267518099	0.0448281790425241	1124.90335377019	0.956975356505913	0.167267031071628	5.72124315458264	1.05747427751196e-08	1.43020132223995e-07	1497.44534799351	1.30879938990402	0.139374463288296	9.39052505764105	5.97018915877211e-21	1.69400829831062e-19	1019.95638033049	0.653728416334632	0.157547268186514	4.14941130912348	3.33331404360405e-05	0.0005123246913247
YBR105C	2356.69416587146	-0.182973088467537	0.174229466294317	-1.05018452021456	0.293633285166204	0.655602147653655	1642.12935712686	-1.31606599114593	0.192293068185787	-6.84406361374602	7.69777114663979e-12	1.7093733022589003e-10	1829.33456892003	-1.36251785822996	0.170403732679833	-7.99582166894171	1.2871256783671e-15	2.65717195332132e-14	2356.59776236355	-0.0879875525072882	0.208804066714297	-0.421388117060384	0.673471694871391	0.824724830064808
YBR106W	4934.121629553	0.0261446232412425	0.120568523592338	0.216844516813044	0.828329517859338	0.944705922326443	4623.13663422238	0.0336339091849076	0.136766161820694	0.245922739493143	0.805742040719089	0.874011051719451	5521.83103625082	0.198183980884674	0.116760566920444	1.69735370520862	0.0896298094260894	0.166083314877285	5199.20217290838	0.257703893440603	0.140742587396395	1.83102995481242	0.0670960721737743	0.22342956664298
YBR107C	399.968116635785	-0.0847012713409539	0.179317701805056	-0.472353094470486	0.636674778546255	0.878368943330052	382.632559427273	-0.0151319245763214	0.196833630294382	-0.0768767235237712	0.938721614673782	0.963814227213667	457.267348890162	0.153243283044724	0.181530456084646	0.844173954883182	0.398572206333541	0.52477587510105	414.761075625674	0.111743419646139	0.18234206075511	0.612823060041059	0.539993341464906	0.736428743098837
YBR108W	423.88420600133	-0.0751744264050727	0.188575750093941	-0.398643125468803	0.690156180479704	0.89955438772639	331.543096327997	-0.662507990735525	0.206945951048422	-3.20135758819706	0.0013678166982156	0.0061664328925729	379.130673935094	-0.600699142467171	0.198871566624956	-3.0205380923056	0.0025232596669765	0.0082793252750869	359.223838798833	-0.501562606788974	0.192133037898978	-2.61049641578401	0.0090410919374821	0.0575484500477311
YBR109C	415.075128291169	-0.367336057459984	0.215396539674145	-1.70539442284308	0.0881208878076661	0.355672934125308	363.229989014569	-0.593781532431165	0.219863794176487	-2.70067900290363	0.0069198088814505	0.0245858939339323	414.767230331682	-0.538473743243996	0.206451981642015	-2.60822753533896	0.009101243458329	0.0253113597215446	387.314430866321	-0.489412185051553	0.211049287496219	-2.31894734570151	0.0203978915139004	0.101706805330913
YBR109W-A	85.8522501417182	0.159666244919106	0.315755703945199	0.505663850008603	0.613092649980676	0.86745941438172	80.6791463258238	0.174287373511674	0.353233171773416	0.493406020268876	0.621725729398404	0.74320656915358	106.805264985491	0.588645369824326	0.315257029487275	1.86719189348984	0.0618747952579586	0.123042777479627	84.0205598286325	0.190106490972871	0.316370014774583	0.600899206924916	0.547907121472728	0.743050512310696
YBR110W	1148.29503220527	0.0341040136810137	0.144276120879385	0.236380167924841	0.813137683900559	0.940700289738149	1138.97581586428	0.199846683331095	0.154339533151662	1.29485089950814	0.195371669334838	0.333986471401272	1336.25935723528	0.308144027473297	0.152979275265473	2.01428609815649	0.0439795046722589	0.093015164284728	1164.1445018585	0.161346973376917	0.152144362132121	1.06048604835456	0.288923533808001	0.53239231896926
YBR111C	855.102093497774	-0.284062322572441	0.164548217511389	-1.72631661933852	0.0842904670716282	0.345991253581589	694.403055585708	-0.778802160723376	0.193045912076518	-4.03428465459906	5.47688916923513e-05	0.00037036617808	725.315797552455	-1.08976164414036	0.167631969810675	-6.50091772691778	7.98314854860345e-11	9.90741036638821e-10	790.094841191044	-0.438247852186431	0.169098742701368	-2.59166830684476	0.0095511809629459	0.0596783483115031
YBR111W-A	763.827042474704	-0.128842554800838	0.153388699847742	-0.839974228406203	0.400922836490938	0.745250063903372	723.769504070339	-0.0868707225159648	0.188244650734868	-0.46147777467694	0.644455863362607	0.75975356253218	744.543603673983	-0.369760561309835	0.15516566577882	-2.38300502533149	0.017171959912885	0.0431711919589744	804.031380375914	0.114477273289586	0.1657461986083	0.690678122640533	0.489767840682803	0.700705655237443
YBR112C	1655.15194467587	-0.429507221039931	0.156378626967987	-2.74658519113266	0.006021924427316	0.052914096395455	1421.89908994373	-0.732449123224584	0.167824618551055	-4.36437234029381	1.27488272633246e-05	0.0001002368918682	1797.03642681744	-0.32273287663114	0.137909816945109	-2.34017333776604	0.0192747917305793	0.0474575434008645	1460.13896976817	-0.769172081175029	0.156103578445761	-4.92731869975858	8.33657168743429e-07	1.8807901196258e-05
YBR113W	5.52702474788291	0.885680869852587	1.18266461362833	0.748885913763315	0.453925971156125	0.776874879491051	5.44575816838151	0.999568688801731	1.23384658548128	0.810123965624005	0.417868931591064	0.567724780353052	7.03649913854958	1.28545022712276	1.18702720755512	1.08291555487625	0.278845906950603	0.40117187551236	4.09773854471202	0.249287729429765	1.31201558970241	0.190003633635411	0.84930628317129	0.926929473184699
YBR114W	3387.13863027467	-0.193242403507069	0.133893171840567	-1.44325809039143	0.148947780940723	0.470981867784683	2879.15575243633	-0.504782101788663	0.139543415789844	-3.61738387247792	0.0002975957783635	0.0016355326514913	2953.27846972041	-0.852046111325849	0.127572677478799	-6.67890749151557	2.4073005190403196e-11	3.19041618171578e-10	3595.61150096596	0.0758158836032367	0.165330319672968	0.458572170871043	0.64654142481664	0.811367886074912
YBR115C	6093.24190252896	0.101456618384993	0.11572643921073	0.876693511672364	0.380653131895012	0.729729750569928	5846.5641478169	0.174428714184041	0.128123691929408	1.36140874148511	0.173384555163843	0.305619919842301	6192.12812059228	0.0039903743750246	0.10468164946423	0.0381191392708054	0.969592691468114	0.979944521988945	5804.14305183018	0.054923176370699	0.127361407148843	0.431238768479622	0.666294767489545	0.820576063361134
YBR116C	1851.44896600771	-1.23167816999156	0.13393757132168	-9.1959123779646	3.71825585515511e-20	3.7235676492339e-18	1405.72794026603	-2.65525796345108	0.172207257406193	-15.4189666768108	1.22041464648535e-53	4.01089273567411e-51	1385.31589172204	-6.11097380943762	0.197502622436122	-30.9412286989459	3.3338576713301504e-210	1.5338126615026799e-207	1824.99936686927	-1.14506632554217	0.168930055873156	-6.77834574566152	1.2155966787194098e-11	5.15364041575202e-10
YBR117C	7102.28281247153	-1.1972433388801	0.123575224515268	-9.68837680511098	3.37855285923234e-22	3.94727592386978e-20	5383.01957011504	-2.59895003324916	0.148824994127714	-17.4631287471704	2.73523612992684e-68	1.63442791654628e-65	5271.2109467702	-6.22777751453355	0.139934098701404	-44.50507469107	0.0	0.0	7101.6620631898	-1.04949937488789	0.157252679924895	-6.67396813452807	2.4897770012514197e-11	1.008200084417e-09
YBR118W	116689.928504538	0.0360775556045927	0.119880678229273	0.300945541328971	0.763456022129853	0.92503246468547	88748.6148489629	-0.625767337428186	0.168806891948148	-3.70700111948273	0.0002097280161421	0.0012071298162018	109663.880125368	-0.304253171247081	0.107861327710938	-2.82078088323243	0.0047906913081187	0.0144800923878495	108385.764093904	-0.0858064567854166	0.137744120017077	-0.622940977624151	0.533323308607989	0.730798332112312
YBR119W	437.307835276757	0.027429280941623	0.202099035904643	0.13572197818185	0.892041072412695	0.970474468225197	368.100740347957	-0.286826272465735	0.222530318016977	-1.28893121180842	0.197422002026043	0.335912159203769	393.121550950726	-0.45872105893899	0.204369072166601	-2.24457181351316	0.0247956339283691	0.058590770153862	398.092741252815	-0.154117629490706	0.183466502556813	-0.840031435400485	0.400890761313672	0.635171040686849
YBR120C	401.866766096801	-0.0379149356946233	0.187071543472127	-0.202676125886953	0.839388184668709	0.949500932603029	351.92253079468	-0.233775183695093	0.203032328944577	-1.15141851994866	0.249560098342745	0.397952092772165	407.107251660885	-0.146598741669441	0.19621036335134	-0.747150859748101	0.454972502678584	0.579031394932377	379.230303971556	-0.113414603638953	0.183984142663964	-0.616436840679784	0.537606244870218	0.734759551892075
YBR121C	4165.8498221464	0.127365021318728	0.1284352548117	0.99166713614155	0.321359927507717	0.681393012492444	3528.36288231585	-0.158493603790002	0.144639922634711	-1.09578047957256	0.273174853038048	0.423885342072495	4539.61581679748	0.224052971328612	0.11961058698029	1.8731867887709	0.0610425960031161	0.121931695418011	4013.2175384528	0.111980398308133	0.148345707269644	0.754861063182561	0.450332350497432	0.672378853392033
YBR121C-A	487.312532325896	0.0905268204752692	0.169854952174824	0.532965446789529	0.594057499323779	0.85803772052054	406.435663010738	-0.245531859808989	0.189539416218873	-1.29541319007471	0.195177730293804	0.333918937647682	512.173928534084	0.0895075782388336	0.167112159643966	0.535613796324159	0.592225491810215	0.700298217872149	466.497904331692	0.0581465458186165	0.174191221928384	0.33380870272856	0.738523915928629	0.866067193673838
YBR122C	1040.37911434363	0.284662370307555	0.140648602704578	2.02392604571741	0.0429777615901858	0.226521886276092	948.106093022036	0.218437475547535	0.153121926365751	1.42655908746713	0.153707023999858	0.281033732615039	1118.65875850489	0.341905799918869	0.135809648582659	2.51753688701119	0.0118178594225501	0.0313117369562506	1018.56684096118	0.31312990700257	0.14966619871051	2.09218854825223	0.0364216525041982	0.150671629907675
YBR123C	917.419223822976	-0.0238802746475897	0.147066996771884	-0.162376843015503	0.871009105424074	0.962718368276188	855.930164236496	-0.0285384765345606	0.166335325177375	-0.171571952645224	0.863774058985699	0.914854477878343	1086.0292383536	0.300899679875925	0.1356164728749	2.21875465050246	0.0265034207827636	0.0618605560929351	877.158166664724	-0.0597504604246176	0.163451896168186	-0.365553791821029	0.714698060718047	0.852701373854021
YBR124W	8.35344174085276	-1.04038531923119	0.977589395550394	-1.06423547960587	0.287222038106881	0.651594332404284	7.65921054160277	-1.11666975111547	1.06741239371917	-1.0461465106515	0.295493394241545	0.445870524249043	7.12766920902322	-2.25939120684115	1.34426535957538	-1.68076279787112	0.0928089973812499	0.170502781555228	7.34916882075093	-1.52940201327032	1.04349518860013	-1.46565315295995	0.142742802823082	0.354723165001342
YBR125C	864.843015606472	0.201434785098133	0.145684291465484	1.38268019888649	0.166762945999538	0.501720279595176	829.490275700488	0.270555930728294	0.162417606394443	1.66580419903018	0.0957524195358575	0.197980702613775	974.557202525902	0.381944821503563	0.143625722124773	2.65930653543905	0.0078301685613596	0.0221591018030394	890.679161558832	0.361672161245915	0.15940553345408	2.26888084377637	0.0232755729501694	0.11181125043819
YBR126C	8597.10371187073	-0.46872813989919	0.117136867053518	-4.0015423981336	6.29309157574351e-05	0.0010893779921838	7066.85019954979	-0.955646346769519	0.139840350729366	-6.83383831480077	8.26721998937706e-12	1.81134789967251e-10	7418.58188535637	-1.27556831329067	0.110723149340509	-11.5203398827457	1.0419916539389499e-30	4.30222323270562e-29	8315.84662606673	-0.472392930013531	0.130944015920694	-3.6075946402899	0.0003090488247167	0.0036152989365472
YBR126W-A	930.376273731971	0.198083943001942	0.146188044982656	1.35499413119208	0.175419426866712	0.514993561704088	1082.57483264439	0.743242544727364	0.177130663175207	4.19601288339441	2.71654800991412e-05	0.0001977394249077	1115.09192605909	0.532982252411127	0.135371116849467	3.93719328624439	8.24402020622975e-05	0.0003977508175904	1058.28308525701	0.605986357221379	0.148387049320448	4.08382240900771	4.43008921797363e-05	0.0006508110137195
YBR126W-B	650.923573501642	0.273741730321727	0.159559878144117	1.71560503496048	0.0862343563510473	0.351001647883069	735.132830925699	0.739978667085708	0.187652897702753	3.94333727933076	8.03555199191865e-05	0.0005173132540928	765.261535377761	0.555142490164627	0.151675415352739	3.66006902881116	0.0002521473125833	0.0010805594413501	746.138872038553	0.690493535990084	0.165004042005353	4.18470679625948	2.85534408609697e-05	0.0004509302147968
YBR127C	5352.06334824187	-0.271616544063473	0.128459170577316	-2.11441925744021	0.0344794743086474	0.197396554821467	5475.31687698322	0.001779838429324	0.150625058442528	0.011816350132758	0.990572136060569	0.993263314043127	6584.86578851156	0.187627502498951	0.113782260733451	1.6490048737781	0.0991466362375428	0.179332626791916	5419.27795481953	-0.133785370550757	0.13539290282885	-0.988126908837123	0.323090498685634	0.566462026144088
YBR128C	583.740912143867	-0.40347826874094	0.168339933676603	-2.39680662768978	0.0165386492440251	0.11557859531128	569.126179813324	-0.264004473919492	0.180953972924588	-1.45895925716709	0.144576321856467	0.268674063772281	611.770852881284	-0.416697000464918	0.167990251832181	-2.48048321804524	0.0131204439837663	0.0341725756973065	606.187833194725	-0.176452593238413	0.184826820561908	-0.954691492836182	0.33973373323556	0.581756029506379
YBR129C	1142.49838672557	0.0268989169717584	0.150641115557806	0.178562916718685	0.858280914604616	0.959390272260881	1203.47878915357	0.352099660517271	0.174989419340636	2.01211971468898	0.044207318949732	0.110948723732947	1311.66546467355	0.266472325611634	0.149789494441732	1.77897873682517	0.0752432480620356	0.144324526732451	1132.71631077076	0.0936194874180055	0.158946257768335	0.589000890819692	0.555860676027755	0.746567925878599
YBR130C	522.554644821017	-0.272487986679658	0.167437814699999	-1.62739813086954	0.103652568253088	0.392052789633531	482.960317142916	-0.307452752269775	0.196493931852313	-1.56469336926323	0.117654823981197	0.230535659115284	534.585291962436	-0.360260839034056	0.173527438624682	-2.07610301799737	0.0378844241124481	0.0822165281805075	492.603053831891	-0.35955262865601	0.171667667124449	-2.09446912560043	0.0362182105995443	0.150322231509409
YBR131W	807.407891453954	0.0573921575580355	0.151849567479035	0.37795404037591	0.70546473632763	0.906195707215371	691.932787769875	-0.197689827085098	0.174831052891482	-1.1307477923147	0.258161259528852	0.407809170603976	764.649419967758	-0.257006823128749	0.15407479622438	-1.66806531260614	0.0953027621222098	0.174189866864118	781.604687427471	0.0571605463419875	0.161326296965835	0.354316360178358	0.723101808364261	0.85763172607767
YBR132C	1062.65743562804	0.106749128645199	0.155305411773918	0.687349702923397	0.491862384855064	0.800688861935376	807.189380158967	-0.537697907281276	0.15878103795173	-3.3864113386432	0.0007081315419027	0.0035022939239477	871.019296672416	-0.692733116029997	0.143769290991639	-4.81836636497209	1.4473841785492e-06	9.72116944112137e-06	949.41400868498	-0.124635580915972	0.153447731066371	-0.812234759353094	0.416656937931223	0.651329343457445
YBR133C	1410.79433592828	0.0692848399393476	0.133432340291769	0.519250728780193	0.603585907614581	0.863301630274403	1427.62481552604	0.285916319506321	0.14892890615945	1.91981749466559	0.0548809562657193	0.130087459622998	1885.458503492	0.680834001822091	0.134413821298039	5.06520828920159	4.07954043880443e-07	3.07325379723267e-06	1314.70210017994	-0.0416244786587452	0.142844857051973	-0.291396410887936	0.770748159205524	0.88481634906134
YBR134W	5.22420749214043	0.354583389056937	1.27197588868449	0.278765810115831	0.780424554286562	0.930409913191274	5.08737431529058	0.458086820186737	1.35167825049727	0.338902264661143	0.734683358349143	0.826188830526761	6.83596739551902	0.876393115875499	1.28051424151433	0.684407160391345	0.493718095758942	0.615213436793064	6.2929194572699	0.902393582864756	1.17770764162378	0.766228859329272	0.443540139481674	0.66904042038632
YBR135W	145.183511428293	0.197230660129578	0.26228369197547	0.751974545745009	0.452066366383417	0.775444998780038	115.967010074763	-0.257919693458755	0.300107832607717	-0.859423398641823	0.390106965016039	0.543487299925907	126.131481361902	-0.367366665683352	0.293214297253044	-1.25289479102827	0.210243997840586	0.321367017704852	117.93811158034	-0.315925368155019	0.279266751072736	-1.13126738840721	0.257942566001696	0.499669791301046
YBR136W	2814.48920811593	-0.0484567131941429	0.123123052841761	-0.393563285475224	0.693903491906251	0.899710672848625	2547.64252064079	-0.143086748055236	0.139422276448279	-1.0262832575992	0.304758086658614	0.455224912809673	2711.58322415794	-0.319223208794294	0.117594380256674	-2.71461279099838	0.0066353300967196	0.0192427560346562	2714.55325836807	-0.0600315291764432	0.134778361050552	-0.445409253447789	0.656024026246459	0.816894100886829
YBR137W	518.556206631163	0.110836830752806	0.164485767406584	0.673838426876373	0.500414041495034	0.806303059223931	519.403724601278	0.298506728497361	0.174182492936466	1.71375850388272	0.0865730873241234	0.1828550459452	580.703394941439	0.279737532430367	0.16595974768617	1.685574582575	0.0918777682775585	0.169033049264711	518.625838023582	0.199123072389313	0.170153662213499	1.17025440298467	0.241898605426554	0.48444864119524
YBR138C	456.801716228266	-0.489516352904089	0.181046110518393	-2.70382142705218	0.0068547115907342	0.0586789354490402	517.803978898606	0.108309258979381	0.199379610676133	0.543231369607375	0.586970510625996	0.714341263903846	568.284246160174	0.0368864703677126	0.169593340782987	0.217499520897538	0.827819080329834	0.885711411362867	410.315440952068	-0.762941270969572	0.187622651460395	-4.06636013845385	4.77531219823586e-05	0.0006950609943837
YBR139W	2384.87031527406	-0.158398612106348	0.135130131981865	-1.1721931280849	0.241119526761942	0.601472839773629	2373.85955334126	0.027854754115671	0.159534351956985	0.174600352676277	0.861393671446439	0.913216226196362	2842.39382225352	0.200272940152384	0.12020719744103	1.66606446548787	0.0957005751840117	0.174669142748716	2207.83369835135	-0.299017807480952	0.146405728021277	-2.04239145231733	0.0411127169543925	0.163031408035717
YBR140C	8848.88441518243	-0.236146692685026	0.121112940914719	-1.94980561863582	0.0511992916350935	0.254168181356352	7083.0534732029	-0.776397556172562	0.126048013089464	-6.15953823581104	7.29573644724729e-10	1.19887189169391e-08	8001.40958019713	-0.761961918441949	0.103681319906052	-7.34907618009087	1.99581421547943e-13	3.2793467759956697e-12	8300.3520857521	-0.338323978145228	0.127468763096453	-2.65417165685702	0.0079503371266076	0.0523626193043062
YBR141C	578.958141852415	0.29218262679532	0.176215684154889	1.65809660017833	0.097297970023753	0.376828049650005	408.425095949107	-0.559120085254128	0.193912295053563	-2.88336582834877	0.0039345021783284	0.0152665187828529	438.880120017453	-0.731167165158484	0.184681797691102	-3.95906458730401	7.52438882174877e-05	0.0003674343320764	581.419077801001	0.381089865829416	0.209450599282608	1.8194737429002	0.0688391851565643	0.22696092517433
YBR141W-A	22.2686224135545	0.58098411828372	0.613906284930291	0.946372650916401	0.343958549668783	0.703642830694019	23.6738609136137	0.879751453984404	0.646902650448103	1.3599441173645	0.173847608602748	0.305956465305237	31.0926398791736	1.20833238314363	0.602425313178802	2.00577956588121	0.0448797717489184	0.0945837735847068	20.9188269359542	0.503889349654416	0.618041788664229	0.815299804797132	0.414900720487597	0.649870530949702
YBR142W	1343.21991154404	0.0952902648427455	0.162174245351027	0.587579517552182	0.556814562519719	0.835649702075403	1025.12013808257	-0.538911713932458	0.165884468708321	-3.24871712299987	0.0011592669895159	0.0053323036543656	1104.24216122913	-0.697302695847837	0.149468813470907	-4.66520526694061	3.08309114444291e-06	1.98185529554459e-05	1400.25564543103	0.291737915088121	0.205464126452743	1.41989708921388	0.155637643480348	0.373826233408881
YBR143C	3619.08125360134	0.0898840822432	0.139334370684811	0.645096265920828	0.51886480354121	0.816992741916498	3156.96797552047	-0.110061775114139	0.134978225788079	-0.815403925125974	0.414841138306542	0.564778542271935	4161.43565879598	0.329445116667162	0.11792728390901	2.79362930906944	0.0052120186447659	0.0156360559342979	3625.64661136033	0.18220203947882	0.145949592172855	1.24839019257437	0.211888198848588	0.452484095457238
YBR145W	897.780641264012	0.839594161896465	0.159731587585554	5.2562813316231	1.4699736910339e-07	4.08549075627e-06	750.170129368337	0.580488100787985	0.172343554889587	3.36820312868607	0.0007565983011153	0.003688594294345	875.569084582429	0.664954172989171	0.165087476116996	4.02788987165764	5.62796929448463e-05	0.0002827593621355	963.494102692365	1.06491417618689	0.163032073493807	6.53193051750853	6.492727807323469e-11	2.48573100356742e-09
YBR146W	629.509659785609	-0.0199302030683344	0.158556990502189	-0.125697410156503	0.899971452003412	0.97174759464793	548.76938092411	-0.229430889181406	0.17489377954913	-1.31182989911288	0.189577534302375	0.326972745465628	598.419010925776	-0.328062295878818	0.185694703801677	-1.76667556565959	0.0772825777223364	0.147271326363778	596.326916488874	-0.0834682171010614	0.16909790858456	-0.493608808055256	0.621582479032901	0.794727548594472
YBR147W	2121.29288311288	-0.384202262424015	0.133367728144584	-2.88077384063632	0.0039670017771102	0.0376358108447943	2234.88209718543	-0.0119412303646174	0.140485951611702	-0.0849994624204318	0.932261818090488	0.959110491518043	2250.50005631468	-0.356536642190139	0.126735326365044	-2.81323804827064	0.0049045328278644	0.0147893707604282	2325.36791104711	-0.0002114645043483	0.147777382260263	-0.0014309666412681	0.99885825419956	0.999246810040289
YBR148W	502.519247160341	0.0035446722827821	0.16575033140388	0.0213856120392602	0.982938050871621	0.994717163803013	472.517396498705	0.021290211290859	0.210290453785367	0.101241929472409	0.919358412786641	0.950831659484549	473.159693501375	-0.33568965290901	0.173009095274316	-1.94030060891744	0.0523431674287813	0.107301827310242	548.459824637476	0.32709312973845	0.182926526616948	1.78811206765758	0.0737579290412658	0.2363921043905
YBR149W	2547.00119361325	-0.17784114054952	0.129359259292278	-1.37478477785421	0.169198178720776	0.505044758631528	2195.1247382271	-0.4393346040426	0.165407960796132	-2.65606686599618	0.0079057936871043	0.0274075853931102	2293.82326905288	-0.704996211884543	0.122777643985414	-5.74205685172046	9.353340661926591e-09	8.96501000051625e-08	2511.81921451995	-0.122343672466403	0.143032897188216	-0.855353382833404	0.392355542803329	0.626836106193381
YBR150C	3104.78364905122	-0.155726751375898	0.132559100695841	-1.17477223788064	0.240085849866304	0.60005177517547	3558.90274119801	0.409766828516255	0.133354240138904	3.07276940042877	0.0021208230496821	0.0090155810834216	3401.58771932625	-0.0343011843132966	0.121161340257325	-0.283103374727014	0.777097594720156	0.846988977913132	3220.79258658262	0.0470718626705573	0.134364245205527	0.350330272748937	0.726090848656877	0.858613981835547
YBR151W	1437.35335484882	0.0793391176728779	0.140011490934165	0.566661472879994	0.570944201166603	0.844736563227572	1540.84047019509	0.443197419236416	0.151552591079122	2.92438034929428	0.003451427385249	0.0137575695592734	1654.26313075895	0.321745723734885	0.131272230698254	2.45098085119357	0.0142467532118915	0.03673472275332	1426.53128748237	0.147713332909338	0.14782840621077	0.99922157517366	0.317687366522327	0.562137561434606
YBR152W	366.204325296289	0.132286689346527	0.190545561809487	0.694252272738792	0.487524016222318	0.797821012878057	334.631689502894	0.067793364879435	0.21230768610391	0.319316583038143	0.749486458947871	0.837533916127908	375.838194174176	0.0631763914725429	0.188828921925945	0.334569465462073	0.737949881726169	0.816409341840992	358.650035494429	0.163121243202825	0.191764247449916	0.850634283355808	0.394972538941016	0.629569702868657
YBR153W	795.174779386714	0.189064748136366	0.152497152057196	1.23979199339707	0.215052340422636	0.568874304287804	772.329445860785	0.291448125827125	0.160758776530255	1.8129531221723	0.0698390518438672	0.156010474914523	910.268379664503	0.410220812205215	0.142007164603563	2.88873320828859	0.0038679709327548	0.0119719369427554	809.819609699708	0.32011034177826	0.16231711340035	1.97212934035315	0.0485948433355606	0.181865653415801
YBR154C	1428.0795735998	0.0548450338285027	0.154967853447311	0.353912328321371	0.72340458758206	0.913157171479635	1157.39199958576	-0.382055532540265	0.160429627245317	-2.38145247296532	0.0172445158458592	0.052186096986571	1529.06663472139	0.104661418777858	0.140698806859465	0.743868559471136	0.456955997926056	0.580904643193753	1438.22832871366	0.161078407867031	0.205951037189755	0.782119915806107	0.434144103410791	0.66346887754614
YBR155W	670.304760570269	-0.104074928180504	0.179185059181146	-0.580823695101106	0.561359283588219	0.839245431317079	529.650598602124	-0.663202506969181	0.197388559685723	-3.35988320713782	0.0007797542863729	0.0037797381447855	560.902843197053	-0.898672264033577	0.184339649109241	-4.87508937103931	1.087592055536e-06	7.49217158257475e-06	662.96278242634	-0.0452814704337634	0.192653390482038	-0.235041129151502	0.814176810804484	0.911186014461676
YBR156C	203.529131913696	-0.719833265600099	0.233129819333874	-3.08769280419335	0.0020171687243469	0.0214971579086231	190.598238031684	-0.7126856211433	0.252348378751604	-2.82421319553958	0.0047396846205288	0.0178022554347063	252.549007981193	-0.155793789592441	0.238488782801212	-0.653254160478905	0.51359243905987	0.634090262600081	181.772920977517	-1.05120408681112	0.247092608259256	-4.25429192000826	2.09711568078998e-05	0.0003458871998838
YBR157C	2588.03593763245	-0.760804280635452	0.127902754672847	-5.9483025411099	2.7093747024851e-09	9.71218465794232e-08	1885.45659290933	-2.05986569906156	0.205132213218665	-10.0416490747155	9.998837841088301e-24	5.30019041366721e-22	1839.84303786234	-3.73629410168436	0.136023620113323	-27.4679801829388	4.23771587109852e-166	1.36475639628728e-163	2588.74865158703	-0.637644871951187	0.139710695644771	-4.5640376279599	5.01790790908999e-06	9.66406227491509e-05
YBR158W	1109.12733662683	-0.36036397653149	0.145868304711737	-2.47047483854452	0.0134933810980519	0.0985297932263998	1278.44298187108	0.255573782012219	0.144774134902888	1.76532764076714	0.0775087166531779	0.168585305943527	1917.12825955155	0.942998945302519	0.129558903935948	7.27853444768817	3.37466067916685e-13	5.3802449095330895e-12	937.362946920736	-0.85901037341036	0.156779429704037	-5.47910127643639	4.27491631808512e-08	1.13464900761948e-06
YBR159W	1683.83562560863	-0.132062850561844	0.128762819934186	-1.0256287539318	0.305066608603233	0.668223780739326	1764.85105495855	0.195472709054314	0.13890382052042	1.40725221467597	0.159352613497264	0.288070607403057	2272.61552390697	0.539715723224701	0.128301219808234	4.20662971117023	2.5920733375838e-05	0.0001399458874046	1699.94028987671	-0.0091766859245024	0.138061134622343	-0.0664682783435368	0.947005012055572	0.979576052572541
YBR160W	627.491218268839	-0.101811277223051	0.156942299691191	-0.648717888188089	0.516520739923602	0.81488605855914	676.063917319591	0.295225364238645	0.166704249151571	1.77095284458058	0.0765685436052693	0.166816386184102	868.896107593583	0.625343931203102	0.146758296105057	4.26104654932386	2.03471843658317e-05	0.0001123018119111	593.50879667052	-0.175517629927698	0.167549772032921	-1.04755517001367	0.294843601119515	0.538142783187313
YBR161W	1131.51426409005	-0.25161517159482	0.154229637667933	-1.63143203472062	0.102799189992077	0.390518319579087	1100.55465957137	-0.128028099153343	0.154369046525936	-0.829363800804667	0.406898578621551	0.559060275351057	1591.64516885221	0.545669082777663	0.135680383131526	4.02172421822174	5.77736767530602e-05	0.0002893625598495	1065.59329214514	-0.342365054354674	0.151746050640809	-2.2561711023707	0.0240599175777889	0.114447665164829
YBR162C	1769.34519956357	-0.528864301018749	0.178836156163074	-2.95725602901294	0.0031039027084503	0.0305639473802954	1739.39246950226	-0.357462604743625	0.163685955404305	-2.18383186181546	0.0289746054029307	0.08008834369784	2279.38267780106	0.103776143927939	0.142070895953809	0.730453223591129	0.465113195330559	0.589027544460112	1402.64373027985	-1.37393528114692	0.165837238963468	-8.28484175046827	1.18266235207694e-16	7.18353661352888e-15
YBR162W-A	947.914692527953	-0.161320493350793	0.150869172303689	-1.06927406631533	0.284946192796375	0.648998386408783	1209.24531454738	0.665601505533806	0.169044658852014	3.93742996705084	8.23589574131269e-05	0.0005286576436293	1203.97339230508	0.364984762086821	0.131726922104589	2.77076816383086	0.0055924229143664	0.0165536746284165	935.707027499643	-0.104213173869054	0.154295347034298	-0.675413587461511	0.499413035297007	0.70767975631769
YBR163W	995.169591598524	-0.14421629765689	0.141279510554606	-1.02078707018984	0.30735533159926	0.668883767687205	1038.21770750031	0.172116247726726	0.150147217549646	1.14631659870631	0.251664177345152	0.400336069140775	1177.37109998805	0.191831819878432	0.133910230484548	1.43254043536701	0.151989214578729	0.251531996685919	948.85119495851	-0.190568382856822	0.156208832157172	-1.21995907801857	0.222480388246103	0.463525267991633
YBR164C	772.93495415691	-0.0494245417016883	0.147901908338401	-0.33417108850688	0.738250459213197	0.915813566663329	800.330954881299	0.237285529171107	0.170311020782353	1.39324823538192	0.163544738121244	0.293115607512186	849.109344621955	0.0757456635104371	0.143200165800976	0.528949551746406	0.596840446437902	0.704074966209986	796.562659394261	0.128163084830083	0.154655471555332	0.828700617838987	0.407273836084415	0.642222019869834
YBR165W	594.09455702627	0.0228688414207974	0.172754929253585	0.132377359763949	0.894685821358959	0.970474468225197	603.718361066214	0.252993601201253	0.17607972656981	1.43681277867586	0.150771198427259	0.276778740477938	692.645210150339	0.303357384866122	0.15616895851131	1.94249476821704	0.0520772326847878	0.106995041697837	592.888254846674	0.106953871435074	0.166384456826256	0.642811675292232	0.520346306394911	0.722106242859546
YBR166C	1212.13562383211	0.250883530646565	0.137015805298094	1.83105540343129	0.0670922740337708	0.30172708793297	1138.87546829241	0.265202679457787	0.147934911444657	1.79269840274991	0.0730211620700879	0.161279602918914	1484.51787744168	0.631678065001887	0.130305165686353	4.84768245122645	1.24912134363093e-06	8.50485261556747e-06	1170.32150082541	0.242470182179103	0.145271125348145	1.66908724358002	0.0951000910045226	0.27671454393163
YBR167C	150.401057712372	-0.0749469751347275	0.249999300502421	-0.2997887393449	0.76433830520701	0.925540738577983	140.934498729837	-0.0657476952105168	0.269497926896756	-0.243963639971541	0.807258980273129	0.875018680299353	160.081648801284	-0.0365989760783855	0.271884299058198	-0.134612319303334	0.892918400872089	0.930944230035546	149.313340597583	0.0066278268583948	0.268167994737784	0.0247152046047686	0.980282127264501	0.993174370157154
YBR168W	754.768784462329	-0.0519329831324168	0.158443267733465	-0.327770209964232	0.743085413117609	0.918799461101605	718.696866065088	0.002380891922965	0.163930103848912	0.0145238236727982	0.988412072724788	0.991815154241957	814.124881183466	0.0197659037379826	0.149665344835442	0.132067338365574	0.894931029790717	0.931821979127386	770.522239217915	0.0981104308626453	0.157466757716506	0.623054873837418	0.533248462578511	0.730798332112312
YBR169C	6922.85481110321	-0.644524975875434	0.13371582638127	-4.82010988016984	1.43479173037235e-06	3.37764963691013e-05	5210.4928162941	-1.63836379827626	0.16252133845399	-10.0809149977563	6.7098340291116e-24	3.5856698433618297e-22	5113.29360003957	-2.72585653228804	0.130422040351539	-20.9002751754287	5.32372278330306e-97	7.79320419255795e-95	6738.62439281756	-0.624701842309372	0.145831359306688	-4.28372776115735	1.83787773017687e-05	0.0003079542074675
YBR170C	1287.76627172015	-0.0141716765513569	0.139203495465839	-0.101805464754545	0.918911087944122	0.978300717826437	1154.17530383963	-0.137291795147224	0.149894464735566	-0.915923048855909	0.359707256819894	0.512764215805066	1157.36052823938	-0.512078392490236	0.139193625919279	-3.67889254345023	0.0002342489328343	0.0010112582951651	1176.25557072857	-0.187636069430677	0.148936008099039	-1.25984355177495	0.207725805302023	0.448157073802212
YBR171W	345.383072546682	-0.107520287017218	0.188691218352969	-0.569821361882825	0.568798865318347	0.843571236787365	291.644760042622	-0.429773463786264	0.231153009216823	-1.8592596533456	0.0629903429314539	0.144363850797924	328.551643330108	-0.425207520567838	0.206208625082824	-2.06202587499457	0.039205272587981	0.0844834930542609	308.104687406895	-0.361062709101866	0.212044776102337	-1.70276634840374	0.088611802769807	0.264537220272623
YBR172C	1979.4644768617	0.202996256259968	0.172253977597417	1.17847064602711	0.238609028054917	0.599515873356619	1659.67588882171	-0.106141442300253	0.152191770798877	-0.697419063745042	0.485540574523374	0.629335202158885	2098.65768814224	0.22396743449181	0.137909536369376	1.62401702150558	0.104372175819742	0.186998938652284	1855.92478020989	0.112119302120972	0.178758832073332	0.62720986046148	0.530521680522267	0.729679526602148
YBR173C	212.815753664733	-0.335594443849953	0.257218169753628	-1.30470737806507	0.191992508199918	0.542068759731028	190.561842192785	-0.479034358453764	0.276038349677567	-1.73539060428854	0.0826716431611349	0.17660542278252	197.606915030582	-0.773779737915244	0.261607066632685	-2.95779371664179	0.0030984940027076	0.0098945958708179	198.444166657802	-0.458536830608287	0.248373233020248	-1.84616041363405	0.0648689169642957	0.218452922418729
YBR175W	653.311441548575	0.11737580617005	0.166386693125573	0.705439864000814	0.480536543267992	0.793432361025323	641.99374721068	0.254016605007052	0.181477933288565	1.39971069983007	0.161599968375136	0.290853393244733	724.217974742682	0.258971899879444	0.161774113136612	1.60082410503312	0.109415883061413	0.194305956106578	676.623362617448	0.298085437654435	0.17013681717327	1.75203370209318	0.079768012967753	0.248296524976901
YBR176W	549.884505141834	0.293688957522785	0.165594102283374	1.77354720653159	0.0761380768659571	0.323253786640191	523.002484174203	0.339747913648237	0.17951721278032	1.89256455348376	0.0584158013719542	0.136400377413092	596.710442050091	0.37289565025478	0.174030737094574	2.1426999418622	0.0321372000581645	0.0722750368626529	544.73729453667	0.35281093880963	0.171959236737057	2.05171263553068	0.0401975980419659	0.160166829756714
YBR177C	1086.70699121868	0.223449461093168	0.147535490678103	1.51454717821556	0.129887117623922	0.437044173380974	918.579580014842	-0.0578038261325557	0.168305940618032	-0.343444954588624	0.731263744950713	0.823752629916202	1399.09801600656	0.726191656533982	0.143761228336374	5.05137348183219	4.38644435281287e-07	3.29290070821302e-06	857.78279336274	-0.381596858941331	0.163870705696023	-2.32864597318075	0.019877828443965	0.100134164498028
YBR178W	7.95380259416179	0.0811416287573497	0.966365189264528	0.0839658026373075	0.933083621262782	0.982939483477524	8.46597602646578	0.427353113135224	0.981195452997513	0.435543307737186	0.663168110961978	0.773558827569313	8.75692256079207	0.209848421154135	1.03009182291253	0.203718170056722	0.838573742295563	0.893359820397903	6.79292160370378	-0.301964718520655	1.02006940748663	-0.296023698293896	0.767211983418584	0.882399675542986
YBR179C	1579.15510576718	-0.0222454590129975	0.130065608251652	-0.171032598947731	0.864198132985146	0.961422327808726	1460.80427699871	-0.0514891394948963	0.142394366924264	-0.361595339809209	0.717654447648196	0.81386174678944	1599.30901425511	-0.134491592425214	0.124529496078927	-1.07999788532007	0.280143121860385	0.402498739215423	1487.73067734563	-0.102719471950376	0.14375468172103	-0.714546967936062	0.474889024066085	0.68938691914178
YBR180W	40.1128309642305	0.879981288340505	0.459806074838359	1.91380961778257	0.0556444861503681	0.267169758845261	43.4685217111873	1.20034612221374	0.461763500729765	2.59948246302866	0.0093364448876934	0.03143875627398	41.2071911239846	0.831712706017294	0.523201282119631	1.58966106246491	0.111911224999335	0.197512571718786	27.8369393701962	0.0707434166154856	0.548148688457529	0.129058808504231	0.897311115406046	0.952912067161794
YBR181C	15285.3903025272	0.0761061259338841	0.113156383965236	0.672574743615574	0.501217874077119	0.806326944022033	12674.8271448526	-0.281271934716088	0.133804436936896	-2.10211216574784	0.035543451430238	0.0934882377954999	14616.2308646654	-0.205112897464221	0.101333764967633	-2.02413181361352	0.0429565910433728	0.0913146544258629	15539.679972979	0.209476716748558	0.145235171547916	1.44232774000923	0.149209938123607	0.364348913628352
YBR182C	277.419882475609	0.079323276210271	0.199978520403092	0.396658981426509	0.691618951999268	0.899710672848625	396.227259877772	1.1003338224139	0.193875079197689	5.67547839035013	1.38301602693299e-08	1.83647764546071e-07	410.368966424826	0.921384083925616	0.185107448263307	4.97756353172234	6.43896505689375e-07	4.69687133991536e-06	250.272272019501	-0.126863302499069	0.208204768766655	-0.60931986933138	0.542312439527628	0.73831631045173
YBR182C-A	7.60943613843454	-0.898490887989677	1.02161995904865	-0.879476639068762	0.379142894080013	0.727621418198867	8.28076591690715	-0.351717088386111	0.988288681302334	-0.35588497069766	0.721926711567517	0.817860095679644	8.62262383983401	-0.617325509099789	1.0405897502309	-0.593245809852352	0.55301665900549	0.667287429871555	7.58231259645474	-0.796574821936041	0.974311004347094	-0.817577568540183	0.413598440378851	0.6483129895467
YBR183W	945.094623812212	-0.467081670437065	0.16193465443604	-2.88438365502272	0.0039218064304891	0.0373192711462388	858.740397869321	-0.56309807053907	0.16918604462504	-3.32827729253344	0.000873848411993	0.0041561545673158	1099.22439519407	-0.14256421200912	0.149636516682823	-0.952736772878149	0.340723456652769	0.46554744694332	925.620350200024	-0.426733279596567	0.164546805826494	-2.59338537416845	0.0095036213130249	0.0595579125341057
YBR184W	199.607804893629	0.582656357765028	0.240578543777024	2.4218966023215	0.0154397429372966	0.109818870565281	184.652226251779	0.559685726131367	0.257682498546271	2.17199743594875	0.0298558563174072	0.0818700640693858	209.618626001926	0.578894312055878	0.250528043369922	2.31069665602705	0.0208496160833144	0.0507721652902186	189.121719181602	0.5304341297188	0.244741772746406	2.16732159682613	0.0302103408570483	0.133174266011148
YBR185C	252.180535608417	-0.275826421282797	0.21016541522967	-1.31242536257154	0.189376653999486	0.537004041669712	212.422160786767	-0.628957372676725	0.231254144677766	-2.71976691943457	0.0065327946389078	0.0234261097444306	249.027808644769	-0.481089416666085	0.230929609349455	-2.08327298531076	0.03722634770033	0.0811421000128005	238.933755029104	-0.349635934080929	0.217622585947957	-1.60661602543655	0.10813862488193	0.298954789225011
YBR186W	55.7490905341719	-0.230560763485278	0.408424657108233	-0.564512351231964	0.572405496799212	0.844817309502347	55.1622788278018	-0.058536639754684	0.435066049378915	-0.134546558708152	0.892970397227923	0.933889327124763	46.6588178289812	-1.08396568469227	0.488185945642209	-2.2203951063489	0.026391958952312	0.0617249846085118	71.8995169981765	0.553392360389498	0.359655833201551	1.53867200057166	0.123884391162387	0.325084533685269
YBR187W	1963.27240548519	0.0748419303197175	0.12589183457678	0.594493920684524	0.552181807184076	0.83318441132934	1705.43945428094	-0.138214619417193	0.148493536375949	-0.930778691048662	0.351968054553692	0.505238266560694	2160.10066605745	0.198414841002893	0.131528565854695	1.50853040716714	0.131418830397429	0.224408453496777	2017.12482602644	0.235562548976297	0.156087284266966	1.50917193596244	0.13125485001345	0.337596452579383
YBR188C	269.191042859877	-0.214236958255715	0.206971400067609	-1.0351041650476	0.300620267663812	0.66268807431551	262.239975749283	-0.0866528634688485	0.228363483843692	-0.379451486771675	0.704352623193137	0.803301514390192	270.72800972287	-0.3564247393724	0.220329870213748	-1.61768687571332	0.105730095812989	0.188749320158387	257.690167521428	-0.251410488926447	0.212734960635171	-1.18180146871864	0.237284484914982	0.479289655759402
YBR189W	4941.83724151165	-0.0401701945813863	0.161806442596768	-0.248260785767925	0.803932637786733	0.937262314936753	3679.51115036108	-0.809024213120078	0.172484726189246	-4.69041074531107	2.72657148047949e-06	2.43833392397166e-05	4401.40723861773	-0.575908088249918	0.144135556328279	-3.99560041200552	6.45304984501181e-05	0.0003202164410764	4741.86255654976	-0.0687868262716389	0.176523977969984	-0.389674122817102	0.696777533869489	0.84116727084023
YBR190W	713.050555385414	-0.108163254544531	0.153819987908915	-0.70318075053146	0.481943113809831	0.793989010796292	614.5739544664	-0.3623344988638	0.167400891629035	-2.16447173810007	0.0304281633354093	0.0829893434040021	690.24799618907	-0.369591116035395	0.154037086234538	-2.39936449766813	0.0164235571171455	0.0415002477016611	688.134806512777	-0.120644327465772	0.163253380624269	-0.73900048504011	0.459906702829753	0.677841960283609
YBR191W	5852.93240689621	-0.0186296321725606	0.122148056685194	-0.152516811794836	0.878779331657396	0.965203428598866	4706.14836356719	-0.494867677189929	0.130575635882768	-3.78989291412853	0.0001507122432121	0.0009071717716424	5445.58340707327	-0.399784777706678	0.111347109557695	-3.59043696145095	0.0003301240667219	0.0013735976187053	5586.99720646874	-0.0614556538445382	0.136135363739413	-0.451430489157653	0.65167931302026	0.814543822992569
YBR191W-A	814.349635366404	-0.0051348927206009	0.164531673084256	-0.0312091442598494	0.975102747403136	0.993533085194033	637.676126791703	-0.572347003004728	0.179439154407478	-3.1896438929099	0.0014244820412662	0.0063912085032376	765.375325496652	-0.35283178820966	0.156101690186952	-2.26026885286827	0.0238045698575842	0.0567660993901147	762.118357162269	-0.108924933890016	0.1640592962568	-0.663936371636736	0.506731036043337	0.712446017067829
YBR192W	1003.8668741335	0.0506631630365396	0.149201581461445	0.339561836679535	0.734186522043514	0.91452073643769	880.673285789963	-0.133327063210545	0.162467944891177	-0.820636115634063	0.411853569588964	0.562686199314221	1093.4157066473	0.14756082682336	0.145139396029647	1.01668348401573	0.309304025121621	0.43262263318314	1007.57010062332	0.149155433149323	0.166540824306869	0.895608832069237	0.370461716958185	0.607941463011112
YBR193C	189.208055588295	0.012873260100028	0.227203983685035	0.05665948233493	0.954816450549373	0.988016563312448	150.976468935081	-0.482181410166698	0.266686019483122	-1.80804907246821	0.0705988633857059	0.157211382137808	163.015712597019	-0.627617798391248	0.272899783667939	-2.29981053834372	0.0214589561572878	0.0519421298617534	179.40842303296	-0.0499690317493112	0.234213789769567	-0.213347949317901	0.831055576210265	0.920206498671383
YBR194W	134.488363268202	0.172756743805064	0.268229559264893	0.644063034210396	0.519534559838575	0.817586510254889	124.402999197127	0.147091097547344	0.283608886997908	0.518640650172676	0.604011356211901	0.727669839512615	117.473289439846	-0.379292101095616	0.314022780220372	-1.20784900009305	0.227105349647982	0.340658024471973	136.086211740784	0.286097621329858	0.269785575630878	1.06046300162948	0.288934013394466	0.53239231896926
YBR195C	503.980241607386	0.0616494413853509	0.173305713212397	0.355726538050108	0.722045368848409	0.912494885100956	397.19583560568	-0.46706176800917	0.209078924175669	-2.23390171845701	0.0254895404771507	0.0721097471061606	524.846253819412	0.0325654921855987	0.165401787058079	0.19688718462373	0.843915822577865	0.897566349607666	426.014018389445	-0.349702350265791	0.183198257801682	-1.90887377676023	0.0562783766056657	0.199165549029686
YBR196C	13818.2128643531	0.194469110467593	0.115342754243069	1.68601063624487	0.0917937507336763	0.364823947221855	11760.9851518803	-0.069681027719264	0.136878405395535	-0.509072468501572	0.610701428922375	0.733310283578146	14869.9685352703	0.255814398573985	0.109111123697545	2.34453087737507	0.019051033002108	0.0470504998338105	13843.9879401664	0.284632312809888	0.128245932885685	2.21942564887108	0.0264577803101374	0.12181763718596
YBR196C-A	14.8240951191253	0.124654448089301	0.721854191175007	0.172686464404111	0.862897883787829	0.960992541715342	14.0595517531192	0.169390817486701	0.78219894149008	0.216557206231977	0.828553438746469	0.889446636106572	14.626295085116	-0.0479558036629023	0.814558689892827	-0.0588733559140004	0.953052980130955	0.969152864702159	14.4635122709339	0.134944905981461	0.717894489006771	0.187973174398039	0.850897680042754	0.927704633211956
YBR196C-B	20.3642948956814	0.474268588307305	0.628187025342895	0.754979917085085	0.450261032322497	0.773675852196201	18.3314740707755	0.377369019532946	0.681052394387152	0.554096898627782	0.579512532521991	0.708517866517473	21.6384725753525	0.491227223696106	0.676733057307901	0.725880342908395	0.46791212800995	0.591409343899546	13.3355933011978	-0.706858099203035	0.739528104770862	-0.955823172429735	0.33916157903809	0.581268074282916
YBR197C	245.359640141059	-0.143978720873856	0.227423035740913	-0.633087674715064	0.526676390563485	0.820185921862706	231.050703704577	-0.12196328725344	0.282555049878386	-0.431644337292623	0.665999928829008	0.775485833869454	293.666729565219	0.222002474865173	0.208507797514643	1.06472025272619	0.287002542312309	0.409630526271048	254.381110467437	0.052350673093698	0.212541476995896	0.246308032830264	0.805443792166286	0.906465069501946
YBR198C	1924.27738835958	0.0825695542317821	0.1338119827778	0.617056503593493	0.537197457128975	0.826068831980954	1686.49157647674	-0.103138309812301	0.147430115727998	-0.69957423083481	0.484193240258761	0.62850797123167	2078.49633792102	0.155467222004806	0.129402608712782	1.20142262626154	0.229587303606145	0.343580813784197	1847.75045012931	0.057952280701644	0.137702905853086	0.420850092760373	0.673864550313973	0.824724830064808
YBR199W	2955.1481003668	-0.0850105485334583	0.128041618730762	-0.663929036325395	0.506735731076548	0.80925697549211	2681.62702032323	-0.172767741193662	0.137285794930312	-1.2584531508257	0.20822792013599	0.349331832326152	3039.8930513319	-0.152233298433735	0.119010195450495	-1.27916182187147	0.200840077002566	0.310441789290503	3010.94984001094	0.06284356401115	0.139770514659284	0.449619608000605	0.652984747190138	0.815359685313323
YBR200W	1294.36710179315	0.149446086651503	0.142284704293769	1.0503313577751	0.293565792784783	0.655602147653655	1328.72384380625	0.397399962255391	0.152591793242962	2.60433378368283	0.0092053059163231	0.031076772361578	1445.55892782465	0.30879599514085	0.134264071265302	2.29991532530455	0.021453017677092	0.0519421298617534	1302.7598750779	0.253466762969816	0.145066002442314	1.74725131114445	0.0805937547068367	0.249809003181103
YBR201C-A	44.0003841056252	0.383214439829575	0.463551467119781	0.826692324394162	0.408411472965129	0.747885203574096	33.5161777741616	-0.17993191063774	0.506418511646407	-0.355302791070506	0.722362764730252	0.818213071268644	33.4522323108062	-0.573965873509074	0.577654198095298	-0.993614995617819	0.320410340799111	0.444393411948121	45.2875846394035	0.554321202034218	0.442484815423129	1.25274626995763	0.210298061154791	0.450760546375532
YBR201W	595.625944295433	0.123666701480111	0.163105859321691	0.758199012557883	0.448331852279169	0.773476382145023	686.837655300287	0.65881527601997	0.186023803560761	3.54156437729637	0.0003977617820724	0.0021050629577794	662.896292291144	0.275792346595866	0.160492796745629	1.71840949991656	0.0857219487721861	0.160317965168888	630.979636282022	0.363053137484783	0.167945658495902	2.16172981627651	0.0306390079972769	0.133824872542839
YBR202W	1880.73682602787	0.0418496054631831	0.129693756731074	0.322680185368985	0.746937459866192	0.91922575641485	1881.04919044845	0.228824071222512	0.13866580010791	1.65018390291219	0.0989053281387835	0.202560180645882	2422.44909201767	0.570535136246957	0.116625591066793	4.89202353469919	9.98045068123312e-07	6.91359782233376e-06	1724.06213218321	-0.118784347576567	0.139302316701386	-0.852709060332411	0.393820665211429	0.628478197598129
YBR203W	2677.18546302486	-0.668810482420727	0.122095074397015	-5.47778430640015	4.30684668345715e-08	1.27567585567752e-06	2737.75099159144	-0.35327025118752	0.137064798281473	-2.57739591504781	0.0099547857076291	0.0332223873082355	2738.45158501273	-0.77595999319813	0.126350109739289	-6.14134799565467	8.18241027944676e-10	9.086707691364931e-09	2824.03033433759	-0.36913716738929	0.133588112205502	-2.76324862515787	0.0057229155339462	0.0407198211604026
YBR204C	743.886048763159	0.177072946664931	0.155996118909994	1.13511123162684	0.25632871617613	0.617951039493774	723.003567779651	0.282329070724356	0.165031791087779	1.71075566024844	0.0871262279206148	0.183669241860873	760.332782800112	0.0969247048003709	0.155665504070602	0.622647293496771	0.533516325396187	0.650614077507539	754.86419792737	0.303148534064298	0.168119423963635	1.80317376134878	0.0713609298627732	0.231767092001613
YBR205W	898.429082841596	0.115388363168957	0.151074583488235	0.763784089319976	0.444995919924962	0.771441078994354	818.850366569424	0.0461375364150989	0.171093932151905	0.269662026202868	0.787420277263258	0.863770607885747	1040.07634771695	0.369615128920504	0.151098132799767	2.44619256420801	0.0144373867603149	0.03713706394696	872.515220407808	0.124148912777702	0.161029754867658	0.770968774558056	0.440725440154702	0.667493596759338
YBR206W	206.930826500283	0.15136720025257	0.240697335321958	0.628869447391683	0.529434529635711	0.821698019058229	189.950503597136	0.101021986243095	0.258781249245475	0.390375989518727	0.696258539849977	0.797115611868155	240.087021150588	0.405805041096144	0.230610926123331	1.75969563939533	0.0784594255676071	0.148897218644949	203.983536046858	0.201323112831726	0.229243468808159	0.878206536824838	0.379831645241573	0.614442126246099
YBR207W	1596.77975073321	0.084618996391611	0.135237595920869	0.625706156748925	0.531507694230436	0.822487623963655	1921.18990445841	0.724942935680866	0.14846619314723	4.88288222600253	1.04546319705491e-06	1.01955928697951e-05	2301.46706178878	0.865980098260642	0.133058788212658	6.50825180277914	7.60303987953853e-11	9.45389572666171e-10	1655.00392845707	0.268832151363093	0.140368424110905	1.91518963802492	0.0554683234692503	0.197071653180683
YBR208C	18192.8264117762	-0.773583803643213	0.143030229648315	-5.40853360541554	6.35428655076771e-08	1.8559811967034e-06	16553.7095981807	-0.878045580455787	0.143940017068342	-6.10007973000931	1.06015571134358e-09	1.67509699294744e-08	14651.6160534081	-2.22954738459547	0.130063651046703	-17.1419713859555	7.21620154335877e-66	7.61959903947112e-64	19051.2363823539	-0.485440357924408	0.145704985919017	-3.33166607074254	0.0008632777492365	0.0086423542661284
YBR209W	5.19425825946258	-0.863475153320588	1.21489513993244	-0.71074047869564	0.477245070836416	0.79151923025945	7.98097128437793	0.639996675538237	1.01980724977324	0.627566312830725	0.530288082598522	0.666842082823816	8.02834938624736	0.370294633849652	1.16984109740175	0.316534129867798	0.751597123951013	0.82717839148832	5.47789003886065	-0.476949775392257	1.20769228017089	-0.394926574611183	0.692897077107226	0.838672319618001
YBR210W	192.987256459882	-0.0328062377226777	0.233769190042909	-0.140336019971905	0.888394506088082	0.969534844993895	215.286953183787	0.444215382136248	0.239444847003072	1.85518873216991	0.0635692801688751	0.145342143882214	242.109029009734	0.444692960525156	0.238158812093426	1.86721186848509	0.0618720068565234	0.123042777479627	195.514791559796	0.0995245806678206	0.238408852669347	0.417453377060008	0.676346819551482	0.825600552484389
YBR211C	756.810573039991	0.0315804232364015	0.157406368849815	0.200629894883943	0.840987980598999	0.949837660150212	843.862674990011	0.498785609155988	0.16941998214274	2.94407780503571	0.003239185566395	0.0130540568534116	1014.64002419064	0.656772741324477	0.149190481992187	4.402242908223	1.07137508456213e-05	6.25065844172523e-05	766.881266263158	0.15836926154385	0.162304836316795	0.975751956243228	0.329187398238804	0.571586010000472
YBR212W	1225.28605549219	-0.34945792649605	0.167007373297399	-2.0924700484556	0.0363964883411228	0.204111506617017	995.035147675737	-0.858786616281593	0.171543175252286	-5.00624181066132	5.55030242998987e-07	5.65614540656177e-06	1097.4104367738	-0.941247446303299	0.155585203931817	-6.04972338318103	1.4509474860788302e-09	1.5680457647372e-08	1103.9375283833	-0.596264202235588	0.148651792870597	-4.01114706201116	6.04244554302638e-05	0.000855832477473
YBR213W	454.46986527076	0.280201567197138	0.174383610571094	1.60681136420732	0.108095754570781	0.402147530992771	438.902926350039	0.364837803309452	0.185655636896077	1.96513183983567	0.0493989803005857	0.120616455243592	418.953335763698	-0.08793263337513	0.181251394621182	-0.485141830543762	0.627575741239859	0.728064724302221	463.182400288516	0.409164546645779	0.181953108986118	2.24873622069846	0.0245292832852982	0.11572179425932
YBR214W	956.740311406717	-0.382319374139704	0.178705504494347	-2.13938219318699	0.0324047278850751	0.189122505297816	745.901711126928	-1.07531548782676	0.17357356173851	-6.19515712563835	5.82269144879561e-10	9.73856256817648e-09	791.244895248671	-1.35703423495441	0.151963661089298	-8.92999171793435	4.26040686713847e-19	1.08893970758884e-17	852.277458587705	-0.674330667469658	0.158159466192449	-4.26361243941688	2.01148208581905e-05	0.0003343824298978
YBR215W	461.822836145369	-0.279524036854472	0.182051332741335	-1.53541329604892	0.124682339781716	0.429257838487044	392.772090214066	-0.599089884211785	0.194866273878021	-3.07436413849014	0.002109517791129	0.0089746669521624	471.852561242845	-0.371133872152451	0.179634024405681	-2.06605554476857	0.0388232351775607	0.0838566256803047	439.281769159263	-0.336161518031535	0.181032647877514	-1.85691101562509	0.0633238150974407	0.214737872498486
YBR216C	1399.75143468358	-0.0772665601749895	0.135499159125867	-0.570236455144458	0.568517333524372	0.843416874664603	1362.29981578315	0.040850826910804	0.144201046077617	0.283290780628706	0.776953943940138	0.857189572218645	1623.95709712019	0.198998061615885	0.132326808243025	1.50383784100962	0.132623125105898	0.2261650910265	1406.958226314	0.0311917567491918	0.142957448076697	0.218189098706192	0.827281778450411	0.918442705530975
YBR217W	535.016638334847	-0.164959589941075	0.167106512975516	-0.987152367695235	0.323567948644079	0.682187586901678	607.358411535903	0.377014997795738	0.206694815528831	1.82401767954915	0.0681493994752008	0.153248718012485	632.221313583952	0.170559645758716	0.161727972506321	1.05460819866551	0.291604552562233	0.414436214265962	578.306217256022	0.152842875080061	0.170333410302926	0.897315886579391	0.369550381647578	0.607297024159144
YBR218C	10405.0818784488	0.0410911849794072	0.112807916337329	0.364257991048541	0.715665366412444	0.909467587138621	8902.01196532709	-0.221534485133347	0.124946821715677	-1.77303017468871	0.0762237069564106	0.166340778826191	9623.75119478043	-0.350990633133629	0.106124280907457	-3.30735464242818	0.0009418157570923	0.0034823394325095	10024.7592818503	0.0263518836270114	0.124915702797243	0.210957333921296	0.832920564677319	0.92089112548457
YBR219C	393.009495773475	0.0055951146358785	0.176374543317052	0.0317229149436876	0.97469302059894	0.993533085194033	373.165528243734	0.0508748473230279	0.192019923349528	0.264945670405367	0.791051315190144	0.865992012041267	447.391934400143	0.223972396510507	0.180032197520217	1.24406855882185	0.213474331507711	0.324979477485504	434.753426164936	0.362778029869054	0.189224945890226	1.91717866881839	0.0552152370537927	0.196725692311793
YBR220C	1162.43558984956	0.0876603211702502	0.142468830422641	0.615294734365415	0.538360094381009	0.826603513129662	1059.0970976236	0.0153359346718049	0.149129258054302	0.102836524984392	0.918092716180838	0.950030237841117	1289.84608587208	0.232963884386118	0.137952283408123	1.6887280052981	0.0912715662018291	0.168447036649278	1237.04172680312	0.339249470529164	0.151473181615454	2.23966689621941	0.0251125562157855	0.117857368213311
YBR221C	1395.19927698371	-0.103768175997345	0.143701922445441	-0.722107082713123	0.470228643975667	0.786409169306117	1164.45515200785	-0.465130753791771	0.176622390047961	-2.63347559539573	0.0084515909232286	0.0288733405085144	1439.09696529693	-0.161353868058336	0.144889694727501	-1.11363246614467	0.26543689237579	0.38619359019482	1251.856111689	-0.341713292782928	0.152512107703526	-2.24056501433445	0.0250542650456211	0.117719108232236
YBR222C	646.332817989009	-0.0369949299673114	0.1627385227636	-0.227327428927518	0.820169146166526	0.941836028970625	540.467320358262	-0.381476612724904	0.185287856501385	-2.0588322404283	0.0395103119991711	0.10160456994153	602.81661325778	-0.411264266423557	0.161359145319921	-2.54875089731146	0.0108109490731194	0.0291718990280528	551.031303232148	-0.436109499772215	0.169599008690593	-2.57141538231411	0.0101283763228339	0.0619970477047883
YBR223C	376.208443017832	0.0451979582630554	0.194157396042036	0.23279029892464	0.815924246340263	0.940917264335123	337.479380653404	-0.0709628721116245	0.207118770691158	-0.342619222172962	0.731884939231499	0.824028726544817	354.640219104952	-0.283531068177392	0.202506680249729	-1.40010723511809	0.161481208793045	0.262917205721943	345.536909329585	-0.104470712110238	0.205053699527214	-0.509479772133412	0.610415973325233	0.787635409607158
YBR223W-A	3.11858484727064	-0.3041051038909	1.5931148480203	-0.190887119198468	0.848614032005358	0.953500610493643	2.10666654854728	-1.69919680872868	2.16226645864596	-0.785840617345904	0.431960867514466	0.581342911992749	3.37837175088713	-0.218299914400073	1.7118383751997	-0.127523671371491	0.898525939082492	0.934507601102911	2.90171404457661	-0.451888514376478	1.61072834277251	-0.280549179136349	0.779056200158016	0.889999583796636
YBR224W	77.9314757447287	-0.0069087721810288	0.327769833806703	-0.0210781208898656	0.983183338018348	0.994717163803013	78.9150562026573	0.214573449777419	0.375726562505276	0.571089380390576	0.567939056837427	0.699016768579931	74.3879442853191	-0.301306693671349	0.370770217321342	-0.812650745920647	0.416418328030957	0.542725708386765	73.8713706047152	-0.0755678185199968	0.335565966620364	-0.22519512118906	0.821827484710138	0.915282831613883
YBR225W	1052.81662285446	-0.233875191204743	0.140499333212833	-1.66460000810439	0.0959925837514851	0.374068691098283	900.089085785476	-0.52908432183952	0.154597740800868	-3.42232893636535	0.0006208715216257	0.0031319942529901	1024.21270474015	-0.490488757911188	0.137292434689871	-3.57258401760557	0.0003534760218177	0.0014547853396347	952.626720447855	-0.453928007452696	0.158981656453902	-2.85522253055853	0.0043006683661536	0.0324192387458148
YBR226C	88.9488752285821	-0.146623126862469	0.321548174207725	-0.455991165938788	0.648396330773051	0.882500302573669	91.8722573481817	0.145418083364378	0.325111020079422	0.447287462999112	0.654667517829586	0.767593577362445	104.290172136739	0.169302144071085	0.321169244722291	0.527143077530594	0.598094234091459	0.705221277411629	81.490387532328	-0.3136660269135	0.32303765907984	-0.9709890413612	0.331553735699784	0.573657887815814
YBR227C	779.163877962419	-0.0014556309223409	0.151807996614593	-0.0095886313949357	0.992349496284511	0.998194741813496	819.379739702835	0.320994258319261	0.166137910865872	1.93209518914927	0.0533477580234855	0.127418173505948	897.696172584162	0.250428312246781	0.144363611370127	1.73470523402688	0.0827930287624193	0.155699240367516	755.273092475653	-0.000322753120651	0.161221742386843	-0.0020019205590557	0.998402699560889	0.999246810040289
YBR228W	609.299052969606	-0.176690422273258	0.157490029591232	-1.12191497285169	0.261898593807286	0.62587811679173	577.290708844472	-0.133679496484506	0.182478784857653	-0.732575551666384	0.463817347021867	0.609856255646076	647.290307331833	-0.146322331576946	0.156461920449164	-0.935194526290424	0.349688058903791	0.475478316951514	584.393695755555	-0.205542029967223	0.166686546674944	-1.23310509496636	0.217536556841087	0.457946617241692
YBR229C	2334.75624821773	-0.109243811979907	0.129553808897527	-0.843231186404677	0.399099159859921	0.744065188994161	2049.91195247853	-0.302228186425103	0.140814963592611	-2.14627890896222	0.031850733260934	0.0859773592296176	2312.88435427141	-0.296059640719323	0.129566937483389	-2.28499373736668	0.0223131949794802	0.0537067596647353	2335.39316942395	-0.0132769634331217	0.141058056483086	-0.0941241058054259	0.925010571721329	0.969036779695462
YBR230C	750.682148519133	-0.823346956107091	0.171016203686173	-4.81443827169731	1.47614522640825e-06	3.46208187115601e-05	596.013082896725	-1.59835311554338	0.181004514866925	-8.83045992923705	1.0424616963709001e-18	3.93798892542871e-17	677.263159003813	-1.54244817937287	0.158844349554398	-9.71043781978939	2.72165512738301e-22	8.00464871026209e-21	732.000837532442	-0.793114901533284	0.16474512492819	-4.81419345112029	1.47795584939669e-06	3.14351754230266e-05
YBR230W-A	259.70602395653	-0.162581382018936	0.203976707606777	-0.797058565786626	0.425417018705137	0.758491000772848	279.447051513735	0.238406780462823	0.227420294648602	1.04830917060941	0.294496185820655	0.445198580818576	350.114156547283	0.513967272881858	0.195595522407216	2.62770469669451	0.0085963104694313	0.0240838780920431	286.512224311009	0.213627046590336	0.206685546769945	1.03358483420284	0.301330292297891	0.544792059658208
YBR231C	717.728912796847	-0.041929765925296	0.158343570780033	-0.26480245278505	0.791161647278865	0.93367729754627	763.672094424811	0.315690805170227	0.189611189357481	1.664937634957	0.0959251987582749	0.198275575923944	784.40478685574	0.0677814898288024	0.155657819534241	0.435451877917975	0.663234461458573	0.758369104607611	719.456553241533	0.0559527166552843	0.167423037639003	0.334199626552764	0.738228925777819	0.866067193673838
YBR232C	3.1225609838436	0.374120053923493	1.54787565290823	0.241699036495972	0.809013376196558	0.939129678099597	4.96447449416542	1.52524894586635	1.37844964340339	1.10649594866629	0.268511916594235	0.418833377558666	4.19484849336769	0.944875708668199	1.49811189355655	0.63071103882971	0.528229479952822	0.647009530687189	3.81003015744597	0.916257077596337	1.37529988060557	0.66622348370516	0.505268264743728	0.711229926977097
YBR233W	276.208984771392	-0.180375465723511	0.205002107312739	-0.879871275900304	0.378929046944805	0.727614740594895	242.915310727984	-0.373461559240771	0.225302727220814	-1.6575989285507	0.0973984460885369	0.200375582516417	322.275219716121	0.124092494775657	0.205593415562443	0.603582047781911	0.546121551237062	0.661819174321338	248.746503274931	-0.411150226357071	0.215633669823685	-1.90670699382546	0.0565585408210027	0.199933017552476
YBR233W-A	220.682730024144	-0.0730818334218344	0.21600806434	-0.338329189908403	0.735115128978466	0.914951987566116	236.154247469805	0.303107981210608	0.239822122911303	1.26388665704002	0.206270711588288	0.34683036259704	256.984424994932	0.213092422918945	0.221278433578632	0.963005836008063	0.335544594539926	0.460034638874343	223.664593910178	0.056990022668847	0.217873166035137	0.26157430814429	0.79364965365839	0.899118519038746
YBR234C	836.985439260228	-0.103436024637304	0.1535237574598	-0.673746046532167	0.500472781727835	0.806303059223931	722.058467678064	-0.35263300699654	0.169934436452936	-2.07511211004135	0.0379761456345465	0.0987019396029554	780.250034398446	-0.490629222386033	0.146596723697508	-3.34679527626014	0.0008175156143075	0.0030793088138916	730.147704922939	-0.43360597579255	0.160007396967066	-2.70991206663901	0.0067301048116082	0.0461107072613113
YBR235W	5217.93628875448	-0.0641709905250941	0.123219405218259	-0.520786400578934	0.602515577776288	0.863255397691711	5500.73653299812	0.27235773520968	0.132127821095918	2.06132011374018	0.0392725105474226	0.10123067130518	7087.89445823963	0.610024805502382	0.122190093435861	4.99242441305269	5.96260516340779e-07	4.36918542178721e-06	5235.14917001582	0.0387539429042771	0.134475299116178	0.288186329824009	0.773204112333174	0.885880246418279
YBR236C	964.580560135899	0.146537554942409	0.143855809036993	1.01864190207798	0.308373003696644	0.669716103381111	915.876353412735	0.189603925439768	0.15530771472516	1.2208274764412	0.222151348218184	0.3672537253114	1040.39501766993	0.214952269226667	0.138116810091919	1.55630780267523	0.119634916910157	0.208600027021744	961.428477257538	0.224157565635764	0.151744083823399	1.47720794107953	0.139619905786528	0.349436982905506
YBR237W	1075.28009709112	0.0739936954406583	0.13862472306755	0.533769834148576	0.593500786766745	0.85803772052054	990.49888967918	0.0335216372634549	0.161291121611484	0.207833121429965	0.835359270081539	0.895436477861376	1112.32176672789	0.0269708962449546	0.135997530005238	0.198319015381498	0.842795475029353	0.896552619910297	1037.87379252124	0.0652251628985104	0.149653414631252	0.435841461146918	0.662951759793132	0.820237547010065
YBR238C	734.775585428992	0.124953083238055	0.207915672376168	0.60097962702872	0.547853555782899	0.832010996734748	561.700613896779	-0.496410835156238	0.233946052144164	-2.12190302254101	0.0338458825860856	0.0900684154811095	576.453283383301	-0.833455136327896	0.227705596285712	-3.66023123683848	0.000251987740768	0.0010805594413501	673.919136849729	-0.0297945509224837	0.562565943393398	-0.0529618816645084	0.957762279090591	0.983195707975323
YBR239C	349.40225726129	0.150789128048051	0.183856440775456	0.820146019427241	0.412132870463615	0.751167517028809	287.876151292309	-0.216513919938216	0.207592139048388	-1.04297745054666	0.296958736541249	0.446968118911297	314.280872286931	-0.311871706422847	0.218064082193412	-1.43018374821688	0.152664288591257	0.252454604060664	298.446358112326	-0.217810161641886	0.199605404416284	-1.09120372907156	0.275183247395671	0.518131914694025
YBR240C	328.7006687754	0.187381384252435	0.193147485421721	0.970146641274172	0.331973403204565	0.6919128512777	278.636385095158	-0.0892365403293781	0.224812340138748	-0.396937909521798	0.691413248014733	0.793134254659832	279.988301535393	-0.450227147372888	0.215875862529072	-2.08558354833327	0.0370163628686219	0.0807937625336476	310.327661073896	0.116115640625228	0.19547753822912	0.594010143964099	0.552505328298634	0.744968230280144
YBR241C	1084.7761967728	-0.478335891419195	0.143675152704317	-3.32928751016265	0.0008706847380282	0.0105841040697886	958.371144223727	-0.678721481893663	0.173132850864669	-3.92023511715977	8.84626205013332e-05	0.0005623450721037	907.79542068112	-1.44794514945423	0.147650731680102	-9.80655586991146	1.05508310050673e-22	3.16083267458783e-21	1040.8697053622	-0.507434248521362	0.169780741481797	-2.98876211808609	0.0028011012150414	0.0231301390528327
YBR242W	598.825759537368	0.0248400545895387	0.159965769115031	0.155283563020763	0.876597773240871	0.964235740439589	522.079668248283	-0.180707560266164	0.178978443037595	-1.00966103626349	0.31265771611171	0.461716281285614	586.564267936273	-0.187289629596953	0.163451407467996	-1.14584286852118	0.251860173923626	0.370457040475469	555.737742293666	-0.099804723241211	0.169482182185543	-0.588880329213298	0.555941554202301	0.746567925878599
YBR243C	289.734362574498	0.103342787207453	0.213140860392538	0.484856761003631	0.627777955865654	0.874903198848376	302.171945612764	0.393321157999638	0.213420032430975	1.84294395197811	0.0653371941862373	0.148141213310155	343.707739509257	0.419457757506422	0.197502764309725	2.12380702099251	0.0336862836757759	0.074895876132438	248.377650239452	-0.256554083046061	0.216458374974524	-1.18523518933493	0.235924470324874	0.477977831636379
YBR244W	646.613401007236	-0.0465692928104346	0.158640236699181	-0.29355284497426	0.76909961312243	0.927187971537371	702.091014431991	0.364220123598233	0.187166166277279	1.94597202497942	0.0516581001118935	0.124650768001276	571.993524167564	-0.609976013609767	0.166750283229641	-3.65802085487155	0.0002541703696841	0.0010877816286613	691.714130673177	0.230568739240744	0.167265342879518	1.37846092484815	0.168061024202969	0.39266428867662
YBR245C	1846.84432978737	-0.135714509364053	0.129124553027757	-1.05103565651747	0.293242213764928	0.655602147653655	1599.20038254534	-0.376979141200863	0.153672772272465	-2.45312904573929	0.01416195233375	0.0443058127985429	2071.25206547933	0.0522163135212202	0.121450478808117	0.42993913267084	0.667239918321185	0.761597078487817	1741.65377290914	-0.217972608637963	0.141219649625449	-1.54350056253561	0.122709371110644	0.323115922178383
YBR246W	554.893614386036	-0.0013493076294513	0.176474662790645	-0.0076459000295812	0.993899513851867	0.998194741813496	500.32103901462	-0.105606937004374	0.207748067909984	-0.508341367825056	0.611213963635268	0.733657666722903	655.572469807518	0.314914260906529	0.174443777609826	1.80524788686295	0.0710359004732426	0.137650607361625	525.995261737512	-0.0668673043880785	0.189982488589299	-0.351965620013701	0.724864046040809	0.857944659206738
YBR247C	1378.82984777454	0.148807185381001	0.153613921854603	0.96870897887659	0.332690411378855	0.692720727851219	993.829420875849	-0.676031912400343	0.154428669756915	-4.37763216807139	1.1997560735931e-05	9.52415056971915e-05	1245.51225919489	-0.302832473808397	0.13320648722918	-2.27340634910204	0.0230017038921069	0.0550758270516954	1370.75239880176	0.217124151832703	0.196919475827566	1.10260374663413	0.270199282497451	0.512721197818083
YBR248C	3132.60617164829	0.292365185573078	0.123670433482226	2.36406695877796	0.0180755453026789	0.124243007385697	2673.65810154233	0.0449788820206049	0.143605218969399	0.313212029085027	0.754119580010644	0.841138299577459	3236.76926830484	0.245237612927843	0.111807195878136	2.19339740167654	0.028278759372572	0.0653312371301063	3330.27506019749	0.527207091144695	0.173038955042346	3.04675378452023	0.0023132710889893	0.0197472073907373
YBR249C	1401.29061011327	0.34890057245204	0.165734950211844	2.10517197492787	0.0352763408216316	0.199425120290031	1054.8035755329	-0.267476069214861	0.209020317092171	-1.27966540734369	0.200662835626642	0.339587234442306	1080.78147113241	-0.581971617848888	0.167041435836568	-3.48399554238916	0.0004939877152221	0.0019652716947164	1236.60975485786	0.0986714630252894	0.176925822975788	0.557699613124266	0.577049521913307	0.763397241869394
YBR250W	231.085831035705	0.593599337955504	0.215641299021798	2.75271638896731	0.0059103072892774	0.0520783920224178	183.316388191763	0.177192033018679	0.242375919166237	0.731062861476552	0.464740757497706	0.610459831940932	180.664941281977	-0.205537616930973	0.259747514882482	-0.79129772242081	0.4287702771932	0.555225005510633	177.763889317232	-0.0125800419991407	0.237172506842035	-0.0530417381282707	0.957698652283839	0.983195707975323
YBR251W	753.810877499062	0.0113183622713867	0.154998262411856	0.0730225106737772	0.941788204401008	0.984594688209551	672.738739962716	-0.124833975569137	0.163002530335685	-0.765840722300791	0.443771080521214	0.592385725480491	879.159438199258	0.293335680716205	0.146387915908811	2.00382442017231	0.0450888719595317	0.0948766495561397	779.24123723551	0.190801495723267	0.161132837512243	1.18412546237678	0.236363402196549	0.47840679643563
YBR252W	500.586125698729	0.195270938716163	0.166685494323659	1.17149329345359	0.241400551995886	0.601736895512462	461.161881601502	0.156005121379541	0.189769877950424	0.822075258014847	0.411034066077234	0.5620401323748	650.947194888881	0.722966568944808	0.165561043832858	4.3667674001541	1.26098887340388e-05	7.23243929972787e-05	485.519893400283	0.197925880381446	0.174630848759127	1.13339585638991	0.257048053398912	0.498548527270779
YBR253W	235.088692679354	0.0211604534319346	0.216235688336787	0.0978582841467741	0.922044825366696	0.97965321711662	210.633642809806	-0.100581405594554	0.235353469260922	-0.427363173827048	0.669114825863441	0.777048012438233	234.049329631242	-0.13934222398865	0.238425267942605	-0.584427251318822	0.558932896720659	0.672536295120075	203.089566465471	-0.329101608085913	0.23116833915643	-1.42364481782781	0.154549315150675	0.372191093555046
YBR254C	549.557994357164	0.0537829524539271	0.166952190565665	0.322145832718339	0.747342217955364	0.91922575641485	615.440606156063	0.528500277004542	0.20406886887924	2.58981333070106	0.0096027988151542	0.0321872496746603	751.458830965337	0.721965187757672	0.156575387377092	4.61097494217855	4.00784851768538e-06	2.51849290755235e-05	593.723371120652	0.349052616362989	0.170718518540812	2.04460898176986	0.0408934232986316	0.162365653662763
YBR255C-A	187.023325976848	-0.747145322554467	0.270661650236103	-2.76044028366309	0.0057723509851674	0.0510768055616006	168.104265341039	-0.897444745440606	0.253624482956885	-3.53847836367268	0.0004024402608947	0.0021281092798561	198.753341594342	-0.700123433247405	0.254713098272583	-2.74867463823224	0.0059836749640072	0.0175185683832594	191.758084120574	-0.530790826413965	0.228895610223019	-2.31892095220525	0.020399322835882	0.101706805330913
YBR255W	1001.61718097962	-0.135813859056618	0.147107894242574	-0.923226178689416	0.355889349044859	0.711215046919233	966.069569527802	-0.0407313750110931	0.158714974691601	-0.256632211864308	0.797462706113481	0.868753377661492	1035.47863863859	-0.18850578773276	0.143225446686488	-1.31614731944518	0.188124601323354	0.294963621500419	1013.26378819313	-0.005823248372641	0.15385716298865	-0.0378484060119491	0.969808549582133	0.98888871987241
YBR256C	2137.37892700186	0.208978945344895	0.129670867549265	1.61161060533122	0.107046701434532	0.399856506424194	2422.96056014454	0.692017141159064	0.163402075108975	4.23505723961919	2.28493495621064e-05	0.0001685620366686	2211.71395883752	0.164640503451218	0.12316484905378	1.33674911889291	0.181304542734626	0.286761312403134	2211.08091706362	0.381176917627949	0.14520000980624	2.62518520581785	0.0086601846866416	0.0556524788052036
YBR257W	485.069090226704	-0.0265415457975267	0.182662941101633	-0.145303396723253	0.884471332991424	0.967553355424964	458.870942469713	0.0075621660466349	0.196234516824593	0.0385363705071035	0.969260033538598	0.981655809006041	501.273633514216	-0.0773392966520643	0.18484149071844	-0.418408747686803	0.675648291885514	0.768064004241899	499.784692948896	0.145401880740125	0.193297566113882	0.752217855937518	0.451920057293184	0.673390981592868
YBR258C	232.523423262817	0.12851833600004	0.233708583422915	0.54990849765871	0.58238213548721	0.850520577034446	250.710903830104	0.503853734793761	0.226313348468443	2.22635446916212	0.0259904476822146	0.0732805844378271	258.490073974222	0.279972975384371	0.227130952643575	1.23265002909453	0.217706362957091	0.330018047495087	220.349228252869	0.0755980802988439	0.237722572971263	0.318009683951985	0.750477591208738	0.87165098527202
YBR259W	863.14053548943	0.125914387034638	0.151712745809899	0.829952594704292	0.406565586614457	0.746731378733802	861.838844399874	0.30447659095909	0.166070144258969	1.83342160818679	0.066739896617069	0.150575416867985	1001.93941393415	0.38629096588871	0.147640040699954	2.61643768219871	0.0088852581764044	0.0248178438483178	874.163227760391	0.246679005522547	0.158175664600654	1.55952564602992	0.118872019434987	0.315593050415891
YBR260C	1138.43889965583	0.155836530879967	0.143640590826855	1.08490594464216	0.277963314820298	0.643546277813584	1082.61324313727	0.203431363568745	0.152320318446562	1.3355497522815	0.181696483182639	0.316667956492184	1229.29118055907	0.226026354448123	0.135259549549374	1.67105653686668	0.0947105111365564	0.173353339650628	1041.18183718645	-0.0051983712516065	0.148700382494651	-0.0349586945534156	0.972112677696421	0.989499804223057
YBR261C	471.847317817811	0.598317319043665	0.168124014929641	3.55878557441099	0.0003725735439575	0.0052003683381155	387.203938213432	0.272574541973163	0.198049503408453	1.3762950034316	0.168730319217388	0.29974713195024	484.739209789904	0.541301553087501	0.170640962377441	3.17216655101954	0.0015130620546429	0.0052805177596308	419.308760166995	0.383893934127292	0.182865060873044	2.0993290478481	0.0357879044983064	0.148829619957736
YBR262C	487.995304557985	0.0718199925219827	0.165670626478277	0.433510719725563	0.664643780053841	0.890780087446701	455.631354574883	0.0697777262204508	0.189497806334963	0.368224453728553	0.712705877915902	0.810627398432467	493.594182801423	-0.0388475732056074	0.18595308691661	-0.208910612078349	0.834518019706643	0.890551559237458	480.480363799115	0.117059481873498	0.173244138947261	0.67569086368419	0.499236937863033	0.70767975631769
YBR263W	1487.2463185616	0.0335848947258808	0.155328754974078	0.216218141524959	0.828817713103689	0.944720270178092	1312.58313279785	-0.135394237779089	0.179975925690384	-0.752290825896407	0.451876183675087	0.599431312875145	1559.56271311198	0.0254853669988333	0.148682852054941	0.171407574219897	0.863903299551388	0.910909764557754	1406.3788590726	-0.0356822981975125	0.165585934995123	-0.215491117639693	0.829384436499917	0.919359792109448
YBR264C	347.529827859122	-0.0171467797332801	0.188132704862053	-0.0911419401844716	0.927379807854537	0.981107208362802	345.269828447859	0.155857389426052	0.19679005274985	0.791998311135016	0.428361660984542	0.577869494409973	398.304820464321	0.222674050509451	0.184270972182157	1.20840546871013	0.226891337298383	0.340495597283057	336.391636417224	-0.0169203381061329	0.191977849385664	-0.0881369291315563	0.929767845371809	0.97251425888971
YBR265W	613.31072718568	-0.143946546889444	0.161979916360707	-0.888669102463885	0.374180941095727	0.723572769796556	529.33941752361	-0.397016525800698	0.187852303309577	-2.11345040122517	0.0345622359568127	0.0914563514267832	706.902421981226	0.121227200101891	0.157198975752198	0.771170419666022	0.440605924932479	0.565552563270247	576.337855246435	-0.238996315106367	0.174378979705728	-1.37055690720111	0.17051312414143	0.397182703302002
YBR267W	1122.13006102024	0.313696469971568	0.163973366536138	1.91309403836892	0.0557360148278437	0.267257632253844	787.928695043067	-0.546716291615557	0.165060126083258	-3.31222509390176	0.0009255704200304	0.0043799671496475	954.745715975152	-0.296417257763809	0.146004752975993	-2.03018909810797	0.0423373215670152	0.0902364951069308	1105.52984998876	0.354933450987304	0.21231560670106	1.67172567529174	0.0945784287962654	0.275704630690359
YBR268W	558.567532398412	0.0481666688703448	0.162298275511383	0.296778685531791	0.766635479211068	0.925829121589252	564.887291148645	0.264516585552365	0.204183615926005	1.29548389253829	0.195153354377606	0.333918937647682	604.38009795398	0.127217299231298	0.161256381622951	0.788913269359828	0.43016269962157	0.556249337133615	575.37002919567	0.218319291158991	0.167461867917906	1.30369554498231	0.192337409003347	0.428267681591169
YBR269C	745.330549862902	0.177565517245097	0.153468294716019	1.15701759489586	0.247265171846163	0.608247838228754	663.747369629773	0.0438036569042663	0.193742821085211	0.226091767730587	0.821130047231839	0.884511275066352	643.005570447383	-0.420290111534434	0.156049861836484	-2.69330652772274	0.0070747192437358	0.0203157675652708	691.131236089589	0.0575290980240718	0.16023915485227	0.359020228714449	0.719579956427984	0.85605013714825
YBR270C	795.782005695865	-0.0052103362678144	0.158565664818393	-0.0328591708285769	0.973786892158405	0.993533085194033	705.550337806323	-0.160515768642261	0.17153847547125	-0.935742073032264	0.349406002798177	0.502328446280056	828.475241646898	-0.0360451123391668	0.157357969673471	-0.229064421801851	0.818818845581855	0.879518660918849	786.56499362673	0.0543595021898381	0.167452020375785	0.324627329475321	0.74546314060299	0.870258307422369
YBR271W	775.045912017247	0.270236166356002	0.168361432940245	1.60509542854696	0.108472805199004	0.402798662743095	714.197478513395	0.232197297956282	0.162822537600699	1.42607590679931	0.153846432502811	0.281210400678804	841.303208624997	0.350659075713808	0.153729104345221	2.28101944135673	0.0225472964796945	0.054108471172024	812.869587031485	0.471750855371314	0.16095556054017	2.93093853848918	0.0033793963470511	0.0267514369978972
YBR272C	1112.42138249326	0.15709831418166	0.140641232749493	1.11701462729269	0.26398807103889	0.627805883601329	1029.24189202636	0.129769006772811	0.150007507710107	0.865083413182178	0.386993007911994	0.540983632710663	1184.60325360719	0.189867605649052	0.137279806923339	1.38307016817907	0.166643351749283	0.26927993693355	1081.57438164727	0.167763953080581	0.147344272637428	1.13858482639091	0.254876360145321	0.496011696561304
YBR273C	835.18388369479	0.0146847700863748	0.144865555174934	0.101368265690502	0.919258126994033	0.978406287291467	779.12898743937	0.0099989247779481	0.158394404724507	0.0631267549844273	0.949665569385924	0.971238803107777	799.966570293372	-0.267456698434969	0.145719360547045	-1.83542322331714	0.0664430053578209	0.130276833336294	816.021675364407	0.0416935058286907	0.159883138511305	0.260774877306669	0.794266119281759	0.899655563116886
YBR274W	842.752418470527	0.0812277610198681	0.158137260907318	0.513653521970855	0.607494252496493	0.865555835365938	828.600554039451	0.221096711877379	0.167758581890972	1.3179457610167	0.18752180538603	0.324278039148218	920.295768230575	0.183414952445273	0.155067332601789	1.18280845725438	0.236885068044562	0.353107318508452	832.872685852223	0.137765476246512	0.163358783445896	0.843330694196434	0.399043520924957	0.633515436462165
YBR275C	2399.52342583267	-0.0389518748632095	0.123432296312391	-0.315572795993582	0.752326788925219	0.921200931597363	2195.83521280632	-0.100581429534051	0.134638104378361	-0.747050249990126	0.45503322906334	0.602035530639462	3077.7273150675	0.491848913414365	0.11868521409006	4.14414649023715	3.41081667902661e-05	0.0001787556568723	2241.70367845608	-0.146020795509671	0.13444438399491	-1.08610557890762	0.27743228441016	0.520797673133793
YBR276C	1626.92235769348	0.0288115904170225	0.134766122981457	0.213789562091852	0.830711165023487	0.945418150487185	1720.74955896718	0.36399258483177	0.144816340759216	2.5134772976827	0.0119547471985496	0.0387468211716303	2022.55075805915	0.471871613235684	0.144868646550668	3.25723767337501	0.0011250219106609	0.0040778087375167	1690.24518727681	0.223151742276649	0.143361472584681	1.55656703473688	0.119573315572618	0.316682895097859
YBR277C	3.77786359456639	-0.448620328172879	1.39372507173922	-0.32188581325659	0.747539201073594	0.91922575641485	5.9583966730889	0.940352796749032	1.22025805460206	0.77061797969913	0.440933400837176	0.589915579829586	6.00414935920814	0.692833041814467	1.25838151237166	0.550574714427177	0.581925246329709	0.691418651837236	4.20430553905869	-0.01541984006281	1.28744089913941	-0.0119771245989757	0.990443865673867	0.996696285202587
YBR278W	566.615466937077	-0.028035270267097	0.164108143186778	-0.170834120249529	0.864354199347981	0.961426418139353	619.115521628903	0.396693219957431	0.174559731615857	2.27253568898931	0.0230541749545693	0.0664045100685292	652.728370281369	0.225134205981378	0.161215721059478	1.39647798925465	0.162570604268288	0.264148370260825	593.549103272337	0.191630423641656	0.170148280139289	1.12625542547231	0.260057419239712	0.50161304346176
YBR279W	1316.6220168191	-0.139570976233696	0.141314139782137	-0.987664620460991	0.323316927025221	0.682187586901678	1129.17001060705	-0.413951059655066	0.157745210441176	-2.62417513975443	0.0086859108090037	0.0295816019417522	1306.34019140555	-0.321466836071763	0.144339487806147	-2.22715793825945	0.0259367201334244	0.0609702242260535	1261.10143671206	-0.174237307802283	0.152429333616405	-1.14306940579271	0.253009775519155	0.493748147035682
YBR280C	1496.61439939825	-0.143027361178678	0.143682785972484	-0.995438390275004	0.31952309486108	0.679207840448894	1344.15550843406	-0.265184045329876	0.161996257061407	-1.63697637303653	0.101635406439121	0.206506808817416	1329.74246863831	-0.715103238026756	0.14097650332838	-5.07249946724135	3.92624235214851e-07	2.96495686468395e-06	1539.19496079368	0.0347017659751215	0.15308233005762	0.226686946573519	0.820667178036098	0.914635596974953
YBR281C	1395.81012109091	0.219830101631507	0.14509154604665	1.51511309667089	0.129743765574629	0.436794779621311	1472.64011856158	0.530373106638067	0.148400019981527	3.57394228588439	0.000351646470749	0.0018852954749048	1693.20450994985	0.580416379247114	0.147414930868496	3.93729709621399	8.24045582309804e-05	0.0003977508175904	1345.29263044909	0.206539779347098	0.1498206505728	1.37858017941751	0.168024231128339	0.39266428867662
YBR282W	375.79763663091	0.0346606393501952	0.182669802862255	0.189744767920572	0.84950913828331	0.953826864821037	385.583688288937	0.290270287547197	0.191185788338064	1.51826289009477	0.128948138879234	0.247293199687964	416.553971926864	0.180018314430516	0.182117687660366	0.98847243638539	0.322921327201358	0.447201949796592	372.866886309959	0.103035048258555	0.187033939407995	0.550889579638242	0.581709371155932	0.76662769459166
YBR283C	3443.50429695529	-0.0655323439218317	0.122904409895696	-0.53319766131619	0.593896760264167	0.85803772052054	3216.55679419784	-0.0666420344591067	0.130391030990012	-0.511093699874276	0.609285447236945	0.732011194423038	4043.73662520088	0.242460121897491	0.120115293192676	2.01856162902222	0.043532802569096	0.092265475928775	3508.1681210265	0.0800509872602789	0.130921776276685	0.611441347168266	0.540907436827015	0.737038886634222
YBR284W	221.497582882046	0.331941850557069	0.236514389034905	1.40347423220869	0.160475470643792	0.491129771411433	270.26205492246	0.965157427710129	0.235268233956174	4.1023703518339	4.08939007508608e-05	0.000285345657787	216.478715611913	0.134266800029275	0.252820138962346	0.531076363537921	0.595365862769737	0.70310808986063	197.240506479465	0.112666900579578	0.252866241241957	0.445559280773157	0.65591562951054	0.816894100886829
YBR285W	199.730858704217	-0.105729099829868	0.229645927390022	-0.460400500159107	0.645228775749855	0.881365898396967	180.106855581958	-0.213003542288973	0.244657466081355	-0.870619424375725	0.383961986901609	0.53855493573298	191.229924932222	-0.39853348615731	0.252201026348921	-1.58022150792495	0.114056147910343	0.200336964464282	207.657215962055	0.107013655099063	0.238173762660717	0.449309167825953	0.653208645222318	0.815478065586834
YBR286W	4729.42511921834	-0.436120049370185	0.122540703457355	-3.55898111456458	0.0003722962981893	0.0052003683381155	3969.78326155552	-0.831288385245218	0.148906873551374	-5.58260586243803	2.36941295374738e-08	3.01824638468634e-07	4469.2176964407	-0.829533766452172	0.111882402050134	-7.41433640368624	1.22235291001575e-13	2.06645015575104e-12	4558.91353083138	-0.451856545829244	0.13626119633358	-3.3161058172648	0.0009128125871359	0.009066410554934
YBR287W	1850.70600065687	-0.2470803703148	0.150418267846373	-1.64262209539037	0.100461146301631	0.384359837487564	1923.48155321696	0.0697466652863315	0.145950707521146	0.477878226635017	0.632736879337479	0.752069589535516	2014.89345565682	-0.139338217986107	0.126246573388095	-1.10369900938037	0.269723725500991	0.390577903766161	1700.6603689113	-0.416569295591991	0.150124190537717	-2.77483125204485	0.0055230356912802	0.0396917138359699
YBR288C	971.601034726185	0.0487047351645218	0.140576120700791	0.346465209892848	0.728993125514276	0.913814119382812	882.013120755531	-0.0346864835325826	0.153722679747824	-0.225643240083275	0.821478907302554	0.884704695550005	1138.91784236776	0.34148241767122	0.133469349863062	2.55850813704853	0.0105122359918882	0.0286176297648994	934.069927713159	0.0278734279504447	0.15006363111948	0.185744058986897	0.85264547541489	0.928873812356095
YBR289W	853.388033941956	-0.238568412620761	0.157346772643427	-1.51619514409358	0.12947001557179	0.4365720621285	743.608530929654	-0.468339411374779	0.172367792975976	-2.71709350853064	0.0065857998146497	0.0235904426058273	913.997033010612	-0.180919528705524	0.144880277478269	-1.24875194784646	0.211755814194516	0.322897537695757	773.916200494619	-0.451793398524051	0.162540396505773	-2.7795760822326	0.0054429901480714	0.0392504209650311
YBR290W	1351.65871492762	-0.109053866018651	0.134052788713685	-0.813514340619741	0.415923227623072	0.752719951737434	1364.12749362175	0.113358830860847	0.143865186597814	0.78795178695837	0.430724907666835	0.580154675838957	1470.91501558572	-0.0084340875204856	0.132210903044795	-0.0637926776555487	0.949135308769109	0.966848098020217	1293.3331105487	-0.145545883142086	0.144341644491124	-1.00834297444239	0.313289838953047	0.557544101870881
YBR291C	1281.00070015667	0.263352649504856	0.134096937843835	1.96389756350402	0.0495419724791427	0.248153881286638	1133.29163381889	0.11520975126493	0.14697093079371	0.783894819490795	0.433101829804392	0.582163257117437	1309.04866338445	0.185521097803715	0.135247656169594	1.37171395836302	0.170152501371045	0.273851139762843	1231.23540611582	0.241767564990465	0.156018407052279	1.54960923879612	0.121235334133918	0.320089922558444
YBR292C	58.2480957892949	-0.0247941139221401	0.39567119287355	-0.0626634295564294	0.950034519121779	0.986296397911812	55.8080888089588	0.0498113338957272	0.406841800076966	0.122434159632329	0.902555186529113	0.940006064366619	54.8377847139844	-0.361136183735053	0.424621196127896	-0.850490241721891	0.395052583458472	0.521207228606312	56.7930528513333	-0.0077321163501703	0.378222143003135	-0.0204433201313289	0.983689726593869	0.99475575221889
YBR293W	691.51000837501	0.162841571313792	0.161097844558358	1.0108240228801	0.312100663155696	0.67198978071823	933.532339791191	1.04473885071878	0.165665388428251	6.30631938650994	2.85749075813337e-10	5.035465617482741e-09	795.676905880558	0.398574073007292	0.156434549567724	2.54786474029345	0.0108384485398688	0.029233855546606	709.770289393271	0.318320767438741	0.167460107930562	1.90087520766877	0.0573183601609892	0.201562282475502
YBR294W	8899.88862996115	0.628116184924403	0.131361954090117	4.78156852396931	1.73932693147543e-06	4.03434323922003e-05	11776.2638420267	1.38042484203632	0.137841339983871	10.0145924451825	1.3150278339927901e-23	6.91494236226771e-22	11235.4653077059	1.03974643209764	0.114708918795363	9.06421613085306	1.25503379891879e-19	3.3266142793563397e-18	10519.4487295355	1.0747998156208	0.138325223081782	7.77009276887521	7.84286647940049e-15	4.27098168537698e-13
YBR295W	1492.95239181208	0.113301385731656	0.150628102785385	0.752192875276986	0.451935077615993	0.775430624062905	2261.81699997621	1.24896120929469	0.15330684431162	8.146806588465	3.73660605131695e-16	1.1695576940622e-14	1708.70841652589	0.337828925354826	0.174031707102432	1.94119181486846	0.0522350155681837	0.107182457876608	1417.08362935732	0.0569486987207609	0.160908108144234	0.353920628224115	0.723398367245543	0.857677831435829
YBR296C	201.556780266979	2.62837379749957	0.256349389052353	10.2530917168006	1.14617529710348e-24	1.64345907941497e-22	1111.15978174066	5.37003835960425	0.229508445550652	23.3979989133737	4.47881943621104e-121	1.4719640077107602e-117	74.5881490286498	0.610205482947765	0.374302243149709	1.6302479990848	0.103049093050599	0.184988631086653	112.835073432247	1.64742484987866	0.320892251903865	5.13388790194973	2.83817179875262e-07	6.94912064058927e-06
YBR297W	132.790772148112	-0.0997234483017628	0.280262273454593	-0.355821877388429	0.721973964161288	0.912494885100956	313.06507096108	1.95477141003429	0.220729940611296	8.85594135811702	8.298049964048921e-19	3.1711094426565996e-17	201.365590514782	0.837765869352872	0.265577980975153	3.15450048334863	0.0016077311203043	0.0055644256560344	146.474579918896	0.266343318155014	0.257618422909924	1.03386751283754	0.301198104392945	0.544708968064767
YBR298C	383.960961547826	-0.733642014185726	0.186363569978945	-3.93661708813912	8.26383084969013e-05	0.0013940243002859	423.031221745556	-0.171553961030088	0.190422512527065	-0.900912180778545	0.367635014267757	0.521014434838717	590.835879620272	0.425184480440387	0.169677050447171	2.50584554198605	0.0122158970762747	0.0322306777832158	412.724425895444	-0.363740813584284	0.186199427236167	-1.95350124854537	0.0507602294834851	0.186751525711809
YBR299W	85.4360843252822	0.173864708532313	0.317528700302632	0.547555885079382	0.583996887550613	0.851914504518125	122.671519495574	1.18104939296536	0.295341708508458	3.99892517358936	6.36307914507277e-05	0.0004231514355276	146.841926510616	1.30631765187259	0.290449435567997	4.49757338766379	6.87334394264701e-06	4.15692097038398e-05	97.0723800003902	0.576555065519819	0.301494474364568	1.91232382197044	0.055834672154573	0.197855608888831
YBR300C	7.87934330428239	-0.167856108638225	0.999170063267551	-0.167995534303031	0.866586792261327	0.962044003585556	10.5059762453461	0.768937721398847	0.938517574051803	0.819310945962535	0.412609029042571	0.563022451296828	11.2866701959926	0.672057894683195	1.06617443894075	0.630345157543719	0.528468783957146	0.647123086971098	10.3183554589929	0.676435115868282	0.897887249393096	0.753363093557126	0.451231754190778	0.673065169119986
YBR301W	14.9776766724013	0.7231287255657	0.796620423081756	0.907745652274704	0.364012618162292	0.71747595502915	18.8783934625638	1.37674141937605	0.721162785057395	1.9090577715633	0.0562546394635169	0.132673751415033	25.2168230283054	1.71008258178975	0.719831432399134	2.37567089296198	0.0175170787901721	0.0438846769690777	17.4792288915714	1.15572069833637	0.704017238716164	1.64160852146735	0.100671160529142	0.286588427698329
YBR302C	2022.92272933419	0.096205650539573	0.128046458096086	0.751333945273052	0.452451705034724	0.775473460218439	2513.4462380889	0.807880314948551	0.136304059272197	5.92704516110724	3.08434173620039e-09	4.55581533304386e-08	2146.45796124103	0.120923220313411	0.120116789751209	1.00671372057038	0.314072366718879	0.438055459947228	2192.06091200044	0.394882204728428	0.137423115753906	2.87347730810859	0.0040598024160139	0.0310362006328746
YCL001W	1103.51312199491	-0.0876849826927537	0.140789705281238	-0.62280819835226	0.533410570199864	0.824411744173467	1106.24136315086	0.114556671238618	0.153064785471803	0.74841950671744	0.454207160129089	0.601385396870554	1476.61864419324	0.554505420992322	0.136959444255142	4.04868334570148	5.15065761750752e-05	0.000260403341557	1146.44894403706	0.114030031564828	0.147812476122056	0.771450655292912	0.44043985990436	0.667493596759338
YCL001W-A	34.0239836054156	-0.0275783028749495	0.493566385590752	-0.0558755694878632	0.955440933141519	0.988176532326204	30.5831097899132	-0.14207889899769	0.539474606411192	-0.263365313787164	0.792269022720807	0.866775014371483	31.5901226971782	-0.416151954974853	0.57789890032796	-0.720112038176028	0.47145601615346	0.594954584648204	27.8400591062252	-0.547025007068522	0.541650165396413	-1.0099230869212	0.312532140698689	0.557072667266822
YCL001W-B	15.1135496504689	1.26580748287237	0.737769081835573	1.71572313619193	0.0862127281261135	0.351001647883069	9.20898773238272	0.287022931851589	0.949572653131221	0.302265372644346	0.762449773093002	0.847787964415592	12.1380783644917	0.677011908482928	0.893640543842154	0.757588622347142	0.448697293542442	0.573157185890764	5.84917003236905	-1.45386057996532	1.14514962160475	-1.26958133027888	0.204233803169469	0.443196473590359
YCL002C	537.480081650597	0.0180186509903121	0.163588282811967	0.110146342272101	0.91229331590144	0.975856247062167	516.066606281836	0.0949568182666845	0.175245797438635	0.54184933193582	0.587922303876884	0.714970083882101	674.401274489819	0.48573019561088	0.156248075953461	3.10871153226588	0.0018790508173044	0.0063632840768968	572.625216766608	0.277559506926798	0.173781776478	1.5971726872175	0.11022721915792	0.301999352952351
YCL004W	304.214954450862	-0.0211600945850167	0.194519856251381	-0.108781154750964	0.913376071435088	0.976196787173297	249.061751909608	-0.436072830975486	0.220136566514211	-1.98091956225425	0.0476002949134303	0.117437471633554	294.768338999842	-0.26970486500331	0.206733565052634	-1.30460123848125	0.192028666346276	0.299553557746758	277.997915827494	-0.194848893511978	0.20394569547127	-0.955395959996745	0.339377496284508	0.581303591114218
YCL005W	458.705519849788	0.251364568018078	0.170308251131862	1.47593887170774	0.139960303046439	0.456807838551465	432.459665427446	0.274771518146512	0.183919837716254	1.49397433989922	0.135182326245408	0.256067271011835	513.002769500352	0.410410744259831	0.170774786097403	2.40322798018759	0.0162510524898647	0.0411451274029094	426.459390363528	0.137110787373039	0.192754175076314	0.711324604609756	0.476883107991345	0.690775187613236
YCL005W-A	481.172297528178	-0.291931765847363	0.169240647666814	-1.72495065382929	0.0845363658220633	0.346733348792025	506.717413799276	0.0666588992467388	0.191347036082129	0.348366510459707	0.727564949970985	0.820993032817045	609.475713848116	0.248456451513968	0.160417749157556	1.54880898665361	0.121427644605088	0.210699207678171	496.845238436039	-0.0911372965394667	0.183640843172766	-0.49628010286212	0.619696802392101	0.793765558670908
YCL007C	5.58968992998249	-0.245553502958486	1.17869924271423	-0.208325834156846	0.834974561389725	0.947257856221649	5.70074627181289	0.031092251721491	1.19228241638	0.0260779252418174	0.979195184179386	0.986613713244197	7.0476396855989	0.297479480827669	1.24946403856641	0.238085668451079	0.811814650096762	0.8745439306361	5.58302540714911	-0.158497423570099	1.12801616367971	-0.140509886891216	0.888257141376327	0.948928992785136
YCL008C	194.554718370527	0.0262955199882294	0.229968180982814	0.114344166553174	0.908964972222469	0.975073699489378	171.27231197149	-0.149176726364834	0.252814782797214	-0.590063305295285	0.555148208758393	0.688626027315574	185.973934543948	-0.258852482894549	0.24862536602242	-1.04113464782675	0.297813061097221	0.420845530172708	164.571175192058	-0.388908334974525	0.24519202000115	-1.58613781546684	0.112708050258214	0.307416560225017
YCL009C	1128.60412655491	-0.0406279699937286	0.14234099467535	-0.285427048521001	0.775316987305304	0.930235773920622	1113.80029393387	0.114844183454075	0.185966675944619	0.617552488211789	0.536870371782439	0.672930769207851	1209.93684674251	0.0150300753823126	0.136576117322917	0.110049075028073	0.912370454993101	0.943462505518663	1022.91142230731	-0.240930298143646	0.155853388650859	-1.54587782934496	0.122134075896453	0.321869402352063
YCL010C	1317.60015487136	0.0759242203544308	0.139087015346635	0.54587568915194	0.585151390493698	0.852249642850267	1228.17407440004	0.0693143727480252	0.152718251738656	0.45387091561683	0.649921738186879	0.763663851466277	1460.33206085935	0.219209138023189	0.132330811949354	1.65652378908614	0.0976157915823061	0.177160696979891	1340.36784992296	0.211154802957025	0.14752835100025	1.43128287902213	0.152349158745673	0.368167419968024
YCL011C	3040.2488761852	-0.0742338316685729	0.124428005080193	-0.596600673785052	0.550774021287937	0.832404371686143	2734.26380976823	-0.189730901037184	0.14070666248631	-1.34841447934737	0.177525109503678	0.310917278115554	3158.71053055102	-0.111321958952768	0.115825028505785	-0.961121791972696	0.336490933745888	0.461025101049843	3154.18713565201	0.122471052298807	0.137297081001232	0.892014975159652	0.372384905780822	0.609102912951179
YCL012C	477.993494590486	-0.440583716986021	0.197305632222952	-2.23300121756366	0.0255488640774818	0.159434009361852	392.133647653031	-0.926411086423622	0.199206299408763	-4.65051099876448	3.31113585172367e-06	2.9124583967484e-05	394.037690706811	-1.46720725623082	0.197621364907241	-7.42433520241847	1.13347771658012e-13	1.92124472960331e-12	479.036648738217	-0.322631521353159	0.185286359077	-1.74125889763467	0.0816382074137596	0.251442494506445
YCL014W	1727.57655415859	0.0102580498434587	0.132723351266287	0.0772889604247381	0.938393672942361	0.983929476608418	1701.60920302027	0.157418931537895	0.146873832817385	1.07179698737501	0.283811226551986	0.433431968430809	2049.18392233785	0.337386414483858	0.125026822616267	2.69851226659872	0.0069650170996637	0.020099316818519	1531.9872342498	-0.255251251779925	0.144409573011984	-1.76755076866505	0.0771360345454202	0.243147869372964
YCL016C	402.201207086724	0.310491846534319	0.188521594911363	1.64698291821848	0.0995615569384974	0.383008452881086	360.106131768771	0.197481628424091	0.204658068077363	0.964934489411093	0.334577625267429	0.486436348348332	416.674218465504	0.269141061285314	0.190420223708548	1.4134058664759	0.157536421680261	0.258454429964992	365.415972793265	0.139724337744986	0.195376487425161	0.715154313532772	0.474513695844139	0.68938691914178
YCL017C	1941.95550758207	0.170116331768196	0.133228242403424	1.27687890119478	0.201645004061552	0.552621380231293	1859.30788165705	0.236374309661637	0.150254270441341	1.57316200709195	0.11568131011546	0.227588521816497	1993.51684330072	0.103322641350038	0.120548231436967	0.857106239705089	0.391386173068618	0.517536099514467	1796.65293021	0.0442360787374978	0.145163062955125	0.30473371005662	0.760568973047126	0.878562560376155
YCL018W	1924.10302019321	0.347322013513304	0.156598719095563	2.21791094792643	0.0265609048946176	0.16364526267592	1411.76050935142	-0.351209642035508	0.151999847673426	-2.31059206579	0.020855397912954	0.0614444332056686	1339.24410866705	-0.98860391886299	0.144854827719111	-6.82479096091985	8.80534372795364e-12	1.22760214181276e-10	1957.81257610711	0.472589394961128	0.147315190079878	3.20801537645152	0.0013365435245796	0.0123796854028881
YCL021W-A	67.4028505200963	0.858292989312038	0.369533524175139	2.32263903857679	0.0201985516905627	0.134180316824703	74.5886309207219	1.22377809169995	0.358997310224788	3.4088781638327	0.0006523060547074	0.0032754833442261	67.652964936364	0.754328528593723	0.389373003773103	1.93729026225272	0.0527098719266102	0.108019180744288	76.8130379753829	1.20845754303325	0.337342020539949	3.58229176756277	0.0003405930832225	0.003911866375849
YCL024W	916.342735122178	0.0871529103669173	0.143682427823573	0.606566242560516	0.54413880869986	0.831819936719284	945.397592681045	0.353149177889718	0.153181416030922	2.30543095265831	0.021142449643335	0.0620953179203042	1279.82393721989	0.797337671802824	0.14356272240019	5.5539325144601	2.7931335228105e-08	2.47123255775033e-07	860.14138861946	-0.0003993518207794	0.155177217871344	-0.0025735209475823	0.997946629635604	0.999246810040289
YCL025C	909.72305835714	-0.0474524342074881	0.170232622073269	-0.27875053341459	0.780436278831019	0.930409913191274	1011.57499992762	0.425082476554965	0.174659581478723	2.4337770247477	0.0149421965542831	0.0463278575241995	679.770729722009	-1.33252268057684	0.180298561223776	-7.39064511403944	1.46118132497208e-13	2.4445373802974497e-12	645.344649321658	-1.1826788175737	0.190981388158935	-6.19263913083235	5.91650837686495e-10	1.96708333771873e-08
YCL026C-A	6.36642280152676	0.388208105230046	1.08092315220256	0.359144962746895	0.719486646900291	0.911677295700731	8.1408252086762	1.11040828348305	1.01696206333165	1.09188761657959	0.27488250137744	0.425831412103208	6.93150160690347	0.476733448703523	1.16220338957834	0.410197950701628	0.681660744063167	0.771919113623359	4.71448003530786	-0.33677752000371	1.27808850426705	-0.263500938220897	0.792164500499828	0.898590285106399
YCL026C-B	13.0879261737134	0.484288941370156	0.768038031656758	0.630553333830984	0.528332619857113	0.820997659773035	25.079014095888	1.96417165217819	0.643223414917442	3.05363829522639	0.0022608448900043	0.0095382114646972	32.8271609991132	2.23463488415255	0.597257111859218	3.74149564698575	0.0001829283466721	0.000810902602144	7.93972089354387	-1.01838371804916	0.970440400427513	-1.04940367033413	0.293992369669321	0.537058935570012
YCL027W	30.1881339969283	0.708004988228848	0.530225218580506	1.33529104881938	0.181781107130509	0.526352454146436	28.9861301191725	0.771080923337534	0.584680015538061	1.31880841288535	0.187233170992901	0.323926718310845	27.0190061441895	0.321986322148447	0.61724857136535	0.521647739801511	0.601915617515333	0.708245979615685	22.1431862254609	-0.0033985965116459	0.582898096569761	-0.005830515713889	0.995347947888069	0.998398804870002
YCL028W	1012.13711171981	-0.0475239148580942	0.144068484419749	-0.329870304733902	0.741497962134125	0.918517089705073	927.386048825726	-0.105303083827933	0.178100194793085	-0.591257544385466	0.55434787146395	0.688015211316568	990.964257972128	-0.265242780462344	0.139887214285033	-1.89611882556963	0.0579443337851023	0.11674052358769	920.045906312154	-0.238455058732442	0.155682730178979	-1.53167315641436	0.125603109754572	0.327865638148609
YCL029C	465.193015450723	0.192870085719025	0.171627003880845	1.12377470536588	0.261108614805278	0.624937120943286	393.439296272599	-0.0895173281028102	0.188931145580473	-0.473809269656291	0.635635923760558	0.754157929039377	481.916603071371	0.153426769870602	0.179461556911097	0.854928334019791	0.392590823609188	0.518703075870109	409.811952634378	-0.0728170462743838	0.182757087616837	-0.398436236995908	0.690308651047122	0.836822058849486
YCL030C	8989.17086037433	0.377772961796259	0.11357300308146	3.32625669434224	0.0008802082723366	0.010632325011638	7244.30685509069	-0.0246790427065032	0.124688390058049	-0.197925746695533	0.843103159699343	0.900360206125716	7317.76366096199	-0.359163787413657	0.104336071747004	-3.44237406488297	0.0005766322825395	0.0022495993530207	8049.43974004956	0.171092135454768	0.130685004687975	1.30919485264028	0.190468355390849	0.42552020119527
YCL031C	1903.84294901357	-0.0526486569074649	0.138450497532148	-0.380270622684038	0.703744540164909	0.905737312097187	1690.06077781267	-0.208454185973497	0.143794758508013	-1.44966470361213	0.147152043080982	0.272305849991918	2190.44513567046	0.199364608510676	0.11911742752918	1.67368127944031	0.0941932548948307	0.172701040357986	1905.92328121102	0.0414688744426594	0.154570498062644	0.268284536586361	0.78848030808525	0.896155110862635
YCL032W	554.719484075676	0.0282636685470401	0.16299556870404	0.173401453620865	0.862335882589621	0.960705824343619	541.079061219497	0.148658675397599	0.191642661881453	0.77570763178794	0.437921632699513	0.587081152709341	584.152836524757	0.0306877266814242	0.161668598687521	0.189818721325955	0.849451185109884	0.900756084437666	560.179570070268	0.144654627351411	0.167517232075063	0.863520878178027	0.387851145380298	0.622557955892185
YCL033C	760.053599194352	-0.12562705832199	0.156105399380006	-0.804757931634236	0.420959382091475	0.756863135256517	730.248358636117	-0.0423014197425706	0.176339625904209	-0.239886069428034	0.810418580577077	0.877141664767517	702.383963679518	-0.549261760287983	0.164641176309594	-3.33611416414532	0.0008495826758284	0.0031851932567003	833.243763415576	0.227839667412768	0.161164481738469	1.41370893235953	0.157447381599851	0.376312943460558
YCL034W	2404.56109311695	-0.180408629934775	0.138956964100241	-1.29830578195874	0.194182280343111	0.544487114082082	2874.59899573356	0.494821746634566	0.165558054275622	2.98881107777931	0.0028006524324181	0.0114695878120152	3141.67214729784	0.419889112047018	0.13232386915665	3.17319252167527	0.0015077250970606	0.0052692660608613	2456.18681314678	-0.0202895073481332	0.148387374119555	-0.136733380912759	0.8912415431731	0.950366783967669
YCL035C	633.923657863108	-0.3211681868589	0.16412113748039	-1.95689715407483	0.0503595612350762	0.251359550500076	644.694497998199	-0.0594976835685307	0.20787407012983	-0.286219842288991	0.774709747229705	0.855107836866642	531.286829787938	-1.19887731865196	0.17896839878284	-6.69882128244708	2.1010735962474e-11	2.80186646654856e-10	566.709927221293	-0.594798035836849	0.17496002171058	-3.39962255389272	0.0006747893211098	0.0069808315218474
YCL036W	1265.75868305726	0.221600413532088	0.191602764879412	1.15656166899029	0.247451490394164	0.608354300348942	809.440504333832	-1.05389217428362	0.177829259629153	-5.92642727344995	3.0959640320602105e-09	4.56272905442416e-08	768.257522161347	-2.00600435365521	0.18995166889802	-10.5606039962312	4.53732826226926e-26	1.58831148572154e-24	1347.53922409437	0.464684402488617	0.567254957827685	0.819180856996183	0.412683235063875	0.647199601762288
YCL037C	810.766506199186	-0.257421005651131	0.157794976805487	-1.63136375353984	0.102813588337433	0.390518319579087	566.53789886005	-1.42296784946785	0.190953952265376	-7.4518900111075	9.20124232653897e-14	2.39050457756287e-12	708.542198757981	-0.925208461321694	0.163312316744845	-5.66527056723599	1.46792719907847e-08	1.36162944346892e-07	741.203256782553	-0.450918328504464	0.21084167946968	-2.13865839827607	0.0324633441896336	0.139104439144181
YCL038C	885.832553531135	-0.157269757951502	0.148906499430759	-1.05616449619536	0.290893068235581	0.653840009974271	949.345817432062	0.233539178584007	0.154803305364213	1.50861881168847	0.131396223996655	0.250614851331736	923.373213604277	-0.184768042696687	0.142652545134997	-1.29523130850441	0.195240447419419	0.30338811141821	894.194893812241	-0.0313302443716169	0.157363589026195	-0.19909462262202	0.842188727554994	0.924582806887297
YCL039W	1175.34458196339	-0.16123711171786	0.169947782194975	-0.948745018236709	0.342750311696724	0.702986256731575	1054.17428348905	-0.288144861770908	0.155494698442184	-1.85308479747331	0.0638702054689063	0.145517802615987	1073.87890742062	-0.630441033098454	0.140138964618639	-4.49868482198422	6.83751382426983e-06	4.14303165965399e-05	1116.04629485688	-0.220151948444534	0.150315404692162	-1.46460004478845	0.143030069783421	0.354811452324961
YCL040W	8278.32064003994	-0.436787421910107	0.116509844187114	-3.74893147405322	0.0001775895972042	0.0026977811193046	7190.62938145077	-0.698615504907731	0.126713601433923	-5.51334266410253	3.52081787122653e-08	4.40806397477562e-07	8164.08486440758	-0.665735946693376	0.115248309413122	-5.77653546575648	7.62544349806169e-09	7.40806660196309e-08	8314.65900858426	-0.31592112730268	0.128642124836159	-2.45581396999656	0.0140565902576541	0.0785800713784079
YCL041C	48.551048881293	-0.360019285648634	0.412673655686778	-0.87240675697964	0.382986515635809	0.731870466914464	45.4801980244164	-0.351151471956968	0.452272438198765	-0.776415811132501	0.437503512013058	0.586640266108085	47.886422738368	-0.576815712731225	0.460513524158145	-1.25254891001451	0.210369917925352	0.321392941498386	38.6548930401844	-1.07979439689374	0.496002773062609	-2.1769926612032	0.0294811150060199	0.130689265609142
YCL042W	720.765123088497	-0.472638354727255	0.155263714173018	-3.04410053079479	0.0023337713942118	0.024322189926131	672.947407929572	-0.476364756943589	0.167918607325272	-2.83687891730087	0.0045556885177774	0.0172392289161493	738.891481321572	-0.564207831811386	0.162030346898808	-3.48211210189996	0.0004974753847617	0.0019779252797844	744.638602829774	-0.258824266151614	0.160331900863572	-1.6143029849802	0.106461722972798	0.296002950712661
YCL043C	1635.34410106553	-0.255885401118064	0.153956204360241	-1.66206618422029	0.0964995049086208	0.374886315559414	1370.44567420263	-0.626140161000713	0.150373313897985	-4.16390478316846	3.12850623820981e-05	0.0002249854650301	1512.24141786371	-0.698422888854643	0.137688554803301	-5.07248325652335	3.92657693770441e-07	2.96495686468395e-06	1414.09580277503	-0.641084166363406	0.149368129949339	-4.29197424230216	1.77091495643287e-05	0.0003000539379678
YCL044C	235.648816479153	-0.0860080799159335	0.220662743824252	-0.38977164167067	0.696705415238642	0.901593824438203	179.317200510088	-0.780876113702569	0.255666261048393	-3.05427908438322	0.0022560210155945	0.0095239731120765	209.070477932356	-0.641530678454766	0.259480374415016	-2.47236685973289	0.0134221699164591	0.0348878920225639	206.519309104373	-0.396971341581225	0.224083891004805	-1.77153002744277	0.076472603921506	0.241659549260707
YCL045C	1088.36736985077	-0.0741563110157335	0.156942571243285	-0.472506028340645	0.63656563986178	0.878368943330052	888.621142982768	-0.506867848240504	0.159704439817329	-3.17378683285363	0.0015046415102557	0.0066824382749396	1057.05717068923	-0.319316241055004	0.143499549584759	-2.22520727053848	0.0260673270002388	0.0611879202655023	940.285433886501	-0.433259858975394	0.161056035207456	-2.69011874294132	0.0071426598825139	0.048205323160086
YCL047C	483.321687147243	0.533167718346121	0.17651690657544	3.02049094724111	0.0025236525214598	0.0258889817201469	533.153188822357	0.917928560761835	0.192479836996438	4.76895957044489	1.85179815874649e-06	1.69998174545261e-05	642.694675831032	1.06515265871356	0.179344595834287	5.93913997663891	2.86521152689779e-09	2.99105793269832e-08	427.099507605751	0.29870572738129	0.201954929094869	1.47907123990508	0.139121275829188	0.348894778972487
YCL048W	237.865887028918	-0.739881107812558	0.231525025408205	-3.19568524615456	0.0013949920061422	0.0157441942160127	225.163179407691	-0.690507156015021	0.249125082817605	-2.77172875651614	0.0055759478108332	0.0204981571368046	190.584647690466	-2.20330732919045	0.27791421117331	-7.92801246071021	2.22680971901292e-15	4.46818735207545e-14	242.945311575046	-0.539648390158619	0.233423311602832	-2.31188730231377	0.0207838946479118	0.103135791430368
YCL048W-A	4517.60825896186	-0.304923755643362	0.123716768977937	-2.46469220108504	0.0137130994899446	0.0999029384319405	3898.2521244208	-0.575013672167178	0.159745011650754	-3.59957200681993	0.0003187413637257	0.0017372197212018	3382.33773024426	-1.79676680047346	0.116923580860715	-15.3670182459931	2.72421248360984e-53	2.06431207140365e-51	4223.7398579507	-0.420094736550888	0.153142215008063	-2.74316743119308	0.0060849650594454	0.0427572016468489
YCL049C	749.345045403093	-0.214554704559235	0.161359398506297	-1.32966970963803	0.18362711908494	0.528514367840733	693.792996424273	-0.241684405828011	0.173478859656954	-1.39316344542459	0.163570370965267	0.293115607512186	640.9455227442	-0.959905186259077	0.165189402066726	-5.8109368654978	6.21241907474896e-09	6.17502951550279e-08	706.986331059585	-0.294531896115384	0.169829621098671	-1.73427870950887	0.0828686432057532	0.253501801031837
YCL050C	506.967372862532	-0.508981121891538	0.181163803289428	-2.80950781916621	0.0049617313863428	0.0453018282437581	425.950463920467	-0.912203679112979	0.189906043548303	-4.80344733674026	1.55956922000909e-06	1.45611484135224e-05	478.499445973605	-0.91753961537739	0.182025391560911	-5.04072320630255	4.63775849711803e-07	3.46139078562424e-06	507.575454893909	-0.394555972630711	0.171242513439008	-2.30407721019138	0.0212183097940029	0.10498213792593
YCL051W	682.813526777266	-0.229796333097428	0.162595830401579	-1.41329782276629	0.157568173904998	0.486791111161419	630.009164674049	-0.268896773497798	0.178141457141088	-1.50945646124827	0.131182173657473	0.250530874275464	725.904716138358	-0.195000337574978	0.161662234336204	-1.20622072542584	0.227732394683296	0.341201291964436	650.445634325898	-0.279816384087332	0.164442407588467	-1.70160719604397	0.0888290276524507	0.264935301076738
YCL052C	1048.11588824752	-0.109205554319715	0.139177532122401	-0.784649308364467	0.432659211477294	0.76311069757066	1083.02884483454	0.177667629509888	0.148596184209638	1.19564059100762	0.231836844138856	0.377942355288863	1222.93861159587	0.185623558674956	0.135544158132613	1.36946926545773	0.170852635653537	0.274703401458919	1063.06628461416	0.0266840975638642	0.148370633619629	0.179847567627655	0.857272238849863	0.931279231782388
YCL054W	2853.1062450863	0.116539679358439	0.139888257161622	0.833091223831554	0.404793282784974	0.746205454152117	2194.34093238788	-0.484401405162646	0.143381490034836	-3.37840961929575	0.0007290639355183	0.0035906862784537	2488.4812173456	-0.45735564623865	0.122960771422236	-3.71952486104803	0.0001995979013632	0.0008757561871123	2912.31097403387	0.257596969487451	0.198287592130275	1.29910786005314	0.19390691604539	0.430397044504121
YCL054W-A	226.258908011317	-0.835892483617735	0.250652933278697	-3.33486016973246	0.0008534230171793	0.0104345849135361	230.207603562815	-0.518097163407589	0.269908328867544	-1.91953010706032	0.0549172798324312	0.13012663314296	511.371772367485	1.23258738667492	0.221487378971892	5.56504570326484	2.62083711440941e-08	2.33835270724029e-07	238.214182670829	-0.518951094789565	0.239809293778036	-2.16401577525973	0.030463138718572	0.133755888913389
YCL055W	604.645456220882	0.126955281841517	0.156782387690284	0.809754741663399	0.41808114897948	0.753912637368239	697.921595465971	0.663299397936534	0.18315464072465	3.6215265707284	0.0002928697184534	0.0016136065879249	764.801700827612	0.599572067843228	0.15055103464645	3.98251708632389	6.81892207997133e-05	0.0003352723444053	644.088531436552	0.379865412680756	0.161702892911919	2.34915656634339	0.0188159930417682	0.0966346569470324
YCL056C	276.944237229141	-0.0694163676689346	0.201879125134394	-0.343851141730098	0.730958237048801	0.914161052060701	253.76628262688	-0.126248440965627	0.224849346658066	-0.561480132551225	0.574470270414345	0.704344914649037	278.352718720151	-0.204436728251545	0.212714345240555	-0.96108576043779	0.336509048793229	0.461025101049843	257.536118616327	-0.189468993015425	0.207068696736856	-0.91500548369319	0.360188751330087	0.600029626094979
YCL057C-A	175.055521948017	-0.155613833233277	0.237969816559134	-0.653922566665541	0.513161694254962	0.811412814299387	143.615702339303	-0.585517873523603	0.275119710489689	-2.1282294623	0.0333180631960262	0.089205551685328	148.753070535224	-0.901557377551456	0.289115409200378	-3.11833042744052	0.001818787691285	0.0061929358882517	157.331767395352	-0.392945807997763	0.249553329355597	-1.57459653618903	0.115349602895532	0.311128711140512
YCL057W	1510.68799681662	0.0206334019768477	0.133017138728343	0.155118371768519	0.876727998912787	0.964235740439589	1383.97162269738	-0.0367659359486443	0.156365379409268	-0.235128364651703	0.814109103938781	0.880266349759764	1452.01798047129	-0.250416768687412	0.142380878577316	-1.75878089241759	0.0786147314461484	0.149016328794774	1436.92095829837	-0.0307701064549174	0.146652843061367	-0.209815955917346	0.833811319226937	0.921158814892718
YCL058C	97.4323458056248	-0.871225941591185	0.304658009007129	-2.85968501018727	0.0042406198145357	0.0398719380177432	81.3884460307195	-1.38940438895961	0.348358418285351	-3.98843350994179	6.65110387297454e-05	0.0004380531638984	91.001586311498	-1.42302156088549	0.342913371785483	-4.14979898122985	3.32767379919145e-05	0.0001755409249843	95.9446327950888	-0.802870238752904	0.302961759885462	-2.65007121379423	0.0080474806134689	0.052789132954604
YCL058W-A	327.785376349664	0.0342894374051621	0.200121314605648	0.171343254828861	0.863953870892666	0.961344460334146	251.0247431768	-0.603792811415993	0.227920189704027	-2.6491414042787	0.008069655974542	0.0278400411905268	310.016522797363	-0.28535601757176	0.210066413417465	-1.35840857626617	0.174334074433681	0.278631705565096	327.396142015182	0.114495828909028	0.232813757214265	0.491791508710777	0.622866739887614	0.795199918324588
YCL059C	1484.67225763796	0.115462421334141	0.132201204150898	0.873384036671469	0.382453789040463	0.731182107592813	1290.12487929494	-0.0936860138384827	0.14904650973499	-0.628568988331626	0.529631268290569	0.666500243834681	1543.43804487358	0.0823971013577648	0.126462493098584	0.651553668909024	0.51468914436948	0.634957437058766	1554.6105831454	0.323026857824055	0.176444686450366	1.83075423988426	0.0671372332550921	0.223433666092372
YCL061C	1172.15793177321	-0.179654102716442	0.136617810374016	-1.31501231226445	0.188505764594744	0.535713003976685	1108.89381416781	-0.142032351620927	0.148113683858777	-0.958941455783059	0.337588238942429	0.489838299021764	1656.66417355708	0.61385796514778	0.123672729565358	4.96356769439111	6.9209902941414e-07	5.01440927835374e-06	1110.9051297006	-0.246852889931413	0.14642963007059	-1.68581242616273	0.0918319336154447	0.270343049123629
YCL063W	364.755354595971	-0.0467276648622925	0.193351919061744	-0.24167158561985	0.809034648391902	0.939129678099597	468.28574167421	0.767050007539037	0.188426490250491	4.07081831497966	4.68482777865925e-05	0.0003217698326972	518.342064239878	0.729567830076378	0.175336362232931	4.16096137039253	3.16910693231565e-05	0.000167863632821	339.202958242292	-0.167904136478341	0.199537468252841	-0.841466707724204	0.400086528332851	0.634374146455476
YCL064C	104.306764161504	-0.34007225434365	0.289714760377557	-1.17381749518205	0.240468134835668	0.600361481075675	163.444514744236	1.00142548893955	0.283745645937485	3.52930698066178	0.0004166495167732	0.0021944208924285	206.283347394463	1.2425076395741	0.244252869077723	5.08697254720362	3.63824473984553e-07	2.77324667092841e-06	85.823811114011	-0.937243358407621	0.316994062094739	-2.95665903712578	0.0031099180513794	0.0251804864865515
YCL065W	46.2745422841976	0.637486193113444	0.422456438757484	1.50899864371436	0.131299129384661	0.440196319265155	49.3269371337474	0.938314146274467	0.428965292511477	2.18738942906287	0.028714107209768	0.0794351122431839	51.0788518698585	0.753283132931003	0.446393117309308	1.68748823340179	0.0915095105800944	0.168630855305021	44.1837822546022	0.590870748645503	0.450025166859663	1.31297267832526	0.189192154789896	0.423503487529331
YCL066W	16.2573934150081	0.553759237093667	0.690095907745193	0.802438082705069	0.422299591338382	0.757406493827356	20.2661319554944	1.19329404371145	0.66668159615865	1.78990098209863	0.0734698309476126	0.161889774997874	18.6886951821486	0.766598545297781	0.746135019928022	1.02742603526602	0.304219897257158	0.427088133878238	18.8899413554358	0.967740302625393	0.63481153180421	1.52445293467647	0.127395605420479	0.330767792618646
YCL067C	1307.59839111524	-0.030855277272233	0.137013864848951	-0.225198211190151	0.821825080976233	0.941851850295923	1501.07940054194	0.516944061584733	0.158264770570464	3.26632427242913	0.0010895340662628	0.0050539925317895	1589.53990063817	0.363506586800609	0.12798290428934	2.84027455712994	0.0045074720520228	0.0137140422707036	1397.75022110793	0.243290127097222	0.144891795728051	1.67911596287933	0.0931294457701832	0.272865820468575
YCL068C	69.6600038921688	0.124938628086769	0.354760802623964	0.352177092741556	0.724705455198047	0.913762601024901	59.7560118826607	-0.121708265926115	0.401300869595563	-0.30328433140146	0.761673185950459	0.847263132721673	74.8736271889684	0.190096153140281	0.386870256123013	0.491369264324719	0.623165298796725	0.724514023384423	60.8134516109412	-0.172906179719922	0.369201611389471	-0.468324553268332	0.639552512439962	0.806355435438936
YCL069W	23.4193587257534	1.45263094616994	0.619986703168892	2.34300338821012	0.0191292093773866	0.129214327582368	20.7685623051735	1.34982768308688	0.718939370525752	1.87752644857907	0.060445975858267	0.139905337802728	24.2864916463532	1.43771458268629	0.755218621770905	1.90370647815199	0.0569484222733133	0.115238701810371	19.6602031950899	1.16084904254246	0.639878027529827	1.81417237754479	0.0696511913814107	0.228683251536575
YCL073C	283.482054093899	1.64573956076595	0.20720234629826	7.94266855645049	1.9787718448927603e-15	1.38711906326983e-13	129.077998403479	0.0136738971870269	0.324557324211063	0.0421309154562003	0.966394335073478	0.979961426170622	110.36872893821	-0.921295185242812	0.320636184392876	-2.87333504478692	0.0040616312102172	0.0125232008736281	137.765891677597	0.0938257203418661	0.264498362618546	0.354730817283657	0.722791261557188	0.85763172607767
YCL076W	3.05302839640239	4.90578961749046	2.0921657917056	2.34483788853612	0.0190353540318679	0.129207162910485	2.90502393144767	4.93855383712178	2.14256821318699	2.3049692451919	0.0211682959170063	0.0621434609479599	3.33229977781926	4.97029438360955	2.18701802996491	2.2726353031892	0.0230481663595096	0.0551665698705319	3.32991131400716	5.07719136789488	1.97886935367163	2.5657031670507	0.01029669011928	0.0627839686134089
YCR002C	870.849656766855	0.0633903317883432	0.146399167613761	0.432996531480175	0.665017289659024	0.89078430582989	913.216793546516	0.372920367651173	0.155358297914627	2.40038911765177	0.0163776517709684	0.0500001417048655	1095.37984712457	0.532008753822081	0.135734716973085	3.91947444018742	8.87422714796497e-05	0.0004259232269749	811.881395645621	-0.043475460301602	0.167488032526672	-0.259573532781685	0.795192754452331	0.900241132275658
YCR003W	692.986415735857	0.16466376278332	0.156235441173567	1.05394628482784	0.291907510443779	0.654457883223099	814.309314913369	0.737558098583667	0.198427894471499	3.71700813813556	0.0002015959520603	0.0011664526345887	893.25837220894	0.677932269195474	0.145539078619084	4.65807723690358	3.191764692474e-06	2.04265864330504e-05	742.337273467802	0.430836910494813	0.164802932454102	2.61425512325032	0.0089422236125381	0.0570984325990822
YCR004C	1830.57850461482	0.0369520469564117	0.130245478042452	0.283710786061745	0.776632028165939	0.930235773920622	1685.79438755457	-0.0042310323463061	0.153361957909723	-0.0275885389308657	0.977990322795724	0.985940244131333	1983.00934304311	0.119301649004331	0.130889429258224	0.911468937411039	0.362048345143296	0.487958441319934	1742.85009547609	-0.0109097171586083	0.144093225206673	-0.0757129083824762	0.939647506069139	0.975280225663504
YCR005C	4210.28675404767	1.31237270846562	0.631137149278909	2.07937800835371	0.0375826201990493	0.207625876388618	5057.23949790076	1.79832086099618	0.167946308444911	10.7077129449741	9.36467134109207e-27	6.28101884948961e-25	9456.13239628544	2.68667316949047	0.118045127586554	22.7597125304519	1.1499733634207599e-114	2.17852306876267e-112	2839.58009010114	0.513008393826888	0.183336132954868	2.79818487255414	0.0051390688967431	0.0374003435722655
YCR006C	301.05755549856	0.0764496304877038	0.206185019822461	0.370781691868459	0.710800138694217	0.908332605837921	312.156345428299	0.35613842375793	0.216241116665957	1.64695053951318	0.0995682125471621	0.203438564212775	357.338702750126	0.397587942785775	0.203747003315034	1.95138056666788	0.0510117914587532	0.105343683483754	316.685852047035	0.303811506017246	0.214658714097207	1.41532342302054	0.156973690437406	0.375894325576243
YCR007C	281.564964583431	0.297187721508705	0.199007840288513	1.49334680019569	0.135346430948871	0.448006627941462	293.842277433655	0.574688563846728	0.208564237996128	2.75545112320453	0.0058611260826865	0.0213909948592441	289.970808451394	0.240389398859181	0.20922784977351	1.14893595245281	0.250582391398681	0.368998898719456	266.576097426178	0.2390543640074	0.207229396385506	1.15357361540874	0.248675020661609	0.48929594633199
YCR008W	1628.87213692149	-0.0439295256992773	0.129330906446359	-0.339667654904263	0.734106822622582	0.91452073643769	1307.91860286522	-0.529440941367728	0.145970271304023	-3.627046361139	0.0002866818354274	0.0015861613672263	1584.39483460773	-0.283572922314175	0.127766912767141	-2.21945506996005	0.0264557806792205	0.0618069217826838	1465.32549960661	-0.269993750734365	0.14494161699925	-1.86277589780002	0.0624938023979748	0.213390999863787
YCR009C	1604.28358252542	-0.0369941575493601	0.133634291254702	-0.276831322275288	0.781909629012268	0.930409913191274	1672.80965294487	0.267023575498565	0.141057673704751	1.89300991917302	0.0583565503738209	0.136400377413092	2057.74520982954	0.493310172893336	0.120255838429895	4.10217232971118	4.0928924543874e-05	0.0002107299784069	1648.57561465046	0.13119691860312	0.1388395682446	0.944953375049283	0.344682680034421	0.586099728069297
YCR010C	28.80113596455	-0.313369767788826	0.551049087252171	-0.568678498954526	0.569574341759143	0.844007748577104	31.7445527114436	0.18370051469219	0.550470767429084	0.333715295273796	0.738594406662628	0.829877099998881	32.806357925999	-0.0629078354541254	0.566435792715319	-0.111059075473611	0.911569500963184	0.942896925598823	34.6165688880556	0.324420566343267	0.493946827342551	0.656792489362993	0.511314354190389	0.716021453207867
YCR011C	7800.30618551837	0.038073051611923	0.121754253293349	0.31270407876587	0.754505496467012	0.921537566610188	7280.94234471911	0.0355930924644712	0.131713722219949	0.270230708422577	0.786982769301789	0.863677679559364	8805.28328469479	0.232508641132977	0.115757273785376	2.00858774165732	0.0445808723990872	0.0941769101746543	8016.73949149596	0.20304810470326	0.130522314892816	1.55565816366345	0.119789399900054	0.317012835847776
YCR012W	65998.470670257	0.225924423072248	0.121705899276943	1.85631447953196	0.0634087464220614	0.291870120161417	46472.1852495706	-0.65546133557335	0.123179514833791	-5.32118783271536	1.03091891499683e-07	1.19721378591417e-06	57367.9427454916	-0.3347316239486	0.0991598817774538	-3.37567590792256	0.0007363460292092	0.0028080549284409	66794.8725093874	0.341728130652772	0.12367336499919	2.76315058343411	0.0057246349173908	0.0407198211604026
YCR013C	4.67054024248387	1.19266918611462	1.345582731924	0.886358867291101	0.375424176761885	0.724711914337007	3.28579883702939	0.559655789035396	1.60058845051518	0.349656271014115	0.726596675129198	0.820387691171207	7.14100090845969	1.92953081785696	1.28515917919168	1.50139441798218	0.133253576813855	0.226990897634969	4.52063795307689	1.18648886812864	1.32564253995996	0.895029264951383	0.370771444192741	0.60819388614253
YCR014C	1585.69576287268	-0.221792806311837	0.144490288146691	-1.53500148111453	0.12478346422337	0.429257838487044	1618.49906819918	0.0421106959045375	0.167710571382295	0.25109148193495	0.801743381425223	0.871147594153542	1714.17693969522	-0.13807284487277	0.137815385963026	-1.00186814344382	0.316407280285343	0.440739466331724	1666.12032078705	0.022760402894549	0.150876196931236	0.150854829041869	0.880090233801683	0.944207317175699
YCR015C	749.383709202693	0.205001151469602	0.155452414512736	1.31873893443326	0.187256405610608	0.533387310849896	746.831372179945	0.373934767838232	0.169969930311194	2.20000541950922	0.0278065105195231	0.0773475216440226	954.912978096639	0.684637475786427	0.146749467990813	4.66534894579166	3.08093754777651e-06	1.98185529554459e-05	784.337321595526	0.407465457181955	0.160299222148844	2.54190539242672	0.0110250011117822	0.0662653967869914
YCR016W	821.718384826229	-0.109515819799999	0.167417995390805	-0.654146046512837	0.513017717847317	0.811388513887872	698.980722925201	-0.409095904906487	0.177787637470858	-2.30103684781538	0.0213895483858956	0.0626251677240499	803.618740745171	-0.336336621263888	0.163173396010721	-2.06122216909544	0.0392818494781158	0.0845895269656222	836.27796079214	0.0320031392543164	0.190837478962185	0.167698396710941	0.866820557567369	0.936338143323028
YCR017C	2017.29281085982	0.108018423444947	0.129695654598493	0.832860775323174	0.404923253815725	0.746205454152117	1898.49872632538	0.127790755178754	0.146094342749673	0.87471391960549	0.381729584389385	0.536707712982123	2138.89088005005	0.129607316251057	0.124794573481482	1.03856532087342	0.299006941271618	0.422162145710322	1986.45314564247	0.154139519930619	0.137027202327778	1.1248826314202	0.26063877287918	0.502100413254819
YCR018C	35.5080575077492	1.13007928776981	0.526326719272376	2.14710605863236	0.0317848390824817	0.186366681943659	268.664968400803	4.62029642290555	0.306490765997993	15.0748307468937	2.37122763758478e-51	6.234431704737889e-49	45.2773502509877	1.51131646567507	0.544832673993142	2.77390938138578	0.0055387103997524	0.0164324429685883	19.4271531499331	-0.339747582900987	0.634414422194285	-0.535529412660391	0.592283824578635	0.773667684008113
YCR018C-A	57.4118082872106	0.642322533398612	0.394968441782736	1.62626292495526	0.103893735168355	0.392494356393503	52.803310897784	0.606468000675087	0.429652273101672	1.41153215901077	0.158087760085212	0.286493202933582	67.4222159236417	0.896218551621717	0.396051843309269	2.26288190993692	0.0236429698293694	0.0564434279729312	47.5010503404947	0.251701262407699	0.407686841466842	0.617388732739294	0.536978351991731	0.734084293934855
YCR019W	494.293209314324	0.256166524078844	0.165371791520814	1.54903397806271	0.121373552297296	0.424235867835811	414.092647410835	-0.0479639368764374	0.188276546825584	-0.25475258435067	0.798914199335327	0.86948207698964	489.326706143093	0.0910116679604308	0.169650986557415	0.536464124419518	0.59163782389876	0.699792085105396	453.962632657997	0.112932535495442	0.175787898353037	0.642436348312429	0.520589905393714	0.722114981604304
YCR020C	282.650652307191	-0.0747846646872437	0.200326363800086	-0.373314142325643	0.708914651992153	0.907273070842821	288.716251241524	0.178864810421818	0.217295023097261	0.823142692696455	0.410426853205795	0.561794191195687	283.646469586582	-0.217381216022574	0.212346528055538	-1.02370977295056	0.305972377950911	0.428894034033039	271.80116903928	-0.0884715927076294	0.239302529907451	-0.369706048414303	0.711601524645289	0.851361142269752
YCR020C-A	488.511932712526	0.0541602881312909	0.177233414384689	0.305587342653879	0.759918858851111	0.923051228435052	555.602787097935	0.567303156776893	0.194501831547977	2.91669827611346	0.0035375779879114	0.0140328908355715	607.947791646329	0.498108111665267	0.16289634366407	3.05782254199935	0.0022295156289735	0.0074136861983575	514.382047464994	0.284475492848581	0.174530968170925	1.6299427879755	0.103113589286024	0.291570520823551
YCR020W-B	660.868607159812	-0.0361825236865456	0.152882112349056	-0.236669438501312	0.812913245978239	0.940700289738149	705.91590580581	0.33062916003934	0.19331437871936	1.71031850930926	0.0872069908961988	0.183759593681047	931.300953093933	0.718963136350795	0.144556718822658	4.97357121970109	6.5730609597403e-07	4.78926308163883e-06	698.170870781928	0.207122839025533	0.158938666359509	1.30316205470753	0.192519441673809	0.428521956678454
YCR021C	677.103436153229	-1.12127036273105	0.227102934514588	-4.93727817796658	7.92204330567909e-07	1.97550083855847e-05	547.786619575742	-1.91370125644787	0.257673199033273	-7.4268541067818	1.11210905979077e-13	2.85542689453311e-12	597.435875186093	-2.16046432342765	0.430906209373235	-5.01376929928697	5.33739768970833e-07	3.94697801600589e-06	518.050030066133	-2.71052166411015	0.259746130096603	-10.4352725605655	1.7112195346590402e-25	1.7435119032969602e-23
YCR023C	918.059137288442	0.0320786965997899	0.146896140397383	0.21837671509279	0.827135606406107	0.944705922326443	873.182927160089	0.0817756763589989	0.156489644183002	0.522562862136544	0.601278490262143	0.725840866206256	1105.25506224071	0.394297954626805	0.135857823987896	2.90228374820676	0.0037045282872344	0.0115503338681049	889.049767840969	0.0330318086658316	0.157739638478315	0.209407153360331	0.834130408983766	0.921350199956365
YCR024C	444.540665446146	0.0713179805821656	0.170353776387121	0.418646314127483	0.67547463640612	0.895015827558748	444.994125576119	0.259515446290691	0.185520002359279	1.39885426363952	0.161856690111273	0.291235703285353	454.467293866836	-0.0087437253986069	0.176505681620774	-0.0495379260220812	0.960490613692546	0.974912424645084	426.580728832764	0.0475347432110484	0.181201465541481	0.262330898202182	0.793066342587349	0.898784609455327
YCR024C-A	849.349599454303	-0.499969070128477	0.164616353318876	-3.0371774131091	0.0023880485760648	0.0247392421451452	762.346234354268	-0.644636229082835	0.183802534250171	-3.5072216588996	0.0004528117920256	0.0023696910103379	991.805134974838	-0.158810893232708	0.153302024421729	-1.03593474275215	0.300232587814649	0.423620162558942	838.314990598778	-0.43574233541768	0.169375537030308	-2.57264031782647	0.0100926034864106	0.0619157438477245
YCR024C-B	1905.99506568868	-0.694585328812308	0.151164542558593	-4.59489584697469	4.32965472565138e-06	9.41923850487398e-05	1776.43852612161	-0.705981151263868	0.164969924497641	-4.27945368474702	1.87352618417772e-05	0.0001417110196616	2383.54896616384	-0.1139516776758	0.141285021361655	-0.806537569075438	0.419932954812748	0.546171577200421	1903.61468286564	-0.581711989192529	0.160462403897692	-3.62522294981582	0.0002887122671459	0.0034089633487116
YCR025C	43.0167328177875	0.415236030762431	0.432663502713384	0.959720494468196	0.337195905777225	0.697726785683343	36.1052930766289	0.130982826737546	0.48700231579588	0.268957297509947	0.787962543817037	0.863932910843934	38.4132145235779	-0.0304716521933076	0.502904256868596	-0.0605913586475558	0.951684655680797	0.968525970491391	39.1550789074944	0.252058387810852	0.442323636277058	0.569850596120915	0.568779035382932	0.756632593157696
YCR026C	2730.36451487785	0.0787038708054402	0.123936558092703	0.635033536646794	0.525406542626497	0.819891257026922	2555.09797497198	0.0825633251939552	0.133330375374471	0.619238676573649	0.535759136125613	0.671665993086716	2909.54277894396	0.114831233643952	0.117387766292568	0.978221472906771	0.327964798451941	0.452726375231237	2854.28251990891	0.285526141744666	0.137789517451619	2.07219059203775	0.0382476704353528	0.155261467192988
YCR027C	517.380812431988	0.0611426551147908	0.179675163253886	0.340295531154712	0.733633982187678	0.91452073643769	467.498350363491	-0.0350457488471433	0.189433662803102	-0.185002751509746	0.853226877435598	0.906898490521375	646.372767484951	0.512129525314743	0.168449900829875	3.04024830404599	0.0023638317672746	0.0077919347047166	502.327946081151	0.0671537605276931	0.183264861414987	0.366430094723012	0.714044166640069	0.852668620163575
YCR028C	1728.47464990522	0.180528924413438	0.14718785967089	1.22652048081342	0.220002872904787	0.575615178636414	1755.61266760406	0.399902264222855	0.164789526397714	2.42674563708438	0.0152349330998989	0.0471909591261242	1869.9717524849	0.255136105520082	0.141109437286668	1.80807258838234	0.0705952038215656	0.136917707863506	1788.39654568437	0.355557867293847	0.15324223029072	2.32023422407327	0.0203282101474415	0.101592803402997
YCR028C-A	435.948483341647	-0.296735789846263	0.210537315520382	-1.40942136130512	0.15871061131896	0.488230296285593	347.352588895627	-0.870845871556704	0.228346302678944	-3.81370690630852	0.0001368978113122	0.0008278098562605	442.229437088945	-0.411881379087099	0.211104819443762	-1.95107520601548	0.0510481001474612	0.105351109596218	398.37946903125	-0.48831055791096	0.211940022204648	-2.30400352340933	0.0212224458020283	0.10498213792593
YCR030C	1169.58204307294	-0.255591863042323	0.167586258274985	-1.52513616374758	0.127225138773715	0.432702641791574	915.57820965296	-0.890036405893452	0.162968201239948	-5.4614114847043	4.72363752936629e-08	5.77109098151016e-07	1004.41500300347	-0.996117543738051	0.14903549126062	-6.68376059495876	2.32887153264646e-11	3.09283743129399e-10	1016.70359353551	-0.620666105867796	0.152707569687048	-4.0644095583458	4.81542062318564e-05	0.0006992876339462
YCR031C	1646.45756858246	-0.205481474112821	0.152120049865134	-1.3507849510633	0.176764330133721	0.51797107936507	1291.18309681043	-0.81963714381302	0.16441621813439	-4.9851356095727	6.19183693079515e-07	6.23261012957374e-06	1480.26435116287	-0.743924372910177	0.163481595193726	-4.55050840450037	5.35164493763235e-06	3.28598141499428e-05	1513.78137154334	-0.372909070880518	0.160308687994575	-2.32619376744658	0.0200082160143525	0.100630494078555
YCR032W	4266.45202919062	-0.0612223942420636	0.119373095701257	-0.512865934173966	0.608045104240983	0.865687475440135	3659.75400797612	-0.325498165586841	0.132085385365969	-2.46430113888061	0.0137280718134842	0.0431478166526585	3878.28599834251	-0.530414192319418	0.115019961437496	-4.61149687141614	3.99779675630596e-06	2.51462977611003e-05	4216.5554434978	-0.0016093286614487	0.131971706474485	-0.0121944976271101	0.990270439757474	0.996696285202587
YCR033W	2262.75518239786	-0.250635509981145	0.131761030015856	-1.90219756138052	0.0571453315313956	0.27125858705688	1888.02357875174	-0.636422630283566	0.145273837610002	-4.38084820194597	1.18218210883959e-05	9.41876727442745e-05	2373.94598483618	-0.257794891099374	0.125408138472993	-2.055647219059	0.0398165328689008	0.0856288107541201	2057.82115873289	-0.457567885672269	0.141165642241902	-3.2413544712826	0.0011896315740018	0.0112836376170718
YCR034W	575.983230831485	-0.183438016706069	0.165109908518359	-1.1110055014395	0.26656598128212	0.630582968094823	446.799828076124	-0.83477974904435	0.190275227773684	-4.38722243989243	1.14807360761947e-05	9.16924401322327e-05	623.220292675723	-0.0965295838183784	0.167151640388594	-0.577497077467898	0.56360371232017	0.676135502152023	507.231716896398	-0.499029128743006	0.198704225406564	-2.51141679409158	0.0120247629474864	0.0702037223098628
YCR035C	1663.97192464418	0.0751874838765361	0.130548359572168	0.575935876352179	0.564658524901572	0.841622828173171	1470.33819086817	-0.0868137338503018	0.144398758982226	-0.601208309975763	0.547701250309126	0.681696708631299	1600.72676871517	-0.187153995533802	0.125402466166094	-1.49242675407929	0.135587305682606	0.230426869631046	1672.21601286753	0.176208448396974	0.153879333629507	1.14510795076114	0.252164442351792	0.492570111639902
YCR036W	1610.0221136939	-0.0732490912566548	0.137823456244782	-0.531470427838934	0.595092828578833	0.858746719008201	1567.57694859082	0.0463914154912571	0.145623283768759	0.318571414478771	0.750051532801153	0.837935541238076	1543.75680028648	-0.361994294197503	0.127957340773709	-2.82902326672828	0.0046690304430529	0.0141647062102576	1563.7591297942	-0.0633360335826146	0.143666174155439	-0.440855573380051	0.659317558088698	0.81841403310008
YCR037C	2606.0248024861	0.584249713331417	0.142232161134658	4.10771873724311	3.99586286867594e-05	0.000726510052982	2265.48983803539	0.406013189468294	0.134908877609205	3.00953648613405	0.0026164665039465	0.0108299964297483	2220.10397816694	0.0336815131344224	0.130119411022253	0.258850796124971	0.795750363492999	0.86156128614194	2428.97482876749	0.490252071849539	0.13900096593056	3.52696881325594	0.0004203462720649	0.0046340792332189
YCR038C	655.976107969967	-0.152226703032595	0.15396586436533	-0.98870424077503	0.322807867347525	0.682187586901678	635.647478847186	-0.0441750369064079	0.187066803325253	-0.236145783865248	0.813319547981224	0.879702055106235	703.177990675639	-0.0945978146386288	0.151193927355221	-0.625672051076343	0.5315300688876	0.648897872195799	623.176888820604	-0.211127666009933	0.162789009325124	-1.29694054214843	0.194651645542657	0.431690439769956
YCR039C	1307.59839111524	-0.030855277272233	0.137013864848951	-0.225198211190151	0.821825080976233	0.941851850295923	1501.07940054194	0.516944061584733	0.158264770570464	3.26632427242913	0.0010895340662628	0.0050539925317895	1589.53990063817	0.363506586800609	0.12798290428934	2.84027455712994	0.0045074720520228	0.0137140422707036	1397.75022110793	0.243290127097222	0.144891795728051	1.67911596287933	0.0931294457701832	0.272865820468575
YCR040W	16.2573934150081	0.553759237093667	0.690095907745193	0.802438082705069	0.422299591338382	0.757406493827356	20.2661319554944	1.19329404371145	0.66668159615865	1.78990098209863	0.0734698309476126	0.161889774997874	18.6886951821486	0.766598545297781	0.746135019928022	1.02742603526602	0.304219897257158	0.427088133878238	18.8899413554358	0.967740302625393	0.63481153180421	1.52445293467647	0.127395605420479	0.330767792618646
YCR041W	53.8718833868061	0.628795641744025	0.393336146264537	1.59862155491077	0.109904717328891	0.406203199547731	58.4608504345005	0.969643736186252	0.396696119521508	2.44429851584087	0.0145134122235377	0.0452116865143665	58.0120708510222	0.686647056231839	0.41755824735628	1.64443418512091	0.100086548653462	0.180829582013169	50.1643174774508	0.520923902535872	0.431103419740915	1.20835019784565	0.226912587493134	0.468433599736642
YCR042C	3072.38586360679	-0.0202720466033461	0.121086034397636	-0.16741853595415	0.86704074142342	0.962068480745809	2798.77347329999	-0.0950018003100526	0.132070916823657	-0.719324152469543	0.471941217815882	0.61717178863191	3463.19465913632	0.17434094518196	0.112521063956945	1.54940718698385	0.121283867181518	0.210699207678171	3003.07942264615	0.0063339642297524	0.133387966516762	0.047485274685228	0.962126466195651	0.985049090268708
YCR043C	484.205393709319	0.231882438872717	0.166134616688564	1.39575028669314	0.162789705467628	0.49394390842076	566.59417465438	0.784496724491566	0.171283800868409	4.58009876307138	4.6475641253973e-06	3.9880468663494e-05	775.605752966868	1.20923227832913	0.157295842885286	7.68763023960527	1.49885239866405e-14	2.7042320167493497e-13	460.89006015572	0.185624132574826	0.174430783864294	1.06417071839361	0.287251369294606	0.530857107641028
YCR044C	517.861162023678	0.0200216086381209	0.163379811214657	0.122546405760107	0.902466296432087	0.972277982272889	528.619986964467	0.262994594104005	0.177732500401636	1.47972145505012	0.138947597450179	0.261092783887943	569.975986962016	0.146686804986005	0.162793345346489	0.901061432663585	0.367555657366424	0.49362510198022	540.600929108199	0.228176825619394	0.168830307061805	1.35151578878467	0.17653026569786	0.407134606941724
YCR045C	30.560934462501	1.47234453603675	0.554105844099597	2.65715395662225	0.007880344602774	0.0651600184782455	22.5583651761534	0.988973387899772	0.636756559255613	1.55314205016735	0.120389202080302	0.234292614993569	19.9750714436356	0.427119396236394	0.721702488784767	0.591821980488935	0.553969802667874	0.668062066838378	87.5258800194819	3.35448127919454	0.399034785374986	8.40648836176581	4.22469227057215e-17	2.6164099091376704e-15
YCR045W-A	66.9867129551288	0.204773956071979	0.357642734655595	0.572565681417164	0.566938801928319	0.842604364333046	72.8765231154151	0.588726748472648	0.362564447262226	1.62378510336081	0.104421680430205	0.211057435666667	84.1029988967282	0.648966558778809	0.358820729777004	1.80860943898677	0.0705117010423362	0.136796947714966	60.0045443621275	-0.0293160460095148	0.402622441644655	-0.0728127470733199	0.941955127185929	0.97658469365395
YCR046C	380.951146657494	0.376802692638886	0.195210908884366	1.93023379068476	0.0535778764892062	0.263257650132712	346.393361071435	0.305861825211468	0.203121358871156	1.5058082858016	0.132116395669656	0.251710454706275	381.388508582798	0.247200068644287	0.190203130552541	1.2996635119841	0.193716321351763	0.301515139840911	349.433225017057	0.23768264489664	0.201982382694028	1.17674938638927	0.23929554964164	0.481984413634267
YCR047C	708.090943476488	0.0432273365086246	0.150662723746222	0.286914609226348	0.774177704029814	0.929845479439917	669.840727482377	0.0773904141638988	0.174081919503303	0.444563194068125	0.656635450941516	0.768840020037462	741.939810637031	0.0333029941855967	0.166987519448255	0.199434031331404	0.841923241976654	0.896089013485897	762.145923690306	0.326916594921689	0.17366340173749	1.88247259728251	0.0597718770899522	0.207581149691934
YCR047W-A	3.97873324149212	0.519097038177873	1.4236443517876	0.364625503220708	0.715390974838386	0.909467587138621	3.96381238697248	0.679009545617137	1.44854394852531	0.468753154716779	0.639246087823661	0.757347609096057	4.29658385827514	0.595871560218655	1.46799020703433	0.405909765176465	0.684808902700112	0.774649480556975	4.50975185775147	0.873913794649531	1.28551762455276	0.679814712733767	0.496621789566503	0.706885949682651
YCR048W	696.528937552041	0.326777494055373	0.153359188913747	2.13079826758318	0.033105765149284	0.192139495747066	615.78027749787	0.179607446934507	0.175834152790081	1.02145939275478	0.307036838581044	0.457112828990533	673.701273269464	0.101794198742116	0.154459525114664	0.659034777340849	0.509873436612788	0.630499757771379	659.589174792351	0.269203813400405	0.165728038364707	1.62437096375923	0.104296660211424	0.29294886729905
YCR049C	3.13278003025716	1.55748959152938	1.73770639848482	0.896290416429044	0.370097676209648	0.720648842673943	5.60849907370497	2.69917548232334	1.4416450344869	1.87228854381898	0.061166694844291	0.141260020459086	4.37752512628006	2.09455979762982	1.66130691822821	1.26079039017286	0.20738437701327	0.317963049831581	4.7537817287807	2.35742422538058	1.42315615711453	1.6564761453587	0.0976254319915456	0.280700889344831
YCR051W	511.395545340152	0.162613995260964	0.176911874533545	0.919180782464266	0.358001021186504	0.712953238232573	491.412307938495	0.237010242625969	0.177473843193083	1.33546576983805	0.181723951299029	0.316667956492184	513.156913213798	0.030575991054429	0.168441202023379	0.181523229988499	0.855956901129887	0.904696160186676	516.949485115589	0.275921282631617	0.169709450879017	1.62584512060155	0.10398260707541	0.292456869499272
YCR052W	643.742457797128	-0.19934694118198	0.156244817298827	-1.27586274302281	0.202004043318647	0.552621380231293	543.899384649569	-0.531978567756014	0.173996570366106	-3.05740835372029	0.0022325989992498	0.009437217506154	646.741818739112	-0.343826521891527	0.162464411847686	-2.11631900168925	0.0343176857251074	0.0760110776325367	557.687566436002	-0.571616239180194	0.171136922291875	-3.34011054730375	0.0008374504722732	0.0084238449575641
YCR053W	1612.83858727603	0.0789673930523248	0.149493929936304	0.528231434453365	0.597338714193142	0.859824309341668	1194.25579084651	-0.6686644877176	0.180591543328844	-3.70263454972535	0.0002133721335224	0.0012248864922648	1434.0652126512	-0.436461268489442	0.145512893952402	-2.99946799650766	0.0027045153457133	0.0087934292487327	1428.90024616388	-0.183265653663759	0.160473609711923	-1.14202985769904	0.253441609064803	0.494132914957518
YCR054C	769.511346213021	0.18442308936788	0.149690520661945	1.23202917961902	0.217938184268979	0.573372142542193	616.058713970362	-0.268532727796476	0.168689967313632	-1.59187136065546	0.111413611782494	0.221044874810242	729.816832741505	-0.10879878177933	0.164194834839844	-0.662620001935218	0.507573956529443	0.628345926197606	700.102284046534	0.0094604876925911	0.160918755444023	0.0587904602324747	0.953119006950655	0.981394094035417
YCR057C	2802.40230783932	0.254029265413858	0.168912831035166	1.50390745248341	0.13260519786156	0.442216394613058	2013.92104279768	-0.544750649723826	0.144023358999199	-3.7823770637571	0.0001553378169184	0.0009273709996411	2461.63040527082	-0.267329306151748	0.127990480058668	-2.08866554785332	0.0367378402154061	0.0802946823303124	2739.69378833736	0.277263365442462	0.189876065938003	1.46023335838964	0.14422595025193	0.356585255476102
YCR059C	559.598945202436	0.524557523924173	0.165481844141105	3.16987961215182	0.0015250210816592	0.0169199126220128	578.850408337616	0.764262952317455	0.172988696739324	4.41799358410752	9.96213773857535e-06	8.0840902908217e-05	576.275571291955	0.47136732147407	0.16272773037931	2.89666254408721	0.0037715520558966	0.0117072611045928	562.855078533796	0.613656793941564	0.171904786546771	3.56974815110574	0.0003573245923839	0.0040597472123912
YCR060W	128.791992430335	0.764077787754686	0.270657472068129	2.82304339102951	0.0047570132948398	0.0436855849740094	143.723983385574	1.15222684010479	0.274001960663536	4.20517735462368	2.60877504169629e-05	0.0001903160749064	117.463229399413	0.421932749666368	0.308160036931906	1.36920008793873	0.170936738549866	0.274709686968654	123.79765338006	0.745203814593043	0.273720461651704	2.72249948029563	0.0064790135344579	0.0447789152047821
YCR061W	415.014665395292	0.0523108350214606	0.231038686987643	0.226415911999441	0.820877953256981	0.941851850295923	300.278783172806	-0.792345281937339	0.228579691374694	-3.46638529946435	0.000527506751989	0.002715193328758	304.099549014517	-1.24577943845679	0.24445802619358	-5.09608728277258	3.46745306606172e-07	2.64933157752118e-06	390.704751680546	-0.0287684780519251	0.192210849916428	-0.149671457487616	0.881023828102903	0.944733919899174
YCR063W	175.626633306858	0.207383907921972	0.238515739337112	0.869476825715307	0.384586378190939	0.732486969083448	152.764316891548	0.0089109320331557	0.264532997583191	0.0336855217102107	0.973127924422647	0.983382984577698	155.557945244198	-0.29479070869551	0.26357949339873	-1.11841291177218	0.263390682318289	0.383736572000022	141.332039020719	-0.343907893669945	0.261292510501994	-1.31617968310393	0.188113741157178	0.422586949818596
YCR064C	18.2975777162873	0.563376155261259	0.655011365605952	0.860101343035596	0.38973318095839	0.737345631948053	13.7048889679001	-0.0196372478387479	0.78581290775745	-0.0249897242013861	0.980063159949884	0.987121536982928	15.4300688402589	-0.0125587100821507	0.783381758788403	-0.0160314047924403	0.987209337509849	0.991674258094345	13.9072246494986	-0.0845069790700595	0.723190561153014	-0.116852989529242	0.906976551767567	0.956808763780181
YCR065W	766.39671011143	-0.669832405547934	0.152025768116896	-4.40604519776466	1.05275005836759e-05	0.0002101835480456	640.079312230191	-1.13450483539005	0.172025236401054	-6.59499070674202	4.252825012689029e-11	8.5485684429373e-10	894.405868941644	-0.309149776789106	0.145167611190548	-2.12960573129026	0.0332041774924041	0.0741567639488816	666.886678208828	-1.11131528337008	0.166197864301256	-6.68670014528988	2.28258900711877e-11	9.42425801174463e-10
YCR066W	338.044780377981	-0.13809955394051	0.194562991875948	-0.709793535805415	0.477832178257613	0.79200745286123	285.45773418811	-0.462830307417638	0.221774856436748	-2.08693769372201	0.0368937670350522	0.096314864240642	325.750428008743	-0.419108489214238	0.206122839186981	-2.03329476183884	0.0420227520778733	0.0897739788171084	333.672466440416	-0.0797151352096576	0.199984104113477	-0.39860735713487	0.690182539764597	0.836822058849486
YCR067C	1160.15529978701	-0.0184125023720617	0.140010142371318	-0.131508346896972	0.895373184051716	0.970474468225197	906.557316730802	-0.595328007942422	0.157287763626836	-3.78496072558343	0.0001537328547535	0.0009194595580484	1164.36247400464	-0.157187374045107	0.135205825574577	-1.16257841241023	0.2450005936385	0.362436569505185	990.247342145352	-0.413055896800408	0.153855564037291	-2.68469911624575	0.0072595126916928	0.0487854698653447
YCR068W	1178.78004350312	0.147370108999096	0.137428398139765	1.07234102262634	0.283566887524341	0.648197205293484	961.956474539496	-0.24987286071978	0.163124321424329	-1.53179402395671	0.125573271239618	0.242396660018926	1024.28425041492	-0.431457543023998	0.141304973116637	-3.05337833133348	0.0022628045968804	0.0075166190863884	1002.43697801937	-0.231344054024128	0.155927999898541	-1.48365947215804	0.137899283167135	0.347332444883091
YCR069W	817.156146123966	0.0501908150307204	0.147919522808335	0.339311634311818	0.734374979079975	0.91452073643769	663.81146127813	-0.37732943561393	0.184797303812092	-2.0418557404799	0.0411658431798033	0.104877165589476	743.293612388796	-0.394758292567869	0.149152443963546	-2.64667666233046	0.0081287034293466	0.0229535198546348	732.196658874083	-0.17575801271642	0.177075441411739	-0.992560071092774	0.32092439141	0.565034101904758
YCR071C	207.651567650613	0.292093163018592	0.225204861810516	1.29701091117808	0.194627432562091	0.545250653656409	182.909697691067	0.135226482164928	0.252397914134053	0.535767035273939	0.592119567476932	0.717949071578284	181.958580523687	-0.224224383051931	0.266106479725676	-0.842611511313364	0.399445750973097	0.525603693977061	178.522057785103	-0.0332195706002102	0.235989961853661	-0.14076687982521	0.888054108552936	0.948890020928433
YCR072C	1772.81597993778	0.332752131218193	0.176811917077624	1.88195533829378	0.0598420798522925	0.279248285346238	1325.68293518491	-0.308246069063118	0.15707013095914	-1.96247413292922	0.0497073092923956	0.121144287719287	1705.81381589894	0.092248063317239	0.138718300445531	0.665002836835222	0.506048678621656	0.626819142115786	1769.16381697951	0.407457494793033	0.193481787748306	2.10592169699755	0.0352111546371102	0.146817731909323
YCR073C	450.945662030724	0.235565050128788	0.171989484164197	1.36964798326796	0.170796813471473	0.507085692325421	744.076343163142	1.50758167225129	0.163774397795262	9.20523410585793	3.40927251150955e-20	1.43648386013797e-18	829.952816169914	1.48943222307854	0.168246363011	8.85268600416143	8.54377796075402e-19	2.14126357374384e-17	411.411172825721	0.0711014482161895	0.179717399123836	0.395629185392319	0.692378603350199	0.838657678593075
YCR073W-A	637.01680858354	0.151442543424882	0.156880734205389	0.965335509117469	0.33437679172202	0.694474690324701	533.608775521241	-0.16369075821988	0.184142327089471	-0.888936078994732	0.374037434014692	0.528492702875875	619.970189513361	-0.0696672331399087	0.159127850024167	-0.437806663819866	0.661526439910153	0.756953597346117	576.531631367113	-0.039615043575534	0.166427137055108	-0.238032356240175	0.811855998673588	0.91031348814672
YCR075C	604.69128058937	-0.115245605079706	0.172176778165333	-0.669344648609004	0.50327565154654	0.80772477374895	590.554603725105	0.0156106650023868	0.18263759413872	0.0854734485307005	0.931885003211596	0.958874538205891	850.722010648173	0.651849781212561	0.175594628069466	3.71224215899523	0.0002054312957268	0.0009001244733174	639.562262872974	0.13882807221157	0.176911299613948	0.784732645763822	0.432610337939394	0.662458998771177
YCR075W-A	166.68709390257	-0.0259428439362803	0.251537146335496	-0.10313722769868	0.917854059124248	0.977965154160343	162.398546452541	0.0939990454966895	0.275249003354756	0.341505489033646	0.732723073333697	0.824477683160307	194.114062796404	0.257017586918631	0.25682667163501	1.00074336237123	0.316950897709835	0.441115110663147	153.723605162571	-0.164397330193626	0.268731663284089	-0.6117527357386	0.540701365011124	0.737029906244368
YCR076C	866.447005088433	0.0601938500662153	0.158631164025111	0.379457910658001	0.70434785370498	0.906195707215371	877.66211332537	0.280748783196555	0.191898218092307	1.46300880741639	0.143464968984663	0.266910625852304	843.315360010407	-0.168987638831464	0.162667320733315	-1.03885425830865	0.298872522537152	0.422071920139016	884.090324328922	0.204423671684124	0.164702441078065	1.24116965326113	0.214543082841683	0.455093570957325
YCR077C	1664.43982221941	-0.224243893990846	0.154228298914662	-1.45397372316817	0.145953591484598	0.466502186603299	1431.18805896968	-0.498711916322311	0.151382025650419	-3.29439320275691	0.0009863441771711	0.0046375109274289	1601.20446035495	-0.517999195345049	0.136052872181411	-3.80733744932892	0.0001404710106457	0.0006385136059065	1558.98324300719	-0.331110199334651	0.149178157259333	-2.21956220278981	0.0264485004028825	0.12181763718596
YCR079W	1115.87685712708	0.0192774974822774	0.144910880170275	0.133030021345711	0.894169637902225	0.970474468225197	1159.84510559507	0.310744487240147	0.152257442478909	2.040914927907	0.0412592837539815	0.104993136707286	1253.59305408621	0.202220728696407	0.137139979606584	1.4745570859535	0.140331659505657	0.236740759265568	1118.75511385816	0.118321352986157	0.154322319244513	0.766715751586686	0.443250536311546	0.66904042038632
YCR081W	1450.43200946756	0.0633564435520579	0.132009748032887	0.479937614427339	0.631271753897389	0.875894764754481	1283.9009088261	-0.0935987931206251	0.144575392165552	-0.647404732704759	0.517370033706338	0.65496608854975	1365.45385128659	-0.269083462564726	0.133544076520466	-2.01494120574856	0.0439108098311367	0.0929137733647672	1365.55160786109	-0.0172055747107205	0.142629088646875	-0.120631596779802	0.903982840979248	0.955421491684322
YCR082W	811.512053701819	-0.0592400219351099	0.146053407849067	-0.405605201600835	0.685032706310685	0.897309864691298	769.850953224101	-0.0151070847309893	0.158034590356282	-0.0955935323838347	0.923843402086617	0.953883550410828	798.84910585076	-0.261713800086218	0.145655301581594	-1.79680243179895	0.0723669901831265	0.139974709840696	792.189707511273	-0.0374954777806767	0.159091213411884	-0.235685409499025	0.813676792528179	0.911185303740562
YCR083W	1176.78248329382	-0.0386315034355172	0.153176843415302	-0.252201981540885	0.800884946524035	0.936965119789207	1122.36266428934	0.0215587771857822	0.172715886183765	0.124822201721758	0.900664310421612	0.939245837284032	965.333881740826	-0.891823843787763	0.150422100280819	-5.92880861338088	3.05140483241923e-09	3.15982291408557e-08	1291.47989337681	0.307399749793991	0.15045033721914	2.04319747948618	0.0410328931653383	0.162817076711961
YCR084C	1446.70396714162	-0.184668090891592	0.157249353373699	-1.17436470757837	0.240248975129694	0.60005177517547	1097.72331367115	-0.926336562521312	0.163424250446351	-5.66829316941189	1.44227033935839e-08	1.90745330796835e-07	1427.32749852458	-0.387903041034773	0.145900976634306	-2.65867336863024	0.0078448977165333	0.0221910347791794	1187.74961602426	-0.751412294064823	0.161410289696754	-4.65529363386015	3.23519304052139e-06	6.46731469524481e-05
YCR085W	6.03353820582881	0.770706683237326	1.13780152122599	0.677364785386192	0.498174535383823	0.80442433811456	3.54691746506422	-0.522002116670042	1.49968486014982	-0.34807453921879	0.727784204915881	0.82109948144732	7.85467560748042	1.23150585518638	1.13620102984946	1.0838802490344	0.278417897933372	0.400754640353123	3.87909826634826	-0.364835867993617	1.35774947971093	-0.268706321339406	0.788155686918126	0.89594735905377
YCR086W	139.011560057448	0.46006447201328	0.275124089851352	1.67220715663921	0.0944834797579617	0.370937320344107	117.423940435821	0.198781168758769	0.327755556238569	0.606492140179246	0.544188000034604	0.678608940282195	139.009911136298	0.333551562147592	0.29546677454033	1.12889702291065	0.25894127681108	0.378280962562977	111.94164009828	-0.031863387545492	0.300443782860733	-0.106054408056305	0.915539184164752	0.962466471354425
YCR087C-A	222.183765891363	0.201283792535211	0.239568243978485	0.840193963909871	0.400799642217342	0.745250063903372	176.506719752633	-0.274709072647224	0.270505450093222	-1.01553988118374	0.309848545904397	0.45880479662753	182.674475786755	-0.552085752502282	0.27221592390277	-2.02811703513522	0.0425483046840731	0.090596241477724	215.038175757402	0.190899292941869	0.291429745302584	0.655043954911546	0.512439454503018	0.716454063404936
YCR087W	34.7003326098051	-0.267931771545488	0.482861940045658	-0.554882771502251	0.578974846825075	0.847894000357011	31.8746809033792	-0.317162551402303	0.531116072250133	-0.597162405683954	0.55039895621434	0.684147567926789	33.6540033141708	-0.529874899522129	0.549019124200221	-0.965130131475875	0.334479636607521	0.458965347121654	29.687628754501	-0.668628594176568	0.526817414337174	-1.269184685206	0.204375201917457	0.443351013225473
YCR088W	887.467656943302	-0.232181071853551	0.180921288823236	-1.28332643086794	0.199377736482394	0.54917234734479	677.887454843705	-0.962153584474285	0.200634174738921	-4.79556180160387	1.62219545794609e-06	1.50815993565483e-05	792.661528424399	-0.802388893747215	0.173094669104153	-4.63554942448521	3.55990649605135e-06	2.26127788373439e-05	727.272586379147	-0.817428452365424	0.185274068871038	-4.41199600865031	1.02422002104272e-05	0.000186994158177
YCR089W	314.576767523727	-0.0868249342205359	0.224222586140162	-0.387226531078637	0.698588510336589	0.902977905869129	259.656910233284	-0.483370154762888	0.260579507590607	-1.85498145741492	0.0635988745207833	0.145342143882214	300.509799046458	-0.383534116798936	0.236313134867948	-1.62299110886602	0.104591305536786	0.187235297099066	272.146368028216	-0.447030878889808	0.214403359914606	-2.08499940984066	0.0370693541033928	0.152353357105486
YCR090C	670.439066824089	0.398968961007957	0.159481483202341	2.50166322131434	0.0123611448461095	0.092841027183458	685.360767767585	0.61990406887042	0.186565236877957	3.32272013395472	0.0008914430281377	0.0042279567636419	820.593149400616	0.763501143865234	0.155744843276451	4.90225633031072	9.47420979107854e-07	6.64019426162534e-06	722.577701656693	0.658982829233009	0.171847688422919	3.83469126224873	0.0001257221113808	0.001654555369985
YCR091W	430.218859055001	-0.57305307606147	0.178472734601519	-3.2108718305961	0.00132332943025	0.0150430367125176	357.656747699766	-1.03693556632188	0.203613735605964	-5.09266019424431	3.53074169597237e-07	3.73059682613418e-06	426.459244462836	-0.792648506702635	0.199284278749727	-3.97747635526277	6.96505461710071e-05	0.0003419353413776	396.653598567915	-0.754689290632404	0.189866129726718	-3.97484949905841	7.0423775302642e-05	0.0009777296452456
YCR092C	1029.93187580665	-0.115272384283312	0.144475785623185	-0.79786646451579	0.424947986177478	0.758491000772848	925.310816674933	-0.235602553598872	0.157457007461271	-1.49629767132988	0.134576101682233	0.255286786827509	1164.44560802064	0.0927284269966407	0.148344848616313	0.625086936698949	0.531914001184933	0.648997552875953	1075.56122429936	0.10298621656548	0.150712823288576	0.683327498737706	0.49439992165893	0.705757688848823
YCR093W	6229.57140278948	-0.288195171221474	0.123514517784645	-2.33328985442796	0.0196329375710268	0.131490661502769	5058.50448387376	-0.784939943195641	0.134745386526354	-5.8253567222661	5.6990735166271704e-09	8.05591617737428e-08	6145.4194787515	-0.501639347709699	0.116241840273547	-4.3154800933056	1.59256403811063e-05	8.9508769367108e-05	5674.288030045	-0.492782958400144	0.13249513829849	-3.71925313433	0.0001998127284713	0.0024895798930043
YCR094W	641.733212354908	0.155725051871158	0.155301082702597	1.00272998205281	0.31599115975009	0.675666981386289	565.450513014837	-0.0089626139689226	0.174078969362166	-0.0514859089628233	0.958938329978328	0.976508354597562	633.460708187936	-0.0231690461010902	0.156086277499354	-0.148437431350659	0.881997561314962	0.924031602542236	575.597434510699	-0.0621004767920185	0.165247340930031	-0.375803183533907	0.707063220889864	0.847215168126189
YCR095C	958.914017023232	0.0266521774089871	0.15259965715666	0.174654241730214	0.861351324823462	0.960456965060308	976.226793155477	0.262934230479582	0.172466134842316	1.52455570898008	0.127369951733807	0.24515452203406	1058.25920115806	0.161200907933329	0.142130166185037	1.13417800218051	0.256719889422913	0.375649284884007	1024.19014560937	0.294167666457836	0.157357426058045	1.86942347639396	0.0615639209125545	0.211555339435464
YCR095W-A	51.1466138682334	0.225630147388592	0.407788748223364	0.553301552265989	0.580056938312891	0.84846325490462	37.5658039997136	-0.503013007538082	0.489869231801952	-1.02683119265887	0.304499958666476	0.454984821167253	35.0998055746086	-1.26832950533316	0.539401520769951	-2.35136434825531	0.0187047084190276	0.0463373180488295	44.9997913083233	-0.041034334442718	0.420491766362806	-0.0975865349223342	0.922260617043207	0.967032524918532
YCR096C	1031.19343438036	-0.0106409217834701	0.141423907252771	-0.0752413222783561	0.940022707092077	0.984336356304987	1165.46311982369	0.495579852467727	0.160718089125727	3.08353499698496	0.0020455704900036	0.0087252010582699	1233.93614851428	0.34089711752952	0.132857745869997	2.56588063644474	0.0102914236362701	0.0280758405934839	1089.77693056302	0.231546256855929	0.147736583765374	1.56729126228921	0.117046626818539	0.312793680528243
YCR097W	1559.43850331336	-0.154835558743478	0.136831705479984	-1.13157661961706	0.257812474245035	0.619397905564328	1955.15175184509	0.629755338237748	0.17075268780379	3.68811376463598	0.0002259226410775	0.0012834827310308	1775.22381328986	0.0765027683727729	0.125159292141945	0.611243217051835	0.541038576494852	0.657554952947294	1767.21403875713	0.288876045349269	0.139115416888346	2.07652071790952	0.0378458170028453	0.154339590708182
YCR097W-A	20.3981555514413	0.727135719788818	0.633808548821897	1.14724820474636	0.251279053968491	0.612328911350795	26.8069304750998	1.44697382499817	0.582037068226835	2.48605098195266	0.0129169459433685	0.0410358074846598	24.7891623988118	1.04512012227881	0.634233031241686	1.64784877292294	0.0993837076792231	0.179710966075765	22.3686665539682	0.987746220651287	0.601349218372432	1.64255010312419	0.100476051690255	0.286161956053805
YCR098C	101.504675906426	2.19530824221747	0.332438366109871	6.60365489069909	4.01142754947073e-11	1.7697969517210401e-09	95.873586994028	2.21636472171997	0.34696910178855	6.38778701127879	1.68303526831694e-10	3.13387841888025e-09	50.8098164614888	0.72788638299215	0.444984987843808	1.63575491955167	0.101890890314372	0.183062545192433	75.3873114264219	1.71423397374666	0.349347860618712	4.90695426246685	9.2501593100238e-07	2.06477937672863e-05
YCR099C	159.4866316095	-0.0490863741877642	0.259597639486683	-0.18908636567276	0.850025127343915	0.954236392956007	160.961375591067	0.170315772402527	0.271011143951846	0.628445642193923	0.529712045305397	0.666500243834681	160.775406867869	-0.17924981844024	0.279854988229417	-0.640509642419866	0.521841322391751	0.641568993610473	153.716584969474	-0.0614952992544549	0.263845900673902	-0.233072786415808	0.81570488630798	0.912001374656197
YCR100C	316.607679041016	0.0801752677638826	0.208469441462483	0.384590025288245	0.700541185434424	0.903827063170917	328.325889159104	0.359864870794425	0.218444574613769	1.64739669744923	0.0994765337435852	0.203361986148762	309.425053335559	-0.137650318107186	0.2295032396772	-0.599775054595276	0.548656160302447	0.664016221065024	305.237400629083	0.0698933185103914	0.21593102447886	0.323683540515199	0.746177633333498	0.870258307422369
YCR101C	173.207083632501	0.181666567272356	0.237967730269421	0.763408412841011	0.445219864227666	0.771441078994354	181.584803326113	0.480004114889528	0.246336603266082	1.94856999944522	0.0513467977689373	0.124036200564214	168.033395240481	-0.0492812064883502	0.267577654951691	-0.18417534340544	0.853875901704604	0.903386117424335	165.951160192623	0.154607024821145	0.244171840897167	0.633189413869626	0.526609957912419	0.726193772675504
YCR102C	169.360685798085	0.677434510758707	0.251215498792591	2.69662705531561	0.0070045670215493	0.059557699917729	242.426126666536	1.57733318796213	0.246986894588916	6.38630317040683	1.69943925903495e-10	3.1554842513098203e-09	217.25728775465	1.11632031734333	0.255677014513757	4.36613482626247	1.26464435742304e-05	7.24051049436604e-05	161.573837880141	0.642546754182033	0.256166913217812	2.50831282662836	0.0121309217904164	0.0706928348247789
YCR104W	16.5119072977447	0.369396963647994	0.683802014070491	0.540210406004908	0.589051937119226	0.854918028821071	18.6060725553493	0.820317861313751	0.678790372810169	1.20849955180959	0.226855168083432	0.372035683585928	18.1124307726519	0.479753130559498	0.749489396706024	0.64010662814977	0.522103280175564	0.641768554887559	16.2452482443941	0.409276741254196	0.674318451639614	0.606948749895594	0.543884924274894	0.739617690715221
YCR105W	59.1279412433549	0.991359995859789	0.405521651178925	2.44465367749842	0.0144991295089058	0.104902532192302	51.9091952800209	0.856861414870373	0.433932464335261	1.97464233560629	0.0483087511103032	0.118792899756088	40.5463072968998	-0.0817338242550776	0.508737092633538	-0.160660241681952	0.872361005106089	0.916918608663238	43.2318333007353	0.326284730096765	0.441506227673577	0.739026336765515	0.459891005108131	0.677841960283609
YCR106W	867.277450762371	0.706666299034202	0.149291653326454	4.7334615384622	2.20722804409654e-06	4.97335776078753e-05	720.791132808502	0.423472756521977	0.164651914358422	2.57192731813699	0.0101134121148833	0.0336414260278986	651.631180109499	-0.186294724009141	0.172978208997015	-1.07698377205626	0.281487515591719	0.404159850184187	626.34486785413	-0.0533203015987767	0.169350434338302	-0.314851873909351	0.75287412350847	0.873284215608337
YCR107W	451.969467805469	0.544593829156157	0.188379448360755	2.89094077881168	0.0038409049120014	0.0368832101823701	393.400317727795	0.367311090920135	0.195498719675589	1.87884141404942	0.0602661503332201	0.139629681402981	354.472706620247	-0.266341334033502	0.200008113296259	-1.33165264970521	0.182974355453257	0.288715782330825	350.807966223709	-0.0409256148437467	0.203127517852685	-0.201477452569609	0.840325258177954	0.923690168910755
YCR108C	7.34768920881921	2.14971012262466	1.15278126386764	1.86480314176193	0.062209002768287	0.287950549130684	12.915865431422	3.20017778478404	0.995843302931226	3.21353547828704	0.0013111159898431	0.0059434244146476	17.5786443179319	3.50674785250746	0.971701542112606	3.60887340456755	0.0003075296267099	0.00128790528325	10.8241531324781	2.87353305585238	1.01182548190926	2.83994928693649	0.0045120706295161	0.03378077628565
YDL001W	683.412771348216	0.0115638867102041	0.15365860486839	0.0752570070521511	0.940010227834791	0.984336356304987	627.932747654799	-0.0367150352998727	0.168261495596395	-0.218202240326808	0.827271539610612	0.888505854552378	737.059800940097	0.0839897183340939	0.156390157277547	0.537052457751779	0.591231379319041	0.699636471466827	651.231227698245	-0.0329660138867344	0.166009937889574	-0.198578556837138	0.84259242871021	0.924648557460427
YDL002C	960.447753251453	-0.0021404891968195	0.141893850680893	-0.0150851441873495	0.98796425283609	0.996334154594453	928.846876952468	0.0952133630742403	0.154661192830559	0.615625428277619	0.538141764682304	0.674138711503104	1123.46922344985	0.289749970835223	0.134082995036735	2.16097478099919	0.0306972875512563	0.0698168181912576	957.382771258068	0.0788320037415566	0.152947044716284	0.515420248150527	0.606259386244026	0.785055784634819
YDL003W	1066.72267414667	-0.606738772444036	0.149066955043194	-4.07024328274652	4.69640679648917e-05	0.0008393663025226	1091.10425724564	-0.297767007531816	0.154477807245713	-1.92757142816112	0.0539084555964561	0.128384158925908	2000.01420534072	0.964862422084364	0.152072544433658	6.34475095868002	2.22785542551464e-10	2.6233303100072703e-09	1015.91354259367	-0.668434947192394	0.153297548676889	-4.36037596792419	1.29839162514904e-05	0.000229746215576
YDL004W	896.047621475242	-0.327112574989381	0.147872277900581	-2.21212914032006	0.0269577431727802	0.165454888599826	864.534665343997	-0.224708149034807	0.161886954529349	-1.38805594118499	0.16512001132892	0.294767472695543	906.199020169375	-0.457354906880483	0.142447893782161	-3.21068212900286	0.0013242032479816	0.0047018705183296	885.624685426057	-0.259946122107713	0.157823555492856	-1.64706796330843	0.0995440771751365	0.284662714130981
YDL005C	931.300583446368	-0.226006825008485	0.144868581934811	-1.56008170985055	0.118740573190362	0.420861952953928	837.78824767924	-0.347341067867531	0.156541180100127	-2.21884789449884	0.0264970743760567	0.0744296025101799	932.411027386933	-0.383643165166231	0.15202444951914	-2.52356227159324	0.0116172483157932	0.0308690991757525	884.382938086805	-0.28694146260688	0.152429017439493	-1.88245956988328	0.0597736443390261	0.207581149691934
YDL006W	740.363791231846	0.118489397292609	0.163109298743331	0.726441706300657	0.467568031497255	0.785582338450612	681.588907117906	0.0778304882129327	0.181071347784527	0.429833262773026	0.667316934732771	0.776074091040185	804.007101523445	0.204995128674008	0.164192694230948	1.24850334927612	0.211846782629192	0.322959793352575	703.460568460609	0.0672723176144596	0.17217573947764	0.390718912075275	0.69600501809785	0.840662275205376
YDL007W	2792.42189760469	-0.238841370687751	0.123850810014596	-1.92846030364762	0.0537978972600699	0.26347389191416	2893.12396154904	0.0681981849632204	0.136609767318207	0.499218952656333	0.617625144172633	0.738924294256774	2870.24667805814	-0.312090093119617	0.112668515908858	-2.76998494745487	0.0056058883312728	0.0165859103085569	2856.16613103359	-0.0717841356909094	0.132988262494288	-0.539777979985207	0.589350154604486	0.771702503369356
YDL008W	512.658651526572	0.254718812925681	0.170910391481423	1.4903646918003	0.136128371067231	0.449180906413786	546.862810788497	0.589407148987026	0.17517416940715	3.36469212887826	0.0007662911196827	0.0037282246703734	629.615672041949	0.642906079728886	0.16092469829472	3.99507401002832	6.46740464567579e-05	0.0003206817037936	510.29180082738	0.329869205613596	0.180759275496724	1.82490887235037	0.0680147821139019	0.225065153804881
YDL009C	3.71513369897584	0.311325573608245	1.40375084537733	0.221781218963085	0.824484200487343	0.943116727919942	5.69583455454148	1.42213810586824	1.24188131421554	1.14514816318544	0.252147787101092	0.400911091975115	4.9055665577942	0.866420860571432	1.39112867139781	0.622818635245904	0.533403710886351	0.650614077507539	3.95585844087739	0.512452318190867	1.39574486764667	0.367153288591273	0.713504680072543	0.852346645994375
YDL010W	233.729380411553	-0.258635506163727	0.221439138305291	-1.16797558075373	0.242816614998688	0.603408033692823	285.994859757976	0.491819130261965	0.211470737015709	2.32570774189637	0.020034147202741	0.0593975866322132	285.55037557603	0.18181757654115	0.207703234481862	0.87537190739814	0.381371580098571	0.507418786906609	228.678884198948	-0.216512931757062	0.238687705387651	-0.907097126789273	0.364355437349509	0.6029283504904
YDL012C	116.815725506696	-0.385583974018002	0.301714235248045	-1.27797740037359	0.201257394912859	0.55253825261324	100.982377473886	-0.654577962637379	0.30962342951025	-2.11410991627076	0.0345058804356236	0.0913808026202072	120.72903407418	-0.43961156467206	0.295719918204732	-1.4865808408878	0.137125551086273	0.232550203935409	97.7646270747427	-0.909956280297479	0.310209785181656	-2.93335775905527	0.0033531726150055	0.0265771535871893
YDL013W	937.693316799223	-0.150692000439803	0.144115427071883	-1.04563406917318	0.295730013398264	0.657420949446671	804.676569310786	-0.423419055186656	0.158432305573409	-2.6725550300754	0.0075276026766428	0.0263746974379389	886.090079739118	-0.49742928261693	0.145935868691978	-3.40854710411761	0.0006530980867363	0.0025189250159694	920.082790004814	-0.111093241285743	0.15124896937885	-0.734505773771427	0.462640542538203	0.67980211194582
YDL014W	1173.14515697919	-0.0918459183230739	0.185482012587572	-0.495174259982275	0.620477118418822	0.871106985844348	793.638689804273	-1.3127462982421	0.202333543066753	-6.48803099251322	8.69653938016598e-11	1.68124568664209e-09	1023.0965847423	-0.716588957578643	0.188013126710065	-3.81137726986316	0.0001381946643944	0.0006294991749394	1048.1975658139	-0.345285659052162	0.199219029856285	-1.73319616756114	0.0830608079798344	0.253721046425829
YDL015C	1816.86942730642	-0.016015748966999	0.142984790666953	-0.112010157809747	0.910815352490454	0.975073699489378	1583.91974535119	-0.225683478365934	0.144392204042969	-1.56298935847515	0.118055097838049	0.231165145548396	1843.23056855807	-0.123399465357128	0.125331288313849	-0.984586267461933	0.324827337806264	0.449261946061873	1822.82979794895	0.0832571135634697	0.145977905479277	0.570340513450434	0.568446767728751	0.756611511113047
YDL016C	359.322908311851	-0.587218427889108	0.214216001845575	-2.74124445807005	0.0061206950604233	0.0537071837777619	339.064421360583	-0.555256345161831	0.225825233254133	-2.45878787397055	0.0139406960894728	0.0436551669347809	378.614365283531	-0.582125116307394	0.221480083178051	-2.62834069752184	0.008580253275602	0.0240598220932315	381.863031044265	-0.275324199709081	0.209145017270729	-1.31642724891067	0.188030681619305	0.422550628171166
YDL017W	396.92280763357	0.207656322893516	0.186643358200703	1.1125835116523	0.265887345125022	0.629449628665579	387.802860895965	0.32591434777904	0.197587107844334	1.64947172583652	0.0990510310009824	0.202696895009171	429.259184552262	0.279569825942948	0.194267274754467	1.43909892335852	0.150122497040324	0.248890348374961	382.602476403809	0.192601458029449	0.196469288041274	0.980313309777904	0.326931486745149	0.569717572901822
YDL018C	517.989221038083	0.0102529918462816	0.170571140402512	0.0601097689919097	0.952068209503532	0.987453013349047	521.925847460616	0.220453492934083	0.179546549486539	1.22783475129167	0.219509007384306	0.363639596904767	676.896631688104	0.57939419684407	0.161417726575457	3.58940872936422	0.0003314288439749	0.0013772472155114	494.890233524159	-0.0282657646286374	0.177099406252614	-0.159603949142095	0.873193067899105	0.939831672132851
YDL019C	4672.96263840258	-0.122258031035755	0.119579567161826	-1.02239900960926	0.306592089084998	0.668360981348727	4173.2071409362	-0.261933328915509	0.13172676665273	-1.98845941163986	0.0467609036736161	0.115897217136757	4953.59171710807	-0.0988639625859864	0.10736018730091	-0.920862426486739	0.357122257575891	0.482936061525575	4578.31150628781	-0.0870671193182562	0.131440168615462	-0.662408761609077	0.507709290078515	0.713027920281453
YDL020C	5432.34667396103	-0.610196551487977	0.149830053403677	-4.07259116329596	4.64929932515682e-05	0.000833307654614	4800.57871707871	-0.821061325745652	0.14665031866711	-5.59876946199774	2.15878649386914e-08	2.76064272844394e-07	4701.61293408024	-1.46746305271532	0.130775062007975	-11.2212759082907	3.20610985347441e-29	1.24400925097763e-27	5236.98366071934	-0.625572641071862	0.150346377940114	-4.16087603600959	3.17029144809584e-05	0.0004908512519024
YDL021W	1634.93908427707	0.675723697684704	0.131912508868353	5.12251418369329	3.01488409475759e-07	7.99197636715362e-06	1229.94397470265	0.126211680726678	0.151587865052727	0.832597521462404	0.40507175731853	0.557249196495333	1514.10328147227	0.36378286073177	0.130469213438867	2.78826591456554	0.0052991027915477	0.0158603722492374	1670.17799251837	0.798442269234581	0.144826732700655	5.51308625379886	3.52595321232733e-08	9.47806231586032e-07
YDL022C-A	116.148505068856	0.347139523454903	0.283121406766946	1.2261154231289	0.220155242677075	0.575615178636414	83.8555872559059	-0.401426396217792	0.352660814892681	-1.13827899008273	0.255004004135472	0.403986820723659	66.7686650753938	-2.04512719664837	0.413739477055611	-4.94303132783601	7.69171180160396e-07	5.49859219912665e-06	117.436645449199	0.461067714551465	0.280176195725324	1.64563485972763	0.0998389576240636	0.285118759182283
YDL022W	3231.09220935697	-0.503195001021279	0.13646400757849	-3.68738255566661	0.0002265726072033	0.0033476500675548	2393.52225092418	-1.50676835062343	0.175501074763517	-8.58552206961556	9.042484239280839e-18	3.19549725294586e-16	2592.40649905895	-1.73020974161309	0.12629220231092	-13.7000520218459	1.0145158434525798e-42	5.94045140698003e-41	3060.47775915965	-0.581947137468916	0.141668600977679	-4.10780605901944	3.99435284889185e-05	0.0005937018105047
YDL023C	5.18222793712752	2.33659888177713	1.40801730389025	1.6594958565646	0.0970159148937074	0.376364163073318	4.01308126698062	1.99433487148162	1.64290025818467	1.21391110723013	0.224781670983565	0.370020015871518	6.34516332890987	2.59084650020987	1.44620122595601	1.79148409896915	0.0732156440341728	0.141276801445209	4.40402509293031	2.11539587249251	1.46259440856413	1.44633116338059	0.148084339022675	0.363652887962199
YDL024C	806.490968100585	0.188839452984761	0.155649933316298	1.21323182709638	0.225041198936199	0.582356408567875	603.381187361874	-0.487128380019392	0.209452395570156	-2.32572360269916	0.0200333005098335	0.0593975866322132	505.907064291393	-1.85682235025441	0.188475306514908	-9.85180703291513	6.732251834460461e-23	2.04539783329056e-21	772.402951604061	0.160243810709213	0.169256299401026	0.946752417938317	0.34376495313021	0.585236695305582
YDL025C	1503.53086321692	-0.0964587476567826	0.13634450405731	-0.707463409131897	0.479278543979052	0.792392121059706	1417.6901617804	-0.0688563406676704	0.145607132292796	-0.472891262834637	0.636290758700914	0.754662424565339	1445.97604355621	-0.378215080176923	0.131480835559729	-2.87657953014079	0.0040201087640893	0.0124011113742812	1464.00579987454	-0.0795014167953079	0.14477682143723	-0.549130834660414	0.582915665840738	0.767523156362753
YDL027C	1131.51364800597	-0.425444448071698	0.158374727058163	-2.68631527248318	0.0072244884376585	0.0609348897769892	1059.13667922411	-0.418755887283696	0.156288456621084	-2.67937822368388	0.0073759026872557	0.025951794854658	1059.36556082228	-0.853142239986794	0.142232515807604	-5.99822224294216	1.99489379063836e-09	2.12381998438044e-08	1094.44271032496	-0.427712791093089	0.148612411890457	-2.87804218808021	0.0040015162139142	0.0307887672634544
YDL028C	1045.45312142279	-0.0598999491435775	0.138917875621836	-0.431189642624813	0.666330484293336	0.891093898811507	952.648397401338	-0.134973112547234	0.153811855567498	-0.877520865015526	0.380203790927087	0.53526158287084	1170.79520426213	0.118793055407562	0.134163609713453	0.88543425196505	0.375922465682064	0.502529297150888	972.259036879766	-0.181658458250001	0.14938507229314	-1.216041572705	0.223969085798636	0.465245906312023
YDL029W	1946.16475690889	0.226163919190577	0.129345445331279	1.74852634827091	0.080372927244759	0.335939432450496	1703.50318887176	0.0466052590538745	0.160282916571891	0.290768723521267	0.77122820731195	0.852975729988706	2084.34711161265	0.273449909002906	0.13630474286183	2.00616576695426	0.0448385649343254	0.094535252616036	1783.10424566411	0.0742301264895293	0.140217683471353	0.529392047078673	0.596533513988194	0.776601757700961
YDL030W	853.53850487367	0.0634770987607891	0.148705221842565	0.426865297494346	0.669477442823987	0.892027979809547	822.602932871492	0.149027507829887	0.15847703650206	0.940372883789691	0.347026326222081	0.499781779635789	902.334191669716	0.0772079380672635	0.141678617295196	0.544951239228965	0.585787054150302	0.695622126803483	857.8758575792	0.165676866579181	0.153422319098859	1.07987460724294	0.280198022230644	0.523362184042277
YDL031W	2305.25561117759	-0.0342814117519704	0.132094868849958	-0.259521146055336	0.795233168582555	0.935732295860127	1918.33621711465	-0.395609428483396	0.163432433756742	-2.4206298553458	0.0154936444540532	0.0478570136261709	2098.13837707037	-0.492502799710778	0.126472606051233	-3.89414605334587	9.85452646784877e-05	0.0004680900072228	2283.72715872135	0.0304416712706958	0.150402959667856	0.202400746221497	0.839603445073961	0.923690168910755
YDL032W	4.7620212706275	1.27932053996043	1.29373612605264	0.988857398505063	0.322732916450087	0.682187586901678	8.12281835535132	2.39505159042139	1.1256021648444	2.12779582806904	0.0333540154276833	0.0892654492696102	4.95892401074734	1.25093660095652	1.40754670443159	0.888735412486145	0.374145294492999	0.500908302188611	3.47860284955501	0.687835913167294	1.45331548419063	0.473287404317692	0.636008147158971	0.804337030150795
YDL033C	373.612921805073	0.158138079384538	0.184997803938701	0.854810576221421	0.392656022190746	0.738821009245874	337.205182700836	0.061286182240899	0.211722266787808	0.289464982454212	0.772225573350807	0.853368980100009	418.582951122123	0.32580576437264	0.184881255024565	1.76224336171534	0.0780281887259392	0.14834107543795	388.89832733298	0.348159226566775	0.187995583010139	1.85195429058564	0.0640323869287142	0.216537788130989
YDL034W	2.96204243677787	-0.326290047087512	1.59906675218323	-0.204050297864066	0.838314193658985	0.949367123998301	2.52908259139297	-0.662183098569783	1.78159844240277	-0.37167920829383	0.710131707131887	0.808355007400638	4.30402427213218	0.559170633975432	1.45900662704708	0.383254348273352	0.701531184531194	0.787480369390977	3.03127642702761	-0.181088594771331	1.50703542974715	-0.120162135008142	0.904354712272106	0.955621769742994
YDL035C	3749.40671423458	-0.04629684548901	0.123552830958188	-0.374712947732273	0.707873961838138	0.907165717090557	3876.06471090534	0.236534014329604	0.133108177036633	1.77700588795914	0.0755672710838915	0.165237416112581	4014.67173314758	0.0051057288047955	0.118014013229063	0.0432637503385754	0.965491287190662	0.978604607771791	3794.46928640691	0.0802419850638717	0.13388235383474	0.599346984613969	0.548941522323728	0.743336247914039
YDL036C	626.203425629333	0.317488023848188	0.165223955983693	1.92156168854547	0.0546609331741524	0.265273713381329	595.985735652848	0.36413290181709	0.168072770744552	2.16651930115749	0.030271526577382	0.0826650370557258	694.392421022177	0.451308511633798	0.152484102003806	2.95970862341134	0.0030793013064167	0.0098430668558959	628.81107496701	0.406746330466886	0.180486541576008	2.25361030753417	0.0242206943170685	0.114866460961653
YDL037C	261.487187990444	-2.26295585041669	0.263512594829185	-8.58765726884362	8.87605786406443e-18	7.67110261155925e-16	262.372733758698	-1.75561061477911	0.726514012975833	-2.41648555075773	0.0156711482010431	0.0482918223748036	254.78415259068	-3.05389814317411	0.573605580023649	-5.32403841512176	1.01488459147404e-07	8.27452108061301e-07	253.486350750933	-2.27757313669987	0.302012640737978	-7.54131724796202	4.65247734147754e-14	2.32396102293051e-12
YDL039C	141.208951477413	-1.6374456692065	0.284862995220531	-5.74818666053428	9.02056247668076e-09	3.04335447408443e-07	139.321775982031	-1.33981070811473	0.292642608924074	-4.57831726227654	4.68731393243067e-06	4.01691192671014e-05	135.341972895983	-2.27590191206715	0.323243665011458	-7.04082448757804	1.91105606161294e-12	2.8559424809394197e-11	141.221037571928	-1.46462480367756	0.285234306148205	-5.13481293136091	2.82424801616064e-07	6.94193568797151e-06
YDL040C	1176.86983654521	-0.0497245282954438	0.164686172226453	-0.301935053946543	0.762701572889426	0.924651080584048	974.109346376472	-0.431543961453813	0.162673502598811	-2.65282270658483	0.0079821785304804	0.0276286779783298	1171.33826551561	-0.214810976476574	0.151129893903423	-1.42136655381923	0.155210224499387	0.255549349693393	1083.38212246598	-0.20254849254895	0.157199960641487	-1.28847673830457	0.197580061171283	0.433975398615784
YDL041W	4.23193091682626	2.0618383502368	1.44981279751946	1.42214108867329	0.154985296720123	0.480992845913446	5.40383862030886	2.59940761029955	1.4102970406016	1.84316320283186	0.0653051856721456	0.148141213310155	3.69036756375873	1.73631324719496	1.77723502303895	0.97697447140445	0.32858179096989	0.453189575082882	4.44917563961344	2.22633672088411	1.41803732863078	1.57001277465228	0.116412139347216	0.312526767639764
YDL042C	473.069182461251	-0.180563314986373	0.16843000476934	-1.07203770037084	0.283703099106004	0.648197205293484	421.72536340398	-0.3293805397352	0.189524474877457	-1.73793141992965	0.0822228985724201	0.176042707594957	492.487835662102	-0.21122041328848	0.172911685801964	-1.2215508298866	0.221877532547208	0.334677201651282	449.190518207212	-0.243856226928322	0.179290467544185	-1.36011819405973	0.173792524439557	0.402436721731921
YDL043C	456.575451453607	0.181864174185658	0.176632820629368	1.02961710930987	0.303189780449625	0.666489311796753	383.711935149638	-0.122171010418403	0.192959691799155	-0.633142649012759	0.526640493445813	0.664033754732271	475.979408309194	0.156614991535722	0.178270323593243	0.878525311330378	0.379658707912055	0.505662063205448	436.265843144691	0.142373644407148	0.183674101348761	0.77514273031236	0.438255324519635	0.665815027655251
YDL044C	545.348178572302	0.0868653306611847	0.162154311977932	0.535695471810867	0.59216903366222	0.857076034268168	481.079601677843	-0.0787317162581272	0.183800064510661	-0.428355215585687	0.668392524776124	0.776346362493985	562.751274196219	0.0333732720789585	0.17125637126036	0.194873170751828	0.845492238150401	0.898352937302331	497.075628570711	-0.0907692042588446	0.177595942405908	-0.511099538813703	0.609281358860454	0.78724286028257
YDL045C	646.008200988633	0.0216065326482265	0.157200080177452	0.137446066336839	0.890678220861959	0.970346175580104	575.405786445807	-0.118232550476947	0.180242846735411	-0.655962511791145	0.511848245136822	0.650498552839198	648.854974732562	-0.114394428163259	0.15970200811228	-0.716299247050379	0.473806591628984	0.596985183232059	613.276418026005	-0.0353354723811693	0.166273853224486	-0.212513703723837	0.831706287910628	0.9203234535409
YDL045W-A	195.757739002107	-0.0560333470417806	0.244067493742761	-0.229581359576044	0.818417092911832	0.941366169403965	169.435030500899	-0.288403352917884	0.250541274354052	-1.15112112230389	0.249682409426063	0.398050564433061	182.918390012532	-0.423906091149588	0.25430789492219	-1.6669010267231	0.0955340867153908	0.174414697430225	171.511043895955	-0.369217645454821	0.241216157225963	-1.53065055716376	0.125855779514638	0.328220478504414
YDL046W	730.473319192363	-0.25244323747203	0.20685796577358	-1.22036991192472	0.222324677987303	0.578519467786442	593.313874185085	-0.739533615211488	0.185810839355147	-3.98003484499627	6.89051675361178e-05	0.000452009646921	699.972836281119	-0.562060647840888	0.172941378965833	-3.25000674333661	0.0011540227199733	0.0041641794618196	628.031027593392	-0.657449318175479	0.18061797558677	-3.63999937458958	0.0002726387030952	0.0032495446933072
YDL047W	1027.86314532664	-0.0973780611770205	0.140631768063904	-0.692432887089716	0.488665518860142	0.797821012878057	886.393584404273	-0.348425215156376	0.158305839198756	-2.20096249715035	0.0277386788975884	0.0772505517976932	1037.02217091575	-0.22367692291339	0.143075232602353	-1.56335180341836	0.117969869830694	0.206199167321438	984.453497043377	-0.131528490415717	0.151821835650854	-0.866334475879967	0.386306765270463	0.621317475839132
YDL048C	400.917960854573	-2.92171445829494	0.244380557708227	-11.9555928904265	6.06988132506474e-33	1.7406764218106098e-30	372.722331530684	-2.99235688434464	0.250592930004756	-11.9411065758633	7.22554453283138e-33	7.242261295366251e-31	432.598517055899	-2.61998845812213	0.235192683144155	-11.139753257189	8.03416264456811e-29	3.06201429548303e-27	409.29063455012	-2.37910738861112	0.236723122044563	-10.0501690247362	9.17099839306475e-24	8.5195877719103e-22
YDL049C	869.301464931342	0.119158240214922	0.156176835442191	0.762970000496834	0.4454812871934	0.771441078994354	600.581358940382	-0.882156576146008	0.189698394916626	-4.65031122974827	3.3143448665264e-06	2.9124583967484e-05	727.055327705694	-0.600778977028179	0.158564003885562	-3.78887365547208	0.0001513318484113	0.0006830612723318	891.870783222178	0.27394458523566	0.164282457702048	1.66752183445235	0.095410686467778	0.277362773316592
YDL050C	36.5419998205357	-0.220065152684209	0.557823287287415	-0.394506930240117	0.693206811645006	0.899710672848625	29.3122724734923	-0.745818230923067	0.615433144519764	-1.21185905823295	0.225566336632264	0.370830176999003	35.4569255928539	-0.466535462948082	0.598786361355709	-0.779135085661941	0.435900144153597	0.561294349864915	39.1970472104367	0.0912245929493895	0.492782393426575	0.185121453538664	0.853133774934348	0.929180354527634
YDL051W	1438.45332793715	0.153445831931987	0.142839370556466	1.07425446733769	0.282708646429529	0.648197205293484	1141.0138815404	-0.335545305644493	0.150576956359174	-2.22839745043132	0.0258540229664529	0.0730007268502523	1319.7730485572	-0.246810009625567	0.138348007894958	-1.78397949765174	0.0744269967117435	0.143185270555657	1374.52150419989	0.114217270361485	0.167787198249642	0.680726965781665	0.496044270280369	0.706769891394063
YDL052C	516.813524762982	0.467235355254702	0.165736909629417	2.81913881644968	0.0048152688627197	0.0441562954286324	379.916071897517	-0.193476574562928	0.230764631493915	-0.83841519954946	0.401797555858459	0.554369297787081	504.24395138757	0.274539057107196	0.168417297986815	1.63011199199199	0.103077829670871	0.184988660047389	435.278422463009	0.100453985758631	0.17773459913794	0.565190943383332	0.571943896100474	0.759027225140062
YDL053C	827.146983533346	0.129561164323076	0.147726839278377	0.877031993346381	0.38046926088946	0.729598956520244	862.747638288901	0.418905127949557	0.157078993250123	2.66684372799944	0.0076567265108295	0.0266990256528821	837.845265388004	0.0233637209566834	0.143813562526057	0.162458397847214	0.870944886721788	0.915729026342644	819.470540192627	0.191774964043067	0.154024239827338	1.24509599435808	0.213096466369083	0.453489822826798
YDL054C	472.773317787718	-0.0388290907612112	0.185821207517627	-0.208959414697205	0.834479921557431	0.947064908275919	473.368905887394	0.157671320296081	0.185747295854036	0.848848536777528	0.395965578237085	0.548448469286264	476.296130193713	-0.16486152992212	0.179467996409922	-0.91861241680974	0.358298334982855	0.484424763985007	447.684417080932	-0.103432910792264	0.177814280861181	-0.581690684748845	0.560775047184048	0.749990086399635
YDL055C	8418.83846016151	-0.182083717026775	0.123944265578748	-1.46907738068034	0.141811802113196	0.460943152772878	9078.76527706729	0.228118812185527	0.142346249895109	1.60256285187436	0.10903120077187	0.217590766236206	11709.6616460628	0.573062008613195	0.132444136076498	4.32682054177317	1.51277113077642e-05	8.53966595383955e-05	8110.97868952362	-0.198306958730989	0.131038522199732	-1.51334855889725	0.130191144241573	0.335680595173069
YDL056W	1822.6376481401	-0.316947622997079	0.128222389302452	-2.47185865683302	0.0134412647677836	0.0983187039700181	1628.05048147669	-0.467141598200951	0.144154989809696	-3.24055101261247	0.001192989244105	0.0054682833343811	2029.0099591781	-0.139455421864326	0.121758254447851	-1.14534675695482	0.252065544440407	0.370505287937165	1752.86567001434	-0.340072860547365	0.140969041130816	-2.41239393997001	0.0158481476078742	0.0857129695538879
YDL057W	818.491249361373	0.0717463015182425	0.157534531279495	0.455432221339151	0.648798318848545	0.882500302573669	948.779311527515	0.626986874554238	0.15701001392131	3.99329226776879	6.51621674894201e-05	0.000431330238578	1055.66614023737	0.598278192052619	0.145954545550792	4.09907200762323	4.14809976408719e-05	0.0002130614878826	875.873451093453	0.340460957941973	0.15666373378031	2.17319573411548	0.0297655887217376	0.131510125855503
YDL058W	3681.55741789423	-0.227330225550331	0.121705627738356	-1.86786946318578	0.0617802682400554	0.286596847298904	3360.83842024313	-0.301681858371914	0.13450990968151	-2.24282254806527	0.0249082598475021	0.0707745661527708	3968.85313629362	-0.150913904179877	0.110741769372433	-1.36275503845656	0.172959725502009	0.276916130240727	3574.75779733999	-0.219189143406281	0.13129368900263	-1.66945681145336	0.0950268827252183	0.276628948467836
YDL059C	1534.52109949445	-0.115883061382861	0.138712160037665	-0.835421071601763	0.40348066972939	0.746205454152117	1800.6304634253	0.501019604924884	0.153346103142053	3.26724706177086	0.001085988614213	0.0050446665450333	1919.47704897956	0.363426497951078	0.129445279692861	2.80756856343771	0.0049917052525026	0.0150311236705795	1515.58800624126	-0.0557470719217952	0.157894163144486	-0.353066071674746	0.724038907856992	0.85789525452614
YDL060W	2357.32443703517	0.246348758598642	0.160821503155375	1.53181479942167	0.125568142966436	0.430782715592845	1845.56570552699	-0.266768535756536	0.140040232704363	-1.90494210559981	0.0567875971659155	0.133595159689178	2039.07004054392	-0.326420642367053	0.122496394118192	-2.6647367436147	0.0077048612425083	0.0218657102912464	2406.54332477476	0.381945148029238	0.17683124918893	2.15994146838356	0.0307772010040081	0.134267664877292
YDL061C	2163.63583923432	-0.124891646188244	0.135573404785535	-0.921210516072909	0.356940528963404	0.712156703837598	1900.88150805102	-0.31741112457936	0.175005927592836	-1.81371642061085	0.0697213957042229	0.15587712039587	2146.40279407143	-0.306824958501942	0.117802983726517	-2.60456016304514	0.0091992268639298	0.0255067672107501	2153.22214850374	-0.0445978660049398	0.148621353948801	-0.300077107494953	0.764118340584306	0.880572584788121
YDL062W	5.35868822961031	-0.638019809225484	1.22812826033869	-0.519505844649752	0.603408038214178	0.863301630274403	5.24504346603772	-0.467324247237763	1.28367082428129	-0.364053025431509	0.715818413597365	0.812761365847521	6.67886931906372	-0.0524662344047534	1.26479065406726	-0.041482149030778	0.966911523613804	0.979251164033265	4.40054182585082	-1.27200625041632	1.3236430674337	-0.960988866041138	0.336557766082345	0.578198370503718
YDL063C	1972.98688251307	0.239491697949651	0.157227562260835	1.52321701428114	0.127704420746448	0.43363142652817	1421.92398069197	-0.553703719632108	0.147035702662208	-3.76577735615788	0.0001660316974058	0.0009822919415381	1703.23444595837	-0.34058796961864	0.127716994374565	-2.66673962448391	0.0076590984443966	0.0217706324273427	1874.56598971917	0.186005178619127	0.183480774824713	1.01375841036656	0.310698044944042	0.555056433798506
YDL064W	466.280130848399	-0.194808337708372	0.16771786513626	-1.16152407228713	0.245428839508453	0.605794424279666	458.938618719944	-0.0384275578960946	0.186591031998599	-0.205945363421234	0.836833590001241	0.896170278571288	506.360002031933	-0.0972501731356541	0.169583959418541	-0.573463277240958	0.566331056731364	0.678396566190574	439.111520043997	-0.285073867099978	0.179025785943826	-1.59236204771879	0.111303378657434	0.304505605447816
YDL065C	822.300019269233	-0.2288633884538	0.149691824454735	-1.52889704756725	0.126289968295382	0.431962489170799	748.446365001517	-0.311986112076455	0.159573706523815	-1.95512229973735	0.0505686367762229	0.122732169730957	847.272129480457	-0.292395218748415	0.159293824097761	-1.83557159484706	0.0664210414018328	0.130273424990623	805.561437543348	-0.192161149608031	0.154395898405886	-1.24460009360395	0.213278785959954	0.453630333639404
YDL066W	2343.906127601	0.245245802907625	0.123574536574884	1.98459820044732	0.0471891927255772	0.240401725839891	2437.98748034634	0.518738758642026	0.159466792102827	3.25295788421914	0.0011421042342499	0.0052718055700314	2730.08911919617	0.505529786314428	0.12311068104309	4.10630322268696	4.02041648017171e-05	0.0002073298842977	2151.04104341246	0.0997551412046661	0.149561589066489	0.666983694324879	0.504782548793916	0.711130990350394
YDL067C	1190.68963206716	-0.325527090256692	0.14178074477147	-2.29598942212777	0.0216764861968356	0.140841350582735	1380.06575826194	0.298118789882165	0.149505821514323	1.99402797070082	0.0461489978654014	0.114639970887862	1457.82379568967	0.128531663888481	0.13231554993846	0.97140255962554	0.331347854420377	0.455568511382981	1236.06088361305	-0.108120897052078	0.155452756879485	-0.695522544742641	0.486727887654666	0.698901130083939
YDL069C	291.285793014779	0.0705371123132812	0.197961149374799	0.356317957013543	0.721602462924333	0.912494885100956	281.576954119251	0.165132682844784	0.213252984089463	0.774351100172687	0.438723192673144	0.587915911404806	304.390122099029	0.0538822478345802	0.2035262572659	0.264743471227818	0.791207086748032	0.857795799653943	269.081505020811	-0.0635890131155048	0.203614406147834	-0.312301149602039	0.754811666457961	0.875210223387471
YDL070W	4350.36805226666	-0.711117424018998	0.120357587615856	-5.90837219410433	3.4550470840083e-09	1.21099400294491e-07	4831.90479369941	-0.128283431856672	0.153270314456638	-0.836975067947455	0.402606582486845	0.555179143276749	6980.94105786438	0.543407346976676	0.108824285279784	4.99343823466971	5.93137605285589e-07	4.35585321805416e-06	4501.21944927993	-0.471782256487129	0.131347971047367	-3.59185035539676	0.000328338381187	0.0038057129430428
YDL071C	3.43842384127733	0.154784052727203	1.45735062770636	0.106209205790654	0.915416367097375	0.976888000679523	10.4542832565426	2.54628222364728	1.00357176769858	2.53721986369395	0.0111736754859376	0.0365791065866885	7.25887400922516	1.6949618052855	1.19779433439502	1.41506914552371	0.157048223630156	0.25798204753936	4.36774940493942	0.845756252393237	1.30659812450513	0.64729639246464	0.517440135888176	0.719971219913129
YDL072C	972.622651370221	-0.189836584579757	0.149245293711754	-1.27197702425646	0.203381282747233	0.55429133356394	921.475713427992	-0.147533482103421	0.160689576220085	-0.918127271064275	0.358552239025963	0.511714280927277	877.52418367742	-0.712345409156908	0.146232814827458	-4.87131024590762	1.10860601790741e-06	7.60439974583775e-06	928.929226673812	-0.231362660143518	0.160305420751252	-1.44326161310869	0.148946788966557	0.364348913628352
YDL073W	1497.11570671724	0.0481156517095266	0.135801336679587	0.354309117170562	0.723107235852471	0.912964488891983	1462.36262665427	0.171285413400364	0.142999726349068	1.19780238587485	0.230993958167352	0.376755158072954	1571.75249299198	0.0420451832627942	0.129303626904386	0.325166310252725	0.745055204899875	0.822292764695013	1481.90443548811	0.109780780940148	0.142706638327523	0.769275923157778	0.441729527192897	0.667880666174613
YDL074C	2922.06003474812	-0.0807015999177458	0.127820561662775	-0.631366337840528	0.527801020820348	0.820373648769542	2749.92110406452	-0.0597633500162226	0.136722596394011	-0.437113919662517	0.662028732916536	0.772848327599601	3384.88191974542	0.192194165790931	0.111305539374827	1.72672597312258	0.0842168887420084	0.157823968689926	2790.18784147754	-0.123190862150164	0.132170073493103	-0.932063203828001	0.351303862787047	0.590021936418096
YDL075W	2327.42713126176	-0.234569334272226	0.149834866659949	-1.56551902438424	0.11746126018734	0.419506362454568	1927.38141725088	-0.6466423324584	0.185200203162978	-3.49158543789149	0.0004801628707674	0.0025023565538188	2202.97723135578	-0.588057122262664	0.141883535131297	-4.1446466760113	3.40338057499091e-05	0.0001785111912338	2213.67879559541	-0.293169062870339	0.161369891493559	-1.81675193654103	0.0692551052886068	0.227975247581099
YDL076C	663.839538256232	-0.402143188938216	0.159918274907145	-2.51467938340203	0.0119140675698832	0.0900189847884949	628.459038966295	-0.358434304522108	0.185290700322165	-1.93444303410208	0.0530586796926981	0.126842211661667	720.369421663183	-0.301479275094806	0.159472643145139	-1.89047644253581	0.0586942683000123	0.118049089396641	642.47027946783	-0.404526589182193	0.164478600563683	-2.45944814581255	0.0139150797687191	0.0779269139175519
YDL077C	965.765067955274	-0.156454168233243	0.15726605005508	-0.994837526461992	0.319815291552814	0.679392335219433	840.940889408067	-0.379710716355613	0.159720794003468	-2.37734052553839	0.0174379815201454	0.052674564582682	901.308281935347	-0.547471563262182	0.1463932324506	-3.73973273284287	0.000184216019465	0.0008160490931048	909.206730491725	-0.243901932334629	0.151675951483372	-1.60804616651024	0.107825068080771	0.298610677363537
YDL078C	2545.21454736867	-0.62302292796914	0.127304883216107	-4.89394367466268	9.88351364799924e-07	2.42626800020339e-05	2721.44025072222	-0.172105353758339	0.152709302330078	-1.1270129005392	0.259737026675528	0.409216557128055	2862.46723364073	-0.389797576632054	0.124488632754807	-3.13119011757322	0.0017409941386351	0.0059647570462495	2778.35947639691	-0.218578735299935	0.136151183321488	-1.60541193963635	0.108403178560075	0.299424083499778
YDL079C	313.792138620803	-0.60730411505127	0.19178595184188	-3.16657246904074	0.0015424690747175	0.0170427975348384	304.027380159007	-0.47774359685921	0.20784514919489	-2.29855543278157	0.0215301967436677	0.0629528395000568	291.969223495492	-1.10490932760783	0.208545315155644	-5.29817381312641	1.16966598990064e-07	9.4884365755038e-07	341.805212758581	-0.209175072990613	0.194006146309063	-1.07818786657092	0.280949925595165	0.524301530276118
YDL080C	1099.72460191264	0.121675887778949	0.143730062765833	0.846558370862086	0.397241325735582	0.743237106781075	1071.88777158291	0.236159689415623	0.15689493909557	1.50520909582539	0.132270327394769	0.251930704713364	1215.16973458284	0.254241253306628	0.140320623827842	1.81185948559175	0.0700079108680806	0.136065465872452	1106.9691541627	0.226155760431885	0.150073510222149	1.50696655323857	0.131819230601865	0.337947272610382
YDL081C	3412.79797509317	-0.130954338710728	0.156257528070817	-0.838067389952431	0.401992856399232	0.745384818101927	2856.67647443368	-0.488289946627458	0.183481681172592	-2.66124630811589	0.0077851983478637	0.0270608718881589	3128.52846093844	-0.581789841281798	0.149817622516682	-3.88332047664832	0.00010303961547	0.0004858821364269	3256.95535610867	-0.177135325786592	0.169772577076065	-1.04336830386469	0.296777747557537	0.539806194964718
YDL082W	2582.72819664894	-0.0276713720894186	0.153393318004091	-0.180394898874804	0.856842558742383	0.958116762452515	1995.41969369798	-0.650250751574782	0.166904751715066	-3.89593912032455	9.7818959504252e-05	0.0006152765749487	2464.67695426873	-0.326040765874658	0.137126867233031	-2.37765780297883	0.0174229862605172	0.0436829328548039	2483.79188292001	-0.0497855223002046	0.164696961364466	-0.30228561527636	0.762434343083435	0.8798497890497
YDL083C	2651.22360224268	-0.299379810573486	0.14274727232614	-2.0972716724806	0.0359695330002288	0.202436916769352	2135.58672898831	-0.831473928177155	0.157361132171277	-5.28385832450769	1.26491087780272e-07	1.45608742553367e-06	2388.55697572471	-0.853919661624072	0.14661624203352	-5.82418188994944	5.739304324675201e-09	5.72523112777187e-08	2519.84288735989	-0.361846209884	0.163507204953572	-2.21302914441444	0.0268956364114669	0.123026600442604
YDL084W	4808.47110476055	-0.138089848781059	0.120702405581734	-1.14405216793755	0.252602002723724	0.614366243324586	4417.34098260367	-0.190738969124368	0.132178170466738	-1.44304440325391	0.149007963275074	0.274426826171774	6057.95665845183	0.363282550131363	0.120859146675122	3.00583414764538	0.0026485341523188	0.0086332026695779	4727.77465469752	-0.0930667883712197	0.134430656451676	-0.692303309585301	0.488746872131562	0.700391804838613
YDL085C-A	239.123701162411	0.677744405319079	0.214634202356008	3.15767197343004	0.001590344011193	0.0175410495919875	284.345955527897	1.20523464571858	0.232762040568023	5.17796906564908	2.24314413423087e-07	2.44109046263237e-06	313.579097390967	1.16470442539289	0.21034090184555	5.53722274257491	3.07305624939746e-08	2.6966696597233e-07	265.464379129411	0.980555594663079	0.228531251184856	4.29068492636887	1.78122885448688e-05	0.0003000539379678
YDL085W	1618.35060006767	-0.68355005500191	0.152546489326978	-4.48092944005251	7.43186805230158e-06	0.0001522326478635	1292.34612163538	-1.36797971017534	0.168406582480838	-8.12307743571122	4.54509124742742e-16	1.4158713160824801e-14	1187.8055973822	-2.92503961667595	0.172020934306043	-17.0039747108453	7.6735964336405e-65	7.971876553077171e-63	1707.92937580946	-0.378307688110533	0.165385526303094	-2.2874292362031	0.0221707814383956	0.1078158786346
YDL086C-A	11.0903112267324	1.11557232813259	0.894893247202167	1.24659821897234	0.212544855110067	0.566440321614655	9.30384350070714	0.886777779840027	0.97771074860484	0.906993997054271	0.36440997168871	0.517783558994789	12.4972304767935	1.27041748213153	0.93744843845506	1.35518651481805	0.175358140023686	0.280059950382484	15.0837774329973	1.77822484990524	0.767567537790407	2.3167014788356	0.0205199989670555	0.102227786652121
YDL086W	986.449051604685	0.240143248324966	0.140333370974543	1.71123408963452	0.0870379080108178	0.353133222919775	835.613426220158	-0.0327651209359882	0.167911947041985	-0.195132755668634	0.845289020119138	0.901497562972635	967.487089815309	0.0481430477293642	0.138564545290094	0.347441314288395	0.728259799864723	0.809024037759345	900.057954236913	0.0789222454979455	0.158613333341721	0.497576362813794	0.618782667452273	0.79352432362327
YDL087C	288.185343857732	0.302086322668094	0.199159799430803	1.51680371004317	0.129316250074283	0.436520182835019	235.646857417001	-0.0682229501250863	0.232709496279034	-0.29316788191266	0.769393832560252	0.851815001081107	283.656318006439	0.122401674331857	0.206670413067055	0.592255429867183	0.553679556695829	0.667856546168533	254.884715849859	0.0561166055014859	0.207847482874654	0.269989343750331	0.787168451738429	0.895469675784559
YDL088C	1041.82689287052	0.0060071945205581	0.146874668116095	0.0409001402189372	0.967375505663883	0.9931818744367	936.350650226604	-0.108473696180423	0.154431017237189	-0.70240873964988	0.482424296520173	0.627046648413505	1130.0301480282	0.0924690427648321	0.135348834712962	0.683190534746261	0.494486452877753	0.615932555208974	948.08231284689	-0.180140937198159	0.151801073073449	-1.1866908023173	0.235349604334094	0.477390654755705
YDL089W	340.145925438166	-0.082414554069679	0.185207206956523	-0.444985675363194	0.6563301061304	0.885161744244697	317.647322425148	-0.0830117233944966	0.21716163927954	-0.38225776739344	0.702270177061072	0.801810295956649	323.417245067149	-0.399168756078301	0.196299029988477	-2.03347289134202	0.0420047696583034	0.0897653355571109	315.911620665454	-0.204678925017478	0.202660349732564	-1.00996038587507	0.312514269636415	0.557072667266822
YDL090C	662.032426368412	0.215345711882332	0.156204879532606	1.37861065881352	0.168014828428195	0.504044485284585	620.845927908981	0.224863300178405	0.171113274573908	1.31411955465373	0.188805974521653	0.325898547933516	747.806588734651	0.399988671462627	0.164385610459722	2.43323409113495	0.0149646225567462	0.0383262589214582	652.182243998336	0.260936276700055	0.163266338958741	1.59822458422367	0.109993004335375	0.301835711723094
YDL091C	678.783895077398	-0.151066407495054	0.154519832236921	-0.977650605156157	0.328247159558431	0.687553562302172	603.770099440119	-0.304721019319728	0.190553739225615	-1.59913429438894	0.109790766021183	0.21848462157349	729.738946050849	-0.0839980142436496	0.154381716855862	-0.544093017970997	0.586377464848963	0.696014838575734	655.869346964604	-0.156722705729742	0.163058233480029	-0.961145612735573	0.336478958074104	0.578198370503718
YDL092W	519.668953953777	0.0598053819058505	0.164299359710665	0.364002525701677	0.715856123341379	0.909467587138621	483.295518678081	0.0459488080076315	0.176709998460631	0.260023815335318	0.794845403295827	0.868004458525249	570.989760632304	0.179692381930982	0.164245906685827	1.09404481095959	0.27393532542942	0.39552060773165	497.329176370654	0.027167566995371	0.1732591455609	0.156803076151738	0.875400048425818	0.941259932920152
YDL093W	608.535685486109	0.130155718380483	0.156338215081414	0.832526572679008	0.405111785635276	0.746205454152117	604.311419004724	0.293738026960253	0.171542341757137	1.71233541498528	0.0868348737324739	0.183172536920267	807.881611479472	0.715750189501251	0.172495142621735	4.1493933024585	3.33357624327884e-05	0.0001757083844759	571.602677175975	0.0447086529045579	0.165505405779464	0.27013409437594	0.787057093272698	0.895469675784559
YDL094C	26.1656818198428	0.121592982580789	0.575651309721309	0.211226797416053	0.832710301149137	0.945994516320407	19.741657343825	-0.550815312294442	0.666858149719733	-0.825985725039034	0.408812189535824	0.56065965430455	22.269130156534	-0.541420428991902	0.69415393804689	-0.779971702696483	0.43540753143279	0.560947835352729	26.0518348277141	0.213106986179175	0.581009872879898	0.366787202983084	0.713777753922177	0.85251164143059
YDL095W	2685.97309813154	0.148138399331519	0.125217218721576	1.18305134744215	0.236788798067026	0.596605641775106	2336.5348036012	-0.0554517699321157	0.141290446436953	-0.392466520776827	0.694713543700928	0.795809014072185	3164.76101802759	0.445273888978515	0.121672588209941	3.65960727497809	0.0002526020809966	0.0010817885662894	2290.33929723206	-0.224312431115902	0.137718801852165	-1.62877129410907	0.103361443711723	0.291599762460223
YDL096C	5.46183393855183	-0.245049007626321	1.18006907684875	-0.207656494381413	0.8354971895748	0.947367320098384	11.9594004496609	1.72212044959692	0.888809583626258	1.937558371694	0.0526771253828082	0.126367425234014	7.49582417547039	0.500615072797375	1.15564151590179	0.433192357585671	0.664875030523056	0.759705529820649	6.91327834988039	0.518699257078685	1.06321999218586	0.487856944838198	0.625651173030639	0.796982952215073
YDL097C	2077.24279558142	-0.0522469021297332	0.128227828564571	-0.407453691718905	0.68367479925264	0.897309864691298	1860.4801872037	-0.179778626546819	0.152533594873878	-1.17861659718614	0.238550879667204	0.385162105638057	2007.71367299725	-0.312667099121456	0.119859926025338	-2.6086041389293	0.0090912344527896	0.0252944454040682	1914.36902133269	-0.201253349509342	0.143303536390045	-1.40438508761967	0.160204209060866	0.380597964888111
YDL098C	154.309779492565	0.110441868197568	0.258164196420614	0.427796997913802	0.668798922802325	0.891625085741933	126.427360356228	-0.279141552851193	0.285823338305273	-0.976622673663745	0.328755989797045	0.479994605332821	129.259052985708	-0.601165969312404	0.298462577115613	-2.01420886706187	0.0439876091307687	0.093015164284728	133.446175508334	-0.226273301394168	0.270592647556915	-0.83621378273619	0.403034646007083	0.637608279195278
YDL099W	766.311178568961	-0.240186818322131	0.147581861554389	-1.62748196690563	0.10363477550379	0.392052789633531	691.942662345655	-0.349961959024468	0.168534093391382	-2.07650542381215	0.0378472300130729	0.0984057922768704	786.190979221564	-0.319302991725451	0.147448398481575	-2.16552363412309	0.0303476074737118	0.0692170466494964	736.722303879754	-0.264064832797736	0.15750227986555	-1.67657784397249	0.0936250623071152	0.273936784897659
YDL100C	1479.15038996856	0.0414726397499466	0.136135413027371	0.304642552791228	0.760638407100123	0.923374220412337	1503.95350377643	0.272351579144262	0.160773861657434	1.69400408957378	0.0902645059343555	0.188766699278549	1734.25698231107	0.334838870976426	0.142697758791318	2.34649004870564	0.0189511722662986	0.0468757682669851	1485.39779813504	0.14347183264405	0.146500228109973	0.979328390781418	0.327417746811701	0.569821373697029
YDL101C	421.633382600397	-0.359203713998074	0.174651619130275	-2.05668699658684	0.0397163437830742	0.216008976661565	473.08202825155	0.184984294547199	0.179400515190185	1.03112465619786	0.302482366775678	0.453103144215254	661.523836332068	0.726467788975991	0.157356720769598	4.61669374795683	3.89902002597141e-06	2.45970499385718e-05	376.205489727111	-0.639677842983506	0.194506070910415	-3.28872944679515	0.0010064071579173	0.0098109166922282
YDL102W	1182.60949820053	0.121419917651074	0.138010152724527	0.879789749189199	0.378973218829422	0.727614740594895	1083.88677434929	0.0673774043654702	0.148962733904043	0.452310471214047	0.65104533348633	0.764437473562995	1302.90977198653	0.247318805061798	0.130905186973523	1.88929721411131	0.0588520146416823	0.118223549943351	1128.34987368852	0.0801402368342454	0.146226241166997	0.548056465068548	0.583653132190532	0.768111840843248
YDL103C	610.183711156681	0.0541471413462103	0.157855117459628	0.343017966205998	0.731584944162737	0.914223847963807	560.925274500644	0.0079530643876247	0.174704248456527	0.0455230165144137	0.963690429387943	0.978124952496441	690.274220230542	0.252577782287043	0.162350214134782	1.55575884906043	0.119765446867316	0.208771107786843	563.359148154989	-0.0849504695164253	0.167996026060608	-0.505669517955011	0.613088670361556	0.789739219142323
YDL104C	2868.90791265535	0.128900305518856	0.139058852532547	0.926947858200447	0.353953607237223	0.710949795625482	2807.03453721938	0.253890892390242	0.184826999415452	1.3736677714469	0.169544846634867	0.300706496743383	2939.00215774421	0.055279592203021	0.115589025804639	0.478242565141528	0.632477570137892	0.732479992127976	2898.95523752794	0.24378682605542	0.149861094763141	1.62675193612279	0.103789793404471	0.292387309114437
YDL105W	300.137727154241	-0.0779696455518172	0.193859086620196	-0.402197528685223	0.687538660848457	0.897698967568898	283.39390690712	-0.0461582782890444	0.217234489034142	-0.212481353648176	0.831731523301456	0.892129781765743	413.350584626984	0.632640628183462	0.180663683601238	3.50175871305618	0.0004621979908372	0.0018606357868643	282.79260303506	-0.155729248862302	0.208156698307381	-0.748134699140644	0.454378914111414	0.674289530521344
YDL106C	606.377090691488	-0.340028592397418	0.16626802632843	-2.04506302207352	0.0408486452736182	0.219525167675289	533.158437238299	-0.546272193987369	0.176470806674126	-3.09553860087535	0.0019645579999827	0.0084178877013604	643.422815653121	-0.310049254829433	0.156170241916714	-1.98532864535603	0.0471079190126482	0.0986236650239535	580.235142415037	-0.377671437663899	0.167343110712688	-2.25686875339806	0.0240162770325541	0.114326165798526
YDL107W	433.345672283176	0.133315404776766	0.173078586536016	0.770259380117044	0.441146046486294	0.769422278327697	387.665289128091	0.0099057022743873	0.189125797978067	0.0523762616220983	0.958228888630537	0.976147733241683	458.321580473032	0.147980039227584	0.174562731051069	0.847718400924258	0.396594816095991	0.522920616269044	419.973593490278	0.134067935542906	0.179835164282279	0.745504562903313	0.455966753767288	0.675220739958854
YDL108W	580.865099282735	0.153119674805962	0.166286976374205	0.920815797753088	0.357146605662438	0.712156703837598	541.030901386529	0.145353130281276	0.182405895834453	0.796866403996031	0.4255286243603	0.575277591098365	634.928245705586	0.256231201156361	0.165408189510291	1.54908412887513	0.121361497636346	0.210699207678171	585.139338019585	0.258492729836997	0.174674633347502	1.47985271177152	0.138912557850091	0.348894778972487
YDL109C	495.220942215217	0.297453433553646	0.172605697540101	1.72331178977762	0.0848321568630797	0.347536414057902	431.867805039566	0.110241959960634	0.182704757736293	0.60338855608649	0.546250233461056	0.680148282731488	492.149678400667	0.144838801378361	0.16938111995413	0.855105937530608	0.392492502859103	0.518679567278515	441.014536576824	0.0666746751850542	0.180702028980417	0.368975797124447	0.712145764999645	0.851528449271769
YDL110C	2394.84921007638	-0.728825788564354	0.1276430921593	-5.70987255350076	1.13060805714071e-08	3.71510741276081e-07	2322.34095656965	-0.590136577605239	0.136113785366203	-4.33561212053227	1.45355060765921e-05	0.0001128003322803	2269.43153956035	-1.16973624833497	0.120242409777835	-9.7281504129552	2.28713642752557e-22	6.75754391270285e-21	2578.92902027112	-0.351843871607495	0.144858815119252	-2.42887442726801	0.0151457770767699	0.083051973779475
YDL111C	911.167808446052	0.129381109012237	0.15980161521094	0.809635802751133	0.418149524539371	0.753912637368239	746.437282325086	-0.260142308654306	0.17801626898529	-1.46134007940478	0.143922135949261	0.267533993097991	846.845431339891	-0.232931079422861	0.161197650187155	-1.44500294608775	0.148457058122249	0.246955555621231	904.891605116157	0.195667995500974	0.182188374900622	1.07398727063516	0.282828386812993	0.525942572710532
YDL112W	2004.25491012075	-0.0388432151988423	0.127912670600233	-0.303669800783376	0.76137946762177	0.923695019682835	1737.60593602099	-0.267247291994342	0.140519895742646	-1.90184664301053	0.0571912064372633	0.134400357494505	2061.43201512265	-0.105885803371456	0.138588935350065	-0.764027828801744	0.444850658878182	0.569525560293057	1996.77501889632	0.0423490867358794	0.136819915384326	0.309524286847578	0.756922740373706	0.876210546259978
YDL113C	2618.56235327013	-0.116679012144922	0.133582395270627	-0.873460996926581	0.382411856408816	0.731182107592813	2703.68640043391	0.169462262068627	0.159233123988261	1.06424001378708	0.287219984593494	0.437620991824996	2810.75983111726	-0.0568430242327287	0.128234562410835	-0.443273819195612	0.657567690255533	0.75349466161464	2649.07295087529	0.0122565597864037	0.142350530796638	0.0861012580551136	0.931385923557007	0.972700726430473
YDL114W	32.0236666551817	0.840408890860776	0.504842994397897	1.664693578373	0.0959739048081449	0.374068691098283	29.7758265589973	0.82913692266547	0.545622310561525	1.51961697059669	0.128607270166054	0.246741268768673	25.7613248595783	0.189025284977257	0.630013345628997	0.300033779107547	0.76415138987258	0.836204400640382	19.2376059458768	-0.441875506822004	0.622879092728249	-0.709408153172331	0.47807122967348	0.692178766410125
YDL115C	971.778181694873	-0.177883524839653	0.148196327381074	-1.20032343569649	0.230013751415282	0.589661421242997	900.999423446025	-0.201302605550751	0.157829838055754	-1.27544074067693	0.202153286317416	0.34149410202117	938.89966537218	-0.452083705561781	0.141800614513679	-3.18816464309589	0.0014317898584619	0.0050256994432442	1002.84367515688	0.0136069400525153	0.163901628021456	0.083018943843157	0.933836476601079	0.97343977272096
YDL116W	2236.86974328335	0.0608894282784719	0.131476649361731	0.463119714215924	0.643278559828165	0.881305926523753	1948.61019731428	-0.144851155556547	0.136445808073549	-1.06160209391312	0.28841636274014	0.438731949153192	2534.90382510293	0.264087475062191	0.119976986600164	2.20115109193641	0.0277253293316418	0.0641908146028413	2200.8763073692	0.104141555865323	0.145379269024575	0.716343922789426	0.473779011902794	0.689123190925616
YDL117W	1329.43602518105	0.323111969065638	0.142022001713545	2.27508389662995	0.0229008974868165	0.146681992126218	1609.7538441059	0.938573775074364	0.147821560720382	6.34936994644349	2.1619855055229003e-10	3.90404690324232e-09	1714.42501564283	0.814816614849147	0.129171742480411	6.30800977986893	2.82646359926742e-10	3.2743259069930702e-09	1228.26428751315	0.197795408269242	0.145731046988781	1.3572633447454	0.17469754980585	0.404155512040347
YDL118W	3.15780256049682	0.349347485013023	1.54391304077065	0.22627406841427	0.820988265791149	0.941851850295923	3.03247890729116	0.404413453722593	1.67981386446131	0.240748967655581	0.809749684224856	0.876706419767745	3.60074662156271	0.542983382666543	1.5956951575938	0.340280146920621	0.733645566525121	0.812904024425994	4.4031848634048	1.17616133417704	1.30318723905283	0.902526742843097	0.366777121884164	0.604942840454899
YDL119C	370.33241074301	0.287146921504674	0.185830795962297	1.5452063260975	0.122296364680939	0.425810024708632	366.468647156745	0.434369050988973	0.196435810957255	2.21125185307221	0.0270184014328732	0.0754746929954422	368.826479197669	0.138217317506037	0.20040386290959	0.689693878647399	0.490386716166524	0.612331218060315	366.407092304894	0.34386699339306	0.191322385319175	1.79731709292355	0.0722852941496508	0.233384250417059
YDL120W	141.614199384113	-0.160930058648686	0.266560387153732	-0.603728334757686	0.546024272626836	0.832010996734748	126.560732091127	-0.30245124848858	0.288998622316664	-1.04654910139044	0.295307587466067	0.445831294069732	125.33977342184	-0.751800472959254	0.298806325842065	-2.51601257383226	0.0118690948305256	0.0314087262955692	135.265704875471	-0.204483808201933	0.259645435532374	-0.787550175040287	0.430959868559291	0.661269233289537
YDL121C	744.57348339725	0.118734628529505	0.149580943771783	0.793781784868665	0.427322478551084	0.759856790243808	733.698161451101	0.26221447519815	0.175588509598108	1.4933464370665	0.135346525953466	0.256174876313577	779.60069264294	0.106731406418869	0.147436139253704	0.723916177940665	0.469117197254065	0.592467425002634	838.320075150002	0.509915730251417	0.157119316031357	3.24540446796274	0.0011728390917421	0.0111469206968562
YDL122W	2859.75901137999	0.0273386768569682	0.146115168636221	0.187103619098114	0.851579390639806	0.954994742803205	2387.99585942079	-0.315200591446939	0.140006082110462	-2.25133498984889	0.0243643282561189	0.0694779738080129	2700.87404566662	-0.298950478735725	0.129614110216244	-2.30646554018668	0.0210846334854226	0.0512627807150506	2852.71381310592	0.109293829921422	0.15798677853042	0.691790989968049	0.48906859570061	0.700416077826503
YDL123W	143.262125710133	-0.139854847275369	0.255398367773094	-0.547594914152396	0.583970082346058	0.851914504518125	116.212439648591	-0.606836349093464	0.299566212584519	-2.02571693201967	0.0427938005590367	0.108144425634198	126.376619776401	-0.732361522487662	0.301523919618641	-2.42886708097299	0.0151460839557487	0.0387065585708857	129.065700930691	-0.363524357725215	0.269526871368655	-1.34874996277455	0.177417291548411	0.40888180616976
YDL124W	3087.8402807915	-0.579106474442803	0.148343353561109	-3.90382488019084	9.46843032547901e-05	0.0015637781917132	2689.48804189416	-0.847251200221128	0.146661339318757	-5.77692256293728	7.60792782419665e-09	1.05240335088657e-07	2490.62109646837	-1.83327562046258	0.127588530963507	-14.368655290709	8.13963362814195e-47	5.3497326733532903e-45	2958.96411370615	-0.616911081948578	0.139856300453508	-4.41103532660407	1.02877530467652e-05	0.0001872845417764
YDL125C	1178.06079522098	-0.327132798848897	0.141723192080235	-2.3082516985907	0.0209851412333548	0.137625006279871	1172.35496976987	-0.129172524204678	0.150918522352383	-0.855909017602688	0.392048106642958	0.545052617777971	1224.76636581781	-0.364800459716656	0.136114134284033	-2.68010711477925	0.00735986048759	0.0210407729252407	1166.98646676762	-0.252731295899197	0.152418295932876	-1.65814277316483	0.0972886522557159	0.280115048450026
YDL126C	10235.5649821981	-0.18238539977742	0.132812074302674	-1.37325917643429	0.169671788873954	0.505044758631528	9715.48781131362	-0.134342204288158	0.132341210390014	-1.01511996068531	0.310048647782487	0.458976102360069	10163.8434226715	-0.36573630835931	0.102176688524221	-3.57944961460178	0.0003443186250647	0.0014198183508593	10179.0223310542	-0.1016068360035	0.126578481706525	-0.80271808156996	0.42213769950672	0.655018720595696
YDL127W	137.400104899688	-0.415888015364622	0.262707249879561	-1.58308541372683	0.113401997727416	0.411837379177209	125.236601991901	-0.498793199504527	0.285811282999383	-1.74518372497423	0.0809528932782023	0.174003717304651	168.076288662049	0.0509885358710563	0.255576560715947	0.19950395970672	0.841868546215407	0.896089013485897	109.631798461936	-1.17692693744044	0.287830852377508	-4.08895338258189	4.33323918434146e-05	0.0006380669446966
YDL128W	2282.33839936915	-0.160102398855006	0.125255347354443	-1.27820809439739	0.201176062845315	0.55253825261324	2451.06898941733	0.23593842008141	0.134733459032799	1.75114943069913	0.079920173520182	0.172178072942693	3196.37320118278	0.607107507029932	0.113853220672274	5.33237007653468	9.69391241504965e-08	7.93373441745042e-07	2255.95274852162	-0.0982063264163693	0.136167585041057	-0.721216627193309	0.470776243304019	0.686177556287837
YDL129W	382.573069448223	-0.406441442642647	0.219685703315317	-1.85010420117907	0.0642985325489839	0.295025048619301	420.957591987801	0.0933233401389243	0.214571677878488	0.434928509958212	0.663614319709134	0.773863582205993	412.479121854089	-0.327135676921401	0.211506329814029	-1.54669449944615	0.121936930116408	0.211298296174276	387.524972785134	-0.264180780064052	0.22790755429204	-1.15915762812114	0.246391939307027	0.486777133005713
YDL130W	1010.12908910186	-0.233893888559093	0.160109492027459	-1.46083711588429	0.144060147358561	0.464521662502158	765.436602271806	-0.999705902394358	0.189244266390407	-5.28262188050647	1.27348057621669e-07	1.46338948032732e-06	887.097973156113	-0.873848832941894	0.163423789456708	-5.34713358346999	8.93580671190539e-08	7.36004233137885e-07	934.700747857941	-0.38293873326708	0.175421564636734	-2.18296270507036	0.029038556609828	0.129728827513638
YDL130W-A	431.575628959822	-0.228690306008127	0.194604591852436	-1.17515369925874	0.239933230156636	0.60005177517547	358.732402648874	-0.624061983283924	0.203962097734224	-3.05969584651516	0.0022156187367232	0.0093835450750526	310.205330927423	-1.89761512097668	0.223815043733959	-8.47849675034491	2.2812211642197502e-17	5.32367591258675e-16	432.849484499227	-0.117177141677877	0.193554472574338	-0.605396197356652	0.544915777079904	0.740105990929639
YDL131W	2411.81556970612	-0.151681344771531	0.143650109038365	-1.05590831630362	0.29101010429668	0.653840009974271	2007.33544897462	-0.53084901934007	0.182815086876876	-2.9037484181904	0.0036872432133032	0.0145222071810027	2147.34466683948	-0.714955095971191	0.141642708374599	-5.04759548991654	4.47405168628892e-07	3.35085661760313e-06	2108.09574344119	-0.484198015070269	0.151495351680003	-3.19612456554457	0.0013928696405196	0.012788891742969
YDL132W	2886.13530764015	-0.199634072401979	0.13623902835088	-1.46532219745305	0.142833033145169	0.462968631017088	2620.53722182066	-0.289220532471428	0.137081411557168	-2.10984501243492	0.0348717078868205	0.0921485612461084	2740.75037440246	-0.537385578084888	0.120323005535968	-4.46619144602608	7.96243626823023e-06	4.7619361191895e-05	2833.9286185361	-0.156015030156815	0.142010349139803	-1.09861732684865	0.271935016780422	0.514835874717129
YDL133C-A	10010.0140575773	-0.0713041277754793	0.118188544601418	-0.603308281830081	0.546303624502397	0.832010996734748	11196.1890932776	0.418480217513589	0.182759010394173	2.28979253395504	0.022033346171912	0.0640535976948153	11008.896667772	0.0576374574856156	0.113251522774236	0.508933178766298	0.610799062639849	0.714262302553244	11461.021586136	0.386882285534609	0.135445462987148	2.85636947153644	0.0042851615869268	0.0323409387629831
YDL133W	1247.07620667067	-0.0728994216656851	0.140813230818764	-0.517702926364294	0.604665556187477	0.863679473141493	1329.07264728121	0.293122416714236	0.14865638109674	1.9718118694379	0.0486310868638283	0.119273184311919	1334.45929908718	-0.0231026696694882	0.135549875360305	-0.170436672170144	0.864666733806203	0.911061415417267	1250.42125617975	0.0293009570519846	0.153733509849512	0.190595772389942	0.848842302620537	0.926583173605311
YDL134C	2814.88305211606	-0.152799855549304	0.13277022365659	-1.15085936696559	0.249790096506789	0.610587260310473	2761.84422501417	-0.00718513136534	0.153363342305964	-0.0468503832617673	0.96263247305547	0.977655013194314	3063.43831034817	-0.051211421099743	0.123447112967999	-0.414845028518556	0.6782553539403	0.770483727465515	2804.07175589799	-0.0675545305769324	0.141023597384817	-0.479029976753421	0.631917303161858	0.801098616651618
YDL135C	764.459843829804	0.0702936532754513	0.166676379036678	0.421737343237958	0.673216744001113	0.893448521320873	650.3516737759	-0.206380841507867	0.170417505196877	-1.21103076394319	0.225883614450434	0.371098495347606	742.366716576031	-0.162365043194554	0.151831922103225	-1.06937356087851	0.28490137591255	0.407771052167503	644.767783883871	-0.346800509479156	0.165863505571815	-2.09087893255095	0.0365389180763732	0.151057817728043
YDL136W	5336.12079123517	-0.0931639773543546	0.125493393789815	-0.742381527352681	0.457856208526778	0.780870867171067	4424.74163073056	-0.476282732767428	0.137556697434569	-3.46244669761701	0.0005352879299177	0.0027402239589946	5020.70047689684	-0.44691502627124	0.133310218998619	-3.35244386835693	0.0008010148252537	0.0030277796299643	5187.40377824514	-0.0826222850737009	0.147917909439442	-0.558568501858976	0.576456241659114	0.76293192511222
YDL137W	3127.54557292567	-0.167396690643506	0.134354645273138	-1.24593154410995	0.212789528212666	0.566440321614655	3166.11410449366	0.0680815507366134	0.131029898806852	0.519587905940237	0.603350829251153	0.727140630852187	3547.5329588028	0.0549573882293236	0.110431712016265	0.497659478657988	0.618724073458412	0.721303485456223	3210.64090731426	0.0062245015482144	0.132074966873797	0.0471285490017361	0.962410773799154	0.985110730286607
YDL138W	1878.50710404504	0.134757658808419	0.141092181618825	0.9551036582061	0.339525279190622	0.699564006013596	2059.89071493255	0.548064171326302	0.146505987217355	3.74089947950863	0.000183362851104	0.0010722811568566	2598.68568330133	0.81451048732529	0.119675613812545	6.80598545833329	1.0035984994231699e-11	1.38771125747663e-10	1863.5441887525	0.200809414237553	0.142839318772499	1.40584130450372	0.159771253815571	0.380284480163136
YDL139C	175.088491876446	-0.103813023823731	0.240068597425432	-0.432430667471938	0.665428432988872	0.890956702828267	147.090339549954	-0.444516745323572	0.267915520875122	-1.65916757592691	0.0970820292972353	0.199912336644965	178.510483494936	-0.198254966412407	0.254415075568409	-0.779257934968946	0.435827788506376	0.561294349864915	159.080710947901	-0.301796768795457	0.246459111514267	-1.22453078298137	0.220752061131471	0.461904859280392
YDL140C	8259.3597555385	-0.164772977463103	0.129973086480156	-1.26774689995732	0.204888350353941	0.556932616278766	6286.93443354443	-0.886451456276629	0.135472678781205	-6.54339653022062	6.013709709675849e-11	1.1799436991552e-09	7520.66893984442	-0.647576046348804	0.117908517767816	-5.49219054406234	3.96978746234638e-08	3.4553244655369e-07	7225.51093325501	-0.496236157727589	0.135165886765461	-3.67131211581999	0.0002413084377017	0.002931433463388
YDL141W	523.158465845272	0.178328944864964	0.164075944652355	1.08686831115194	0.277095012737577	0.642954187334083	431.842554868136	-0.179267335412134	0.184454604686327	-0.971877800052678	0.331111345206694	0.482373729659779	503.009111817543	-0.0741267358139992	0.184106321258891	-0.402630041745074	0.687220405916109	0.776377322100726	441.033715145378	-0.225595740113417	0.177528949409049	-1.27075466206706	0.203815942530928	0.442918724561881
YDL142C	499.540395627326	-0.0267093456889731	0.168707686808287	-0.15831730132916	0.874206775581022	0.963901382503475	534.114386506511	0.342041426024694	0.174797626397221	1.95678530123411	0.050372715932836	0.122312472045264	685.617928219921	0.664558702441928	0.157805276853645	4.21125779626664	2.53952736443254e-05	0.0001373391750991	524.800432027342	0.202859577428097	0.17534664843238	1.15690593029114	0.247310795584801	0.487141345715368
YDL143W	1965.71921194232	0.10422907132074	0.1382813672303	0.753746317442411	0.451001564048512	0.774671621993483	1794.12704392792	0.0373565353908057	0.148844681685198	0.250976621857498	0.801832183877823	0.871147594153542	2087.5640357268	0.130476045072906	0.126312393250193	1.03296312986855	0.301621153364953	0.424550229200976	1964.64060498243	0.18958952741421	0.142866771877852	1.32703724541565	0.184496362365461	0.418149095868553
YDL144C	648.462574006577	0.020073944195962	0.153497456122769	0.130777048056787	0.895951680037856	0.970474468225197	586.912655520378	-0.0724073383826772	0.181015055359597	-0.400007271432953	0.689151161083873	0.791644631563142	681.608270822606	0.0181711722886999	0.152300681133486	0.119311168889478	0.905028835212841	0.938694159034768	623.594383198929	0.0019532267916443	0.168351119945739	0.0116021015617471	0.990743069968794	0.996738966872571
YDL145C	4826.64438213859	-0.0198167165960961	0.117780094814182	-0.168251830900292	0.866385166922836	0.961989443526253	4203.63344958968	-0.232348632447507	0.136603589712805	-1.70089697449383	0.0889623348635062	0.186522943240136	5247.18883962958	0.0744419851641279	0.123554257550006	0.602504410938646	0.546838427939689	0.662314086942372	4463.49047982084	-0.157451930602709	0.129340931594288	-1.21734031649469	0.2234747608882	0.464983552216983
YDL146W	650.170849224326	0.0341609434460759	0.157654908472161	0.216681762573273	0.828456361715185	0.944705922326443	599.203501367369	-0.0061530360621569	0.176439598020903	-0.0348733284998076	0.972180748446468	0.983250355368308	775.583336292334	0.371970537266664	0.161821838667661	2.29864238553483	0.0215252546202461	0.052082706614953	619.700404030484	-0.0130833170947709	0.165037207551619	-0.0792749543503929	0.936813927125596	0.974639083246335
YDL147W	4201.48512145894	-0.223095301976616	0.121953094883497	-1.82935334433079	0.0673466921240609	0.302197923620697	4430.79708876395	0.13160563958441	0.128075104484506	1.02756613093633	0.304153962871186	0.45467455036441	4523.40281423832	-0.150928274749482	0.10795304114544	-1.39809192171014	0.162085465424349	0.263501383846096	4401.9297890864	0.0129049727649714	0.132011960109162	0.0977560878143176	0.922125977153747	0.967032524918532
YDL148C	1575.92412102731	0.0385800362631865	0.187215516599093	0.206072856374413	0.836734001185761	0.948305838732106	1223.80721641684	-0.548801967854226	0.161504870791392	-3.3980521154875	0.000678674900921	0.0033820546806322	1468.75702552382	-0.329345845322108	0.144450712618388	-2.27998768128045	0.0226084191003939	0.0542349450374813	1574.15951298186	0.122667903742703	0.180837811114039	0.678331058018319	0.497561810675349	0.707267767334874
YDL149W	2100.00861031624	-0.10513756583313	0.127074512493981	-0.82736942105609	0.408027707095694	0.747658474341695	1855.42389531981	-0.2776542062929	0.147567142913708	-1.88154490769848	0.0598978324354277	0.138972274125685	1910.30857240845	-0.580575442898097	0.124322999982059	-4.66989569896059	3.01352700496875e-06	1.94101274390037e-05	1993.85050008776	-0.163691049630965	0.153025757001113	-1.06969606188437	0.284756139543472	0.527973153359586
YDL150W	924.522249313923	0.0971092800308549	0.155027517236039	0.626400278880811	0.531052426690071	0.821984730124548	788.565143893533	-0.170653557836374	0.162750466557324	-1.04855956143306	0.294380875800394	0.445126638287552	946.097889706315	0.0187172524127794	0.139063064226181	0.134595426304835	0.892931757981619	0.930944230035546	957.499919984947	0.275792121054933	0.17778043526075	1.5513074914595	0.120828012388895	0.319516975356484
YDL151C	3.07005013466661	3.3567480069248	2.03604084971766	1.64866437104653	0.0992164132064807	0.381913575911951	6.32737340169358	4.57000689205814	1.77374380621018	2.57647517981896	0.0099813371202271	0.0332694365574305	5.71613003108633	4.25261739297107	2.01083194254818	2.11485470415893	0.0344423327568196	0.0761570623962575	4.36333217778735	3.95755827924804	1.83084214470659	2.16160540693817	0.0306486043438686	0.133824872542839
YDL153C	1821.16749261261	0.0374608443841193	0.134891048199984	0.277711863641103	0.781233552836224	0.930409913191274	1479.81569595122	-0.393022570002705	0.148614146707809	-2.64458383477737	0.008179144279365	0.0280885660126783	1629.4322283541	-0.4665743105346	0.125786480649421	-3.70925641711042	0.0002078688295104	0.0009095673443457	1877.86146090668	0.209112394933073	0.181780771219809	1.15035486718348	0.249997741049756	0.490293613850142
YDL154W	478.100411136562	-0.0467598094801046	0.173138780131346	-0.270071265632296	0.787105427675885	0.933254678294899	422.784611280504	-0.212294660834583	0.187159134047946	-1.13430029431637	0.256668605763912	0.406036761898	488.123055430233	-0.1348494200966	0.173871707672217	-0.775568503363518	0.438003803405557	0.562962687674018	448.001576694263	-0.142148641126299	0.182187350521973	-0.780233318718552	0.435253553923715	0.664262575935871
YDL155W	1177.26633726382	0.0172678148466176	0.153689802555824	0.112354981003671	0.910541949193771	0.975073699489378	1084.02675126349	-0.0265003430881575	0.162109747000172	-0.163471620791126	0.87014711589522	0.918201475803384	1456.17752221489	0.449789604544058	0.139727195328452	3.21905555669927	0.0012861356420402	0.0045913635821968	1104.43166551035	-0.0773610714249177	0.161274198588158	-0.479686596505574	0.631450260065362	0.800817364551875
YDL156W	373.244012364912	-0.183926394031894	0.181319766855658	-1.01437585775362	0.31040343966202	0.671078478383717	357.11556378431	-0.111435571129328	0.19467962433231	-0.572404901188387	0.567047696190108	0.698109104150136	465.395327196245	0.297285538868294	0.176328797817378	1.68597269730263	0.0918010582451021	0.168940176044772	349.915144410293	-0.284760128231557	0.189235429735374	-1.50479288487238	0.13237733360757	0.338453008163383
YDL157C	539.995484083328	-0.0219106134900196	0.171494693331723	-0.127762632559351	0.898336822549307	0.97174759464793	532.28672360379	0.129893701802734	0.228048825903724	0.569587242065307	0.568957683522021	0.699674247668895	601.722257891209	0.140510433649647	0.177897751894326	0.78983816351492	0.429622288099566	0.555997017811796	587.182547287269	0.296512782830796	0.174101906933913	1.70309899559773	0.088549543884299	0.264537220272623
YDL158C	175.46791064331	-0.165063983362637	0.240124117931726	-0.687411097162547	0.491823706554032	0.800688861935376	178.302423868841	0.0793250417277639	0.273512114126606	0.290023869622993	0.771797976708268	0.853326846241118	215.860950004113	0.277759152409918	0.247112773353261	1.12401778605287	0.261005480642085	0.38103723953211	189.584057022779	0.151234804785694	0.234582253617021	0.644698405159837	0.519122650043146	0.72135894859713
YDL159W	779.629190864998	0.0064959116921475	0.14754145554439	0.0440277050824752	0.964882319812531	0.992248175337776	841.817507058108	0.396520655984094	0.168767684685778	2.34950581162715	0.0187983506496905	0.0562922819227406	886.73983238062	0.223648820508675	0.142294683251398	1.5717299859584	0.116013184876731	0.203275550541627	756.112310100277	0.0122306717681187	0.162290002236439	0.0753630636488622	0.939925846541883	0.975281138732765
YDL160C	1485.78607264514	-0.331369016362702	0.149774785329376	-2.212448614992	0.0269356829608352	0.165454888599826	1185.74185895343	-0.907754423032102	0.148445993982028	-6.11504829926229	9.65277233677992e-10	1.54750420901596e-08	1434.57018806819	-0.62541269811815	0.133297939578022	-4.69184069984879	2.7075791854055e-06	1.75801588036259e-05	1349.9898315261	-0.547604254328845	0.142663340436234	-3.83843706907736	0.0001238199388244	0.001636340070197
YDL160C-A	176.844991324853	0.277824129654647	0.241123462050052	1.15220695361854	0.249236040947319	0.609833439037922	188.525587759894	0.608489723194294	0.249133142572838	2.44242783962953	0.0145888458249409	0.0454113301265332	198.046224252834	0.438847399667114	0.251576099627918	1.74439225473394	0.0810907146466941	0.152899675948289	162.248745687654	0.134722177407809	0.251146511843394	0.536428622555654	0.591662354135023	0.773144241560465
YDL161W	469.142067034712	-0.112803150407418	0.172067911893366	-0.655573425435211	0.51209862873713	0.811154970801544	405.85455180186	-0.354669771409189	0.206810173898381	-1.7149532091369	0.0863538059878224	0.182621079904131	468.490841153415	-0.272215258406107	0.177106339883911	-1.53701588878488	0.124289418530744	0.214566642925897	406.13027418888	-0.472266918482916	0.185587850262491	-2.54470816820688	0.0109369100296889	0.0657985339595662
YDL164C	860.374123653805	-0.08089775550172	0.14805812911339	-0.546391852890188	0.584796609163302	0.852249642850267	803.196824691034	-0.0831691893620508	0.160462291853079	-0.518309868328452	0.604242088802611	0.727814412625904	1150.10288292171	0.557487860095204	0.156184830171862	3.56941105920312	0.0003577846585435	0.0014687641718796	765.839348699829	-0.34234211741601	0.159697580261795	-2.14369007254087	0.0320577281734464	0.137854777992962
YDL165W	833.216892564607	0.0583874677149021	0.148039380170214	0.394404972837423	0.693282072940872	0.899710672848625	915.808082125724	0.486082444294316	0.174326564384163	2.78834408290831	0.0052978242103706	0.0196515793085588	1102.03950557452	0.64696446505225	0.146811993866123	4.40675484349196	1.04930836186644e-05	6.13302645987457e-05	858.936544001531	0.229493304478808	0.153544211288414	1.49463989917362	0.1350084472745	0.342234494957069
YDL166C	407.24604198272	0.0876695855665884	0.178049781613866	0.492388054463984	0.622445042316529	0.871262625306065	379.385463607707	0.0780017575052233	0.192016582045096	0.406224070205062	0.684577969748384	0.788596388916251	468.488121600512	0.328507551276302	0.173657493840723	1.89169810073158	0.0585312165451605	0.117812364302306	395.306082685909	0.0935946118918511	0.18342953526053	0.51024831829245	0.609877505049902	0.787529885404789
YDL167C	2070.83448140506	0.207528918192935	0.165748067310515	1.25207443779207	0.210542741187123	0.564039980530598	1717.14573391558	-0.133877741755009	0.156187772281261	-0.857158917113716	0.391357063783378	0.544651700243096	2207.85456892928	0.242974162551602	0.137228003198061	1.77058732102162	0.0766293518905085	0.146286204957547	2195.46095153362	0.440541457887172	0.191334333162381	2.30246945545991	0.0213087120295052	0.105326395845371
YDL168W	1616.01498039559	-0.383378056621248	0.144776833035042	-2.6480621835985	0.0080954632817018	0.0666766029298392	1403.67068062299	-0.637362221249561	0.15370698858611	-4.14660535029931	3.37440952544207e-05	0.0002408251228092	1532.18009244489	-0.755823081070343	0.138435162739291	-5.45976228954022	4.76772499300522e-08	4.09452222399288e-07	1646.48131363333	-0.218437280847156	0.152308241194255	-1.43417899868307	0.151521188585146	0.366718701245408
YDL169C	546.428486307586	-0.546528278506017	0.163577027697557	-3.34110654899851	0.0008344519329122	0.010282338368639	552.137277126195	-0.282285699670337	0.219244859340627	-1.28753623012783	0.197907450039135	0.336396604372183	540.095024979708	-0.777375987685974	0.177665452304946	-4.37550450918101	1.21151937444838e-05	6.98603069903492e-05	571.118083984417	-0.285576407103595	0.187084667428819	-1.52645543340557	0.12689648136174	0.330009928786212
YDL170W	1734.97537780904	0.0572748326017841	0.142052350543418	0.403195247263987	0.686804595780227	0.897325409407639	1713.52960222454	0.209655387620144	0.168338538238407	1.24543904095937	0.21297040997782	0.355016047707732	1856.87367905085	0.105589421402112	0.120890926323144	0.873427184434581	0.382430279165515	0.508512268394939	1682.0090280167	0.0609097824886334	0.150081731665115	0.405844081174014	0.684857167186114	0.832610224233003
YDL171C	37075.0730271943	-0.428620571981262	0.118563498418046	-3.61511407558148	0.000300215396486	0.0043144850488167	34829.392474758	-0.410396332433324	0.121537301892928	-3.37671090308451	0.0007335810857471	0.003608177080313	35865.9759473185	-0.729749068688356	0.110922442647855	-6.57891271836745	4.7390084044850793e-11	6.08046875165108e-10	37859.2021688086	-0.255134674253648	0.122972287082715	-2.07473309886508	0.038011277987883	0.154714718459702
YDL172C	103.563219668492	-0.961245607183946	0.328000477721903	-2.93062258280898	0.003382834977555	0.0330376251910136	103.203218255222	-0.699832730292036	0.318721146560667	-2.195752424475	0.0281096685990838	0.0780586614709665	104.276210693097	-1.14537093489009	0.323024603522068	-3.54576995808259	0.0003914677849091	0.001592826280859	108.635602942879	-0.649064579525036	0.293249156803758	-2.21335531395709	0.0268731588833756	0.123026600442604
YDL173W	906.302696691231	0.215910932968914	0.172514641922989	1.25155134985758	0.210733391414311	0.564311106295792	946.243623773901	0.499695358848101	0.191569553835506	2.60842784692797	0.0090959185468693	0.0307548727410352	946.987027287414	0.19943873538474	0.16965304917134	1.1755682338684	0.239767455658862	0.356167477375168	776.592022100221	-0.132027803093597	0.185696891602993	-0.710985531065664	0.477093201961553	0.690921081336801
YDL174C	3211.67254111375	1.31972188384448	0.120962666420231	10.9101586704421	1.0307628071717e-27	1.91267133836655e-25	2418.45549577828	0.862069566653166	0.145510076080753	5.92446646907632	3.13312929081512e-09	4.60717199743351e-08	3131.80029831537	1.16426761699948	0.113256572980415	10.279912117779	8.68067175614394e-25	2.9273406691792204e-23	3407.16069274684	1.50078340731077	0.131344286607213	11.4263318647341	3.0888323588330296e-30	4.24177261103223e-28
YDL175C	328.953118972998	0.271438060064868	0.194671101411484	1.39434183141091	0.163214404521868	0.494344540628162	296.639370854563	0.17633677018115	0.22785427705244	0.77390151487289	0.438989033697108	0.588152245921543	325.69407459439	0.106925478974921	0.201919725563398	0.5295444943607	0.596427787108059	0.703974963672898	289.027178636865	0.003108812408773	0.202617575683004	0.0153432514345982	0.9877583368823	0.995956809909894
YDL176W	1038.83986937135	0.0442705483448216	0.141881694925104	0.312024383189042	0.755021992671693	0.921537566610188	888.520159570846	-0.218330014144404	0.156865077101051	-1.39183314845635	0.163972929471657	0.293277296712163	1096.46453506749	0.0538697644733411	0.137834127768483	0.390830379569167	0.69592261778375	0.783095314665467	987.119611281174	-0.0095261141295863	0.151262773989685	-0.0629772539424403	0.949784617083339	0.979717411188022
YDL177C	348.814975124327	-0.0519841535547006	0.191014179174151	-0.272148139889163	0.785508115626009	0.932763166099095	392.865779201375	0.451015521767551	0.189281621703517	2.38277502965398	0.0171826914492606	0.052022952969134	408.158352483288	0.244853774486948	0.181888026289865	1.34617863243366	0.17824491438706	0.283342991967041	370.59388364297	0.206755116542336	0.185337942509862	1.11555741766873	0.264611627986713	0.506625217328768
YDL178W	1703.97376264379	0.179247595223876	0.131895455410642	1.35901267155725	0.17414257337583	0.513858697532425	1684.41875929342	0.328691713868306	0.148618740197063	2.21164379022775	0.0269912871821189	0.0754630925768044	1746.42065223774	0.107460943630364	0.127806601154823	0.840809024411709	0.400454930694414	0.526364772154939	1876.60124479501	0.510361829503864	0.143545413428741	3.55540325053449	0.0003773998055087	0.0042270116514159
[truncated: 5,372 more rows]
