# Supplementary material for: Multilevel Gene Expression Changes in Lineages Containing Adaptive Copy Number Variants
Source: Mol Biol Evol. 2025 Jan 23;42(2):msaf005. doi: 10.1093/molbev/msaf005 (PMC11789944; doi:10.1093/molbev/msaf005)
Supplement: msaf005_Supplementary_Data [file msaf005_supplementary_data.zip › ST5_DESeq_Obs_RPF_results.txt]

	baseMean_deseq_obs_RPF_DGY1726	log2FoldChange_deseq_obs_RPF_DGY1726	lfcSE_deseq_obs_RPF_DGY1726	stat_deseq_obs_RPF_DGY1726	pvalue_deseq_obs_RPF_DGY1726	padj_deseq_obs_RPF_DGY1726	baseMean_deseq_obs_RPF_DGY1743	log2FoldChange_deseq_obs_RPF_DGY1743	lfcSE_deseq_obs_RPF_DGY1743	stat_deseq_obs_RPF_DGY1743	pvalue_deseq_obs_RPF_DGY1743	padj_deseq_obs_RPF_DGY1743	baseMean_deseq_obs_RPF_DGY1741	log2FoldChange_deseq_obs_RPF_DGY1741	lfcSE_deseq_obs_RPF_DGY1741	stat_deseq_obs_RPF_DGY1741	pvalue_deseq_obs_RPF_DGY1741	padj_deseq_obs_RPF_DGY1741	baseMean_deseq_obs_RPF_DGY1735	log2FoldChange_deseq_obs_RPF_DGY1735	lfcSE_deseq_obs_RPF_DGY1735	stat_deseq_obs_RPF_DGY1735	pvalue_deseq_obs_RPF_DGY1735	padj_deseq_obs_RPF_DGY1735
YAL001C	352.746349563621	-0.0819196119035887	0.239069880055838	-0.342659693828663	0.731854488512142	0.960208472775292	262.958196048287	0.18015044670461	0.188468903844489	0.955862972775911	0.33914146805139	0.560902305771659	477.707963606402	0.391512605987243	0.152735945194802	2.56332984018858	0.0103673505329736	0.0313750147521942	364.973056266415	-0.12410465988433	0.19712218434639	-0.629582409995258	0.528967835088336	0.834397459667073
YAL002W	337.433999535742	-0.0613532481997905	0.235306726630184	-0.260737332410455	0.794295074464835	0.97019414245057	197.292220424009	-0.54675000355403	0.208471701161043	-2.62265813781444	0.0087246767882812	0.0364794421330242	347.441407609161	-0.379035855341052	0.16815700156851	-2.25405931246119	0.0241924368747655	0.0640665463892216	356.70758686643	-0.040568219415524	0.190444211949694	-0.213018915094358	0.831312209152446	0.951980059361552
YAL003W	7926.23637463345	0.206407405524681	0.173344650338989	1.19073421141659	0.233757942913446	0.722743856520829	5003.67705707235	-0.0002761705628883	0.0960607354118759	-0.0028749578243827	0.997706118698934	0.998880482719599	7685.16106088143	-0.265183667037657	0.095881396613329	-2.76574681225276	0.0056792610002325	0.018847830648745	8252.77184344919	0.18358853998389	0.128708595320223	1.42638911975635	0.153756052557964	0.471442058881122
YAL005C	43685.1530480534	-0.50959635064858	0.166903311537129	-3.05324289827057	0.0022638261593786	0.0366617468837745	25579.7715107357	-1.10037191969713	0.109718516161901	-10.0290448521325	1.1361026977803701e-23	4.28123763454706e-22	34263.1325544016	-2.54351585697048	0.0920150037077801	-27.6424034611588	3.4439335574235497e-168	7.62384847137799e-166	48965.4242632271	-0.290554673674326	0.113273902643358	-2.56506279817281	0.0103157132986222	0.0784721428081873
YAL007C	451.084225293839	-0.11572597659338	0.245619778352763	-0.471159030308921	0.637527173294556	0.946402940623801	276.988125792166	-0.440648484266296	0.185245635723141	-2.37872532082142	0.0173726159071474	0.0642064277536658	559.575089095956	0.130222094000727	0.150546323695103	0.864996838212153	0.387040524182141	0.556760821428798	412.685055628713	-0.566386538438668	0.184459241055555	-3.07052406373116	0.0021368346641235	0.0216544966745186
YAL008W	405.293409931857	0.0368722861014817	0.221476277653879	0.166484133163487	0.86777596882156	0.977707278468053	235.291259877973	-0.453930101364315	0.191703315456259	-2.3678781991013	0.0178904245614877	0.0656312925687601	364.436663148838	-0.735424444234593	0.173796624315525	-4.23152317906613	2.32114068744774e-05	0.000143469057796	460.499199971828	0.254614888575591	0.177617908208147	1.43349784458228	0.151715614448416	0.468493314992538
YAL009W	165.647811635881	0.441016710419293	0.285060240102394	1.54710004545313	0.121839122994486	0.53406000364518	106.691837325792	0.302840012801504	0.268229095760282	1.12903490929319	0.258883107576333	0.472529130137795	177.976020649219	0.294107633159678	0.225797472085696	1.30252845810451	0.192735796171852	0.334101465695812	170.895695904898	0.397438824310386	0.249223881835876	1.59470601847104	0.110777991562102	0.395529017666894
YAL010C	217.18411077744	0.324195751861792	0.280925180489588	1.15402881043555	0.248488357449524	0.739854385959869	138.20406617295	0.147911135067587	0.240483000676013	0.615058588972192	0.538516028744474	0.735901867143584	229.384735841908	0.119417050236362	0.198784188110273	0.600737168139936	0.548015059055144	0.699259464283778	213.773362899994	0.151671483237441	0.22960605665956	0.66057265842219	0.508886408082189	0.823918060543183
YAL011W	133.219273667224	0.155024559870086	0.311156904432683	0.498219893763034	0.618329062131544	0.94215165153428	87.0992724981497	0.0470834376595179	0.297617598560867	0.158201120791211	0.874298320612702	0.942185013742629	151.815946086688	0.151890001839767	0.238873762950584	0.635858873589182	0.524868410343775	0.6819866279619	150.107537431137	0.344854022775968	0.265028505546081	1.30119596782772	0.193191385107948	0.528509953532402
YAL012W	3091.97890727977	0.118069162712802	0.187670030399705	0.629131686403709	0.529262847599967	0.906728963200399	2532.02253062308	0.595615297672499	0.115390713335901	5.16172645487224	2.44682659993728e-07	2.67801573088723e-06	3567.54790043718	0.15133213565193	0.115506839038038	1.31015736308128	0.190142606166424	0.330950016615235	2932.54753349248	-0.17914289417377	0.153838898018023	-1.16448373253936	0.244228032041511	0.592921666781963
YAL013W	507.74362046124	0.219535871949181	0.234347074765851	0.936798004278618	0.348862472091219	0.828039022200498	367.313089975837	0.381314396884209	0.160988863458966	2.36857623994222	0.0178566996670608	0.06554795919709	656.036719203785	0.53599627786139	0.149512534823215	3.58495880292015	0.0003371314176724	0.0016030505039206	577.172391154693	0.425263009241024	0.165509302814305	2.56942058246811	0.0101868738376393	0.0780012008566678
YAL014C	275.516983356581	0.212104078314581	0.248010520526802	0.855222100514318	0.392428203469745	0.845877672845887	200.427213686846	0.389002968078953	0.203172621296025	1.91464266000767	0.0555380907655436	0.160911821128003	302.900631335114	0.110703959971048	0.17939703226298	0.617089137844631	0.537175932848991	0.69285726168287	281.069711617771	0.133800818479512	0.205376284499359	0.65149108528122	0.51472952990344	0.824549771370816
YAL015C	156.559920059444	-0.19111792028779	0.327281193220535	-0.583956317218043	0.559249701831233	0.916951023082404	163.487887356919	0.913812213382422	0.245980462837402	3.71497883547959	0.0002032207030094	0.0013749728019525	160.153786814788	-0.555094350294905	0.249547885296212	-2.22440013721619	0.0261215346401401	0.0680891463341113	171.550119251359	-0.0618185362742459	0.259042618624929	-0.238642338478494	0.811382932099876	0.944486110147812
YAL016W	1439.43799887792	-0.242380381273421	0.182662993039236	-1.32692658343421	0.184532969695333	0.64773150188014	930.391269193611	-0.406595232056453	0.120176138064645	-3.38332749416308	0.0007161318064816	0.0042205822692671	1577.15672605561	-0.369108517647863	0.109283708396084	-3.37752555312343	0.0007314115704164	0.0031428087393092	1544.12755816065	-0.175234317443952	0.138386918590546	-1.26626359795197	0.205418724937685	0.545567415775702
YAL017W	912.569391025529	0.160565630500349	0.217156274701599	0.739401293934456	0.459663356803252	0.87940703511018	557.028976917942	-0.149638088589832	0.143323068114744	-1.04406143796777	0.296456965554342	0.516434977391364	869.237287805941	-0.378052719712783	0.123836134696074	-3.05284657536043	0.0022668180243462	0.0085051922985042	890.500322544217	-0.0458899778872039	0.150637901529532	-0.30463766038461	0.760642133677367	0.921659744840511
YAL019W	268.295885260483	-0.0732088885353397	0.263728199457998	-0.277592190314859	0.78132542784675	0.97019414245057	175.150766978068	-0.194343259425883	0.221559194044568	-0.877161790843082	0.380398766389897	0.602801651231057	299.242431792582	-0.139279093976899	0.186135830288042	-0.74826589679895	0.454299790460348	0.622358434009054	284.759452674072	-0.0391530561390425	0.210778626317438	-0.185754394660856	0.852637369786672	0.958924805604406
YAL020C	121.437312558651	-0.157316401984788	0.327755250061786	-0.479981333495441	0.631240666191036	0.946402940623801	82.1132770946691	-0.173886508393366	0.307823261972691	-0.564890733984856	0.57214808658303	0.76107455485151	140.016407119209	-0.126795653944693	0.248332701007746	-0.510587826050095	0.609639702160069	0.747756310242302	131.60612004379	-0.063266655559601	0.277937346624974	-0.227629198910673	0.819934518341813	0.945836673413484
YAL021C	1522.7299621135	0.0617293658246947	0.217126847136906	0.284300935783276	0.776179769068733	0.968530864940859	1032.32617333222	0.0535521645984885	0.125332235849107	0.427281650532129	0.669174196230556	0.824686456847674	1825.61534867071	0.20112309950312	0.107840330265031	1.86500819321338	0.0621802557799663	0.137955229694454	1452.0582288379	-0.22433432818139	0.138924947678305	-1.61478792636193	0.106356628659371	0.38855177128411
YAL022C	372.987878112556	0.24877403622022	0.22852867387392	1.08859003119	0.276334714794121	0.764549199633266	280.389894981974	0.506166252813143	0.180696648543673	2.80119336408615	0.0050914001620136	0.0231759912573616	403.10084773656	0.102831974432125	0.162001960806212	0.634757591330226	0.525586526125519	0.682633384602105	384.854360488103	0.202580157926038	0.186591316129224	1.08568909919549	0.277616565063094	0.63351644518162
YAL023C	1268.87681011078	-0.140707530660349	0.193891107800677	-0.725703887385067	0.468020318168013	0.883546864039929	849.095466081392	-0.189589804595767	0.128838425745986	-1.47153152095754	0.141147429513529	0.317814055443496	1604.24633225166	0.157404135184354	0.114668488795948	1.37268866832678	0.169849153446126	0.30394861980464	1223.0420407174	-0.414349684506455	0.149014215952956	-2.7806050708428	0.0054257698500714	0.0476862155601304
YAL024C	357.87944394201	0.163106403629622	0.232026189398006	0.702965488735571	0.48207725698263	0.890995349734706	244.54059742964	0.176561531315953	0.189689029057079	0.930794638960505	0.351959803386722	0.573971150195712	493.539709153752	0.646042018011336	0.152745070551272	4.2295441396551	2.34165332022495e-05	0.0001442892978864	369.764462716292	0.119601594240174	0.193293267479236	0.618757165212815	0.536076344615341	0.837728903781138
YAL025C	293.694347295521	0.159778617884337	0.318077676322408	0.502325783222785	0.615438375505264	0.941702437698555	177.16742166925	-0.185861020527082	0.227776507196654	-0.815979763736638	0.414511709758161	0.634942767374319	300.201312354476	-0.155300691609963	0.189759357789508	-0.818408606663979	0.413123908897144	0.58236830270713	405.597955080638	0.836182188616904	0.204344998327211	4.09201201625671	4.27646485971418e-05	0.0007372473590992
YAL026C	660.567601795078	-0.003788860238451	0.220037426958367	-0.0172191626253109	0.986261774890952	0.996741534010218	415.27406529503	-0.239194474933237	0.154288001095214	-1.55031158116842	0.121066748971865	0.284688555836684	698.585155275486	-0.226643727909003	0.135095032873647	-1.67766144385916	0.0934132103761817	0.190817073963923	624.996417453569	-0.320355108529645	0.17225785196218	-1.85974168887222	0.0629220808035689	0.29025789439411
YAL026C-A	33.9447673165749	0.0029704981225321	0.549923078336333	0.0054016611405338	0.9956901189322	0.998843289453665	23.199213732194	0.0201574541255186	0.558946598708596	0.0360632915060058	0.971231892410514	0.988979227678217	40.092082161372	0.108242284409586	0.440155031992762	0.245918543563002	0.805745288867803	0.882363428281946	36.3057299561871	0.0624764104558985	0.506009100000125	0.123468946419903	0.901735763275654	0.975146521709464
YAL027W	225.091517509712	0.336115549006178	0.259971871224214	1.29289198644223	0.196048419477875	0.667859446072661	147.817011035076	0.24500691514193	0.238597456157309	1.02686306504624	0.304484948298366	0.524263557596436	214.278834310636	-0.16814970473078	0.201824903493785	-0.833146464187252	0.404762131393609	0.574646854950023	257.940276439588	0.556763619325813	0.227684156635662	2.44533316482244	0.0144718386745777	0.101525906658951
YAL028W	105.764120102001	-0.240707097852521	0.344087100803824	-0.69955280883882	0.484206622550652	0.892058420085281	68.277696468471	-0.409368221853657	0.33512827629921	-1.22152695193098	0.2218865673644	0.427267989032224	100.135284020145	-0.899189255282381	0.287694247248293	-3.12550307794769	0.0017750121246518	0.0069160674504849	116.929672664227	-0.0799025854500175	0.302407334979181	-0.264221717556945	0.791609077344737	0.936590069784321
YAL029C	382.844659918168	-0.0956640766409574	0.228412670333968	-0.418821234833797	0.675346784523888	0.953322791193173	245.991767287711	-0.269492584871466	0.190873456667117	-1.4118913628806	0.157981951282804	0.343293626984605	432.141907672893	-0.125605802540074	0.154612507383306	-0.812390955077649	0.416567334606692	0.585702883778922	424.454938898089	0.0623372124291114	0.179853846877226	0.346599272194966	0.728892392763023	0.912686091399182
YAL030W	806.877330399565	0.409443324075411	0.248531534025766	1.64745019452124	0.0994655454161618	0.49265443963009	432.354830497085	-0.259059347001411	0.153454847373815	-1.68817962700354	0.0913767527994594	0.233200679883404	741.275466009779	-0.187665816768008	0.132579091716784	-1.4155008481194	0.156921699915364	0.285603227891027	707.297562683738	-0.0821910346823315	0.158560145835447	-0.518358722800552	0.604208008507945	0.865837494809145
YAL031C	371.607840916511	0.200913645978525	0.237042931751487	0.847583365991947	0.396670041285358	0.845877672845887	240.997483584818	0.0708898327388597	0.190274157561704	0.37256679334329	0.709470891285624	0.847010992219227	390.440089658525	-0.0288946509083362	0.16243637608597	-0.177882883160626	0.858814953713936	0.914798768864181	349.941099750594	-0.107414010796215	0.193192709490322	-0.555994121515211	0.578214873403519	0.853560705915984
YAL032C	337.352839632879	0.053123356819359	0.23727484643535	0.223889542517662	0.822843253058284	0.973872842595291	224.700585699169	-0.0061355627055494	0.19556485755733	-0.0313735442153801	0.974971639419758	0.990273139049	403.265758144799	0.18376469207712	0.159913815825016	1.1491483154789	0.25049482853893	0.404760094668069	355.255526816262	0.0604839419750466	0.19184077727173	0.315281989758491	0.752547558301563	0.919114362235004
YAL033W	272.886158782528	0.405833388721649	0.252445280601906	1.60760933123415	0.107920767268081	0.505599091063598	216.783127269576	0.779711694772966	0.197962597792616	3.93868186954076	8.19304781549867e-05	0.0006074894980507	368.329839199056	0.81026808836685	0.167017069246864	4.85140885312273	1.22587544190369e-06	9.45426776291397e-06	272.68788156288	0.277481521657156	0.209964076136537	1.32156665446289	0.186312493350351	0.520442425097073
YAL034C	711.079805426612	-0.277640522304843	0.206710994258918	-1.3431337955691	0.179228654152879	0.63922160009232	400.656729719986	-0.963715693206727	0.159922796822861	-6.02613081031962	1.6793128402804902e-09	2.38062586929287e-08	522.012539293445	-2.52249794902266	0.165501332778185	-15.2415567094161	1.87352749515871e-52	1.06648322272034e-50	722.257997687097	-0.385296601423604	0.156723870754805	-2.45844235194013	0.0139541177645158	0.0989667597932428
YAL034W-A	158.215803165409	0.185606725875922	0.306201821939265	0.606158136814539	0.544409748704849	0.90998547364402	97.2626335359715	-0.100064409121746	0.282406029311934	-0.354328161355292	0.723092965279401	0.857628588699911	188.189009260487	0.303884870133266	0.222823692913614	1.3637906551126	0.172633462245905	0.307888931893494	140.041520159538	-0.315588914140309	0.274206063777231	-1.15091880096677	0.249765642299494	0.60042530376693
YAL035W	431.317638656366	0.321112894070455	0.224031676422884	1.43333701375478	0.151761549061796	0.59590773393072	246.034913118872	-0.172220668767783	0.193222237520536	-0.891308738464843	0.372763561974513	0.594066982868375	446.415603457628	0.0576127961239278	0.156440279276085	0.368273416478969	0.712669372347001	0.824549910669381	406.039740799615	0.026220389068678	0.206923846848541	0.126715163418889	0.899165843912785	0.975146521709464
YAL036C	437.006435639637	-0.152615586181236	0.228865841297674	-0.666834269875761	0.50487800005477	0.900365766764339	284.372843620776	-0.289583064097378	0.179769905960398	-1.61085395550671	0.107211557789355	0.260652354053826	424.202231080074	-0.691875554076677	0.158448230947282	-4.36657165523592	1.26211895501672e-05	8.18187092639366e-05	504.092668878661	0.119303735211645	0.17463148989154	0.683174238997458	0.49449674875785	0.815576720920463
YAL037W	33.9533755883778	-0.242185180641555	0.546917177927503	-0.442818749192145	0.65789684069081	0.950794941906711	21.7852665591655	-0.429636873382438	0.58978408823588	-0.728464673686835	0.466329185954806	0.678193447282588	39.8291276046794	-0.14141019152256	0.44171368485681	-0.320139937634944	0.74886225165803	0.847843906166556	31.2718931498391	-0.688745075740088	0.526976512821189	-1.30697490112579	0.191221235806862	0.52658135210141
YAL038W	55673.3442450599	0.225591627217731	0.169534917121797	1.33064993953819	0.183304222134048	0.646093470016009	34895.9534112605	-3.34689147137359e-05	0.0894733676053162	-0.0003740656645603	0.999701538788481	0.999726160594648	54906.7822359257	-0.189511637423753	0.0930971364250787	-2.03563336855442	0.0417871844694842	0.100306024728557	56124.8357599588	0.114783846585839	0.130492360408942	0.879621199479611	0.379064550581539	0.731151650525862
YAL039C	674.207144393107	0.339823837127802	0.201906703012653	1.68307357832744	0.0923608486060197	0.474858879474004	564.473090089127	0.840589132761192	0.139517210712237	6.02498522203799	1.6912507616119101e-09	2.39185440252668e-08	669.122791647377	-0.04023139146702	0.134854323290346	-0.298332233519874	0.765449604957109	0.857883421869237	806.267389963273	0.660617688960039	0.15386002467239	4.29362786316116	1.75777006758297e-05	0.0003272372582685
YAL040C	278.642856607211	0.0379947982910328	0.242740453454896	0.156524377170172	0.875619705848445	0.978399088454287	193.929096386988	0.103899273897368	0.206888585713405	0.502199159702776	0.615527433975793	0.79069047290008	327.847322888647	0.126445060529901	0.171146071187273	0.738813690859085	0.460020137171061	0.626604457582369	265.828569373144	-0.250587322558003	0.214876880191243	-1.16619024966752	0.243537533856256	0.592921666781963
YAL041W	696.084841522	0.130592378350503	0.220794574449995	0.591465522537461	0.554208549512794	0.916269608887908	467.471386525251	0.0957455830091632	0.158468238920998	0.604194150582411	0.545714569438953	0.742656629306174	758.711393018409	0.0023317135649504	0.141813018864068	0.0164421685937414	0.986881638615966	0.993456907706564	661.929151505485	-0.157402571710597	0.171018141536048	-0.920385231045322	0.357371483713197	0.712176345963338
YAL042W	774.365532122414	-0.0944484460922267	0.211211952237174	-0.447173775403433	0.654749594624425	0.950794941906711	634.534767937999	0.416311202083297	0.136311880783592	3.05410797422882	0.0022573082127762	0.0117585416438057	1038.19878709959	0.354624353378395	0.119337317244185	2.9716132519786	0.0029623959325733	0.0107440779666208	908.905014325709	0.220092669618975	0.150569462125986	1.46173511222891	0.143813811439363	0.455436456118026
YAL043C	453.048285056585	0.0472140436558741	0.217553373178957	0.217022806707007	0.828190571301586	0.973872842595291	309.322168206768	0.0589886250531211	0.175633871067981	0.335861327285151	0.736975441055585	0.865210922694242	507.175335523641	-0.0078648396880834	0.154055009235261	-0.0510521516121095	0.959283963718788	0.977769483483492	463.432268312709	-0.0288597340579163	0.179325488513881	-0.160934925074426	0.87214465459106	0.969577886983188
YAL044C	2181.33992552144	0.208777531148898	0.189602486148445	1.10113287747419	0.270838829775764	0.757422888679928	1943.37988173107	0.867616950709789	0.105394211136555	8.2321120045735	1.83941141713093e-16	4.4160707974183705e-15	2455.80840308513	0.174668783671789	0.103121853308976	1.69380958610627	0.0903014719299977	0.186114447491585	2102.16993596694	-0.0314762470600448	0.13553662365076	-0.232234256780295	0.816356071915658	0.94495566767035
YAL044W-A	323.876024270508	0.378438362978057	0.234247279000415	1.61555073165817	0.106191483387434	0.504163302875032	238.686345991208	0.578558661617751	0.189423705870597	3.05430969665954	0.0022557908019125	0.0117585416438057	374.637210922899	0.415207530833944	0.164046338685564	2.53103808448778	0.0113725499631801	0.0337171285366703	341.935925120181	0.392765081574592	0.192869209766725	2.03643226438082	0.0417069683509881	0.222085818719872
YAL046C	256.421963409482	0.259251028379764	0.249132575243842	1.04061473344471	0.298054390480413	0.782335305811749	188.174725580528	0.455386791060824	0.211175769537327	2.1564348602046	0.0310497250803186	0.102307727243064	263.832056348417	-0.0287164308312861	0.191071659040852	-0.150291419331563	0.880534702482026	0.927720062882966	271.552945283684	0.281752231051885	0.20865378644836	1.35033365963677	0.176908980092302	0.509020298000328
YAL047C	173.160201145696	0.221700681848919	0.284641261739669	0.778877526378042	0.436051863613381	0.867183128699428	108.459533582105	-0.0069191480744421	0.268193070567058	-0.0257991306778082	0.979417555237912	0.992249808386342	186.571694809166	0.0690614243518708	0.219639642894608	0.314430598418926	0.753194019551722	0.850848734617396	176.767854080311	0.145234472347101	0.247378503788234	0.587094149746445	0.557140476449918	0.843364671030999
YAL048C	231.819693342617	0.0781988190222491	0.259969364431219	0.300800131559111	0.76356690807707	0.96509676596558	162.188086585202	0.15686000671778	0.226554708549809	0.692371426406674	0.488704105108165	0.696777835683433	233.092619086004	-0.299112394535214	0.19744154425973	-1.51494152690448	0.12978721270288	0.248077444939276	245.3938943789	0.0988510715188467	0.224890855782263	0.4395513155704	0.660262107956535	0.887917678989782
YAL049C	1145.54484275882	-0.435712852291605	0.222517281742279	-1.95810792258487	0.0502173503167669	0.343888414969219	988.758958720806	0.27281262988563	0.117184230211233	2.3280660665165	0.0199085958227578	0.0719117907681374	1489.87125079082	-0.0220504314938534	0.108593489350894	-0.203054820557452	0.839092184003048	0.901537656621647	1327.78983199107	-0.120993855931149	0.159682892575032	-0.757713327833762	0.448622618495156	0.788812310793988
YAL051W	553.549765098485	-0.0901157268770948	0.231071717443083	-0.389990293378469	0.696543724555019	0.954788533351095	353.712370702062	-0.28052103791526	0.163566270127479	-1.71502986341029	0.0863397518618126	0.224974565682815	577.628228817868	-0.366931783358201	0.140074068431264	-2.61955540713275	0.0088044468696105	0.027211826716237	544.175698351611	-0.29156421926695	0.175032019621096	-1.66577646706082	0.0957579449920164	0.370014287445941
YAL053W	1115.75357976017	0.0136951420934811	0.209270031437667	0.0654424429498896	0.947821731898645	0.987983616860336	1148.72465806363	1.03155733093446	0.115940229541495	8.89732006753767	5.721133345294971e-19	1.61438994966286e-17	1273.8414839123	0.0184142221879738	0.115229558150307	0.159804675845012	0.873034940630249	0.922855000033378	1083.39346530973	-0.220280332350361	0.152395985530827	-1.44544708040096	0.148332347253163	0.463572182762944
YAL054C	116.488151213818	-0.213711597215546	0.336690674909198	-0.63474165797191	0.525596919515477	0.906725879646546	88.6132774013736	0.11621297024694	0.29665397525885	0.391745872090663	0.695245992506826	0.839654085068081	127.702836531793	-0.332381860586031	0.258749526335925	-1.28456992865955	0.19894261262845	0.341787868835944	136.3628660329	0.107776796082166	0.276404282865726	0.389924479334218	0.696592391912105	0.903013141377433
YAL055W	401.460999614425	-0.0350556053760542	0.224627300113176	-0.156061197184811	0.875984783705122	0.978399088454287	284.939344229977	0.0875243706199688	0.179784184499848	0.486830200684547	0.626378666333776	0.79587250946464	384.400555647377	-0.601858753096341	0.164077739305285	-3.66813167736614	0.0002443293499277	0.0012017857257574	433.64777265265	0.0474121098728209	0.186732933167345	0.253903310297875	0.799570257332845	0.94066139500878
YAL056C-A	6.82883047309154	1.17168042078258	1.224522660418	0.956846662504892	0.338644655941278	0.819067878576151	2.6154176945054	-0.251991322716993	1.64044397260122	-0.153611660578334	0.877915942259269	0.943760353001249	4.41595128067867	-0.253105451159881	1.28882520894267	-0.196384621749853	0.844309131967164	0.904865641342611	3.32518519821388	-0.946011833582666	1.57530549391573	-0.60052595336995	0.548155769612147	0.840760101967906
YAL056W	518.674310922433	-0.261815926273219	0.210772488236541	-1.24217315297523	0.214172682799464	0.695945073391749	414.185804389828	0.206834474921222	0.155641140431407	1.32891903996538	0.183874681467978	0.378736718221024	710.75126785292	0.265884928785444	0.146136218067142	1.81943211821237	0.0688455303501653	0.149895981331593	590.285446887029	-0.016661307077783	0.167898959553201	-0.0992341293961601	0.920952377245117	0.976987662873557
YAL058W	204.317626966306	0.10254398174208	0.272510125424479	0.376294207719259	0.70669818498731	0.956261900409845	174.910324261758	0.68668075847802	0.22332800872224	3.07476327043271	0.0021066969650935	0.0110513424935391	220.402022573724	-0.0581101200088626	0.207590113401774	-0.279927203933816	0.779533355515617	0.86523135857323	225.136901036484	0.23215237176696	0.23424484041073	0.991067172962694	0.321652781016596	0.679576053293583
YAL059W	321.689396386119	-0.0188306999574893	0.262410888263797	-0.0717603605630841	0.942792619142456	0.987839227410488	175.834030924752	-0.744064809567925	0.226578026116458	-3.28392308080876	0.0010237285883728	0.0057556940653182	295.946489100959	-0.72782220226242	0.186275975432959	-3.9072252907051	9.33620942048181e-05	0.0005105445901758	373.946597102188	0.260132986927768	0.205489654650886	1.26591768023416	0.205542555826406	0.545647595808868
YAL060W	1420.42629032955	0.920523968795783	0.193883246142411	4.74782626715277	2.05614535144236e-06	7.79773604167255e-05	976.445209401674	0.94451826830784	0.120827053517727	7.8171091722374	5.40502248085622e-15	1.18314352393448e-13	1455.19293143795	0.677652453093969	0.112430364829428	6.0273081397722	1.6671297200424102e-09	1.83845651968514e-08	1391.50278014805	0.764499441880485	0.139530342418884	5.4790909892945	4.27516484146623e-08	1.1862564538678e-06
YAL061W	3906.76723577891	-1.01131543474563	0.197036769025076	-5.13262290967087	2.85732014734281e-07	1.24971257831227e-05	2684.16830164027	-0.965963826865376	0.107350696299713	-8.9982073722978	2.2943313188119902e-19	6.7292850602002896e-18	4299.98530516434	-1.16978069021234	0.0951521446793098	-12.2937921594393	9.78077938784806e-35	3.60862459266468e-33	4661.15440900453	-0.514302314975815	0.124329023439416	-4.13662313712637	3.52454254986729e-05	0.0006167420251674
YAL062W	626.421964330395	-1.12189667890576	0.213579512447794	-5.25282910354047	1.49780501335741e-07	6.90372895387506e-06	400.036963995211	-1.4293708069725	0.172058373441336	-8.3074759942436	9.77591515174575e-17	2.39530036269523e-15	569.284155979195	-2.59778729612257	0.171187049916322	-15.175139108901	5.16680860182812e-52	2.9133976427477997e-50	745.224673972553	-0.61165008358405	0.165786058338578	-3.6893939678263	0.0002247888907036	0.0032502353998273
YAL063C	152.906666342256	0.48150552874227	0.2972718309296	1.61974825275759	0.105286366303292	0.504126216069223	95.4207869254962	0.262921507871658	0.29279441372604	0.897973101760291	0.369199889847891	0.589966759032297	158.353792408987	0.235038973056104	0.234814886204552	1.00095431280007	0.316848896709445	0.480417517917898	137.340891346394	0.0685550345683839	0.279878572105086	0.244945635004325	0.806498526119966	0.944082965502517
YAL064W-B	11.7745843364619	0.398838358260915	0.970184746612323	0.411095267837979	0.681002679759548	0.953322791193173	6.16458034691881	-0.354949819996006	1.13502777803881	-0.312723465331675	0.754490766352012	0.874656935915086	13.5428735997722	0.433451030457986	0.810808674493733	0.534591012767138	0.592932699575384	0.735762926558063	16.2957737173884	1.0504487149619	0.811476666979887	1.29449035037743	0.195496100275661	0.533063067995449
YAL065C	6.07442922226547	-0.790993948304412	1.23214394410979	-0.641965536645067	0.520895560014341	0.90429652541397	5.5968576789729	0.181598122781768	1.17926833876517	0.15399219737547	0.877615887795302	0.943710492312304	8.24026348643919	-0.18448594390053	0.970230266066584	-0.190146556289627	0.84919428887097	0.908634848654098	8.57324888316207	0.150967656866982	1.02214673171833	0.147696658593421	0.882582168771747	0.969577886983188
YAL067C	265.585110154334	0.896839392332961	0.250686586984803	3.57753242054123	0.0003468532088677	0.0078133249155477	320.628154498322	2.0306124304605	0.180734397043298	11.2353401659012	2.73438638859297e-29	1.3024429246146e-27	187.670364761223	-0.360548593582984	0.233579663945462	-1.54357869813173	0.122690428818881	0.237474317697685	391.275722262596	1.59462838747359	0.229740254682756	6.94100557029322	3.893186599171899e-12	1.47309079956978e-10
YAL068C	4.56216929143782	-0.0760950417235925	1.43628233898141	-0.0529805593638074	0.957747397336073	0.989964189207823	2.78209920372071	-0.418718145883969	1.64884775591859	-0.253945911246789	0.799537345037018	0.900234090364998	2.94767031021565	-3.05705710112983	1.86504682184998	-1.63913155708202	0.101185864127577	0.203017089590645	3.58280690527006	-1.11322010455042	1.57773234837895	-0.705582354126287	0.480447901037444	0.807404463968423
YAL068W-A	4.62625190681957	-0.0841629601413252	1.39463832165639	-0.0603475172268078	0.95187885760564	0.988724952881452	3.1060658361785	-0.119893193044491	1.49849651622554	-0.0800089901753538	0.936230105769786	0.972490238966034	3.94116787267015	-1.2046713583492	1.4464178361426	-0.832865392175953	0.404920649704476	0.5747353890486	3.66000253278958	-1.10231003715141	1.5133469005361	-0.728392172846107	0.466373553259677	0.800459114828906
YAL069W	12.2560400049228	0.100904373387121	0.935538429274372	0.107857005366829	0.914109122841056	0.984763582634645	6.09403643022935	-0.945567672228591	1.13986944320784	-0.829540328379678	0.406798726492737	0.627644368369463	10.0610938086353	-1.03997023018367	0.914069407350767	-1.13773661148752	0.255230480830152	0.40981068781771	9.7954655415545	-0.797286459661401	0.997726858558538	-0.799102933655888	0.424230728724309	0.770446416806413
YAR002C-A	1011.12256410811	0.238033249324726	0.225425271448334	1.05592974467941	0.29100031350653	0.776137683842494	567.505677858573	-0.322826634838657	0.140442606586865	-2.29863744830872	0.0215255352103362	0.0768363529030826	1096.22544866887	0.104292939278244	0.128694440968926	0.810391952387643	0.417714941654061	0.586488655453682	950.140802079341	-0.0726538012374744	0.145749925943905	-0.498482594532755	0.618143934166177	0.870685296577445
YAR002W	367.658306998736	-0.0266318497944155	0.234159412676897	-0.11373384264148	0.909448784030037	0.984360027801297	243.299605413948	-0.106792755045551	0.194220501754931	-0.549853151858825	0.582420098979168	0.768386720434736	454.360041516341	0.200630279077601	0.160451177992188	1.25041325086045	0.21114862653806	0.357314649155715	386.886906813869	-0.0215288725938303	0.194268737220937	-0.110820057317539	0.911759039879614	0.975568402161341
YAR003W	138.261215547801	-0.150114066093601	0.316004211077106	-0.475038182503755	0.63475975838646	0.946402940623801	110.456518238284	0.304179349590091	0.270688815925741	1.12372337419931	0.261130397172473	0.47420422862159	188.684788812374	0.352565209657323	0.218807175464475	1.61130552007224	0.107113148218408	0.212908309578125	155.858931723695	0.0550603143918386	0.287176074079763	0.191730159165508	0.847953580639806	0.957196300151877
YAR007C	632.222067925666	-0.316124316860904	0.205218377352417	-1.54042888818885	0.123455844271899	0.536826864206979	478.190451292942	0.0094083632938523	0.147181585186699	0.0639235083785644	0.949031133577615	0.978955538690422	906.085166307073	0.344008934233542	0.128828848901875	2.67027872379396	0.0075788306257072	0.0239422149312114	664.55332752593	-0.312033972995043	0.159383239458087	-1.95775900939131	0.050258297380143	0.252315993420615
YAR008W	76.4205033624539	-0.537961667748269	0.377147558743891	-1.42639573099711	0.153754145270003	0.597878673577679	54.3982407852451	-0.380088931823855	0.372483139880307	-1.02041915761876	0.30752971191225	0.528436336140126	120.182218266367	0.419667754526595	0.277554609748104	1.51201867952208	0.130529110613135	0.248881844449986	88.3557697958728	-0.216209375998168	0.327042074828223	-0.661105688348298	0.508544537584618	0.823822357660708
YAR014C	442.251841506815	-0.250414291783288	0.219035246887214	-1.14326025305065	0.252930552322288	0.741912037766157	329.338117525578	0.0237560571445429	0.168807298816348	0.140728850654663	0.888084152378799	0.948183991001973	509.333532492355	-0.21596489454113	0.147676091118739	-1.46242288040712	0.143625363270108	0.267013622477585	520.428779393937	0.0902319579437668	0.198979524860641	0.453473582304321	0.650207761949638	0.883822585469013
YAR015W	1312.49054331358	-0.298864610604552	0.22139363804698	-1.34992411363299	0.177040325937773	0.635605532066587	1066.08525289361	0.221222697869347	0.115458835920041	1.91603090492398	0.0553611620446443	0.16063370312564	1364.90239543071	-0.613585053630738	0.111339528250906	-5.51093635180502	3.56929785036978e-08	3.37025169852451e-07	1509.38921878403	-0.0213672699623595	0.137958238758902	-0.154882159663557	0.876914218444383	0.969577886983188
YAR018C	163.519384818171	-0.469255722068111	0.285611445500158	-1.64298640499633	0.100385746109252	0.493851716491491	165.064412442827	0.6383545768869	0.239781848695106	2.66223060820003	0.007762467705518	0.0330598946485368	227.926987272194	0.142248726697063	0.201091826910618	0.707381940292833	0.479329156845988	0.642942183677843	149.409306184376	-1.0019834529409	0.264350571659427	-3.79035856306673	0.0001504299716797	0.002253355899686
YAR019C	214.709276278642	0.375843899621842	0.284973602357546	1.31887268333817	0.187211679902341	0.652443095494468	144.58687414383	0.35273424769425	0.237411178911345	1.48575247935553	0.137344603865835	0.311999149720404	212.91611752188	0.0011571466316376	0.20473441553458	0.0056519399956095	0.995490428348211	0.997595679092797	211.234202983995	0.20722655373473	0.23087804048139	0.897558526149367	0.369420958277609	0.724057694209403
YAR019W-A	6.03960498850727	0.811760755819823	1.26428233725792	0.642072369357335	0.520826195275444	0.90429652541397	4.78738525151483	1.14774561114271	1.24273650076421	0.923563128979405	0.355713818123878	0.578043140437301	11.3284858224269	1.82790858054721	0.908633161970469	2.01171237970579	0.0442502648624163	0.104995566924439	8.12969930088842	1.33841219717593	1.10491949738124	1.21132100605346	0.225772401084209	0.57124436870069
YAR023C	9.30723769949826	-0.116093905450354	1.14891297571804	-0.10104673539595	0.919513360524553	0.985110684116417	6.89600652287624	0.135509811838914	1.1463003309093	0.118214928657851	0.905897361541263	0.956164694077009	10.0590721140266	-0.292537011729085	1.01017322918321	-0.289590936760045	0.772129201455553	0.860429181028536	10.7879058745714	0.178012115715079	1.03960652643126	0.171230279138547	0.864042699764833	0.964886318805995
YAR027W	1098.81051047792	0.67924046670468	0.307235027231194	2.21081714811623	0.0270485018622123	0.233873915091452	623.331304403409	0.226540980646195	0.143765142253977	1.57577126899082	0.115078525989418	0.274620258012422	915.699331922882	-0.148509288032914	0.129836893030268	-1.14381424698982	0.252700680082186	0.406675273250196	817.70845540159	-0.245348094764828	0.156322491205975	-1.5694996469929	0.116531561658553	0.408686689832711
YAR028W	90.6085989017155	0.678706002084579	0.408344152644171	1.66209310869207	0.0964941071171843	0.485876209954763	50.5620848639131	0.183132630539269	0.385045742579573	0.475612661790238	0.634350353114667	0.800363944851008	139.427918679413	1.32948994365417	0.268066545151511	4.95955190119956	7.06559693565683e-07	5.59351958734051e-06	68.7040009188756	-0.1864814360536	0.370819074306252	-0.502890625037236	0.615041172756892	0.870685296577445
YAR031W	119.724228137561	-0.449492474812411	0.318971222286837	-1.40919444578672	0.158777679655541	0.606757561540817	105.278759040506	0.311502756055614	0.28078916646586	1.10938310041064	0.267264949607846	0.481308135400961	142.149319926337	-0.305484104101761	0.253311921266568	-1.20596023501117	0.227832823339816	0.378370876660761	141.725927528251	-0.0692109195922163	0.266765570842668	-0.25944472284632	0.795292126821775	0.938660567751769
YAR033W	21.0781192596053	0.581372771125865	0.682747907391073	0.851518935220784	0.394481149419739	0.845877672845887	12.3077286430189	0.195488876783843	0.764809480213773	0.255604672590096	0.798256110031823	0.899271525438018	49.5820697462924	2.04930681120977	0.449252141942353	4.56159608354797	5.07662354688144e-06	3.54474053034e-05	13.9826972780394	-0.795033049263292	0.793778113122475	-1.00158096591487	0.316546017721447	0.673658203075887
YAR035W	91.2006973506301	0.778339351437909	0.387614110720776	2.00802635897484	0.0446404907184944	0.318435500458593	88.8790010149525	1.52906387950703	0.312736866949883	4.88929845214594	1.01195972231095e-06	1.03171373058894e-05	118.734094660443	1.06442603159104	0.28028637883795	3.79763738788906	0.0001460818124076	0.0007566126453733	89.3165968330859	0.611085190531496	0.351588404786552	1.73806980609182	0.082198514414949	0.338974340761435
YAR042W	830.59605844386	0.245796668014429	0.198110884471315	1.24070249179074	0.214715673463628	0.696199304866914	568.032413380956	0.261659040006049	0.14710538000562	1.77871835820044	0.0752859478688789	0.20264581085502	883.699584695692	0.0549850281070625	0.129324442844216	0.425171196548646	0.670711879780757	0.793378490872932	874.283951953294	0.251714958464673	0.165219928638117	1.52351450905179	0.127630033561811	0.428344055227661
YAR050W	44.4376710525589	0.143944466000501	0.553600845248254	0.26001489563469	0.794852283621582	0.97019414245057	46.0513816591101	1.14273114111113	0.409806397738175	2.78846584001165	0.0052958332131264	0.0239366230034197	55.9881650182715	0.407843752621041	0.373949128151913	1.09063966704947	0.275431467976068	0.434367779444052	49.748511840119	0.311760269747835	0.43014877706131	0.724773116589377	0.468591230830906	0.800826115653143
YAR066W	20.5841491576232	-1.17710182341025	0.679778510077616	-1.73159610955612	0.0833454993925037	0.452318617467896	29.1476688502842	1.00091011303136	0.507830413269249	1.97095346572061	0.048729198742513	0.145430400658106	43.0621330832487	0.72520982258893	0.438221778903179	1.65489224292789	0.0979463580431555	0.197778845278358	47.6044117864929	1.11706792188163	0.458970047201494	2.43385800161207	0.014938854324133	0.103752925085487
YAR068W	103.599833424363	-2.9259999017903	0.380202869844888	-7.69589115143718	1.40511389768208e-14	1.85218183086355e-12	67.5990962406133	-3.53236414560082	0.460878654748905	-7.66441255025213	1.79651563604059e-14	3.77966575865219e-13	142.923253502444	-1.41980703453113	0.265202783702374	-5.35366565429615	8.61900550057008e-08	7.77010495880956e-07	108.221522583127	-3.00418004120612	0.354684699618343	-8.47000179155953	2.4538926205073702e-17	1.4157259702669702e-15
YAR071W	29.895299783255	-0.506044614949051	0.575870988265882	-0.878746499233971	0.379538740432466	0.843546351607794	37.9226628039966	1.12061435627495	0.456697053181679	2.4537367790485	0.0141380427745296	0.0544840819932357	31.7159738545251	-0.790783500040318	0.503785535059602	-1.56968282137509	0.116488919690433	0.228354959983508	42.3635237436247	0.375684836651829	0.463694396816242	0.810199215757851	0.417825688156145	0.766844407795358
YAR073W	217.161436610635	-0.302732390072968	0.33092035141153	-0.914819498956992	0.3602863965613	0.838816111123873	338.083906364515	1.64951739676805	0.186640194718714	8.83795368545371	9.74876714571463e-19	2.72507791481619e-17	456.807959004666	1.22111112287724	0.178010338841581	6.85977640862736	6.896840934940719e-12	9.242694678955319e-11	355.09426377156	0.860460690607154	0.208868360250538	4.11963156877868	3.79478691248753e-05	0.0006600663683302
YAR075W	78.6186544452731	-0.245184198595869	0.402423261418941	-0.609269448618231	0.542345854053854	0.909271504614072	121.056123166602	1.66376993490503	0.270860576599284	6.14253264832422	8.121597747150831e-10	1.18229811703022e-08	146.876989940641	1.00790182063962	0.264041283868175	3.81721299742968	0.0001349676466343	0.0007051587621797	99.9787835830321	0.298740095476019	0.329846674294613	0.905693823091847	0.365097932822575	0.72091686023624
YBL001C	1523.375799639	-0.443029170711186	0.226121479091618	-1.95925293117194	0.0500831730636139	0.343361982834296	1181.81262244511	-0.0277222881848048	0.123586087984758	-0.224315605719503	0.822511733981542	0.911468720173098	1981.0530958266	-0.0277889594442545	0.10912217158379	-0.254659149840292	0.798986369871385	0.878827635573391	1849.69049136557	0.0109914645642708	0.137471445569014	0.0799545281478308	0.936273421412028	0.98184269072655
YBL002W	5923.58785698851	0.11075224784459	0.659188205296603	0.168013090881619	0.866572980442659	0.977707278468053	2685.99077364471	-1.36980205296884	0.118369941654302	-11.572211946926	5.69940804667834e-31	2.90036542819853e-29	8187.39347672021	0.605707053907156	0.125210653285358	4.83750414213348	1.31479645893059e-06	1.00492818862253e-05	4238.02939468342	-1.26231343625279	0.166842285831133	-7.56590830654539	3.85163678688592e-14	1.7002642088775999e-12
YBL003C	2733.80478839141	-0.442453869275806	0.179557336552114	-2.46413695910103	0.0137343619510228	0.147564819913371	1719.0383759557	-0.723881910613989	0.109619853660319	-6.60356574509845	4.01384164763258e-11	6.62005904986272e-10	4825.18236848984	0.755436079949078	0.102907721667099	7.34090763755198	2.12150181903556e-13	3.22651816090981e-12	2592.46270142063	-0.816881445928851	0.133355439016305	-6.12559526596417	9.03451950075605e-10	2.97424548762178e-08
YBL004W	557.073216283089	-0.0673677496072006	0.21839060409361	-0.308473662989294	0.757721937666524	0.964921445248417	381.847205025972	-0.0426337170795058	0.158207060908113	-0.269480494958867	0.787559950000628	0.892657898782361	602.847445875531	-0.226500922223021	0.140532185677687	-1.61173699199773	0.107019184312744	0.212792303605213	588.651198535496	-0.0478578772803965	0.163282404400316	-0.293098802998175	0.769446631684703	0.926608211275446
YBL005W	222.438036797778	0.553591286523079	0.273631072415687	2.02313020095206	0.043059725567072	0.310860091081802	149.147491331209	0.520122164537713	0.235228622394594	2.2111346792875	0.0270265120908107	0.0918469480529034	216.308366595399	0.146090573189587	0.203521916248667	0.717812488612236	0.472872911971005	0.637753059595044	228.560879186495	0.500681519092637	0.22393433841215	2.23584074976092	0.0253622045925202	0.155236939244344
YBL006C	455.395599804552	0.233760181444503	0.216544348556239	1.07950257304357	0.28036374738281	0.764828486997305	316.0431983065	0.288496441992259	0.169557284423481	1.70146887509545	0.0888549775978219	0.228699254517156	488.443357249871	0.0650346582928857	0.151475473219968	0.42934117920493	0.667674953212646	0.791333173775925	469.611592962823	0.186939575184954	0.188435082355472	0.992063541715144	0.321166529924847	0.679103069030665
YBL006W-A	6.02858180455578	-0.760985382396793	1.25456215409766	-0.606574476929068	0.544133342620923	0.90998547364402	3.18282145065259	-2.10236303785038	1.67770372912976	-1.25311936866284	0.210162268199838	0.414737240860198	5.4977104935291	-1.85396568512098	1.22632381660878	-1.51180761558383	0.13058281147652	0.248881844449986	5.12748321502557	-1.79043368188749	1.34957629835621	-1.32666354919559	0.18462000382042	0.51819882575221
YBL007C	1284.35965631809	0.326812796131729	0.196127197082936	1.66633083525652	0.0956475383422983	0.482830707453287	897.542093398021	0.396845730588062	0.129816703758561	3.05696970496287	0.0022358687224385	0.0116672764008757	1513.18480369509	0.410716781283061	0.115510308646633	3.55567209624138	0.0003770140601255	0.0017663383364443	1114.61054939701	-0.21223394063033	0.148183502037341	-1.43223731192997	0.152075916826928	0.469108717496299
YBL008W	198.505474009952	0.0281939245901028	0.268335057491559	0.105069851303308	0.916320382031873	0.984763582634645	137.074939548055	0.0727678106706571	0.240192611221266	0.302956074712987	0.761923336667322	0.878654182939615	234.367106241711	0.126260034882669	0.195521181350662	0.645761415773283	0.518433879515716	0.676715286714443	216.14617696293	0.132563809986012	0.234513681390077	0.565271114249037	0.571889372929459	0.850535828499223
YBL008W-A	38.7192885054157	0.339406089585774	0.508405190151904	0.66758974172621	0.504395507627761	0.900310783890686	19.3977123140544	-0.578682808458847	0.617995915826214	-0.936386137253337	0.349074412858509	0.570829182685955	42.9280801300776	0.263028784569107	0.424269807316735	0.619956405176731	0.535286488759029	0.691763749905452	34.6618245782346	-0.096446669614898	0.514077501889928	-0.187611146685716	0.851181487618003	0.958754379141078
YBL009W	200.960428276243	-0.171278843915977	0.277523981923721	-0.617167722690911	0.537124103126244	0.908079241940771	145.293760130047	0.0118926724502537	0.234981825587177	0.0506110309618035	0.959635472655498	0.983521815938229	317.198846650702	0.690381288871944	0.176288297236823	3.91620600852759	8.99533902751085e-05	0.0004928060620296	195.368285066527	-0.419074315119362	0.236421409239996	-1.77257345883575	0.0762994129215295	0.325950644496886
YBL010C	180.611115269784	-0.118240106891034	0.286333159839631	-0.412945908735327	0.679646244594262	0.953322791193173	124.930790753017	-0.0671955604452177	0.250070410227223	-0.268706563020237	0.788155500922149	0.892814245044221	291.570845296177	0.784055651224232	0.182710903086899	4.29123625343436	1.77681152254771e-05	0.0001128586872504	188.172125579021	-0.141078716398649	0.239124352310387	-0.589980547926491	0.55520369076536	0.842931710810253
YBL011W	318.351336540743	0.155551442391515	0.266025288910435	0.584724268240101	0.558733133384502	0.916951023082404	212.066398791109	0.0998192801634223	0.205650090691502	0.485384080443525	0.627403922786698	0.796495299844777	339.33417518064	-0.0334907427610746	0.168582546906147	-0.198660794819522	0.842528093889011	0.904203489075965	309.584098240285	-0.0598683770475563	0.208580718956318	-0.287027378882964	0.774091356536707	0.928686500831664
YBL013W	77.9718113722454	0.31254045784585	0.383814035523743	0.814301794407713	0.415472082010011	0.855207391069731	48.4661860893877	0.0694098285250931	0.387364080219735	0.179184989185677	0.857792449869568	0.93266914655285	92.2352491686094	0.40544135248742	0.296011605067349	1.36968059882373	0.170786627536365	0.305534771860177	79.8283871317945	0.24265856240993	0.351200380294125	0.690940488750915	0.489602940424884	0.811409651267292
YBL014C	169.668672158058	0.0471613365213117	0.28189071369	0.167303618852716	0.867131156840252	0.977707278468053	130.588685394879	0.380130494371607	0.245156706481485	1.55056127090007	0.12100685947357	0.284688555836684	184.608315437446	-0.0906924150633199	0.216753649980648	-0.418412400766571	0.675645621439441	0.795887638814257	175.829422768179	0.0115751696373707	0.252690750346964	0.0458076507409834	0.963463560804318	0.987977399535396
YBL015W	426.638286083239	-0.308465596118214	0.225895460931224	-1.36552365791949	0.172088522578117	0.628616456765516	328.747874426973	0.0676871106034108	0.181095894402384	0.373763915668979	0.708579968022831	0.846675423500924	446.701918464183	-0.602358052936803	0.162890265405994	-3.69793769710831	0.0002173582184322	0.0010835279996409	433.003201947468	-0.42053143666798	0.18739409520701	-2.2441018549887	0.0248258486481835	0.153133303412399
YBL016W	241.712341659831	0.396577596397055	0.262522148014137	1.5106443376187	0.130879091156943	0.551320993686225	181.031921022736	0.634929743344756	0.217693138975855	2.91662725950761	0.0035383834505449	0.0171973497509552	228.023502427172	-0.122484477629419	0.20221420655533	-0.605716481131138	0.54470303792237	0.697448598470867	277.932824738879	0.6197850317036	0.217746625726426	2.84635883397013	0.0044222331595292	0.0400751984767916
YBL017C	1081.1664098181	-0.486814859636397	0.19230676085177	-2.53144953136428	0.0113592163121489	0.128181589722027	850.319439030242	-0.0262178542757926	0.126835577430096	-0.206707414488985	0.836238366536348	0.919985815661016	1401.99948840204	-0.0758616928143693	0.114156257617792	-0.664542569960226	0.506343112293011	0.666610744972539	1166.72954282844	-0.393508864022325	0.146135493677081	-2.69276719926695	0.0070861729081427	0.0584860191724469
YBL018C	221.058004866985	0.0972959214275777	0.267128463587975	0.36422895606381	0.715687046050167	0.957209891758344	140.804546359771	-0.0909219166677974	0.236979380526102	-0.38367015926005	0.701222932482175	0.842055907034513	255.025111971212	0.135522244860406	0.199757932097958	0.678432357789665	0.497497598558402	0.658883923461903	247.92195308039	0.275335807578377	0.215554105271056	1.27733966018484	0.201482357468912	0.539291546610634
YBL019W	223.92280471094	0.196493330350595	0.269923824433322	0.72795845554987	0.466639017974306	0.882019632276688	132.592731320766	-0.201661864810289	0.255635582556914	-0.788864612638156	0.430191140449889	0.649761047752065	226.129278369362	-0.148478305293058	0.208431523047442	-0.712360122510175	0.476241802571498	0.640670099925691	219.926126254386	0.0135827623821277	0.246329005416906	0.0551407348847903	0.95602634374745	0.986152000283654
YBL020W	298.491291873795	0.200485368528597	0.245734991139445	0.815860075925573	0.414580168603567	0.855006022868641	193.083127577282	0.0624615937725309	0.209902084515733	0.297574909351837	0.766027626910299	0.881679584501048	374.806305736488	0.450448577059416	0.166995481448137	2.69736985188615	0.0069889598476366	0.0223863949674837	311.668748745906	0.184704792719847	0.201677143603876	0.915843954447489	0.359748745869822	0.714125318714076
YBL021C	138.786630694921	-0.0337556232750349	0.330943523079518	-0.101998138416276	0.918758152707282	0.984829848125587	101.559827816573	0.17288307552346	0.275979180757099	0.626435208080503	0.531029522217519	0.731378620236666	183.762269978712	0.367489307466693	0.233156089932111	1.57615144246799	0.114990905994328	0.225862847560993	174.511456888393	0.449465869206067	0.251230970348575	1.78905438522347	0.073606057341137	0.31928894732207
YBL022C	919.009130482528	0.023972718470024	0.205604575212363	0.116596230629904	0.90718002487319	0.983393808547833	632.725100177393	0.0600354863007724	0.133067412044427	0.451165957001768	0.651869943409467	0.813334795276606	894.487258039702	-0.470279486611902	0.123055059840548	-3.82169971085528	0.0001325350181333	0.0006948787748971	986.688265299831	0.0879461311336927	0.15021346175049	0.585474365005811	0.558228798628535	0.843796489741746
YBL023C	407.839265419734	-0.0579911473533589	0.221580040568046	-0.261716475927579	0.793540037211783	0.97019414245057	284.329098701465	0.0148665075057046	0.178105257209658	0.083470346348083	0.933477555275	0.971264622560863	554.177570639139	0.417529917858214	0.145049272296397	2.87853852175849	0.0039952248399853	0.0139238827222113	418.000347658858	-0.128807312027357	0.188245859681083	-0.684250438472199	0.49381703725368	0.815120076955817
YBL024W	462.335225766334	-0.490754752821046	0.223295519793587	-2.19778145694413	0.0279646834742275	0.237245334956413	305.3133901081	-0.594642348441384	0.181029388963153	-3.28478349204624	0.0010206076580047	0.0057435708844614	554.530911253655	-0.322244587913055	0.149392734175739	-2.15702985617748	0.0310033382260443	0.0784866381097275	524.384512372364	-0.236149172374172	0.180057451388616	-1.31152124254216	0.189681721732087	0.524573038696188
YBL025W	197.657625811208	0.134081422687039	0.313916004071779	0.427125157519464	0.669288170034702	0.95228760790225	114.964594715257	-0.331836173915285	0.274332058545912	-1.20961500334365	0.226426658335702	0.432513417943783	254.972554057551	0.456357347624988	0.211333970452275	2.15941311587692	0.0308181312530091	0.0781501784044275	253.018220168121	0.642119166932542	0.2581579623578	2.48731110622334	0.0128712786068469	0.0934173566263597
YBL026W	510.109156864348	0.308484543048999	0.236059395231809	1.30680900349706	0.191277586597115	0.659456443550007	397.210661785297	0.644360527337201	0.160482019024447	4.01515715750712	5.94061965639412e-05	0.0004570925349649	588.014775656177	0.334566352235317	0.146841219547899	2.27842259322958	0.0227014115600197	0.0606283900331715	559.519727872326	0.421221505469184	0.181499851941335	2.32078153763637	0.0202986374317456	0.131130998131687
YBL027W	3673.00043223124	-0.259000938550933	0.228071501191857	-1.13561289857543	0.256118608195629	0.74462042712674	2639.87506645603	-0.0882681059422824	0.0964431119060422	-0.915234942110494	0.360068304553193	0.58130333115773	4045.33030464785	-0.370696361573369	0.0987608385982233	-3.7534752320343	0.0001743997714532	0.0008912263326986	4090.14701693918	-0.0785831820756756	0.120987657332753	-0.649514039763147	0.516006174630388	0.824549771370816
YBL028C	509.128608797004	-0.0870644309895989	0.258358481279893	-0.336990798824513	0.73612383632299	0.960695204291901	333.496281154798	-0.200227407178843	0.166945345038669	-1.19935903054059	0.230388370847995	0.437135869990108	625.221094937955	0.128026006853346	0.139140651728427	0.920119355939383	0.357510390509362	0.522966129239956	577.100007033976	0.130663382421358	0.17886680523136	0.73050660379576	0.465080577856051	0.799802645437558
YBL029C-A	792.2193484701	-0.626511889848252	0.196007715303077	-3.19636341293764	0.0013917170112257	0.0247453066209641	497.034383951889	-0.941844992184189	0.149038584056664	-6.31947088162151	2.62460395264134e-10	3.98645202398636e-09	741.2122313972	-1.50547107791084	0.131362139952198	-11.4604640154208	2.083952998435e-30	6.91988170646999e-29	860.767921455654	-0.505591235555933	0.198076887214094	-2.55249990378463	0.0106952939081482	0.080518704913152
YBL029W	583.125976277379	0.096345993788854	0.214124817406698	0.449952485450854	0.652744701494254	0.950794941906711	355.446924378124	-0.226301042937858	0.165398664252125	-1.3682156622069	0.171244580504435	0.361742045052785	759.51992603665	0.445949045734672	0.134448441505446	3.31687776177465	0.0009102943410296	0.0038342701031249	654.252933476521	0.274512746453068	0.186962205590961	1.46827935402972	0.142028356689094	0.45149985511585
YBL030C	5153.37734003194	-0.42752751057978	0.173214331034744	-2.46819941528987	0.0135794646349411	0.146558358966443	3652.6993797951	-0.290241248367275	0.0977632388730977	-2.96881784720763	0.0029894774960938	0.0149323397749518	5726.32680904341	-0.51492415427714	0.0930942945613818	-5.53121065800252	3.18028112899815e-08	3.03166512089664e-07	5633.8632786863	-0.294478975123086	0.124138316280226	-2.37218438228483	0.0176832637676222	0.119259696729091
YBL031W	112.802699799164	0.0864253373809165	0.327913814932396	0.263561135412164	0.792118109288138	0.97019414245057	70.1006835359638	-0.177556660575111	0.341609889156323	-0.51976440440183	0.603227791755279	0.781636185443075	186.807360069397	0.999057134241293	0.231372978458516	4.31795078620393	1.57484532816232e-05	0.0001006721981435	112.229987425404	-0.0709362571423943	0.299701450196997	-0.236689736054887	0.812897498182552	0.944486110147812
YBL032W	477.348465001541	-0.115783989705517	0.245093449749318	-0.472407523840155	0.63663593503817	0.946402940623801	292.238869576781	-0.451345735863172	0.184262935031381	-2.44946568221279	0.0143068342537099	0.0550632780520936	561.377491560446	-0.0222676904399376	0.152866613904427	-0.145667453940331	0.884183915255747	0.929925613493507	447.828703468277	-0.477991827641071	0.183964377939859	-2.59828469508013	0.0093690779554764	0.0727914896620819
YBL033C	820.593884712421	0.0570834774162238	0.210537778175638	0.271131755596863	0.786289698566393	0.97019414245057	544.026950368284	-0.015849971672484	0.14606851184588	-0.108510530244928	0.913590727909804	0.961385506181509	932.666948208231	0.0487050009656846	0.129221890631437	0.376909831048671	0.706240615210099	0.820606562424332	953.837688836085	0.330604169393229	0.175286918339072	1.88607440033667	0.0592849294682733	0.278339260460061
YBL034C	385.944382652293	0.10333608485004	0.233166873100102	0.443185103767617	0.657631852585515	0.950794941906711	243.078257975207	-0.118263880973615	0.194521366877873	-0.607973729939216	0.543204897302629	0.740101134677312	488.75678386142	0.385020197749265	0.162608148197043	2.36777924118974	0.0178952100918113	0.0494496859541175	373.560669005434	-0.133397912238222	0.193594822211637	-0.689057231563726	0.490787252620598	0.812909983234857
YBL035C	251.874801248225	0.0278939322767435	0.272464764099343	0.102376292101291	0.918458000946782	0.984829848125587	166.755737110515	-0.0485015906390465	0.243554277117986	-0.199140787889144	0.842152616016559	0.923079728942034	358.854168325676	0.608836049445031	0.167457452564481	3.6357656235729	0.0002771562398985	0.0013511931858674	236.624700407332	-0.307037420472376	0.223089524886746	-1.37629689528563	0.168729733740928	0.494914185600267
YBL036C	501.093213913408	-0.000474497951	0.212360647738752	-0.0022343967964525	0.998217210776841	0.998843289453665	359.387638757469	0.149948323111201	0.163704271690803	0.915970741401399	0.359682241100659	0.581277236928999	545.838456563087	-0.13187211793337	0.146481841470636	-0.900262562304042	0.367980539290531	0.535987954885232	545.74278370414	0.103585635773208	0.166879030087872	0.620722901605213	0.534781958393014	0.837130998487515
YBL037W	546.234456727185	0.556094203965403	0.267583727572994	2.07820635809667	0.0376903567470801	0.287695054303826	288.484466248404	-0.121493978161875	0.179665687070289	-0.676222489352372	0.498899396001385	0.703730633449951	526.838591151717	0.126831586937997	0.14689160581199	0.863436588067066	0.387897470086795	0.5578592826537	455.441703452444	-0.0553806422215915	0.17661585981213	-0.313565510370931	0.753851057989331	0.919234833272873
YBL038W	472.640088929088	0.224151210535129	0.214842649585896	1.04332734197412	0.296796711955764	0.781373417416053	294.460433079751	-0.0187634578162013	0.175741190272099	-0.106767558516874	0.914973384876727	0.961650756144048	491.592248016659	-0.0323111036665135	0.14900176898778	-0.216850470205916	0.828324878118469	0.894133297780251	507.72057231931	0.285673891151089	0.172539410900912	1.65570225178959	0.0977821310797409	0.373104171988028
YBL039C	388.45302026302	-0.582344721402709	0.238171490250189	-2.44506477576716	0.0144826127980753	0.152781365996597	252.827210515017	-0.745017055538714	0.191291466400126	-3.89466958228211	9.83326779018273e-05	0.0007131215155024	412.897746527089	-0.845802870825992	0.158920710236046	-5.32216895815349	1.02537267643214e-07	9.07948516597764e-07	477.500226126361	-0.0721429125549814	0.204444243785577	-0.352873288184359	0.724183437206291	0.910424355685233
YBL039C-A	24.14518081341	-0.620345198891756	0.633298098266141	-0.979546915726025	0.327309819305815	0.809972926532352	16.5262764216986	-0.597344170317301	0.660349374191194	-0.904588076650997	0.365683654349474	0.587026281476616	22.0705177722035	-1.66155238267721	0.608170090683689	-2.73205211523857	0.0062941184056669	0.0205911032899131	27.1860641797125	-0.373964158304001	0.568682634993608	-0.65759728764745	0.51079693790795	0.824549771370816
YBL039W-B	225.781680264542	-0.334376901753895	0.259360459347854	-1.28923623359808	0.197315971880731	0.668646219167951	131.053812083996	-0.912760702536162	0.250220787352395	-3.6478212389712	0.0002644735375443	0.0017474367456335	199.369262873063	-1.3629335097571	0.210814625263365	-6.46508043763292	1.0124493867137701e-10	1.2349816294669801e-09	264.777795430996	0.0061153486304763	0.215670496224094	0.0283550542959859	0.977378971249293	0.991499660315704
YBL040C	420.734293460695	0.0774846953180569	0.221937764715055	0.349128033336458	0.726993191579361	0.959482001473396	343.730956889883	0.555389614213661	0.16422742285097	3.38183236740952	0.0007200406923649	0.0042321049184018	553.865968101056	0.458818099408681	0.143658472860539	3.19381161634715	0.0014040770917644	0.0056285504879113	430.454889437171	0.0030388242675126	0.180425190724335	0.016842572011774	0.986562207152047	0.99550106383343
YBL041W	1329.10854708361	-0.208911839209098	0.189850327663583	-1.10040283722497	0.271156642846704	0.757422888679928	998.822919282093	0.0857794897826779	0.12589776514677	0.681342434336919	0.495654838632234	0.701909471779496	1512.81930414482	-0.213754466260076	0.116747016783736	-1.83092015666694	0.0671124612898423	0.146558707025717	1429.68355250754	-0.134932005032658	0.143857829319894	-0.937953851177696	0.348268126813638	0.706252308475496
YBL042C	439.027942854925	0.268932382960902	0.22390788958499	1.20108489012765	0.229718273604309	0.718371605091158	312.713878038475	0.388835472363604	0.177273702918186	2.19341879795368	0.0282772191821756	0.0950376380953157	430.623470603087	-0.158025755917552	0.157943802088486	-1.00051887967735	0.317059465627239	0.480614868388031	480.582370552932	0.375238174228788	0.195658259670468	1.91782434772124	0.0551332874063934	0.266379404435921
YBL043W	269.10307658567	-1.72019419439395	0.250163319777403	-6.87628464446583	6.143369050150099e-12	5.75172927320303e-10	178.057605384572	-1.89680651824023	0.255927415496279	-7.41150186884848	1.24877038447848e-13	2.4701590927524498e-12	262.3218574236	-3.13517510458234	0.212644149020641	-14.7437637904535	3.3744222489585797e-49	1.8170199803626502e-47	347.750058473352	-0.72727070094287	0.638150611357334	-1.13965369303021	0.254430606485102	0.605871329786959
YBL045C	1945.11091502967	-0.471212176838118	0.186983706316016	-2.52007079184609	0.0117331234267548	0.130921556002076	1298.96046929622	-0.533553802200732	0.111796231303957	-4.77255624789426	1.81902283495922e-06	1.79312284095152e-05	2004.99679796732	-0.845057137172039	0.103793923716348	-8.14168216129341	3.89823481809427e-16	6.77318299643879e-15	1974.27081180238	-0.590851634723131	0.13280068905847	-4.44916091107771	8.62064144088385e-06	0.0001691329214681
YBL046W	247.47790699364	-0.183860992259526	0.272319991477734	-0.675165239473648	0.499570788481707	0.8965754460256	173.28611324988	-0.0938210638587548	0.236209369319235	-0.397194506420939	0.691224032959609	0.837171327381405	325.738329970538	0.231602496041989	0.182433187303029	1.26951954008942	0.204255825877385	0.348910280442735	272.7534432035	-0.0351221516135047	0.245601270873923	-0.14300476332443	0.886286419272374	0.971115262335487
YBL047C	3217.6567074753	-0.198300391896216	0.182804306261762	-1.08476871224392	0.278024106228046	0.764828486997305	2125.40117612582	-0.289307818280452	0.104764902687278	-2.76149560453497	0.0057537291075753	0.0257576715086492	3417.2688372928	-0.426922854073633	0.100357146067362	-4.25403542052774	2.09952068403495e-05	0.000131815495047	3145.5027636169	-0.429522389642066	0.127235908958435	-3.37579534864158	0.0007360264552953	0.0091446186673897
YBL048W	5.18332337560852	-1.13491230411514	1.32945918375048	-0.853664646486921	0.393290828079993	0.845877672845887	4.21198797123568	-0.440244232663215	1.3048707404403	-0.337385320261426	0.735826449351176	0.864799181314725	5.87506227757245	-1.18515664370137	1.14027192101257	-1.03936317457413	0.298635863917093	0.461345711716842	5.15134434136193	-1.42668684743589	1.32990405898174	-1.07277426352714	0.28337241077294	0.640341629509437
YBL049W	1503.52216644993	0.0438265997108492	0.204690183309503	0.21411187875376	0.830459812690427	0.973872842595291	936.011869501815	-0.217019507589916	0.129335021368865	-1.67796398294143	0.0933541304404188	0.237027928632091	1334.25518831849	-0.780993063355278	0.121763835893977	-6.41399852116443	1.41751583039435e-10	1.7142643452502402e-09	1525.0414225114	-0.0549834981557901	0.143632297636711	-0.38280734250217	0.701862616919323	0.905058681477793
YBL050W	659.40057650523	-0.273371192912622	0.254010910611737	-1.07621830989172	0.281829632849936	0.76551367182086	559.590593671593	0.356592848412288	0.141407972676146	2.521730859044	0.0116779019396008	0.0466332851431142	795.879531540005	-0.0983381930485657	0.128079153650295	-0.767792339704762	0.442610566240192	0.611531057424325	797.61104067404	0.143514008286788	0.153250115851249	0.936469166692758	0.349031680539886	0.706427437799495
YBL051C	1424.90822226546	0.652922951444781	0.233721544330479	2.79359334765287	0.0052125982101017	0.0701885134268084	832.387576398553	0.27477653057123	0.137049536371236	2.00494316031046	0.0449691238954394	0.136049879915369	1224.44912329555	-0.0919231477986399	0.123354537054149	-0.74519470457976	0.456154023646267	0.624040420996506	1318.73670239418	0.341277720372298	0.146667511621655	2.32688014270442	0.0199716453596924	0.129669021483437
YBL052C	220.75534148871	0.007528273883642	0.297102494849708	0.025338979019514	0.979784583141723	0.995042541486569	133.71879108479	-0.346881047345876	0.271229237666215	-1.27892203042196	0.200924513868777	0.40157923987066	253.280632759576	0.024660499507947	0.211869584367594	0.116394713198479	0.907339725173256	0.946451926240934	227.732890692215	-0.0424627726296231	0.257605805185398	-0.164836241167247	0.869072877874245	0.968276799115339
YBL054W	225.298627781711	0.542841070010183	0.266376726565232	2.03786973813288	0.0415629617223588	0.303756953997609	119.778668636965	-0.117633716541807	0.257911895505866	-0.456100391612729	0.648317788584372	0.811055809365038	223.705232667123	0.189474372095963	0.203155508051564	0.9326568298009	0.350997181059805	0.516345102435259	205.233505821684	0.17722875292954	0.243853702809368	0.726783111708944	0.467358830290557	0.800826115653143
YBL055C	272.075161082618	0.80570927344264	0.249744857411012	3.22612958599048	0.0012547653200662	0.0228143996954399	177.343496160082	0.709542619713032	0.215809231602704	3.2878232985847	0.0010096518845755	0.0056926773870858	240.009106391823	0.175883644568264	0.197238592504975	0.891730377582306	0.372537467065852	0.540057346750569	202.373331683472	-0.0807698473180417	0.242129773587918	-0.333580815449422	0.738695896870271	0.913289322552982
YBL056W	964.563822569498	-0.475486076678914	0.204845454911963	-2.32119417481469	0.0202763664387746	0.191634050001794	647.318882816409	-0.52076152963815	0.134870980473398	-3.86118294543625	0.0001128393707856	0.00080653735133	1194.46246519027	-0.20353301330459	0.11605182187237	-1.75381144406702	0.0794628214731777	0.168332477540149	1129.49700113627	-0.123689208874527	0.15137124718741	-0.817124858074201	0.413857078511827	0.764356639140544
YBL057C	251.471906821354	-0.0092183546454312	0.253312496893821	-0.0363912351679009	0.970970402874701	0.994830248866225	208.058641565888	0.512235254653774	0.200988508316576	2.54857981157288	0.0108162534162078	0.0435723767524365	308.238500350473	0.194304143757625	0.175252543679298	1.10870940688422	0.267555562511682	0.42508761220955	262.432608318544	-0.0276787159116154	0.211587882865748	-0.130814276964894	0.895922228667113	0.975146521709464
YBL058W	835.256212231283	-0.126462908786535	0.202841843823629	-0.62345572492673	0.532985088580118	0.907688294263278	600.398084024511	0.0369688423442454	0.14472307750949	0.255445385631889	0.798379120501404	0.899271525438018	897.885594090363	-0.311288248499997	0.127305222648403	-2.44521192472776	0.014476704822166	0.0413412636034812	893.182277347582	-0.0725233912358381	0.155977115346026	-0.464961741823147	0.641958854384252	0.881365147292887
YBL059C-A	223.543371869076	0.426784961469415	0.27699993790454	1.54074027849238	0.123380009619465	0.536826864206979	120.16228586703	-0.228561263377818	0.266965577629542	-0.856145070863721	0.39191754115055	0.614302575600994	227.170247368231	0.123875448041859	0.201640252795636	0.614338884842639	0.538991412108998	0.693507379201437	250.919632432658	0.592380537267809	0.222476502837514	2.66266562856058	0.0077524406545292	0.0630034472718851
YBL059W	139.401192160552	0.498082888164732	0.317504688026654	1.56874183893285	0.116708105433796	0.524617380164521	115.28642279575	0.953231864682038	0.267189915668845	3.56761916817053	0.0003602395607915	0.0023112783889578	157.47454557688	0.479413308549053	0.240408122611071	1.99416435410813	0.0461340962594682	0.108731661412792	157.741633772658	0.677378904562649	0.27119723012928	2.49773533542265	0.0124989471943352	0.0917271603292084
YBL060W	224.61897415928	0.0355286715460575	0.260980525038167	0.136135336308568	0.891714293219526	0.980252579825166	151.994949814883	0.0229404189839045	0.232924944158225	0.098488459734571	0.921544435205345	0.965999219579687	234.82490394556	-0.221436275569959	0.196549429597692	-1.12661876467007	0.259903701938148	0.415026563314003	234.866278708861	0.0257772728865275	0.224565430501784	0.114787359875155	0.908613668185818	0.975146521709464
YBL061C	203.724671774629	0.166908337177326	0.275278769246333	0.606324772645174	0.544299111649493	0.90998547364402	195.365772484906	0.995614490177193	0.220050945671911	4.52447267216758	6.05462752082936e-06	5.52055930459694e-05	292.08981852905	0.737968901827423	0.183946092366003	4.01187593786481	6.02381559618761e-05	0.0003406276804012	202.066832083324	0.0080836399643739	0.232143010585464	0.034821810676044	0.972221828772066	0.989787483937488
YBL063W	229.264394899167	-0.0608576514049459	0.281472421583114	-0.216211773297924	0.828822676822866	0.973872842595291	165.984224370754	0.11866264088548	0.226819829417818	0.523158143580536	0.600864206401447	0.780066394818551	330.943034067004	0.564939230064866	0.174985381252183	3.22849386630014	0.0012444392755527	0.0050564334126301	224.548829850687	-0.274218914377469	0.22580565242904	-1.21440234745072	0.22459411945463	0.57034161458887
YBL064C	2113.94654534834	-0.605288564915338	0.19271275971191	-3.140884733425	0.0016843831098651	0.0285915682558408	1528.33499726752	-0.390812896262894	0.109018057468475	-3.58484553236427	0.000337277764804	0.0021851488701235	2206.44625957981	-0.94789286530731	0.109918616038254	-8.62358806425857	6.48882329125336e-18	1.25108699392972e-16	2587.30142191349	-0.101036009884082	0.132422942966909	-0.762979644013271	0.445475535874655	0.787425472441358
YBL066C	315.245812453678	0.112470499293111	0.293589210371493	0.383087985933804	0.70165452724262	0.954834977345499	219.884664837062	0.182239995831135	0.20336651267113	0.896116048987085	0.370190786372412	0.591074267112186	317.664839283946	-0.251163277316924	0.178947973722607	-1.40355474327002	0.160451479691491	0.290347712417814	296.493681798758	-0.210930684548892	0.207131726028013	-1.01834078532404	0.308516032268752	0.668496185632871
YBL067C	384.541113467797	-0.0818528948089609	0.226383144179216	-0.361567974089811	0.717674900638834	0.958313286577438	263.308563788702	-0.0607860672553541	0.184994490119659	-0.328583122751582	0.74247080645403	0.868330619058592	466.399111522037	0.0958240293565007	0.151370368841368	0.633043508382552	0.526705231200978	0.683481799150726	402.452159621682	-0.0895750617086081	0.198132035890827	-0.452097821060927	0.651198513331961	0.884107313963848
YBL068W	231.114704472384	-0.0397403836257352	0.283132486643415	-0.140359674359041	0.888375817585706	0.979420036609669	158.900990938231	-0.0082177433006142	0.226018082091447	-0.0363587869809871	0.970996275659724	0.988979227678217	275.997286648099	0.0898913157812834	0.185662407497473	0.484165410720028	0.628268482586369	0.76169588649467	281.377273038919	0.363029553153484	0.208129579633768	1.74424776042062	0.0811158964755505	0.33670936259392
YBL068W-A	38.8907358860483	0.0865322561466566	0.515022834555119	0.168016348675887	0.866570417529573	0.977707278468053	29.8659737543671	0.410773562454099	0.49503685876304	0.829783793232102	0.406661035544541	0.627594558225039	36.7016963688863	-0.499180821889957	0.451302535465096	-1.10608911464572	0.268687949748973	0.426093891124864	38.2399480607326	-0.100220794919936	0.480435141856431	-0.208604213531667	0.834757221019254	0.953564071138834
YBL069W	238.365664265063	-0.0684548749042417	0.253909247366882	-0.269603709254941	0.787465146412471	0.97019414245057	164.897280227109	-0.0171703894286983	0.221502758745379	-0.0775177226954359	0.938211693022299	0.973868971453063	260.199809266926	-0.201818390640981	0.189648053381003	-1.06417327804324	0.287250209957928	0.448158315040077	258.478037369305	0.0261991727150337	0.212433980708792	0.123328540131006	0.901846941585219	0.975146521709464
YBL071C-B	3.31599679675201	0.707676570789494	1.65538421360646	0.427499890945398	0.669015264541937	0.95228760790225	1.76162763819	0.074508908280163	2.0883172763235	0.0356789215532117	0.971538378013083	0.988979227678217	4.13875600644116	0.93334519783507	1.38356306601324	0.67459534065514	0.49993289404141	0.661230118983295	4.0616851898237	1.0570499078026	1.48121092771038	0.713639015232327	0.475450425668955	0.803494672381961
YBL071W-A	566.987446182434	0.887850175200001	0.217642565419357	4.07939583642235	4.51528960563757e-05	0.0013007507363932	279.039201920953	0.0882023786486533	0.180341106190458	0.489086379205765	0.62478054415513	0.795079000153113	483.412108033629	0.17662106203031	0.15319214962427	1.15293807459131	0.24893580282826	0.402591666989005	592.313344203244	0.876006024448813	0.168008316222236	5.21406347106093	1.84748207896653e-07	4.72161319041138e-06
YBL072C	4206.57453941117	-0.222545136688933	0.218590296081862	-1.01809248021508	0.308634008639898	0.796691702725309	3095.25308614708	0.0145209136043123	0.101547367040029	0.142996456014348	0.886292980120749	0.947220298010527	4331.44028290714	-0.561726383633993	0.0979613750658017	-5.73416189040502	9.799569793540881e-09	1.01160671253875e-07	4692.61682106883	-0.0393934739260696	0.142662261988729	-0.27613100603425	0.782447446745718	0.932203207631286
YBL074C	147.082918058635	0.127332876046022	0.297553340729176	0.427932940473745	0.668699943884722	0.95228760790225	100.669791861786	0.146177004977177	0.292535503931822	0.49968979153807	0.617293521675873	0.792022855875263	131.077079851288	-0.652755750729903	0.250223738072952	-2.608688351301	0.0090889976827565	0.0279162071684664	158.763564232171	0.200843483333517	0.263694445115948	0.761652310291196	0.446267545290887	0.787857051707027
YBL075C	7296.91691929611	-3.03172726114321	0.210638512363447	-14.3930339572096	5.722925627595971e-47	1.1430590120184998e-43	4666.95588478272	-4.15560042466629	0.53244963066565	-7.80468270673997	5.965142981757221e-15	1.29622121581688e-13	7449.42823512115	-7.49990755505775	0.376189292065082	-19.9365258747457	1.9622877673625702e-88	1.98789728568239e-86	8093.58650965725	-2.42654396733645	0.345186668017728	-7.02965726130485	2.07041480607499e-12	7.9370441282888e-11
YBL076C	2243.30843455865	0.0146407533927307	0.180412079316322	0.0811517357829491	0.935321282121256	0.987839227410488	1557.02898511856	0.0731545124731141	0.111384259438389	0.656776036775454	0.511324934647443	0.716336155503735	2397.4373171038	-0.17754718129216	0.105300615644881	-1.68609822653769	0.091776881540754	0.188375831376747	2359.35401119494	0.0190010663687601	0.136998991393748	0.138694936184962	0.889691219764074	0.972036849970202
YBL078C	1114.61770868216	-0.206685302355302	0.190018009483855	-1.0877142799081	0.276721261700385	0.764665311468585	1000.42076586314	0.5506633523476	0.119508809831031	4.6077218334461	4.07104779870691e-06	3.81116644551902e-05	1202.53191077176	-0.381476550364442	0.117293193953346	-3.25233321309483	0.0011446174989382	0.0047214484411001	1163.17448581058	-0.225911714767925	0.148514831131291	-1.52113908790842	0.128224937260019	0.428667073674199
YBL079W	717.677161294348	-0.168092175438922	0.200931070583367	-0.836566365524738	0.402836358125217	0.847271588051867	483.340818111508	-0.197186871949731	0.148770826459697	-1.32544045524375	0.185025106551475	0.380531773543172	828.087568539862	-0.13047014035218	0.126093971567955	-1.03470561462859	0.300806413157957	0.463142692283644	713.29133947716	-0.341409761053785	0.156375853229376	-2.18326393751467	0.0290163786502981	0.171486114419847
YBL080C	150.431132859799	0.61455776861481	0.315096779251414	1.95037781749098	0.0511311037841026	0.34736686380311	93.9231564103583	0.406801045488238	0.287885220825869	1.41306679210982	0.157636086190013	0.34279227800414	132.420876122801	-0.0699119239359154	0.253938527318272	-0.275310425220714	0.783077755675314	0.867876088572474	153.113291293065	0.542524521035643	0.266818424445735	2.03330981420281	0.0420212322689738	0.223035413544149
YBL081W	338.575507011646	0.142255662675452	0.231889651684902	0.61346274679283	0.539570407890216	0.908445761944107	223.666753422303	0.0625343315257504	0.195883369234157	0.319242678795246	0.749542495777478	0.872456560557579	439.511551228908	0.480911813944444	0.154778068912593	3.10710565988537	0.0018892885899836	0.0072822622249889	315.541952211135	-0.207618755341611	0.220258223758209	-0.942615225888349	0.34587774898039	0.70362544472763
YBL082C	307.014351953952	0.165893004295005	0.2372206939277	0.699319277539784	0.484352522246089	0.892058420085281	236.174641218691	0.486139952331074	0.19553149576045	2.48624882881607	0.0129097664322304	0.0505356668885599	345.297482590473	0.128929887928293	0.168308757172174	0.766031964673127	0.443657282971006	0.61269398805862	328.041427917597	0.213856958075484	0.19816230976118	1.07920097587285	0.28049814474168	0.636473009894771
YBL083C	97.5650170457636	0.381694951996647	0.374875395467979	1.01819152873491	0.30858694447383	0.796691702725309	76.2970427276424	0.720802010574781	0.325181795847662	2.21661242965905	0.0266495874609223	0.0910336452910677	93.1626185203588	-0.104268019685706	0.300192517109213	-0.347337171125331	0.728338028481532	0.833788162159023	88.8405392750398	-0.0043211951303108	0.334401000967234	-0.0129221955610541	0.989689866607363	0.995842316132119
YBL084C	509.768633920156	0.185297828117888	0.252344988843424	0.734303577682147	0.46276373791178	0.880763801265804	294.360102386249	-0.294514070461587	0.184416621698326	-1.59700393462017	0.110264830168193	0.266335415343376	488.208448380879	-0.329820545739996	0.14738884000811	-2.23775793148144	0.0252368451503613	0.0662744391316826	456.714190060595	-0.280347402967838	0.177944097679741	-1.57548020205986	0.11514564475477	0.405900588013338
YBL085W	356.39145643501	0.0613062546785299	0.241681891689277	0.253665072918865	0.799754319396755	0.97019414245057	248.618008366548	0.132786094046923	0.190386235474421	0.697456377116947	0.485517230272959	0.693729203034605	478.391422450616	0.492843633126151	0.157750601647088	3.12419495063934	0.0017829228576837	0.0069423647689744	327.226588003401	-0.346501402052997	0.200413899054767	-1.72892899987096	0.0838218030726551	0.343480764067765
YBL086C	500.594683583381	0.132309691569479	0.219486749332732	0.602814028508408	0.546632413251685	0.912119582345892	278.691917411572	-0.481204365526101	0.187942267036099	-2.56038395787614	0.0104556574925004	0.0423496054606714	437.340451609691	-0.724796344247161	0.159779440402446	-4.53623033364978	5.72686334881496e-06	3.92990381582859e-05	507.076817889402	0.0315563771137479	0.172719325700169	0.18270322088061	0.855030888404654	0.960140114454876
YBL087C	1877.99232717493	-0.0172315850604836	0.215697380193144	-0.0798877809505788	0.936326508156265	0.987839227410488	1380.61722270547	0.201251486719529	0.121297403072696	1.65915742317183	0.0970840745955475	0.242975443523283	1973.68324696546	-0.264501046008423	0.105861289028944	-2.49856249092249	0.0124698154774858	0.0364281950679045	2035.24435076427	0.0725517045299178	0.158075626870149	0.458968317674397	0.64625691765335	0.882338347149439
YBL088C	151.960402740468	-0.0845331973133326	0.292541958884464	-0.288960932769026	0.772611273948622	0.967524882008468	103.717819812896	-0.0725277110202762	0.275079805644239	-0.263660616054369	0.792041445737574	0.895181239165057	165.751593376184	-0.219562903538605	0.225262733090532	-0.974696970627463	0.329710596082896	0.49526260083555	163.384144060575	-0.0148135892996003	0.251883520110942	-0.0588112683714902	0.953102433134905	0.985577263154764
YBL089W	272.481938408744	0.341733182854627	0.267586734438834	1.27709313980489	0.201569366546221	0.676640697112019	180.095469864659	0.269531926281124	0.215521829941784	1.25060151147533	0.21107989889133	0.415598451719238	332.9682291106	0.519599317644786	0.174797340789267	2.97258136364447	0.0029530692891574	0.010716754791314	242.234525481813	-0.119574333488117	0.21922413248046	-0.54544329648003	0.585448669359087	0.856275563656441
YBL090W	301.360915251687	-0.0391451351642586	0.255218754617389	-0.153378756286712	0.878099596682897	0.978399088454287	189.098607444116	-0.284160472519487	0.212350174894669	-1.33816924172743	0.180841273292071	0.374254063670835	320.799562539528	-0.247269957216303	0.173355915558126	-1.42637161483765	0.15376110266825	0.281393175336231	342.291277581209	0.182345133179248	0.193729383773166	0.941236324752639	0.346583765571799	0.704523152558509
YBL091C	661.70807236682	-0.0939830066490447	0.203737421761455	-0.461294767728456	0.644587138331505	0.950794941906711	464.913693740541	0.0023751700088697	0.147305097703476	0.016124153514707	0.9871353443004	0.995663872601149	821.489486809458	0.149393840969246	0.126114556162617	1.18458840529567	0.236180223577212	0.388135605257354	714.622040621651	-0.0103414770785671	0.162624715963227	-0.0635910539017056	0.949295855277844	0.983564694731418
YBL091C-A	89.9662445805925	0.0408416833724651	0.378437976513388	0.107921735944015	0.914057775031497	0.984763582634645	58.2764147909051	-0.0999679398409891	0.372289846751859	-0.268521800186564	0.788297696707671	0.892814245044221	94.2960620096831	-0.203695262631289	0.299644250286779	-0.679790326149558	0.496637232879104	0.658549525173829	98.5567646824474	0.160725179043438	0.321004257558703	0.500694851419675	0.616585896289078	0.870685296577445
YBL092W	3974.67000942923	-0.0934543624661948	0.179721769788983	-0.519994670517226	0.603067289668767	0.934804187589116	2685.32731261156	-0.112039091214953	0.0979408383973567	-1.14394662173912	0.252645774537829	0.4645623661514	3888.80618695469	-0.593662965879815	0.0984815746151182	-6.02816281319572	1.65833947816484e-09	1.83214326450855e-08	4144.85235242835	-0.113890070892902	0.126486701705993	-0.900411421570854	0.367901344807379	0.721805096361144
YBL093C	503.127038720097	0.296222071634127	0.21699252928205	1.36512566867725	0.172213555604107	0.628616456765516	361.030934773972	0.435167340758765	0.162282447747302	2.68154287046733	0.0073283523937635	0.0316410515971487	478.494203258069	-0.217665712124227	0.149157657031172	-1.45929961931983	0.144482660142836	0.26852389915228	550.131965004785	0.402161795704868	0.175154226614369	2.29604391214774	0.0216733707270804	0.137721626201415
YBL095W	293.482068752747	-0.495445774873552	0.262332776296413	-1.88861560445555	0.058943354538738	0.373349450735854	220.191807641017	-0.173711662891084	0.201742054715145	-0.861058261433696	0.389205955665028	0.611272028496327	383.568296773911	-0.0594154222606255	0.162672420000263	-0.365245825079195	0.714927914167606	0.825405474788445	324.737041399589	-0.322116200212614	0.224122356660697	-1.43723368347528	0.150651605051857	0.466908830091327
YBL097W	610.688143370301	-0.767810185256014	0.315193134692343	-2.43599907721805	0.0148507224119527	0.155297606793056	537.659788966813	0.0771953837444859	0.624064372253452	0.123697790126584	0.901554561446592	0.953946305109829	753.719624015358	-0.477458097049239	0.386289554680933	-1.23601089199424	0.21645451502257	0.363719043095278	599.289198058302	-1.05059137227215	0.215080502051923	-4.8846425512738	1.03616655536265e-06	2.41509700723927e-05
YBL098W	160.956821313318	0.506926193856875	0.289698048294116	1.74984331735027	0.0801453537523197	0.441468625608721	97.5523914007803	0.2124270270487	0.280622169736393	0.756985904742473	0.449058307063061	0.666257951720276	167.648493731507	0.273086267820226	0.23730449433594	1.1507842216997	0.249821017531536	0.403780481824227	150.712380016874	0.212547740214981	0.264149515807624	0.804649365209421	0.421022046701961	0.767371034295017
YBL099W	4438.97145835928	-0.47890230696988	0.176995463401368	-2.70573210051088	0.0068154002914091	0.0857938624918568	3074.65439709612	-0.415482349128877	0.0991753492059006	-4.18937117394246	2.79728531508012e-05	0.0002272174183627	4758.8566138754	-0.700750006312831	0.0963583313973301	-7.27233438096093	3.53327651154721e-13	5.240296205835649e-12	4544.35814427027	-0.56796537226363	0.124879581578007	-4.54810438253146	5.41312867902896e-06	0.0001138711220675
YBL100W-C	3.80768659165533	-0.399192570282107	1.50593799578779	-0.265079021446218	0.790948587887419	0.97019414245057	1.47296476773844	-3.74020142004872	2.46259157371196	-1.51880704050773	0.128811073210325	0.297610062046672	3.27035382203694	-1.57091776256139	1.51808519504807	-1.03480210971404	0.300761337473725	0.463142692283644	4.32862788919094	-0.158926821213548	1.42835458962559	-0.111265663559919	0.911405682808633	0.975568402161341
YBL101C	1358.1996847239	0.230524020086341	0.192076359211969	1.20016862581169	0.230073857506938	0.718371605091158	960.406182437543	0.334274215882457	0.118282158404876	2.82607470467564	0.0047122272871274	0.0219021087178428	1296.96595895997	-0.286020586803283	0.115523463845902	-2.47586574433754	0.0132913547957673	0.0384709092563202	1413.27273441795	0.207150247624378	0.14090818839431	1.47010794748634	0.141532520224233	0.450415071188752
YBL102W	438.883993775531	-0.161468357234621	0.218337508131429	-0.739535586974937	0.459581838616857	0.87940703511018	297.148017572617	-0.174194865444004	0.176193327797586	-0.988657559406121	0.322830714096231	0.542789001183446	536.04420768333	0.0413239055253106	0.143543364315656	0.28788447116537	0.773435174163389	0.860860714334185	496.211252787215	0.0553773296292233	0.173250913042295	0.319636581746063	0.749243839791006	0.918168136504469
YBL103C	434.895957749413	0.289612060882713	0.245508881400038	1.17963985347973	0.238143485069031	0.726151130106867	266.086311327238	0.000273728659824	0.181616007067683	0.0015071835585618	0.998797441963617	0.999468902428802	445.13094283822	-0.0055025960807962	0.153161137592102	-0.0359268425875154	0.971340692389929	0.984339631126199	409.133810249935	-0.0116061862904556	0.184183700259667	-0.0630141878683773	0.949755206489396	0.983687093532476
YBL104C	345.65499738271	-0.26590602253548	0.234770933901636	-1.13261900916103	0.257374282352842	0.745738249447886	250.348725656819	-0.0709688304023868	0.194136313985673	-0.365561851594772	0.714692045588591	0.851802782191343	435.503574898023	0.036188158068486	0.159533389093217	0.226837518303713	0.820550088644403	0.889934291385882	401.606735593617	0.0396046985611736	0.188084827780853	0.210568279368706	0.833224166707585	0.953170610451521
YBL105C	834.860371431411	0.176995231669896	0.225766624655961	0.783974300628422	0.43305519012439	0.865821387796245	484.039535132358	-0.292214324259702	0.15432365232459	-1.89351612573999	0.0582892657956465	0.166933279724521	893.743134354993	0.0008548117789048	0.131977277890088	0.0064769617359191	0.994832168362671	0.997595679092797	762.899870140498	-0.227417607774438	0.162013364449622	-1.40369659346932	0.160409217295545	0.480367692453753
YBL106C	35.5919929119517	1.01163972878283	0.540225611198298	1.87262452540683	0.0611202521912976	0.381197600390934	17.8654110398073	0.297136621589902	0.639766995848207	0.46444506127728	0.642328912031466	0.806160696086709	51.2913714992867	1.48921484305365	0.417032656799294	3.57097895997715	0.0003556494665608	0.0016764328561781	33.3153696117989	0.75172538093801	0.543162691477585	1.38397830471947	0.166365097916537	0.49108886806467
YBL107C	378.724060218102	1.02848998279495	0.284888047532968	3.61015490716905	0.000306014192772	0.006919385068265	157.010486963645	-0.227792243321633	0.230759306766458	-0.987142172134241	0.323572946111208	0.543465924783438	287.151958566481	0.0305285166068764	0.183613006945329	0.166265544662456	0.867947979975548	0.919656410550133	298.505364387953	0.35690170026186	0.214704942163041	1.66228917073943	0.0964548080754581	0.370984928485607
YBL108C-A	3.97960656779135	0.324366402939722	1.51968858259102	0.213442679411784	0.83098169403502	0.973872842595291	2.69308142688433	0.309230203372664	1.65160269459515	0.187230381970564	0.851480004655698	0.929540144429781	3.16912327749418	-0.780289126802678	1.53234443478904	-0.509212621580149	0.610603197040551	0.748323827908831	3.33769795408766	-0.311188804178958	1.60586760585028	-0.193782353567179	0.846346304911304	0.957196300151877
YBL109W	5.56450878601439	-3.00882077331076	1.43555025428024	-2.09593552321812	0.0360879109710595	0.279520342766002	4.2628508086067	-1.90095501741186	1.45635864567842	-1.30527945369276	0.19179770770184	0.39014812150897	8.40526361915265	-1.04464778942849	0.94462699338324	-1.10588390628879	0.268776771485906	0.426121687843836	6.64466890825426	-1.86904912193161	1.22488858742662	-1.52589316376791	0.127036473489001	0.427541138789646
YBL111C	46.7080121342164	0.167654099026763	0.470365395747878	0.35643374394112	0.721515762528935	0.958720606562163	46.6601934709342	1.08481528670719	0.401669954972323	2.70076283595058	0.0069180650421246	0.0301759408504105	72.9181876335703	0.928142773231453	0.342541217720859	2.70957982635482	0.0067368491647551	0.0217419802687589	55.2070565516259	0.47791448074254	0.408665632116597	1.16945111891911	0.242221924384817	0.592827562061504
YBL113C	12.3924970454834	-0.341707783813098	0.92407587384913	-0.36978325425785	0.711543993397424	0.956876173144976	9.79783971541051	0.113827446397277	0.948496020083342	0.120008354265182	0.904476530043904	0.95567937176245	11.1972621838002	-1.27803360553911	0.863658291505863	-1.47979081322863	0.138929081109724	0.260879396102048	12.6897602333782	-0.42228042262375	0.856379998462035	-0.493099352369415	0.621942388452672	0.870958494956433
YBR001C	839.58316266695	-0.0540695075033694	0.220335121073668	-0.245396681381955	0.806149298345547	0.971527232473087	629.240504122002	0.218867490713752	0.134852737327182	1.62301110864908	0.104587030196174	0.255551721503415	986.945132858691	0.0331209758389662	0.124233659820752	0.266602270968707	0.789775406926582	0.872548541072122	960.926053143295	0.188405567850147	0.147859879628861	1.27421697030363	0.202586532545705	0.540069972874987
YBR002C	231.63481364369	0.10585900693686	0.269286731440489	0.393108885724117	0.694239061484496	0.954139305094379	147.613792256464	-0.0800016148480917	0.238955801631462	-0.334796704251931	0.737778446815647	0.865733715478983	273.88144848474	0.204836257581769	0.184828813834876	1.10824851023914	0.267754505773829	0.425290640714902	256.919203174374	0.256988227943573	0.232886626908503	1.10349070427535	0.269814126172878	0.623740614868493
YBR003W	327.215809701288	0.140506672024761	0.236769783703478	0.59343160190038	0.55289234492587	0.915980243910753	214.703336384087	0.0420173670198494	0.20273061863693	0.207257134133736	0.835809049260718	0.919853434251075	348.942296681455	-0.0484125980371688	0.169567182978624	-0.285506883978085	0.775255831139807	0.862084484227466	331.201184499865	0.0393409516225602	0.197562330742224	0.199131846009104	0.842159610535776	0.956528390466215
YBR004C	196.246457462626	0.147689209648621	0.309012051958613	0.477939966135696	0.632692934549532	0.946402940623801	132.392666779827	0.126373813185157	0.285998654414558	0.441868558591107	0.658584323799576	0.817941398394384	201.529668085201	-0.150672860401574	0.217325662391103	-0.693304503222544	0.488118477600317	0.650933543198816	194.665848060775	-0.0118988042736957	0.243238739696221	-0.048918212158787	0.960984475033121	0.987245510581452
YBR005W	237.755219237371	-0.418768801426903	0.258241074338851	-1.62161965326018	0.10488481190641	0.504126216069223	259.318358869065	0.850504117842823	0.185596660746386	4.58253997901945	4.59361848751977e-06	4.26683377140292e-05	265.211427522646	-0.49243717952092	0.18661346095894	-2.63880845996029	0.0083197973161005	0.0259267093630516	275.215094887512	-0.110956359452912	0.211997601834356	-0.523384974607435	0.600706378146326	0.86406222302114
YBR006W	1431.84461153901	-0.563321851809982	0.184357403860302	-3.05559657499214	0.0022461325317619	0.0364737835509962	886.428378146299	-0.924670749521821	0.125232221666183	-7.38364885026639	1.54009307191803e-13	3.0263083003960197e-12	1274.16736380575	-1.6918458122088	0.119261761273164	-14.1859871441416	1.11880223687763e-45	5.52651319819638e-44	1642.35433658763	-0.265384048436719	0.142561166085192	-1.86154515794385	0.0626672297278954	0.29025154293679
YBR007C	361.058688764623	0.293584178138529	0.227561495358377	1.2901311694941	0.197005119314682	0.668434130766464	301.685592288166	0.79513260355909	0.174405133859293	4.55911237223435	5.13702800371308e-06	4.74199453241979e-05	724.633372838255	1.54455032090124	0.137405238106153	11.2408401760346	2.5692537778972e-29	7.91568547963483e-28	374.890107403031	0.264425268450044	0.1870427232444	1.41371588192999	0.157445340278915	0.476589089768955
YBR008C	21.8249061558662	-0.69327522721486	0.654619140063595	-1.05905126322385	0.289576433977827	0.773955906538714	15.155945446607	-0.614737626005535	0.694947901870321	-0.884580879158114	0.376382723106407	0.598328905041773	20.2559301688761	-1.70530400039422	0.670256187089331	-2.54425700686137	0.0109510476294901	0.0327296775819271	23.8491845985336	-0.546802195675574	0.598115363064501	-0.914208578214712	0.360607257531333	0.714955792545679
YBR009C	4422.65622730073	-0.626960975549786	0.214758358187363	-2.91937869539309	0.0035072986638993	0.0526710115139968	2937.30004677142	-0.713872320525774	0.0987001101197191	-7.23274087191876	4.733420590753919e-13	8.975409616990069e-12	9059.86341818354	0.972164678029903	0.0967572247600416	10.0474634368738	9.4262492377211e-24	2.2996200691371003e-22	4725.20283703839	-0.563540575269982	0.125516968581359	-4.48975609942891	7.13047717968437e-06	0.0001432734156069
YBR010W	11044.5793875518	-0.112544465594256	0.178939005763753	-0.628954347398377	0.529378944393843	0.906728963200399	7223.15267663098	-0.23146843841621	0.0897424858112685	-2.5792514696216	0.0099014678231634	0.0406014734291427	19050.4621327593	0.935912894379297	0.0918233081922587	10.1925416629478	2.14092383795487e-24	5.42216177095603e-23	10206.0307478131	-0.526553452322712	0.116600724628363	-4.51586775297474	6.30580099165503e-06	0.0001298186209485
YBR011C	11757.5039853363	0.603725188950767	0.255997985841278	2.35832007414732	0.0183578567023564	0.179445803198237	6717.25233212716	0.159905944899115	0.097494210798761	1.64015836006078	0.100972244652914	0.249974530005592	10448.1650930326	-0.0523828172614274	0.10113764523031	-0.5179358995569	0.604502993521009	0.743745243366627	9154.05603245147	-0.20386437642241	0.144896350146642	-1.40696695407503	0.159437188023353	0.479628546521464
YBR012C	10.5741575035832	1.70980899372516	1.0034429762791	1.70394236059668	0.0883918560740522	0.463990966283982	16.6359288495357	3.15831764684288	0.793083298481863	3.982327774256	6.82435747094989e-05	0.0005176079539112	8.96015226530484	1.10582622792633	0.964311679043256	1.14675187696936	0.251484183297395	0.405591193623457	5.13700389982931	-0.0468448934290023	1.26642623925948	-0.0369898316828891	0.970493113334961	0.988820313237073
YBR013C	222.09096509556	0.908574443742745	0.342126240200381	2.65567015032404	0.0079150992255413	0.0956195051601687	95.8500548153215	-0.27362429760023	0.290604696001611	-0.941568740508971	0.346413480189976	0.568614846042768	149.288741686471	-0.511456010657327	0.246571267366433	-2.07427254651389	0.0380540059787151	0.0927983654568666	144.993169011332	-0.341324421202359	0.266373363267872	-1.28137594921274	0.200061647683283	0.537463910120097
YBR014C	529.486396488517	-0.44450060218472	0.2092569475204	-2.12418563613706	0.0336546238451108	0.268162907021149	368.714474572705	-0.363840149982563	0.165737933476924	-2.195273841961	0.0281439601283614	0.0947891078728137	724.609246714924	0.118221628577648	0.143227877375079	0.825409345891888	0.409139230723328	0.57879885965286	602.87007896152	-0.180716579019837	0.173793569742405	-1.0398346687262	0.298416719185075	0.659413812169675
YBR015C	968.853949964085	-0.0901376931896243	0.20595656059448	-0.437653905898642	0.661637188114982	0.950794941906711	598.572198151496	-0.391187180882945	0.137306657811771	-2.84900373454002	0.0043856365674649	0.0206256557051234	1108.93772873128	-0.0787578586585017	0.118293949976416	-0.665780952231316	0.505551121541574	0.666098372645534	1019.06420439104	-0.0844322185921944	0.145332846778106	-0.580957577478033	0.561269045345735	0.8454269049297
YBR016W	1832.62164651387	0.589267406181997	0.244938213707955	2.40577979753127	0.0161379887717328	0.164453790340515	1195.22809032754	0.48744120820815	0.126210680847058	3.86212327622914	0.0001124058179001	0.0008044041343478	1721.35677558697	0.0893193754448364	0.118519661258968	0.753624963959962	0.451074449952101	0.619196582904983	1353.40325695578	-0.393254696304147	0.145572755149717	-2.70143060698204	0.006904188603173	0.0572271792186196
YBR017C	635.662084095648	-0.262721229818249	0.205281910385449	-1.27980701916184	0.200613014660643	0.675701621049227	428.868522940998	-0.287061061539575	0.151990410685948	-1.88867876758829	0.0589348853447837	0.168215871209416	676.940086183728	-0.48643406535545	0.133854919828944	-3.63403949572473	0.000279018121882	0.001358054816359	683.604869316989	-0.18769872593766	0.156862166847381	-1.19658378887677	0.231468822194456	0.578473882461926
YBR018C	17.9353618044394	0.753693254834498	0.744802461352521	1.01193711613927	0.311568121320141	0.796857917073061	10.8127718162164	0.468420395058761	0.805820667561286	0.581296079779606	0.561040922258318	0.753538834000908	9.0515096450464	-2.33341360335063	0.968068152179947	-2.41038153987002	0.0159358454603565	0.044865072216934	14.8744615034815	0.169991457261569	0.756076411268466	0.224833700308644	0.822108648126342	0.946724721864071
YBR019C	48.4360529723378	1.384417399378	0.474550092129736	2.91732616290278	0.003530463818374	0.052754461844632	21.9695738633307	0.495307338014553	0.569155816620822	0.87024910147678	0.384164287776288	0.606924341658512	28.1728728851878	-0.22850559233731	0.535259459642362	-0.426906219443535	0.669447635340194	0.792397704571981	43.3535077245138	1.05650815010222	0.465764732310697	2.26833007484444	0.0233090961822918	0.145888403280574
YBR021W	363.908100431107	0.22089241818425	0.227240985887214	0.972062400283217	0.331019506093146	0.812564064117218	192.872398583258	-0.538744974630429	0.214018009065458	-2.5172880403053	0.0118262102695673	0.047130693403617	440.771393958391	0.380204985596421	0.154144099115304	2.46655556572436	0.0136419560661169	0.0393333195403671	398.670240912576	0.331449945921141	0.202048734670517	1.64044554132764	0.100912562858858	0.378817980930527
YBR022W	362.63567835986	0.383201490938491	0.244726331489326	1.56583678023713	0.117386833220308	0.526877831203061	195.230141179681	-0.27795409107223	0.209225164923313	-1.32849263698326	0.184015414389012	0.378847779139756	423.41567812093	0.442217270367814	0.163609472754903	2.70288304779445	0.0068740928467109	0.0221251765992414	400.647474794206	0.511541346565171	0.187249227424118	2.73187427046914	0.0062975168177913	0.053884919966623
YBR023C	462.37498764948	-0.131621176248419	0.235944246277604	-0.557848637230839	0.576947747295277	0.922869968444554	423.909304736353	0.659470540131907	0.15488397773014	4.25783576711162	2.06415497108754e-05	0.0001716477471767	610.630911467593	0.2818084647815	0.138561764583627	2.03381117170617	0.0419706377137055	0.100584804175949	454.520734324197	-0.336358384109499	0.189622114284677	-1.77383521631094	0.0760904111291588	0.325358793218772
YBR024W	253.282049544945	0.043907510805342	0.256889332785465	0.170919945679528	0.86428671305459	0.977707278468053	158.955620801308	-0.192205812362532	0.237833287513754	-0.808153536335474	0.419002201597022	0.639287348233503	261.203420890301	-0.252484512993569	0.19402117846371	-1.30132449969009	0.193147404606816	0.334523916932756	283.186858384041	0.219378831921064	0.214767246339656	1.02147248083683	0.307030640657234	0.668310624994285
YBR025C	2900.75262984589	-0.403798781777913	0.173875091760089	-2.32234978391886	0.0202141089284134	0.191634050001794	1853.4943375835	-0.620794686210526	0.110740501718887	-5.60585040319215	2.07234901053096e-08	2.58133180098354e-07	2728.89285757595	-1.15567176803271	0.102738374318774	-11.2486865369986	2.3506640690482298e-29	7.317666219115259e-28	3174.0448253047	-0.268940416543648	0.123375294443417	-2.1798563298829	0.0292681128851687	0.172616694111213
YBR026C	1884.13538702608	-0.127291016032913	0.183289808541137	-0.694479507868241	0.487381547576609	0.894663548821012	1162.71649530459	-0.436717371888423	0.114300991918245	-3.82076624672504	0.0001330376993566	0.0009351906280628	1715.48611536001	-0.914277227207763	0.107759296697282	-8.48443944262329	2.16761118515055e-17	4.0619924649898497e-16	1960.57601048124	-0.153983116472044	0.135526164304437	-1.13618737210142	0.255878154362996	0.607580279328924
YBR027C	73.9374020118595	0.273784107351545	0.410109190125751	0.667588325117988	0.504396412136354	0.900310783890686	36.7926854449055	-0.697175160029992	0.464013358930929	-1.50248941460707	0.132970759682425	0.304854795205682	74.3865171608804	-0.0834422301667439	0.341661943532684	-0.244224537576459	0.807056924109884	0.883314271269873	79.5551601310178	0.33350122833241	0.360147350973522	0.926013276040806	0.354439080911778	0.709974741998258
YBR028C	288.242739251254	-0.0852471997904187	0.250954438595598	-0.339691938773757	0.734088533073867	0.960695204291901	198.094405729215	-0.0543429485053627	0.22657699152819	-0.239843190338245	0.810451822952046	0.904723649420656	344.468086937014	0.0510854279972283	0.174129742821273	0.293375658687227	0.769235028870414	0.858584083577678	317.25633278348	0.0515281791811597	0.20691712760255	0.249028100178038	0.803339045181597	0.942623784785566
YBR029C	687.133513045468	0.159508974314733	0.206379612084534	0.772891143188104	0.439586806788589	0.868734876740509	382.142619020551	-0.450890795872604	0.163731603800021	-2.7538409531694	0.0058900383802397	0.0262298343425184	777.762389636258	0.140142258976329	0.131008051188203	1.06972249190245	0.284744239166336	0.444945442482926	621.67325470756	-0.279731445365945	0.165744796878681	-1.68772384191763	0.0914642528639162	0.361330306059688
YBR030W	95.8216671445953	0.246322608204015	0.348370163647608	0.707071482887328	0.479522056580995	0.890210361129546	74.9177270835604	0.598140244506566	0.332585340958435	1.79845642860525	0.0721047074483599	0.196785744383177	108.35824855791	0.227373696423361	0.275836180413543	0.824307007450854	0.409765137964577	0.579410037760652	98.3752188373311	0.184989728005987	0.312710484232711	0.591568678804907	0.554139452782924	0.84241340760921
YBR031W	8302.83849410528	0.205885621341524	0.177090175050057	1.16260329678553	0.244990492582142	0.736939272867567	5035.76363743803	-0.118798220275787	0.102160849484049	-1.16285466375586	0.244888474179806	0.455034405795607	8014.8579438585	-0.280257974320462	0.0984486280477907	-2.8467433206323	0.0044168960123568	0.0151810163690955	7974.85862434403	-0.0443072110749071	0.133284480207237	-0.332425883388795	0.739567696645374	0.913289322552982
YBR033W	116.990937655732	-0.238041397836557	0.340126403978368	-0.699861566324313	0.484013761554291	0.892058420085281	77.7644987352441	-0.308826512106433	0.32747464196984	-0.943054736234739	0.345652906290008	0.568199172846689	117.663058450363	-0.667284859110887	0.279789736227011	-2.38495117122336	0.0170813883915146	0.0475747709301411	126.446219710543	-0.147226060809035	0.296654687935741	-0.49628765968103	0.61969147154517	0.870685296577445
YBR034C	1031.90209444699	0.0093371904708342	0.286191191712028	0.0326257087612589	0.973973068113694	0.994830248866225	588.932259685197	-0.548484344040856	0.150283864889422	-3.64965556644706	0.0002625921724956	0.001739125467229	1057.98116463561	-0.314730641053357	0.129704310439062	-2.42652414548108	0.0152442358948742	0.0432137507080055	1232.06254330704	0.357483063669979	0.425239502396417	0.84066287740297	0.400536822849666	0.752781509503989
YBR035C	1081.47393171333	-0.1614069435594	0.19135620681717	-0.843489460018487	0.398954758034069	0.845877672845887	826.525692083261	0.175797879707484	0.12399610730754	1.41776934393161	0.156258117128711	0.340407929335705	1190.73293753054	-0.268473389483757	0.114655925406619	-2.3415570414842	0.0192034912460164	0.0525065266136506	1211.65410921528	0.0305074765996108	0.139739195612321	0.218317247826786	0.82718193674226	0.949698232976605
YBR036C	1254.7218123417	-0.0311781733335597	0.206547371766674	-0.150949261987125	0.880015740222074	0.978794648973489	1173.0710812466	0.78275185049867	0.114192206391888	6.85468715625305	7.14687483480249e-12	1.25523577482047e-10	1579.01327893851	0.243423030695885	0.10944653606677	2.22412731771957	0.0261398794095281	0.0681072620883825	1306.9995498606	-0.0554571524957389	0.163211048110448	-0.339787980886011	0.734016199832645	0.912937544594412
YBR037C	277.603541507492	0.427849755545216	0.26186150227925	1.63387803026103	0.102284463679235	0.497474436985373	160.059699159681	-0.0157649662414003	0.22772137552905	-0.0692291894196342	0.944807189042011	0.976968045077481	273.64824443036	0.0405936612493945	0.187052507554591	0.21701746627239	0.828194733181257	0.894133297780251	332.853799583064	0.749175905916672	0.226907084148343	3.30168583642321	0.0009610564742094	0.0115227902782273
YBR038W	581.728753196817	-0.301074172068803	0.209569664460749	-1.43663050109618	0.150823012138077	0.59338902740076	550.25748470295	0.603913050859696	0.145317357172825	4.15582186883201	3.24120287105791e-05	0.0002600825053137	897.242914342625	0.538146209306046	0.132666032689548	4.0563978465035	4.98353437917682e-05	0.000287238042279	561.642337095109	-0.586108958980712	0.171479682857606	-3.41794986562582	0.0006309472787563	0.0080802852600294
YBR039W	1755.69947042667	-0.576782719110967	0.181814658455954	-3.17236643078862	0.0015120209447498	0.0265321022714683	1232.16083424774	-0.465290443636313	0.113497946636252	-4.09954944055082	4.13955235281927e-05	0.0003273159987873	1923.18096302997	-0.724151372732445	0.105140514341732	-6.88746271849858	5.679625079978699e-12	7.697759433794259e-11	1850.09603876819	-0.563858197970747	0.132128193063116	-4.26750858313334	1.97668168085111e-05	0.0003644975998202
YBR040W	572.396611440891	-0.343252264945299	0.311968353082079	-1.10027911983428	0.271210526834974	0.757422888679928	844.121822349142	1.52608036928689	0.152883545497744	9.9819791876125	1.82783859493832e-23	6.7178709841128e-22	707.550892561962	-0.0938238261413954	0.157058820995668	-0.597380176080546	0.550253586037962	0.701101190310999	616.008783750016	-0.264202195079659	0.916816905530643	-0.288173345720258	0.773214050779059	0.928046894137275
YBR041W	542.756893352732	0.11794043870223	0.212791738475685	0.554252902613073	0.579405777650027	0.92502984665133	398.014991715823	0.321307407065345	0.160476992938236	2.00220231687048	0.045262976620973	0.13673047326295	591.665945323109	-0.0062405517637884	0.141548639303696	-0.0440876845901657	0.96483450951373	0.980773081073573	487.62309446144	-0.351767434659982	0.181820281862082	-1.93469854439458	0.0530272991111963	0.260013486441233
YBR042C	271.964287845439	0.680636343640675	0.283002716895786	2.4050523299086	0.016170150109035	0.164501764776465	158.073394417271	0.294387064676846	0.228950922659486	1.28580859713189	0.198509869100934	0.398761052843105	288.422932469358	0.508721237841785	0.183613483472832	2.77060937040093	0.0055951506033021	0.0186103414067718	247.622174274878	0.331987955879367	0.21813151160697	1.5219623860561	0.128018505733581	0.428667073674199
YBR043C	1425.41269109562	-0.11009541198808	0.196033546195869	-0.561615162937863	0.574378247224776	0.921052900843353	1092.0204965842	0.228111214443473	0.115735942182761	1.97096260799656	0.048728152944524	0.145430400658106	1444.38730283659	-0.487092473889547	0.111083320328004	-4.38492901050556	1.16023609271283e-05	7.58723317958928e-05	1323.9861328585	-0.505106958300929	0.137285473024164	-3.67924549607679	0.0002339250041405	0.0033573423623815
YBR044C	146.113550916335	0.387508367091974	0.297718752067662	1.30159207104262	0.19305587174216	0.661886262576219	92.3620219309805	0.196588724184914	0.286718044724534	0.685651732780849	0.492932750666481	0.700124426876963	159.087748850554	0.267900174196531	0.231689133533865	1.1562914933055	0.247561946682431	0.400982853611537	150.593743963629	0.339325786876955	0.262612837537336	1.29211423957412	0.196317585298869	0.534799852228439
YBR045C	18.9222361024713	1.5427923188895	0.77498405956176	1.99074071247597	0.0465094003544744	0.328238365681549	10.1583079417174	1.06244446259696	0.840164094527467	1.2645678023107	0.206026301130056	0.408349066886936	21.6659105757968	1.55534470719155	0.642943363835681	2.41910064661474	0.0155589345866052	0.0439488431115969	10.2805276607409	0.0376459246501452	0.902830820851964	0.0416976511885364	0.966739726414418	0.988652953437573
YBR046C	1034.94423708619	0.313851074478098	0.194955842358086	1.60985724091115	0.107429025547845	0.505238670754383	671.954346607265	0.192455874830498	0.133598895052144	1.44054989942381	0.149711883150923	0.330387157998738	1032.50821227244	-0.0540314179237036	0.122134222909073	-0.442393758577636	0.658204294720303	0.78321462662617	1075.01727140421	0.2869330152325	0.153015636466495	1.8751875419956	0.060766927435548	0.283497907259358
YBR047W	150.086679290152	0.261863901550333	0.294432729338887	0.88938448567969	0.373796479967125	0.842495407499965	116.653136289054	0.599111335729771	0.269193657732857	2.22557745518774	0.0260424976850595	0.0892671452025587	150.351146330343	-0.104679414484322	0.240447405804249	-0.435352646597249	0.663306476483704	0.787404728886415	157.214798524674	0.258476490194958	0.268796250404855	0.961607499381581	0.336246802967453	0.69454453062437
YBR048W	3366.72900189952	0.142530867146641	0.173163602930765	0.823099454702544	0.410451438884176	0.852488813208637	2097.78225712626	-0.107504357741814	0.114616134170199	-0.937951349695459	0.348269412399525	0.570139148041455	3313.46584776272	-0.293548944008152	0.114562372575916	-2.56235042455698	0.0103966359651602	0.0314477192124303	3536.26373332915	0.143270728324059	0.162494645327475	0.881695073922753	0.377941725616668	0.730335014253105
YBR049C	1185.11101143412	-0.214071566455463	0.187653047381764	-1.14078385319239	0.25395988157135	0.742668428684983	780.695405582304	-0.31433832520802	0.128673442671204	-2.44291532644572	0.014569155060581	0.0558168166993262	1561.99056388036	0.204403197937676	0.112629838115725	1.81482279791307	0.0695511457081716	0.151053586725864	1214.86914862911	-0.289733793240286	0.140992632795908	-2.05495696828135	0.0398831612307612	0.214588347637715
YBR050C	14.0929324279823	0.95272080876641	0.840773577830286	1.13314789366362	0.257152151581212	0.745455100277999	6.23802444946008	-0.129346424628519	1.08131443652368	-0.119619622433189	0.904784474883042	0.955835124814342	16.0120302390224	0.947133982261322	0.715291003143209	1.32412399722536	0.185461866976393	0.325170307690789	15.3038244834822	1.01812257087199	0.788967775336089	1.29044886584663	0.196894854977797	0.534799852228439
YBR052C	648.996842824276	-0.182158672796607	0.230232369774815	-0.791194882695129	0.428830277219857	0.863530402778297	534.143087904529	0.35271617693986	0.142585776271601	2.47371221844735	0.0133717360596866	0.0520701873769614	899.013931908874	0.362912841318505	0.124847841938312	2.90684112503779	0.0036509857680475	0.0128824473665961	724.30842421046	-0.0012830162485828	0.157908104589568	-0.0081250816854371	0.993517194097187	0.997145641165887
YBR053C	669.585717386159	-0.220991112467	0.202454455149303	-1.09155964142171	0.275026703547616	0.762795043419937	492.030339787533	0.0119581038055045	0.144655931423969	0.0826658380875984	0.934117249123913	0.971312277555672	725.317297483565	-0.381940285511348	0.137909874348649	-2.76949194040861	0.0056143793302417	0.0186635958047023	724.155438698344	-0.129572507807375	0.155561630843485	-0.832933591045612	0.404882183661306	0.756654420844911
YBR054W	5390.75587848866	-0.951626006663292	0.180783594889146	-5.26389580452152	1.41034400026114e-07	6.55099321671685e-06	2803.64146171298	-2.63733272027532	0.312955674511208	-8.4271765463095	3.54105402872796e-17	8.97167476044523e-16	4138.13708125689	-5.51746321393174	0.424641639584695	-12.993222283448	1.33677980194851e-38	5.78980643206248e-37	5116.80032441555	-1.42736124589562	0.138352218732594	-10.316865598335	5.9121763045168e-25	5.38285176975303e-23
YBR055C	173.936913544682	-0.207631554098212	0.290479542298281	-0.714788905461039	0.474739491672648	0.887099466714696	119.879982985626	-0.166648598619044	0.258377950449787	-0.644979954090278	0.518940176331931	0.722378897841655	218.687401027915	0.0779895069623607	0.205364626189139	0.379761151711361	0.70412272213408	0.818941722162949	196.145168212584	0.0050874997255879	0.238672218891942	0.0213158437509279	0.98299370522514	0.993393048967549
YBR056W	1600.86529915539	-0.376201732649644	0.187011452168424	-2.0116507747923	0.0442567630213476	0.31682977780635	1092.33415420052	-0.364053916008724	0.11608136513142	-3.13619602592169	0.0017115476142363	0.009139510757994	1391.33256236022	-1.51290985629264	0.112542643582204	-13.4429919907432	3.38469444925174e-41	1.53259990327103e-39	1840.90646999501	-0.0898776340040979	0.164055248695685	-0.547849792790333	0.583795045542225	0.855988333516691
YBR056W-A	128.238174248361	0.74313784008087	0.324824396662092	2.2878141165423	0.0221483484025911	0.203860067017398	359.362600091409	3.32565438318947	0.220598221598217	15.0756173784873	2.34315294085152e-51	2.7902265219659898e-49	147.728872542813	0.773090440422367	0.250299358595003	3.08866329007765	0.0020105916894862	0.0076935381101532	74.1985855837783	-1.07228545610714	0.364469000054474	-2.94204844841915	0.0032604891171779	0.0308423215678507
YBR057C	351.954633134423	-0.104205795630276	0.228690049101795	-0.455663882357609	0.648631697842639	0.950794941906711	217.85252912651	-0.400818958879092	0.197913846198566	-2.02521939004183	0.0428448414948768	0.131088482148251	398.842537788055	-0.121202297884569	0.158705947476564	-0.76369096314092	0.445051427332464	0.614051796206403	401.878566460696	0.135365329237749	0.188393742213944	0.718523490467243	0.472434569261874	0.801652951394567
YBR058C	566.181152825624	-0.0326485761312721	0.209554321114029	-0.15580006156736	0.876190622094531	0.978399088454287	389.893000365618	0.0052742045603164	0.161215773827569	0.0327151893086937	0.973901711058361	0.990072812146038	604.327791250687	-0.228400960136719	0.14269714202464	-1.60059940161437	0.109465674894972	0.217367554434302	617.850496126276	0.0790962513718707	0.167504247887196	0.472204450750033	0.636780863193233	0.878230080432418
YBR058C-A	678.186128231154	0.679477544845763	0.271810231156762	2.49982328462789	0.0124255270604583	0.136362194407081	319.304574189247	-0.318279175253521	0.183069600565697	-1.73856923416022	0.0821105620929803	0.216704914318087	600.48719368905	0.0328353804266361	0.142027992061102	0.231189499690385	0.817167587097047	0.888522952170102	588.456677065086	0.203451217024708	0.17591264545423	1.15654685596576	0.247457545528704	0.597817213016483
YBR059C	1090.59283522654	-0.0725102020912733	0.190648465491739	-0.380334569723643	0.703697077241355	0.955917680079392	792.685877879287	0.11840417230534	0.126341580185492	0.937175014999034	0.348668539542775	0.570478836064216	1122.18173256366	-0.394356718835534	0.117543265107633	-3.35499204037277	0.000793672681345	0.0033811700758372	1120.35073991831	-0.13816331884388	0.143133891273384	-0.965273266972041	0.334407957938906	0.691972716942475
YBR060C	139.918045192696	0.174895894357614	0.305290730052605	0.57288308206239	0.566723860217961	0.920246097667869	82.9437896664955	-0.223516592596996	0.303616941909668	-0.736179579410615	0.461621417934197	0.6756376407031	153.461470946618	0.0676457560653862	0.234638031534453	0.28829834457358	0.773118374226425	0.86082871139183	128.713072691193	-0.20509793484842	0.293315090271873	-0.699240992539168	0.484401436474085	0.808794594151653
YBR061C	251.680929990404	0.274669814131227	0.254266660878419	1.08024313208157	0.280033925974822	0.764828486997305	154.547561812355	-0.0063144867720304	0.231403501975459	-0.0272877753280508	0.978230207114209	0.991807741943729	293.488181581473	0.334216543502988	0.184108013968958	1.81532860139016	0.069473426146649	0.150942445684668	259.934429031902	0.229367686130717	0.219610758462327	1.04442827726977	0.296287286477526	0.656375734298422
YBR062C	396.763096293988	0.300464977208037	0.251145634174683	1.19637746519237	0.231549291186789	0.719628295016204	231.205539819107	-0.131597961657937	0.196172325698933	-0.67082837086767	0.502329871644277	0.707276545945826	363.90721780742	-0.32490862446017	0.175181769148634	-1.85469427577534	0.0636398966560736	0.140360022993857	392.102126009189	0.138716062847108	0.186809177290535	0.742554861913286	0.457751225074534	0.795738779388218
YBR063C	9.5649644191075	-0.0521504868161139	0.966609736282188	-0.0539519568845821	0.956973441304316	0.989964189207823	9.28803609320208	0.852884131116052	0.868016192272655	0.982567075025427	0.325820555664788	0.545078839120019	26.7391164031538	1.92553430174123	0.594900560496818	3.23673304347395	0.0012090645972546	0.0049361879083273	8.01664800479812	-0.814185730790104	1.01461137537036	-0.802460676623998	0.422286526468495	0.767946864913908
YBR065C	419.139726050944	0.116326249662085	0.230893433867695	0.503809258295067	0.614395421088669	0.940698275329113	259.698806354328	-0.152979654650119	0.189251947830864	-0.808338600492702	0.418895687179254	0.639287348233503	455.927583625957	-0.0123089075254469	0.161122867625055	-0.0763945410535434	0.939105212524093	0.963941585996308	462.440295169412	0.252353769108544	0.186976345554469	1.34965612019104	0.17712631365644	0.509020298000328
YBR066C	639.572643257376	-0.314190494826572	0.211045574772886	-1.48873292019832	0.136557712522687	0.561987509227982	576.514946597094	0.476444107332101	0.14730304180786	3.23444853198326	0.0012187788515761	0.0067501818421544	886.039064254753	0.254094449038197	0.133558245881231	1.90249914830534	0.0571059300935899	0.128752223375853	659.75092719744	-0.373149692813424	0.169205038981335	-2.20531075823685	0.027432295430691	0.165474105046208
YBR067C	1616.88690231689	2.39504609216908	0.261061080064597	9.17427481559661	4.5462406809295005e-20	1.08964296640518e-17	709.995856237896	1.60621098781818	0.379822980482845	4.2288409873892	2.34898289699161e-05	0.0001937097530289	2435.21178177894	2.86244675446646	0.366519175238014	7.80981445952346	5.72722336266611e-15	9.3020690322433e-14	801.106354560904	0.965007054355735	0.213726443051968	4.51515049132733	6.32718180013294e-06	0.0001298186209485
YBR068C	64.8323692153543	-0.113299991706842	0.456921904847959	-0.247963580876129	0.804162585187043	0.971088716332277	90.5380628976176	1.56981288175675	0.341924999770748	4.59110296939173	4.4090973024947e-06	4.10825748654984e-05	44.9907700141445	-2.55375078052888	0.48202923638192	-5.29791678134955	1.17131323924154e-07	1.02803806621831e-06	69.5838451877327	-0.0421278546128937	0.407218403110415	-0.103452727801869	0.917603665863208	0.976598458627381
YBR069C	29.5234720885786	1.60804304380107	0.605122090037206	2.65738612137296	0.0078749190820386	0.0953262932112642	21.1029977028563	1.70330353828131	0.608232172571107	2.80041670778633	0.0051036676474847	0.0232140849298123	26.7930348041652	1.15081809648461	0.553152033978543	2.08047340657388	0.0374821323729439	0.0917782487476795	38.7510887676737	2.02015522303017	0.525037034380084	3.84764329132589	0.0001192595256704	0.0018731138977949
YBR070C	122.81078654205	-0.475980669453653	0.318794668548719	-1.49306345561081	0.135420577358411	0.560774083988665	105.991828792732	0.24123579035608	0.268364673479642	0.898910379030868	0.368700399131843	0.589485009782759	211.005939639575	0.675487029828093	0.223884901533562	3.01711739023559	0.0025519096608661	0.0094385916107656	126.230483290604	-0.54923659266257	0.281428051772828	-1.9516057095329	0.05098503486133	0.254793994971672
YBR071W	349.645302325236	-0.279606975648213	0.247372796511823	-1.13030607888547	0.258347273985612	0.746391931399126	340.028464927444	0.686807087157742	0.179530208685603	3.82557950656924	0.0001304648185048	0.0009181885690048	521.959488458795	0.475271676114856	0.146235726925899	3.25003804546126	0.0011538957021877	0.004753159622313	310.540658006077	-0.882083721353767	0.203191768297528	-4.34113905668736	1.41745976949486e-05	0.0002647287845143
YBR072W	19401.4288230521	-1.99234864581585	0.207178837362319	-9.61656446759368	6.80666321024127e-22	2.1466066292508302e-19	11977.9989897534	-2.87154014748163	0.421819783836048	-6.80750466791226	9.93060897051381e-12	1.71382161769389e-10	17888.7859735738	-6.31543559321871	0.332854737202733	-18.9735487807468	2.82196880373636e-80	2.44447935361336e-78	19455.1525413769	-2.35498225114575	0.14898394246551	-15.8069535023275	2.7861798707453396e-56	1.47591546425756e-53
YBR073W	460.83366105404	0.285593638777214	0.252767993393778	1.12986472275506	0.258533230758809	0.746569213834594	359.508320865721	0.630046867491212	0.165298475282912	3.81157095619226	0.0001380864043143	0.0009649840977557	659.108390839734	0.83708200853335	0.138733608669622	6.03373628467176	1.6021144420049902e-09	1.77989554272562e-08	417.002336262603	-0.129512110345195	0.196861152956256	-0.657885562490702	0.510611668486803	0.824549771370816
YBR074W	652.725601821134	-0.0570818414207787	0.231675468338615	-0.246387076845565	0.805382609131528	0.971171551912585	455.564314864854	0.0189616949354036	0.151844700168102	0.12487557955208	0.900622051710119	0.953637505936697	769.793080582056	0.0418712652798314	0.131846115308614	0.31757678397898	0.750805986836143	0.849274675117265	646.977579802761	-0.23199317723356	0.162193984942209	-1.43034390157083	0.152618340460754	0.469630184230696
YBR076C-A	19.4345216296004	0.850204724661783	0.739677709372294	1.14942591062165	0.250380400980484	0.741723506526495	15.773894785313	1.22964215840238	0.712064963932223	1.72686794139112	0.084191383133873	0.220356202175177	19.7460224808686	0.587147007165948	0.631003854898741	0.930496703954636	0.352113969908053	0.517224182388899	14.098931585041	-0.0932552903523122	0.782030033996315	-0.119247709548648	0.905079109524991	0.975146521709464
YBR076W	10.3571634166245	1.00223968558638	0.991940344557607	1.01038302462974	0.312311817596868	0.797298624710351	6.54901288970483	0.841170043791771	1.06179470734257	0.792215329361574	0.428235131750242	0.648557999678629	9.13117538206448	0.388364311635832	0.943510496324476	0.411616312853686	0.680620673006968	0.79915688596744	6.90679185089262	-0.163885331702678	1.1726273742058	-0.139759087419969	0.888850339464612	0.971731881437204
YBR077C	448.903651077143	-0.0789753960098722	0.246080821025362	-0.320932755672709	0.748261350424691	0.963730148551423	356.203917460414	0.345987033790802	0.167613097776309	2.06420046154475	0.0389987137812907	0.121888893361577	633.330345157612	0.493036371993962	0.141694975307618	3.47956143768392	0.000502235198005	0.0022706957477128	502.286531693114	0.101625850498546	0.184362799713122	0.551227528854415	0.581477710985518	0.855988333516691
YBR078W	7785.48404762435	0.225609089317129	0.214694528802031	1.05083762765637	0.293333170824095	0.777071451874282	4607.61309164792	-0.170967477365202	0.106668791103259	-1.60278817821887	0.108981427704651	0.264092560257832	8224.80469902449	0.0150309206568196	0.0985911439318824	0.152457107782466	0.878826417940894	0.9265735579525	5818.16982911645	-0.878773297149797	0.157055637389723	-5.59529929491916	2.20241498630792e-08	6.22984083748362e-07
YBR079C	1302.05175952355	0.0408010411522808	0.21097899890984	0.193389111537669	0.846654242213118	0.974363288807452	839.950899898337	-0.112523520016078	0.125630747120723	-0.895668636818267	0.370429765770639	0.59120912917938	1407.56996452315	-0.114611449183025	0.111807599270282	-1.02507745386755	0.305326642864465	0.467567815175721	1279.20850834018	-0.154632192251409	0.139312091316646	-1.10996964290731	0.267012108072666	0.619872332167101
YBR080C	950.741565536548	-0.062840578036891	0.192259552066688	-0.326852826615833	0.743779201945884	0.963730148551423	678.594926036026	0.077729551769928	0.131409042822463	0.591508393185262	0.554179833134624	0.74871493680135	1019.51351875368	-0.24730600855049	0.12110884989897	-2.04201434293855	0.0411501086113428	0.09901537808776	996.282490822851	-0.0684991412035709	0.147130123136484	-0.465568435228104	0.641524441078396	0.881365147292887
YBR081C	582.334505353515	-0.230699180535175	0.210656982254726	-1.09514139083324	0.273454697690738	0.761049952885695	392.864622709542	-0.253978960746514	0.160326841434054	-1.58413250379526	0.113163569035125	0.271464903317943	649.083905843662	-0.299924623950868	0.138224155886023	-2.16984232624419	0.0300187926796748	0.0765127180581732	629.072251665337	-0.141193505997335	0.16966013966335	-0.832213779132208	0.405288287593181	0.757009158855747
YBR082C	2547.32078713859	0.225857515725438	0.210003836484415	1.07549233150414	0.282154363659381	0.76584077150069	1464.52571180688	-0.2613878237341	0.123962041360236	-2.10861180459671	0.0349781031097088	0.111787238816536	2427.23180999263	-0.297924583313269	0.118105795650285	-2.52252297758048	0.0116516337748725	0.0344932219278916	2444.59818201631	-0.0254967935965676	0.145845219578729	-0.174820907193357	0.861220359756287	0.963396244250314
YBR083W	92.9894968849879	0.248136446631454	0.3496914585588	0.709586810195795	0.47796040125718	0.888594081394049	88.737248932928	1.0505372094697	0.302900521094903	3.46825817820417	0.0005238437530388	0.0032088124543142	100.166334630829	0.0958506632219524	0.282858510537841	0.338864342599052	0.734711927307508	0.837249416495133	97.0982677326715	0.232098666692502	0.317930082256407	0.730030530754611	0.465371522738845	0.799802645437558
YBR084C-A	3677.75019054411	0.014718912329999	0.176533887829224	0.0833772626377426	0.933551567337072	0.987839227410488	2439.20466729154	-0.0571169438415283	0.0989814937153957	-0.577046695271727	0.563907911831508	0.756164094427598	3726.83360751715	-0.345872832049301	0.101083901926923	-3.42164108682057	0.0006224442128034	0.0027295297578327	3861.8307918806	0.0150160172122121	0.122606916990385	0.122472839060048	0.902524555329254	0.975146521709464
YBR084W	369.090093233267	-0.176145495690837	0.250724643723326	-0.7025456017208	0.482338973422764	0.891204171677214	253.57002695214	-0.145620363398448	0.210507060075437	-0.691759997722942	0.489088061693636	0.696923631434788	407.001879224536	-0.283538227081505	0.185380202177372	-1.52949572689653	0.126141597578848	0.242739320260391	389.86466107803	-0.159742537270612	0.21258697822121	-0.751422023151342	0.452398712788069	0.790917281552979
YBR085C-A	11625.045697286	0.598934304941873	0.183201907742631	3.26925801331326	0.0010782992642691	0.0201911537234399	7305.68681251802	0.405156967995153	0.106767656425173	3.79475378181691	0.0001477900458005	0.0010243794327082	10699.5585726243	0.0431947519410087	0.103001804244705	0.419359177810027	0.674953653520096	0.795542888402605	11185.5050345897	0.383303282760304	0.137319007671609	2.79133449374288	0.0052491195068338	0.0464136864435827
YBR085W	35.2862514177543	0.30962616140722	0.530073747831565	0.584119026218227	0.559140234957993	0.916951023082404	18.4726915090595	-0.463628812227896	0.626348376230691	-0.74020917084191	0.459173083768956	0.673876396539405	36.8021019275307	0.0711852972768573	0.456545438411829	0.155921604483636	0.87609481566777	0.924764989770578	32.1878086748341	-0.0887356951506244	0.572840384475259	-0.154904747562289	0.876896410815314	0.969577886983188
YBR086C	2465.27458340463	-0.19445766195335	0.227445531930408	-0.854963649111599	0.392571272095193	0.845877672845887	1412.28658851721	-0.788613552107045	0.116605865371313	-6.76306933271177	1.3509854426708798e-11	2.31142739243173e-10	2433.77002294424	-0.682448052874673	0.109187459863754	-6.25024204909835	4.09817060049519e-10	4.77480812459255e-09	2168.92469301752	-0.81058526939499	0.135000659426647	-6.00430599996753	1.92152010300798e-09	6.05226899471757e-08
YBR087W	280.523815586594	-0.0749213909401029	0.255969911008008	-0.292696085430756	0.769754462298274	0.967064011916907	206.077881349546	0.147106052391805	0.202284517116659	0.727223489413024	0.467089059001872	0.679102550617405	378.785507746414	0.389550190115333	0.164637145324274	2.36611360910118	0.017975927272854	0.0495581721908896	271.775924522682	-0.323186664832481	0.20878888485827	-1.5479112551986	0.121643664419733	0.417944543561521
YBR088C	839.152385803084	-0.26317741740999	0.197415347716347	-1.33311528437055	0.182493974302736	0.643995226161363	570.748382237062	-0.26109810821414	0.139373070612365	-1.87337558874861	0.0610165385045222	0.172667523885896	1292.31095720822	0.5645798147368	0.119853170908298	4.71059556003545	2.46993954261666e-06	1.81139001794108e-05	829.533764049452	-0.462297595695154	0.160805720624995	-2.87488277095098	0.0040417753238265	0.0372649126771161
YBR089C-A	788.524126515978	0.137378579956327	0.221791263870816	0.619404829382027	0.535649700462279	0.907856887642	562.427261903881	0.267958683736879	0.149926187707184	1.78727070857174	0.0738937458531391	0.199791893297246	1168.50457941242	0.793003772405547	0.129407497015938	6.12795850852349	8.90137896788569e-10	1.00764284263357e-08	813.887831350887	0.0903600293477642	0.166307596145109	0.54333074040059	0.586902102628904	0.857757349390174
YBR090C	580.867918951346	0.158200647289496	0.223746029445932	0.707054546090726	0.479532581315592	0.890210361129546	422.626822753856	0.339593323905427	0.160791349209383	2.1120124034982	0.0346853854382963	0.111389851617916	849.131374289872	0.779845223078689	0.138541457650627	5.62896649351921	1.81292607810465e-08	1.79997660611818e-07	607.417493294562	0.147377339298234	0.173940006360111	0.847288340286226	0.396834424006461	0.74930466256826
YBR091C	103.544700388049	-0.0637606649624362	0.383110385739102	-0.166428964955957	0.867819381068666	0.977707278468053	78.776846398283	0.252422866043019	0.329252372666189	0.766654660675555	0.443286867212524	0.661154811468779	141.226860965158	0.420262544690293	0.284078154588728	1.47939057580378	0.139035957429587	0.260998089684875	139.642308413384	0.59834573937618	0.303527515157906	1.97130642032535	0.0486888374392315	0.246489883369593
YBR092C	51.166897040774	-0.145674297506255	0.463075965908635	-0.314579697999262	0.75308079576095	0.964902436933006	32.8951700942708	-0.321805406141363	0.503935848768197	-0.63858407161938	0.523093546063666	0.725483105814831	42.1937867605851	-1.40861284346276	0.437225397039887	-3.22170864958757	0.0012742864187931	0.0051625324242178	60.5369346949283	0.189190661351802	0.414439799245891	0.45649732891496	0.648032391166802	0.882675255570115
YBR093C	18.4838578505928	0.21906567172404	0.709804476591897	0.308628191211017	0.757604373585696	0.964921445248417	11.1853393146921	-0.110919806167552	0.804476934848324	-0.137878168239173	0.890336704818969	0.949300790153881	19.2065465271543	-0.0536834592066484	0.628461586688323	-0.0854204303711437	0.931927151435478	0.959870512515915	19.8952398489606	0.282161366323128	0.657255189138926	0.429302607245732	0.667703019681094	0.892027121765953
YBR094W	593.486381100865	-0.0999616547636482	0.20860215710927	-0.47919760825525	0.631798055590671	0.946402940623801	371.123407039542	-0.361381370450718	0.163785351133905	-2.20643279724855	0.0273537107675087	0.0926943619292811	567.798352250665	-0.685577316996144	0.147478035330164	-4.64867405821699	3.34075639663949e-06	2.38562735755248e-05	643.183759733955	-0.0050081395049497	0.17930262636468	-0.0279312110842358	0.977717015303593	0.991499660315704
YBR095C	381.025736052045	-0.0250966628476532	0.224254660914579	-0.111911443647598	0.910893622887413	0.984578461296028	245.805194457578	-0.181874101327438	0.191049485449559	-0.951973782601242	0.341110278268515	0.56277486650623	451.001879275514	0.0824089442336674	0.152286814786228	0.541143002756665	0.588409019964751	0.7332032083984	398.633290863884	-0.0344811351021321	0.184768248213387	-0.186618293107971	0.851959922893075	0.958754379141078
YBR096W	366.938866555646	0.503608818857247	0.227758014065957	2.21115740283635	0.0270249390241189	0.233873915091452	253.000734346001	0.537889535018548	0.186602867796281	2.88253627273176	0.0039448771427131	0.0188052830325971	392.973008622648	0.349727702769316	0.168471037527555	2.07589214087979	0.037903927755304	0.0926592131670561	283.37957052301	-0.362018032243782	0.205599159255007	-1.76079529486192	0.0782730565081657	0.330811317686669
YBR097W	471.514894406285	-0.130628608789967	0.232616551239933	-0.561561970090556	0.574414497309788	0.921052900843353	271.833832852958	-0.683001504326927	0.186649019629845	-3.65928257047067	0.0002529223338883	0.0016806914910395	498.001646019887	-0.370826988586349	0.146414154857489	-2.53272635386442	0.0113179269790055	0.0335885052400774	485.82910971144	-0.186100979775574	0.187292242861091	-0.99363954925565	0.320398382552984	0.678779813899491
YBR098W	169.972166194344	-0.113967322564121	0.284987313022464	-0.399903144302909	0.689227856283472	0.953322791193173	121.948232799946	0.0428179891632668	0.253711252031566	0.168766614883677	0.865980219061871	0.937292533047515	223.263772490115	0.28232473126329	0.200301574698124	1.40949831117795	0.158687872482036	0.288378660329928	183.099621130247	-0.0398324890339992	0.244042995701084	-0.163219144723121	0.870345893026097	0.969038392993666
YBR101C	1431.82987571001	-0.182980185548863	0.194411495085105	-0.941200444288349	0.346602149109995	0.827426325684099	869.478753519659	-0.555628946741841	0.128006562298809	-4.34062861124902	1.4207568142882e-05	0.0001218902892258	1425.17945873688	-0.639269926154386	0.122124602967055	-5.23457117258215	1.65368342344148e-07	1.4295218489377e-06	1576.64864817259	-0.0393636451366016	0.139091134631091	-0.283006140118169	0.777172130207734	0.930199437778696
YBR102C	231.634257029825	0.117870134796929	0.261447049401914	0.450837502532802	0.652106669938539	0.950794941906711	160.121898278865	0.164214182932236	0.22527848114305	0.728938610110572	0.466039215572706	0.67801763217432	298.840850670339	0.442407690824813	0.179776080982006	2.46088182815095	0.0138596007630053	0.0398646938212139	222.710040356412	-0.135646393265423	0.224069829433378	-0.605375536762099	0.544929501693924	0.839174100759096
YBR103W	309.798183465124	-0.430662976776407	0.253765310314719	-1.6970916010636	0.0896793438673386	0.466645975900411	230.09675190766	-0.148078165441533	0.197013366325027	-0.751614817835443	0.452282729688374	0.669080035331608	409.494746026206	0.0292722516280063	0.159557161497822	0.183459340547406	0.854437618824466	0.911471291756886	362.989211171086	-0.0835572405064098	0.189896751549431	-0.440014059348768	0.659926924591458	0.887917678989782
YBR104W	164.914508353551	0.157766970928038	0.297806495329729	0.529763364473833	0.59627600887437	0.931011637727356	140.613001953759	0.724320627798199	0.238092610533958	3.04218020951512	0.0023487123483835	0.0121390914255863	278.872985983682	1.09275710043264	0.193395468091782	5.65037594321516	1.60097312538696e-08	1.60016996161169e-07	208.996464040942	0.634028945237661	0.232531972943728	2.72663125509666	0.0063984499032126	0.0544292007967192
YBR105C	3696.90119921046	0.0254866950167914	0.207592537194148	0.122772693861125	0.902287097788119	0.983197295894104	1999.76850182602	-0.724346820224131	0.240973370642798	-3.00592060563344	0.0026477812216608	0.0135037395383032	3499.91683470806	-0.566036311778266	0.129136650723717	-4.38323519005678	1.16929759532529e-05	7.63813303525602e-05	4758.82819031691	0.558947941454631	0.152524802983108	3.66463637731454	0.000247690232352	0.0035288288115295
YBR106W	3423.98323990627	0.142026850669734	0.181555810096349	0.782276538516516	0.434052071864892	0.866227974876991	2057.76450868617	-0.218707487560546	0.106095467928502	-2.06142158407684	0.0392628374335961	0.122650017880184	4110.63674600255	0.281487059524678	0.0965302407184576	2.91605052913593	0.0035449308460773	0.0125298945399196	3953.65017265844	0.393015195391482	0.123640564271741	3.17869137613851	0.0014794151979847	0.0161249356087298
YBR107C	89.6964589244201	0.0303040874465112	0.356584683504323	0.0849842655851029	0.932273899695428	0.987839227410488	69.3436751193864	0.377125063452533	0.330535761676469	1.14095086576945	0.253890370321829	0.466131133177975	123.505114205833	0.523715505952794	0.266684187148289	1.96380412184538	0.0495528119139166	0.114975604351506	105.390233474934	0.334659405751831	0.306377578381262	1.09231036918562	0.274696704188664	0.629932190203599
YBR108W	388.299690833206	0.0914022855792161	0.225843973279841	0.404714300106474	0.685687529508988	0.953322791193173	307.808389169516	0.493337875969611	0.173449608850687	2.84427205825698	0.004451302248463	0.0208521271340276	461.281936452465	0.204218639458219	0.153453115293093	1.33082107240486	0.183247892519636	0.322233790405961	362.653475861058	-0.256266972598248	0.190594577140142	-1.34456591810489	0.178765455781185	0.510370558959806
YBR109C	1755.69924045989	-0.320648163623181	0.220751676113297	-1.45252878378424	0.146354631732881	0.585027987553983	1387.13689718989	0.128151651065269	0.109180774120232	1.17375657113537	0.240492543754702	0.450280693558333	2292.73770603891	0.0894068229093386	0.106215021409591	0.841753094080394	0.399926172255066	0.569404176171637	2061.97624708192	0.0207544242095889	0.130032264961563	0.159609803118662	0.873188456217078	0.969577886983188
YBR109W-A	34.0733722936746	0.746446837376196	0.579193407608646	1.2887695674198	0.197478208940089	0.668646219167951	19.1308948683904	0.277895172358852	0.630309940207763	0.440886545859093	0.65929513426304	0.818312117865778	40.5359256947318	0.853433815413463	0.46104977905737	1.85106653159737	0.0641599822396953	0.141376650148112	25.8075739747377	-0.102151007436556	0.593632213732562	-0.172077938281456	0.863376256739462	0.964881750675268
YBR110W	388.85373575939	-0.104441924006304	0.229062640080142	-0.455953550390247	0.64842338033312	0.950794941906711	262.846501922999	-0.122236347130959	0.188785619873941	-0.647487595785001	0.517316419987199	0.721335354708146	445.655560090395	-0.0857270817535832	0.163460281760582	-0.524452061566531	0.59996415416978	0.741212432714505	410.486571706362	-0.0900423054751273	0.195118905844873	-0.461474018036542	0.644458557973176	0.881995418183149
YBR111C	1484.37131446916	0.128846510093095	0.202989209267748	0.634745613118494	0.525594339548577	0.906725879646546	827.688374222031	-0.479331471010738	0.12466640655235	-3.84491287000768	0.0001205952805709	0.0008558096549696	1376.62313407143	-0.505717623324291	0.11437149471095	-4.42171036237996	9.79226638979491e-06	6.48873350463461e-05	1441.07670851456	-0.0949735787424041	0.139975082828183	-0.678503465213037	0.497452527467879	0.81602528459848
YBR111W-A	372.808972510855	0.209965809520892	0.233678434495275	0.89852454709567	0.368905964480264	0.840827911064454	201.88473500839	-0.477664754350731	0.211084412969201	-2.26290869909199	0.023641318041577	0.0827029421971502	356.880178790481	-0.30525632022619	0.181835080689198	-1.67875373150877	0.0932000493394627	0.190511865561549	380.982950577478	0.136393373338895	0.195883578640939	0.696298149570305	0.486242131782735	0.809755044840811
YBR112C	1438.68299103381	-0.132398474993614	0.187939471933568	-0.704474018318053	0.481137624782089	0.890505657675723	1047.9847852136	0.0683846845937513	0.124523288161319	0.54917185053096	0.582887520435218	0.768483997620729	2128.95390643173	0.567462043086424	0.109718455978665	5.17198349197303	2.31622051648526e-07	1.95537429760344e-06	1382.02697245964	-0.416549243835823	0.147162056594031	-2.83054785640119	0.0046468358933532	0.0415931071437319
YBR114W	341.596588143478	-0.424277815728854	0.23940428439203	-1.77222315300795	0.0763575217350208	0.430417940015282	274.209765187661	0.0863497643549326	0.191011378993237	0.452066074859289	0.65122138256995	0.812695894324351	394.431656309083	-0.383314856211851	0.175684322811086	-2.18183870978647	0.0291214385556785	0.0745433996776404	427.189415124843	0.110734712235559	0.188240070257275	0.58826323260618	0.556355620397798	0.843364671030999
YBR115C	1881.7822156694	-0.0300425729911365	0.181019162833442	-0.16596349536087	0.868185678194409	0.977707278468053	1307.18867414305	0.0321414332405002	0.109897103397406	0.292468429529679	0.769928494741967	0.883607220064316	1926.41341329614	-0.363175783335417	0.104568115856911	-3.47310248787861	0.0005144788545836	0.0023190347766564	1924.68321037868	-0.107691765654628	0.135032762117629	-0.797523237811105	0.425147212461276	0.770554527841945
YBR116C	639.400521616338	-1.57974214700986	0.230607600425315	-6.85034727431492	7.36709259601755e-12	6.6884270962632e-10	388.811965558887	-2.3680283046972	0.183435213067739	-12.9093442043908	3.98681945431933e-38	2.6085190143975003e-36	550.926884299647	-6.90026951313357	0.315605114659282	-21.863617516411	5.76864925524366e-106	7.183170124706531e-104	719.317360329888	-1.21534237052292	0.189164561647084	-6.42478887134437	1.32052667691363e-10	4.4478086395235505e-09
YBR117C	4140.63105647601	-1.53616355492755	0.18124411119245	-8.47566050461307	2.3374949721261e-17	4.00179139227988e-15	2447.68173397357	-2.56153535020934	0.119349997348777	-21.4623829669955	3.49902999200139e-102	1.60255573633664e-99	3540.24759256336	-6.83923919276433	0.340508488603792	-20.0853706197096	9.9081258588502e-90	1.03896260102364e-87	4606.0412236387	-1.23435653579769	0.155449781058197	-7.94054856426961	2.0128902099160903e-15	9.85639601107651e-14
YBR118W	63765.7076233684	-0.170071322793238	0.170805795762562	-0.995699952884823	0.319395953017707	0.802658499569726	46833.3582329126	0.0574299238726128	0.0892233967446149	0.643664397097491	0.51979308161009	0.723095328950111	66126.7579395667	-0.476869970082596	0.0833045801286359	-5.72441478423192	1.0379088807757e-08	1.06774206203036e-07	68228.01054363	-0.112572035246849	0.112482208121611	-1.00079858963242	0.316924191554715	0.673906164794002
YBR119W	316.175267630511	0.673814751264323	0.259042445421005	2.60117507063066	0.0092905028723246	0.109028555327822	175.528597573606	0.162787120425612	0.224174264431478	0.726163285685143	0.46773867625639	0.679413534625651	277.327632477406	-0.0038627813832777	0.182968022249089	-0.0211117841019184	0.983156484636688	0.991355871703527	287.616112819711	0.320184558491742	0.205530049409957	1.5578479128037	0.119269305055068	0.413926289789088
YBR120C	323.656616619324	0.182942277458732	0.240148433384133	0.761788344319966	0.44618633802013	0.871056654714949	199.643458444996	-0.0930292584809246	0.209764661478027	-0.443493474188784	0.657408838371797	0.817870367395465	334.129288847568	-0.0943528957632837	0.177508869267899	-0.531539050146755	0.595045288283596	0.737727792588893	349.41435993286	0.257576435410245	0.194117080680352	1.32691278123222	0.18453753588401	0.51819882575221
YBR121C	1845.27590614569	-0.188617222176916	0.181210184591315	-1.04087539341294	0.297933383254959	0.782335305811749	1348.16335399158	0.0249372352143822	0.111117581738829	0.224422047565747	0.822428916700068	0.911468720173098	2270.39925063356	0.0377222462602413	0.102264854196282	0.368868137120101	0.712226014063094	0.824515763326577	2030.1626193234	-0.0479288302318021	0.131880391671402	-0.363426508098516	0.716286302913772	0.908227929917005
YBR121C-A	126.034725649679	-0.642954527175201	0.332252651234885	-1.93513738652056	0.0529734387588457	0.353983419266269	102.790855948347	-0.0481661346448134	0.272940335687232	-0.176471295543536	0.859923697607323	0.933721369713527	156.859463762021	-0.343256272192528	0.232976165650598	-1.47335359921461	0.140655715000184	0.263129642740563	144.069912785543	-0.351264124162106	0.272833671745881	-1.28746617642296	0.197931851454407	0.53519670460549
YBR122C	334.785405942719	-0.0350063762381903	0.242119753267639	-0.144582900675164	0.885040198646098	0.979197502733025	219.895304358397	-0.13786467571226	0.202980548692337	-0.679201414127741	0.497010251419503	0.702230431170318	373.381540894889	-0.0953308396090746	0.171360332961241	-0.55631801106874	0.577993476633161	0.724552644680454	402.038770018247	0.334328294423348	0.187931047155572	1.77899447421578	0.0752406679020058	0.322930153254302
YBR123C	409.052837015943	-0.383214100574346	0.241953022921053	-1.58383679587002	0.113230863446688	0.516346524941063	348.502317369699	0.281002457308091	0.17226973625676	1.63117714935878	0.102852945449673	0.253156857051406	521.911922773	-0.0314503529915626	0.152508238750148	-0.206220681907469	0.836618533218823	0.899688552185841	441.223639308751	-0.295164381935849	0.188219596603055	-1.56819155530513	0.116836434604351	0.409198900324138
YBR125C	255.671237502335	0.230782669570547	0.257643734206401	0.895743380996273	0.370389835474275	0.841629083868734	186.065230600725	0.406884736261318	0.219826359389405	1.85093697312502	0.0641786208864696	0.179385448361575	290.741651969981	0.220379905320652	0.191152619886472	1.15290026080489	0.248951325025818	0.402591666989005	271.971804147258	0.263968422335196	0.218398988276807	1.20865222141337	0.22679648468038	0.572344355232818
YBR126C	6326.73145402919	-0.324983800998693	0.178965574948093	-1.81590119269	0.0693855303353992	0.410017847899124	3708.31007485703	-0.861403614705998	0.0968098921283053	-8.89788838483936	5.69192160782264e-19	1.6137952977607602e-17	5499.44742033303	-1.42913909037342	0.0928771218035316	-15.3874179412725	1.98808765335647e-53	1.16498038275604e-51	6259.9203787513	-0.525586096322622	0.119339741747645	-4.40411625352789	1.06215976419697e-05	0.0002042641896361
YBR126W-A	1028.68252056804	0.402325637487783	0.194833405796395	2.06497256383343	0.0389255963326513	0.291523954292736	637.902960060956	0.160482703998228	0.134682794478789	1.19156054505167	0.233433603276327	0.441751255025723	1207.77391877459	0.476027565696673	0.114937233984198	4.14163060303088	3.44845418782535e-05	0.000205292935066	1142.8244953117	0.542640693413913	0.141402954710626	3.83754847644024	0.0001242687081574	0.0019156448741625
YBR126W-B	342.488645566231	0.192870610341816	0.233586512171042	0.825692410701301	0.408978598503994	0.852488813208637	259.026846718783	0.468360289977351	0.186615040964854	2.50976709892082	0.0120810812230368	0.0478899850878567	372.590400809162	0.0617095006667721	0.165355333875749	0.373193287572698	0.709004591644382	0.822698591391666	365.357073339209	0.234969222428125	0.189680766026122	1.23876145879634	0.215433850873906	0.558670693832778
YBR127C	5217.08235627902	-0.457553906074908	0.173935900894271	-2.63058922121568	0.0085236992689967	0.100936770790175	4022.16519341766	-0.0591775306427209	0.0945141780990498	-0.626123316447861	0.531234059768892	0.731491117452355	6579.69666005287	-0.132548407315421	0.089987998964655	-1.47295649242609	0.14076276767419	0.263247516391937	5684.76440900734	-0.333616511607344	0.119615870892677	-2.78906560741153	0.0052860355536203	0.046598682558163
YBR128C	229.804797104395	0.158009089180047	0.263157429670522	0.600435600005205	0.548215968165607	0.913490011470611	124.09853392802	-0.554604244065306	0.258648326492583	-2.1442406049405	0.0320136131313348	0.104614123300604	228.384323497276	-0.245775936259479	0.20014483601397	-1.22799039512728	0.219450573595612	0.367822792591411	236.297246708127	0.10104961296721	0.219358492644786	0.4606596797273	0.64504278707235	0.881995418183149
YBR129C	246.045916246994	-0.102860467413054	0.272669990313838	-0.377234279777775	0.705999507322408	0.956227180803767	176.988754769667	0.0617845957162056	0.223974028815912	0.275856071540274	0.782658615013497	0.889734847503596	294.721744082386	0.0448744663835451	0.184868430860345	0.242737314179102	0.808208899235641	0.883927646977388	277.835490902487	0.107788233759044	0.21229594219232	0.507726302471663	0.611645299896624	0.869402590703834
YBR130C	232.782032676366	0.0990019420147652	0.257409037998897	0.384609424690012	0.700526810408329	0.954788533351095	142.51809707374	-0.208514186711774	0.23786276596258	-0.876615496620339	0.380695519198452	0.602995775820055	296.441205547237	0.395570481073732	0.180575940011387	2.19060457915261	0.0284804194981491	0.0732791508137914	233.287291769887	-0.034009924652886	0.222790225005516	-0.152654474189987	0.878670764197147	0.969577886983188
YBR131W	218.836000217242	0.278139793962244	0.265889733591987	1.04607195699047	0.295527811410289	0.779508782683052	138.99966688922	0.0943590036641794	0.237790159954089	0.396816267260167	0.691502953990888	0.837171327381405	225.085730015575	-0.0010896966766741	0.201182743716329	-0.0054164520104699	0.995678317698078	0.997595679092797	228.361385479397	0.262644693544574	0.221786290335541	1.18422420586601	0.236324322654906	0.584491438077309
YBR132C	704.467225577519	-0.0143539433275219	0.211330419511256	-0.0679218039727467	0.945847881771948	0.987839227410488	502.339766608486	0.121068053485281	0.143849965475146	0.841627268281817	0.399996621031194	0.62109367558268	733.712603547026	-0.289063057209227	0.129983917203826	-2.22383709790768	0.0261594064235003	0.0681284410428154	813.593222487501	0.250076319326221	0.151671921456184	1.64879772686513	0.0991890808150973	0.375308294746475
YBR133C	289.269247079223	0.108649188719571	0.240603261252654	0.451569892086709	0.651578863938935	0.950794941906711	208.287562931178	0.264300593028455	0.202307200501501	1.30643196274417	0.191405702249154	0.389616940578278	382.900370453158	0.496539418566846	0.167874371715074	2.95780358546688	0.0030983948106145	0.011183034893142	296.816675086747	0.041615132417393	0.228011617351256	0.182513210953125	0.855179987638966	0.960140114454876
YBR135W	662.488229603317	0.718809155417324	0.240232324828374	2.99214169421561	0.0027702765031952	0.0432278562686088	452.758679848282	0.731125902681744	0.150063529091697	4.8721092133918	1.10413101529586e-06	1.11993118655392e-05	581.104382939531	0.0519684806092095	0.139815334873346	0.37169371053816	0.710120908314207	0.82351429355724	517.72112642941	-0.0454140143492943	0.172924514454757	-0.262623344599162	0.792840905096945	0.937369990919483
YBR136W	378.131079612101	0.049109703384411	0.226652608251823	0.216673894746658	0.828462493683968	0.973872842595291	236.667559947675	-0.19595182065771	0.192409284976525	-1.01841145910197	0.308482458727427	0.529767683664004	393.967376930076	-0.220070017981876	0.160794373761074	-1.3686425266899	0.171111043830192	0.305884243677384	420.957965709464	0.210796134950366	0.1811704638147	1.16352373621986	0.244617073441537	0.592921666781963
YBR137W	384.600429749126	-0.169094070529812	0.227741041446156	-0.742483960976311	0.457794165974802	0.879331017879407	259.803726495488	-0.187806542410551	0.187342174431345	-1.00247871564754	0.316112441294865	0.537253688756539	443.893457015622	-0.127920021215072	0.158078036029589	-0.809220714199204	0.418388202086953	0.587134356093508	414.654758623362	-0.0867193726317465	0.19593904210983	-0.442583426447178	0.658067074778057	0.887917678989782
YBR138C	270.135260628558	-0.427975420463604	0.248218679605308	-1.72418699972189	0.0846740902547016	0.453341630381468	217.177200699138	0.0863746028379061	0.196833779672619	0.438820018502756	0.660791953939846	0.819145386999343	365.077357527942	0.0923413828209693	0.164983214202769	0.559701683999676	0.575682933523442	0.72271726395077	257.366775095046	-0.780237085575573	0.21204086288669	-3.67965435979439	0.0002335502875359	0.0033573423623815
YBR139W	2442.6895833323	-0.281584671811338	0.176897010701121	-1.59180005753231	0.111429637236198	0.513372675802841	2001.90691427693	0.259689444166553	0.101770676906678	2.55171186887835	0.0107195127022775	0.0432119015770889	3541.10761123597	0.398366707816365	0.0949698881624413	4.19466333512975	2.73277172983958e-05	0.0001656569637855	2628.52119105949	-0.204125653716211	0.125235760193234	-1.62993104686117	0.103116071021732	0.38368923744804
YBR140C	1340.80968467244	-0.0990243658156494	0.220899992465613	-0.448276908977551	0.653953363318903	0.950794941906711	871.808946509056	-0.23595318608009	0.127630491018458	-1.84872113393316	0.0644980904024306	0.179785407423255	1326.76219505463	-0.560134596210194	0.117314860025913	-4.77462613079425	1.80041414434666e-06	1.34681794002002e-05	1383.96312092397	-0.149984746852697	0.154315849882514	-0.971933517956097	0.331083623662947	0.688516871907207
YBR141C	124.090790574738	0.100302517608639	0.3314840872176	0.302586222013112	0.76220521577306	0.964921445248417	72.0892762838732	-0.376684530049253	0.342535508584857	-1.09969483632654	0.271465105350627	0.486985006706126	119.897703472233	-0.4037854986047	0.260634299387265	-1.5492415984925	0.121323653032846	0.235438790317312	165.266853628788	0.701374827713019	0.25585243300807	2.74132561284221	0.0061191833451856	0.0525132273231171
YBR141W-A	29.6273933147983	0.318917918447106	0.676035576383717	0.471747241695589	0.637107212655291	0.946402940623801	23.6250005015639	0.709324636704719	0.552214432491342	1.28450941331715	0.198963772033513	0.399032373512757	42.799943007554	0.872880755602591	0.470131655083343	1.85667301098423	0.0633576895302592	0.139840808833958	32.6883843736157	0.438646629453458	0.542875196509445	0.808006393133906	0.419086901826017	0.766844407795358
YBR142W	187.771759607752	-0.10967828009879	0.286040680847642	-0.383435949648049	0.70139655242346	0.954788533351095	134.361122680572	0.0389071519029596	0.272458759807411	0.142800150490523	0.886448018225505	0.947220298010527	204.042718820499	-0.261062192882647	0.217472188547774	-1.2004394429741	0.229968718045091	0.380479602289607	211.279287553925	0.0893400246248755	0.23911872297887	0.373622038090133	0.708685535462906	0.905478395219534
YBR143C	1159.53525018045	-0.411131116737174	0.18709990072117	-2.19738821427742	0.0279927322787356	0.237245334956413	752.264651820019	-0.573413815705875	0.127676481558855	-4.49114675392702	7.08407166792216e-06	6.38102310299675e-05	1288.29737475488	-0.498111580250373	0.111569548633146	-4.46458362835386	8.02246096516457e-06	5.41810725297047e-05	1276.6734607559	-0.256138411701275	0.138003124286798	-1.85603342696045	0.0634487936526442	0.291344460688698
YBR145W	247.504825502056	1.19713556079427	0.278113186271072	4.30449047326882	1.67370494044729e-05	0.0005450456523456	151.789216833773	0.977030994663685	0.249802455585329	3.91121453299703	9.18331544140567e-05	0.0006708890814494	202.664505011375	0.444911419052795	0.231333843589576	1.92324396702689	0.0544494179364937	0.123884343740549	292.142990777581	1.43095390358099	0.239712350436352	5.96946257035236	2.38036359555923e-09	7.37786099538491e-08
YBR146W	351.711575048795	0.470899888631435	0.243779411689599	1.93166389797932	0.0534010034978999	0.354350844916297	201.860902877516	0.0200361703599695	0.21476565543868	0.0932931772496102	0.925670652210915	0.968113286445143	331.435651130157	-0.0434285611028115	0.180631383916406	-0.240426442853971	0.809999680860115	0.88494764722699	346.221139434552	0.306689427817072	0.200732296195704	1.52785293462725	0.126549055990091	0.426573940029666
YBR147W	931.670327711944	-0.258630757243021	0.19850769700201	-1.30287520911797	0.192617368832897	0.661305000280987	613.200498082771	-0.362314436009037	0.144843443194048	-2.50142103791085	0.0123696022939287	0.0488078090380888	952.676399833606	-0.62680516825446	0.12823033963283	-4.88811906799303	1.01803954942277e-06	7.93327560221627e-06	1000.67154171328	-0.186966991467694	0.152879455346931	-1.22297002591622	0.221341017705341	0.565853839144901
YBR148W	50.236545254712	0.771706997434239	0.493327817394199	1.56428843098786	0.117749847784181	0.52732218828312	44.0139765374979	1.31354647555822	0.413866881127037	3.17383809978026	0.001504375783916	0.0081576078483025	94.7147312381858	1.79108906027749	0.325427371228254	5.50380582161058	3.71678911900428e-08	3.50398242338936e-07	51.7393195679462	0.725984654430751	0.422709550096419	1.71745505694195	0.0858960594127486	0.348253246986173
YBR149W	3122.86232630867	-0.123565009337629	0.172896769265405	-0.714675062250301	0.474809850615862	0.887099466714696	2332.57730443857	0.146959631105018	0.100021886899429	1.46927473236718	0.141758287387846	0.318267913389784	3248.26243666822	-0.413865248098792	0.0987774445459081	-4.18987603902268	2.79106887596774e-05	0.0001689087352639	3403.72200522023	-0.0129832768801528	0.122146554297104	-0.106292616724765	0.915350189405579	0.976161338518724
YBR150C	445.985217773448	-0.126242045532837	0.22660658901176	-0.557097858819478	0.577460570404898	0.923443751765719	364.289947264225	0.3817932786914	0.163533547119665	2.33464806100014	0.0195618136407018	0.0709653103160527	456.291338366232	-0.474324191408345	0.152202898994763	-3.11639393560214	0.0018307752556371	0.0071009368610923	512.892262073025	0.137917964673562	0.18044608255553	0.764316757229236	0.444678501680247	0.787031999824912
YBR151W	374.719184662842	-0.210711256583917	0.237817917125461	-0.886019266886253	0.375607145034035	0.842566854273883	266.720137387023	-0.0725690347566614	0.186850604757383	-0.388379983307461	0.69773485495342	0.840182454495141	455.829249982941	-0.0179180941402054	0.157293049509399	-0.113915358600347	0.909304890420532	0.947230350156455	419.746097348843	-0.0178476013505872	0.186414229656513	-0.0957416254299532	0.923725780418659	0.977116126583418
YBR152W	142.834020085044	-0.0557630652801293	0.298213960434254	-0.186990123463462	0.851668376702255	0.975295205134936	84.7874910979697	-0.487383603060634	0.301053221051668	-1.61892837870347	0.105462674069287	0.257346213692022	175.913634796425	0.165530387125125	0.221130606535627	0.748563890446599	0.454120103111663	0.622358434009054	174.892643617192	0.365712823755058	0.246773730977123	1.48197631209361	0.138346597983788	0.44464733946582
YBR153W	144.547051350021	0.253897650343357	0.300079665576716	0.84610081744592	0.397496504768442	0.845877672845887	102.265253811313	0.35753105898416	0.279072897944095	1.28113859001738	0.200144991393115	0.400424488828833	174.059474786161	0.395808171040751	0.222548664439721	1.7785241355513	0.075317811556994	0.161237306474267	158.673929193366	0.369624573509834	0.255824200442335	1.44483818524882	0.148503342564744	0.463734714429134
YBR154C	784.982451187857	0.102779445270631	0.206430381944465	0.497889139682362	0.618562182432553	0.94215165153428	425.37446801857	-0.615433308494214	0.157349759604477	-3.91124403393562	9.18219363117328e-05	0.0006708890814494	871.3791727528	0.0293404385097846	0.135220678190379	0.216981891397377	0.828222457330511	0.894133297780251	857.154995993631	0.208914752091423	0.160155363335195	1.30445055189428	0.192080008742053	0.52769929794434
YBR155W	304.455828342019	0.347756267961585	0.245821688858845	1.41466877709588	0.157165633004987	0.603770270873765	181.081038340851	-0.0177110221523778	0.213235941149998	-0.0830583346168611	0.933805155483333	0.971264622560863	280.431867328882	-0.255054536392135	0.18518597554642	-1.37728861831765	0.168423032718988	0.301938952177981	318.782427151431	0.338790524819387	0.205627270564972	1.64759530138459	0.0994357452638105	0.375753623639574
YBR156C	130.143093967063	-0.0523461765481001	0.340227862769393	-0.153856230709654	0.87772309592325	0.978399088454287	100.661612727286	0.305311435069523	0.279127917436143	1.09380472535274	0.274040631229971	0.489981356859835	212.617951664044	0.865227537105344	0.215866598978276	4.00815847009485	6.11940543607936e-05	0.0003444038257198	119.226261709243	-0.486483296238961	0.289088630496826	-1.68281711876006	0.0924105000339201	0.363050788436752
YBR157C	2021.86109605664	-0.270242422498393	0.22561183581563	-1.19782023634272	0.230987007328172	0.718626245020978	892.713255233721	-2.4092797773663	0.159534647656334	-15.1019218255104	1.57281556630601e-51	1.91113140444612e-49	1333.55280261935	-4.09984492790629	0.144095674493107	-28.4522414869741	4.57164888678279e-178	1.24203388165003e-175	2106.73056024767	-0.293140804759362	0.149770401219182	-1.95726794061507	0.0503159746618766	0.252315993420615
YBR158W	150.678974378026	-0.690379033008101	0.298311313619572	-2.31429047940341	0.0206517936832574	0.194568471305155	108.099735931872	-0.496181771518307	0.270142746759406	-1.8367391961118	0.0662484059448709	0.183889514683339	250.97917183498	0.451425916047323	0.191748966703481	2.35425475197164	0.0185598864334866	0.0509799821750687	165.957080984485	-0.516004281147109	0.250774671655394	-2.05764113951741	0.0396245944469566	0.213591592823697
YBR159W	840.225246841047	-0.306673478281731	0.194343739052519	-1.57799515321076	0.114566723280007	0.520063489313484	668.709243401376	0.160209731015126	0.131215090637121	1.22097031856031	0.222097258098046	0.427397244575232	1136.71805046945	0.198346827618829	0.116619472332412	1.70080367928147	0.0889798581652408	0.184280184426072	895.434067423185	-0.259419167393478	0.154425537026125	-1.67989810745868	0.0929771420995862	0.363540575276833
YBR160W	347.84700848316	-0.211593737719828	0.236203230047128	-0.895812210855924	0.370353067125964	0.841629083868734	269.572640350843	0.168343934235203	0.18544762161822	0.907770791376187	0.363999333361094	0.585111239425474	487.607614521917	0.370417472082613	0.152659290632581	2.42643255151848	0.0152480843639256	0.0432137507080055	360.79539069114	-0.248505830603087	0.201268429365331	-1.23469851375455	0.216942729242385	0.559842906685286
YBR161W	429.029761031094	-0.0522715576588896	0.237426930731961	-0.220158503071838	0.825747713472419	0.973872842595291	281.573998808234	-0.15700891726661	0.184088835852154	-0.852897551010143	0.393716119912659	0.616043870659491	577.219661422994	0.400732319454004	0.141536063289382	2.83130892679043	0.0046357922291663	0.0158061210232329	408.442736660203	-0.354361844708558	0.184806498498731	-1.91747502164266	0.0551776113187157	0.266379404435921
YBR162C	3200.14091076297	-0.540364491522999	0.184051630044124	-2.93593972187834	0.0033253893372634	0.0505729261646767	2494.3813958395	-0.0976519707332963	0.109825499588978	-0.889155716101987	0.373919398681333	0.595430890545241	5237.77390472995	0.508662171123219	0.103847785805315	4.89815133927664	9.67425136268755e-07	7.57837488791396e-06	2746.6502306697	-1.39862225185999	0.150254226240831	-9.3083721293686	1.29806494335499e-20	9.113041475818691e-19
YBR162W-A	509.517389146908	-0.254599420063798	0.222198012870475	-1.14582221854617	0.251868719866459	0.741723506526495	385.746155496209	0.0663144442251643	0.168589706334727	0.393348121109484	0.694062381118073	0.839243876136659	742.666812265298	0.433060445957389	0.130392664198444	3.32120252791458	0.0008963047149915	0.0037886939756045	562.088597728294	-0.104296605548489	0.190190437783628	-0.548379859491902	0.583431102798251	0.855988333516691
YBR163W	176.820175834632	-0.120894860655585	0.277523993708657	-0.435619490192621	0.663112827474657	0.950794941906711	122.126365979503	-0.0735779938962891	0.252370348721577	-0.291547696744132	0.770632470639847	0.883753892860186	229.514777444572	0.248017313173142	0.198649790023975	1.24851535530548	0.211842388673822	0.358083132664999	178.064330998672	-0.248349406173242	0.244176356679117	-1.01709030944224	0.309110469807414	0.6685068713142
YBR164C	329.577941305079	-0.334397382832357	0.251595630923392	-1.32910647774395	0.183812843463501	0.646367303524701	257.174450826971	0.0799119769139245	0.200144050706908	0.399272307279061	0.689692569745505	0.836680839499742	411.012961474206	-0.058003199320566	0.164487568729568	-0.352629683620216	0.72436608106176	0.831643501057653	391.363470681295	0.0390147626479164	0.193600980946667	0.20152151325444	0.840290809331548	0.956054001169199
YBR165W	301.251965758243	0.331900242715454	0.2531508207344	1.31107709527703	0.189831718250571	0.655225608155198	203.672536912564	0.318067917183107	0.203721523444385	1.56128774125302	0.118455874685239	0.280320460205054	326.490152963902	0.199514995261772	0.171395777788923	1.16406015268053	0.244399635464926	0.397598427102304	279.8909352719	-0.0017693920802519	0.205901057507164	-0.0085934093864009	0.993143535713896	0.997145641165887
YBR166C	409.613248028057	0.0663009572687821	0.246110818812676	0.269394728718717	0.78762594215035	0.97019414245057	287.081145160052	0.151182996951279	0.176934287794905	0.854458448022939	0.39285102303359	0.615211728338242	543.335994704046	0.465065811519908	0.151600283245571	3.06771070319549	0.0021570533179541	0.0081702837017818	454.307828152991	0.21664362863818	0.179786127344911	1.20500748215439	0.228200413468257	0.574642959930654
YBR167C	136.681926085965	0.804095068860687	0.347217013673879	2.31582853718086	0.0205676324393148	0.194080714293503	79.91466797823	0.447038263994477	0.312754029115058	1.42936052737475	0.152900637466049	0.335362606974278	136.204946656089	0.494072394524549	0.261226185397618	1.89135860852736	0.058576489955221	0.131373988916456	105.982946417881	0.0402588838609917	0.307889035135254	0.130757770712121	0.89596693018489	0.975146521709464
YBR168W	185.478993845248	0.248958088677739	0.313561129675435	0.793969867806746	0.427212973326793	0.863200711593213	105.73979789449	-0.25966357025423	0.275476916920828	-0.942596472897425	0.345887344622124	0.56835464693739	183.284961381873	-0.155238772254872	0.219574543648264	-0.706998041191645	0.479567695069436	0.64311781768679	172.96526475145	-0.0819366145471724	0.253390435205369	-0.323361118507745	0.746421772047622	0.916253693577975
YBR169C	3416.81088971637	-0.734800390375598	0.188073388155507	-3.90698757321282	9.34539579626178e-05	0.0024887827382755	1891.72658807229	-1.71784105160812	0.129690643934371	-13.2456821825746	4.7791936012583294e-40	3.47016081730391e-38	2695.48937454656	-3.21137647498651	0.120140406428266	-26.7301948649889	2.09849612439778e-157	3.9195972923517205e-155	3678.57447462846	-0.63922996247687	0.138600518786941	-4.61203152824779	3.98752493084317e-06	8.51110174799382e-05
YBR170C	650.642786295033	-0.0921253934626707	0.215161069766017	-0.428169434009855	0.668527768159747	0.95228760790225	444.053107997954	-0.0803664233619224	0.154302934627054	-0.520835352588501	0.60248147335323	0.781009077366674	636.686463126119	-0.589222071874451	0.136556498247626	-4.31485926657244	1.59704611469964e-05	0.000101982314397	649.480196102215	-0.246292492069558	0.160549016235493	-1.53406416211418	0.125013868820065	0.425251496564225
YBR171W	388.196218940026	-0.245816293343697	0.224753506048597	-1.09371505550861	0.274079969106148	0.761223716091828	250.81960220252	-0.411822405834868	0.189244416907027	-2.17614031930564	0.0295447698644052	0.0982186263387316	437.59053531695	-0.276821163909144	0.168906276866421	-1.63890394747181	0.101233265490424	0.203044036186665	437.104479787014	-0.0328376738813076	0.188071536155362	-0.174602040014078	0.861392345511428	0.963403684701553
YBR172C	766.170446577288	0.312641030398453	0.200435701975793	1.55980709682255	0.118805473884351	0.528494728667432	471.859038626804	0.0435233795461393	0.149466786701713	0.291190976313672	0.770905263557623	0.883831624121384	814.368338310152	0.126441349012688	0.133572445065519	0.946612521397412	0.343836261089627	0.509068449970944	833.520939482182	0.403417354797713	0.153005802265029	2.63661474810566	0.0083737873184509	0.0671169995936917
YBR173C	1196.63109723396	0.529452598788963	0.22220332764632	2.38273928836786	0.0171843596561031	0.171894406778098	764.226914817525	0.373471129111254	0.131846930662502	2.83261147782996	0.0046169464342326	0.0215237319841141	1126.94680963265	0.0282982755055486	0.118060305224851	0.239693396113565	0.810567954867371	0.885344534290091	1081.1132868422	0.141661165247296	0.149292633554861	0.948882485854461	0.342680383198829	0.700001828836148
YBR175W	89.6023603711497	0.115512290577324	0.353801787812363	0.326488713614375	0.744054627124964	0.963730148551423	59.136927544858	0.0321994278440965	0.352195424051995	0.0914248898342953	0.927154985337195	0.968130617800361	97.0132686404535	-0.0366972519103568	0.291526039734991	-0.125879842307453	0.899827039243872	0.94152888766963	101.652689302122	0.320960423869594	0.315072689458485	1.01868690815833	0.308351629858407	0.668496185632871
YBR176W	175.959102897967	0.103843346864788	0.283982245339895	0.365668447830247	0.714612492894193	0.957209891758344	121.037063895607	0.13612685064154	0.260802899901164	0.521952979407545	0.601703069503978	0.780509820441544	198.864215204871	0.0775468567524048	0.209953318834389	0.36935285035229	0.711864737126058	0.824515763326577	200.633887988413	0.324564389499327	0.233642163218018	1.38915161984897	0.164786649758204	0.48692282360094
YBR177C	1177.75487033809	0.0924275373282414	0.2008013674727	0.460293365984211	0.64530566230437	0.950794941906711	814.882521991782	0.140137074921208	0.14322440688107	0.978444093244344	0.327854729288311	0.547712418120821	1714.60285505277	0.711520293444975	0.125378301948766	5.67498747698567	1.38698801866699e-08	1.40508938772417e-07	1068.2073395152	-0.350994776218824	0.180417497140683	-1.94545862669368	0.0517198045922073	0.256268113400333
YBR179C	587.428256466478	0.121092306750278	0.214751028103079	0.563873001307146	0.57284056546257	0.921052900843353	379.377703811321	-0.0240481768262755	0.158436151696956	-0.151784656271335	0.879356784428721	0.943918094976758	633.29553047653	-0.0386542557333874	0.139143644038695	-0.277801088223893	0.781165055770341	0.866398875178944	646.241949725155	0.248643137421702	0.161377475143826	1.54075491142801	0.123376446872294	0.421156740436355
YBR180W	3.77301271358898	-0.0412339928983932	1.57684919402446	-0.0261496109169166	0.979138006784788	0.995042541486569	3.09861250975999	0.476221212646494	1.54047207669834	0.309139788932214	0.75721519333984	0.876109456110651	3.718594190676	-0.452614227509254	1.49343314696436	-0.303069627474965	0.761836800032774	0.856006283879835	4.24892253706064	0.153535074201116	1.4750053141733	0.104091200706737	0.917096973743974	0.976237498356985
YBR181C	3333.59052198328	-0.292961604328468	0.224741491932511	-1.30354925478756	0.192387312209464	0.661000444242608	2473.50604810914	-0.025523907684663	0.11169696537069	-0.228510305539247	0.819249545383436	0.910039513659138	3555.93733307797	-0.515697819730671	0.104797585624484	-4.92089408985571	8.61497429590907e-07	6.78415037768755e-06	3866.62151620332	0.009403753815306	0.124907490234104	0.0752857478577252	0.939987360861227	0.982032697891504
YBR182C	57.5168731708135	0.495409615311107	0.429006049484969	1.15478468405249	0.248178610592054	0.739570627408485	90.0894672497349	2.18797347417926	0.310803668514044	7.03972859985849	1.92614632949812e-12	3.4857979470613494e-11	95.9650404554887	1.33272385958776	0.318307059009118	4.1869126739963	2.827745587052e-05	0.0001708941898261	57.3186640448064	0.365577411016751	0.399029031861082	0.916167451054097	0.359579074398246	0.714125318714076
YBR183W	341.236303954177	-0.564224673506564	0.236037810626436	-2.39039953814658	0.0168300528518582	0.169773866478677	252.906223039502	-0.273333503997238	0.188900051754673	-1.44697421444977	0.147904145606303	0.327881605163772	397.000405459017	-0.495497319481839	0.162265158269792	-3.05362731448482	0.002260927635555	0.0084884198980605	375.180216736325	-0.404613191644019	0.18602534230758	-2.17504339260948	0.0296268648147665	0.174203573436574
YBR184W	70.5566713556876	0.205802761254195	0.393872448753211	0.52251118834449	0.601314458522951	0.933923337343059	44.7083154681153	0.0100028377242462	0.406773964031184	0.0245906537997583	0.980381474234302	0.992382063514286	82.9595250515342	0.288057810911985	0.310457288263606	0.927850051525922	0.353485356901283	0.518728695850471	88.5621939684933	0.658563689292188	0.354766512666622	1.85632991214999	0.0634065480306357	0.291344460688698
YBR185C	183.005757129419	0.250697711945719	0.276660004531442	0.906158128531468	0.364852161795159	0.840353352738262	115.694663874052	0.0518489235112092	0.264125599603787	0.196304044700656	0.844372195770045	0.924662875411964	175.861747271784	-0.242214658068006	0.21954153106654	-1.1032748878598	0.269907808538273	0.427461306739072	195.45799049571	0.294690914032265	0.239348977201606	1.23121860589379	0.218241114420104	0.561949170890829
YBR186W	10.3566908211212	-0.253298468175508	0.961054726007393	-0.263563001482561	0.792116671205114	0.97019414245057	5.33154072103368	-1.35121348118634	1.2177212182141	-1.10962465051568	0.26716080440059	0.481308135400961	8.83252245370092	-1.40067557644382	0.941346227167205	-1.48794942394242	0.13676423210537	0.257786129074045	15.1090492097615	0.643617669647327	0.782095757470773	0.822939727647582	0.410542269324503	0.762099332065587
YBR187W	671.11097245835	-0.265484312909213	0.208197790679433	-1.27515432340963	0.202254624825292	0.677801852322791	442.847907873689	-0.362028019927374	0.150304127316804	-2.40863658497087	0.0160122335114509	0.0602108078940156	798.984708570483	-0.130376133491448	0.126245166650174	-1.0327217821552	0.301734116956231	0.4637913607795	753.871147546184	-0.0598677955811153	0.161380933089415	-0.370971926082154	0.710658441852349	0.906120352293734
YBR188C	188.67415884881	0.0021302932214511	0.277892326845771	0.0076658943614281	0.993883561150705	0.998843289453665	126.341587256418	-0.0413690156248995	0.261379730117488	-0.15827170533195	0.874242702972722	0.942185013742629	215.059418925969	0.0031791895197039	0.20727624936329	0.0153379344207054	0.987762578746438	0.993748010969106	202.4932588392	0.0646939897881614	0.239221835293086	0.270435136946845	0.786825511406788	0.934154901175093
YBR189W	2430.48063367826	-0.400397102224509	0.180194822654737	-2.22202334298856	0.0262817281066129	0.229562849584293	1667.839818967	-0.369624206298851	0.111558712808423	-3.31327062668424	0.0009221170803612	0.0052488385243506	2515.10215850222	-0.749250642892968	0.120739984720389	-6.20548896563214	5.45270974049795e-10	6.3038387077284804e-09	2746.97428182461	-0.165325140369337	0.136751622367383	-1.20894463632169	0.226684115967811	0.572344355232818
YBR190W	102.239195861413	0.155895875319379	0.3525875013842	0.442148047526806	0.658382077617095	0.950794941906711	45.7347465906689	-1.35532361943993	0.418786243997816	-3.23631360596217	0.0012108427617628	0.0067188795932302	105.375949299081	-0.142458109196801	0.285485925679752	-0.499002214759286	0.617777823791913	0.753409110957817	136.909807794868	0.762705242703231	0.282704414692135	2.69788939636411	0.0069780620758269	0.05775734050546
YBR191W	2833.53992894503	-0.175938906691868	0.176395508538711	-0.997411488248055	0.318564817288162	0.802370905922937	1887.958484426	-0.238604894314775	0.110677963297254	-2.15584825747056	0.0310955158852899	0.102354585881439	2769.81174088129	-0.698527195891994	0.106138785640816	-6.58126236959106	4.6647058554358193e-11	5.906980274987271e-10	3047.20200738695	-0.103555824128127	0.129797856301323	-0.797823839923247	0.4249727246984	0.770517470049043
YBR191W-A	8.64300042093942	0.817173163693617	1.05468676166345	0.774801764274324	0.438456806616978	0.868094603457513	4.23042742192026	-0.0221391519495164	1.31097754861459	-0.016887514185817	0.986526353584524	0.995635474019039	4.60658616797489	-1.71412130577429	1.40949918759712	-1.21612081855577	0.223938901044547	0.373564837159715	8.34263544617345	0.62319640709454	1.03266040924126	0.603486297642058	0.546185228272535	0.839174100759096
YBR192W	184.313097147919	-0.309973327738613	0.356611383109867	-0.869218825926022	0.384727452193527	0.845046515228597	130.693195325784	-0.176053383092142	0.259471151936933	-0.67850850384683	0.497449333837134	0.702333246334605	220.997493584127	-0.150804922863223	0.21473472759147	-0.702284742457343	0.482501606426309	0.645892967885789	220.629106867497	0.0867346056081125	0.245284748223282	0.353607822077703	0.723632811476477	0.910321328254195
YBR193C	248.77750706351	0.170799932594018	0.250753104560527	0.681147828232731	0.495777956075017	0.8965754460256	158.492873760601	-0.0111724717904656	0.228356321273441	-0.048925607700114	0.96097858130199	0.984457411058508	273.379389532114	0.0669742364140032	0.186856643407396	0.358425770648047	0.720024708825399	0.828894179473945	270.868770480507	0.268774709431132	0.20860617986913	1.28843119412737	0.19759590586429	0.53519670460549
YBR194W	91.1305593155069	0.304906656590323	0.360014318376515	0.846929249829008	0.397034557841356	0.845877672845887	54.0459727700546	-0.0742995975143974	0.370837783537691	-0.200356060824222	0.841202121074821	0.92279356828095	93.4025698483519	0.0133356988427074	0.293455223186168	0.0454437262963529	0.963753628423826	0.980773081073573	100.78611441374	0.435709069590783	0.321180566261224	1.35658603091325	0.174912782789808	0.50581024553726
YBR195C	291.354929458417	0.608056597622951	0.259831801202329	2.34019313574886	0.0192737699365739	0.185971706054671	152.037152106664	-0.0925280895614282	0.232018813227954	-0.398795633311516	0.690043794848038	0.836765937785176	276.975354152153	0.146227796364708	0.182984012726528	0.799128810139534	0.424215725724807	0.59283525928777	243.606421616883	0.015410110030695	0.215856229116296	0.0713906200149199	0.943086874706374	0.982223556400778
YBR196C	10065.2583604942	0.311892148532695	0.174798806332849	1.78429221043304	0.0743761953367494	0.424594201707738	6517.40689930988	0.18229431496112	0.0971494413512254	1.87643194264051	0.0605959918148535	0.171804064412208	9319.26029321738	-0.285322626355273	0.0907011243579701	-3.14574519748168	0.0016566426470189	0.0065185998033128	10101.0413273258	0.19185564611816	0.123519468376873	1.55324216205971	0.120365292140285	0.415674742485377
YBR197C	271.217185087669	-0.10624380326112	0.253434441241418	-0.419216120511076	0.67505819174805	0.953322791193173	189.178147465013	-0.0296626413696468	0.208677547815454	-0.142145821053443	0.886964825642995	0.94760247117861	333.064539978253	0.106510954729741	0.174892851484461	0.609006908090838	0.542519859995421	0.695995106931237	291.682466024639	-0.0345114208661539	0.202597594137786	-0.170344672714538	0.864739080866177	0.965478946964402
YBR198C	628.227175101248	-0.0941247345083113	0.21491666147071	-0.437959225051238	0.661415841695927	0.950794941906711	406.434229134573	-0.245280733156039	0.166169460486606	-1.47608791915052	0.139920291601369	0.316041508419784	674.39373313455	-0.278423424485033	0.134202701842895	-2.07464842854633	0.03801913025958	0.092771983717428	620.387151369508	-0.28195455259453	0.164266630892931	-1.71644448456673	0.0860807205823357	0.348253246986173
YBR199W	1352.9651468622	-0.199590555578187	0.187273735644732	-1.06576907269485	0.286528044726765	0.771876566670102	929.832330974926	-0.165670741758268	0.126449007029399	-1.31017827383769	0.190135533748082	0.387883974203998	1493.96190814583	-0.30028085596008	0.115371349844177	-2.60273331607582	0.0092483862635072	0.0283053193097862	1521.11423330545	0.0057419253953452	0.150403497791448	0.0381768075853338	0.969546712278504	0.988652953437573
YBR200W	327.578974620125	0.138496341570204	0.236542116583336	0.585503941415058	0.5582089171826	0.916951023082404	257.883309841974	0.51893232416163	0.18546147364376	2.7980599634316	0.0051410567406192	0.0233632272541266	372.674914830638	0.134264917131827	0.163085906042717	0.823277255464727	0.410350344687478	0.57957951508899	346.686460647536	0.16018624739535	0.192000326635525	0.834301952514029	0.404110851867296	0.755455224199786
YBR201C-A	251.627929018838	1.0724672507034	0.27307892516986	3.92731606818909	8.58990659918804e-05	0.0023185009163213	175.112429247494	1.12394640253367	0.233021537179308	4.82335845921747	1.4116094902931e-06	1.41493651602779e-05	206.945034614486	0.313545191958171	0.224572371660092	1.39618773957086	0.16265796775714	0.293186572160562	340.644300760939	1.58831469676371	0.217373941074096	7.30683120946084	2.7351578074363e-13	1.13841175313795e-11
YBR201W	157.510347477479	0.0821160867208707	0.304084340532011	0.270043786461362	0.787126567769542	0.97019414245057	134.862818265304	0.672653660463146	0.252884052674979	2.65992913885985	0.007815709302253	0.0332390951325817	196.004259890527	0.318369168830329	0.219321673744106	1.45160833124858	0.146610540902236	0.271608668547448	189.575293570092	0.443419188421551	0.248329118831859	1.78561092838164	0.0741622762068912	0.320430228267669
YBR202W	778.760525660856	-0.105446605562351	0.200543321848985	-0.525804622114292	0.599023962760473	0.93278641463448	576.723641714392	0.139401406493215	0.142181412296393	0.980447473700835	0.326865285574332	0.546366061288482	1081.37195507471	0.432493340284503	0.121501160508981	3.55958197002187	0.0003714455842248	0.0017453854221006	790.71680335462	-0.207845008201836	0.155306243532306	-1.33829138787071	0.180801468126834	0.512857450208988
YBR203W	455.438318815324	-0.274857178166628	0.235134954279306	-1.16893372577918	0.242430334157392	0.733605060954085	321.695517036719	-0.156422747783901	0.177846867646548	-0.879536141703518	0.379110645839141	0.601657593057742	465.850158968289	-0.648077682757365	0.15956954748188	-4.06141204875546	4.87767940672597e-05	0.0002816800948212	469.878828035962	-0.330306105880936	0.192572437667686	-1.7152304342272	0.0863029870817699	0.348743069157748
YBR204C	384.729912744532	0.318650223599628	0.230188420426688	1.38430170817873	0.166266091217364	0.618031277031293	222.236239773135	-0.136460870237097	0.196606240681401	-0.694082088972093	0.487630730338031	0.695914038454612	354.117725729033	-0.290345592787462	0.175349700063993	-1.65580889320884	0.0977605262394997	0.197613828613138	375.528609393769	0.125409114601962	0.202842072031873	0.618259877478755	0.536404045431362	0.837728903781138
YBR205W	577.361057789438	0.0161678616590545	0.205983751483271	0.0784909564110329	0.937437523768377	0.987839227410488	419.68100456801	0.202253560788423	0.156708433918759	1.29063609233231	0.196829894585133	0.396993628848199	678.078721043034	0.100780198092064	0.132871085357945	0.758481033104902	0.44816306338606	0.616429752637362	607.010237571915	0.0206166812851406	0.164341869627196	0.12544996191116	0.900167336605298	0.975146521709464
YBR206W	100.378317962206	0.08276173777893	0.346344377034649	0.238957936859042	0.811138199460168	0.972467933377171	73.7835265400164	0.294783268201374	0.321093964445056	0.918059200243287	0.358587873363159	0.580014180386919	110.672082317455	-0.0084022779841594	0.271597876417822	-0.0309364642131206	0.975320209594485	0.986771028962974	93.8926557816061	-0.25773552833244	0.32395823430389	-0.79558258145916	0.426274694162417	0.77187776348179
YBR207W	472.842039498695	0.0121184578885559	0.217027228791526	0.0558384215475412	0.955470526707516	0.989964189207823	372.677849585746	0.410319095432187	0.159825433673142	2.567295367215	0.0102495265346264	0.041798411635045	627.235512962427	0.42156653044089	0.139692233080082	3.01782369102236	0.0025459697996169	0.0094224529364149	515.39186387016	0.11813329041738	0.170138757314512	0.694334978590465	0.487472159883238	0.809951604117373
YBR208C	4582.43630523683	-0.93396985114843	0.179315682880295	-5.20852295876382	1.90349801587842e-07	8.5757594820628e-06	3046.86411626805	-1.02875216713381	0.0989511105432799	-10.3965702000267	2.5701832415719403e-25	1.0481418507068e-23	3945.96622709646	-2.72663076526506	0.0988748194452786	-27.5765941274269	2.12414482318055e-167	4.37793572694833e-165	5084.21596842016	-0.712978496028392	0.12185420552575	-5.85107828615507	4.88396258884979e-09	1.45942820539629e-07
YBR210W	137.94058063906	-0.0826608682849298	0.302730269714067	-0.2730512160644	0.784813846113621	0.97019414245057	75.7393593306095	-0.809949263542633	0.324086554894573	-2.49917576434515	0.0124482553394645	0.049084047874948	175.883800995224	0.234186676935014	0.222545728383052	1.05230811948871	0.292658207667673	0.454224385154423	155.981878057362	0.131054726177854	0.261608490295669	0.500957465217341	0.6164010582961	0.870685296577445
YBR211C	228.37185474994	-0.104005349506279	0.260526234864227	-0.399212576654638	0.689736577076971	0.953322791193173	153.680998593824	-0.135051197965576	0.229461615953457	-0.588556815502289	0.556158610197396	0.750220791457126	296.89118924763	0.263869522420678	0.178433751216204	1.47880947759122	0.139191242097968	0.261125566233382	249.241663692021	0.0092046686102435	0.214172896344296	0.0429777472656785	0.965719272569643	0.988652953437573
YBR212W	1703.52591111513	0.289604892153114	0.239472361516742	1.20934578971389	0.226530026028146	0.715016259360659	1057.01769536184	0.0394737934099461	0.128402269060163	0.307422864867369	0.758521526637706	0.876445196827617	1569.67165215851	-0.329189691666011	0.120594769647195	-2.72971781967883	0.0063388557769029	0.0206921578255319	1538.86078923607	-0.133222762249326	0.147137639356552	-0.905429520494712	0.365237882417866	0.720948895951527
YBR213W	355.800543076078	0.526420768433389	0.235507578926719	2.2352604142612	0.0254002572865889	0.224431734331078	264.780790968687	0.740145479255885	0.190259882640635	3.89018151900093	0.000100169264497	0.0007246753351342	309.80530164227	-0.21148010272337	0.178705645670293	-1.18339911383407	0.236651008362459	0.388482031579901	363.930804170383	0.462055947248073	0.196138706376347	2.35576116404831	0.0184847982028748	0.123239037904063
YBR214W	2535.93907946167	0.310970790465696	0.222245948750058	1.39921916333971	0.161747271684392	0.609936848290041	1403.51180271627	-0.279787766302392	0.119899226781296	-2.33352435885799	0.0196206413894416	0.0711024338604597	2123.5357409321	-0.630425767425708	0.111406574740476	-5.65878422251376	1.52449081114361e-08	1.52883919097405e-07	2232.16652224073	-0.18748159247766	0.135719067761037	-1.38139463798677	0.167157653662437	0.492178248556843
YBR215W	326.262418616695	0.182744842349489	0.244825768704924	0.746428136695619	0.455408827712352	0.87843818269317	191.451108801898	-0.246374687129722	0.213226070014634	-1.1554623086793	0.247901158855797	0.458243868310281	375.721123654613	0.207418209710807	0.168831282059989	1.22855318741883	0.219239376143904	0.367571879722893	335.559528835166	0.127450191649878	0.200381871532023	0.636036537015324	0.524752608000483	0.831583749474793
YBR216C	472.840667230015	-0.280163932254442	0.216392947610974	-1.29469992135841	0.195423767101883	0.667605024215784	327.596859696326	-0.21982145983399	0.168121722926418	-1.30751372284115	0.191038297393491	0.389135142894576	556.053351499884	-0.179791204731004	0.143575051814868	-1.25224544555857	0.210480440941903	0.356502015047311	529.808695061565	-0.078066590542204	0.18457726389921	-0.422948032130506	0.672333177345801	0.89322513096078
YBR217W	129.880421138114	-0.0901718401162929	0.313339287792775	-0.287776999659	0.773517444543067	0.967524882008468	72.1720709277085	-0.773041902178466	0.333466325502875	-2.31820079887437	0.0204384106447226	0.0735288803496544	146.937332480781	-0.110651714789605	0.242290603476137	-0.456690078781789	0.647893822905932	0.775578085221061	150.318292359011	0.190081770661984	0.282429197592976	0.673024504130488	0.500931701733951	0.818544314639296
YBR218C	3660.00091900372	0.0679472867480862	0.175383886249487	0.387420350872087	0.698445040078977	0.954788533351095	2465.7161494255	0.0420272009148249	0.109822129086575	0.382684266498729	0.701953881571382	0.842055907034513	3607.18796832189	-0.375821317528119	0.100388703320308	-3.74366143896682	0.0001813579857196	0.0009194034611081	3676.09859143088	-0.0600000159278239	0.125303963712641	-0.478835737913461	0.63205549030012	0.875025042790029
YBR219C	49.2127482727788	0.273103672301793	0.480113410967641	0.568831584502854	0.569470438070174	0.920246097667869	37.5493338218927	0.562926668879331	0.453178065788008	1.24217545238092	0.214171834599747	0.419345867589971	52.5141707958818	0.0952559950624462	0.397667586584286	0.239536734388224	0.810689415454186	0.885344534290091	44.2406798644821	-0.168461665468203	0.465123602582469	-0.362186877924205	0.717212384753985	0.908520992600319
YBR220C	261.565999010311	0.261559003885206	0.254613048381741	1.02728043809071	0.304288430919537	0.790674882077132	176.853797264105	0.24599622767917	0.221578076773751	1.11020111403148	0.266912372839514	0.481308135400961	308.957044915948	0.35021921298084	0.185484271462227	1.88813428879958	0.059007924674351	0.13209376995453	264.988090570161	0.164122404052109	0.216415233385429	0.758368075503316	0.448230664014938	0.788736285450266
YBR221C	2224.16881889205	-0.0762612540796537	0.180566914749451	-0.422343451930114	0.67277434644937	0.953287089385111	1676.07638516778	0.213459913639645	0.11038871424557	1.93371138615477	0.0531486231151362	0.155273259091031	2705.29783471567	0.109707541357508	0.104139100868758	1.05347117885882	0.292125096726589	0.453514728086967	2288.67619703908	-0.137124794236865	0.135749373782513	-1.01013205745284	0.31243202524627	0.670796393187183
YBR222C	543.661862056641	0.112299476044057	0.211331963369741	0.531388978048631	0.595149257772515	0.930416343479195	390.197393082229	0.259976596224032	0.159973548644126	1.62512239321746	0.10413648230092	0.254631874997814	560.986942868791	-0.177557132164145	0.141812348387712	-1.25205692016824	0.210549123827507	0.356502015047311	534.117603376561	-0.0789727186109339	0.17843050062027	-0.442596519857336	0.658057602449474	0.887917678989782
YBR223C	161.277117010144	0.0159924504071065	0.301388385780873	0.0530625968405231	0.957682032843816	0.989964189207823	105.706368373113	-0.0898063345523536	0.28717104106531	-0.312727683889022	0.75448756105995	0.874656935915086	169.09682973588	-0.23403748270745	0.238458368830692	-0.981460553702015	0.326365677603333	0.491518516413761	180.633046763585	0.198805420672511	0.261082075359088	0.761467137868725	0.446378099882916	0.787857051707027
YBR224W	163.605641515669	0.197458316224626	0.28852473274826	0.684372235072514	0.493740143850605	0.895989494787877	109.872798743844	0.164127252193317	0.275122621161783	0.596560368246866	0.55080093789265	0.746598593556743	196.434470682113	0.332924359046353	0.214382121235487	1.55294833882464	0.120435477137213	0.234171388044608	180.024136968689	0.321794138184677	0.244350946062554	1.31693428394706	0.18786065336222	0.52226337172789
YBR225W	589.289152742222	0.198624563052837	0.250369038257029	0.793327179892462	0.427587225151484	0.863200711593213	390.505612359955	0.128909130980114	0.162416655666415	0.793694036188497	0.427373572983334	0.647476400392562	608.167700960451	-0.0834220127400031	0.138802884071593	-0.60101065837346	0.547832887322609	0.699259464283778	560.063184491774	-0.0815750175454321	0.175766919278762	-0.464109047824046	0.642569619711298	0.881365147292887
YBR227C	378.31048943699	-0.0039398001589039	0.234326356523706	-0.0168133035367936	0.986585556710059	0.996900616493537	285.771973795866	0.285131432102368	0.188808542353274	1.51016171487022	0.131002165095145	0.301694348681577	497.317167928457	0.381048897829651	0.15431305155903	2.46932384513106	0.0135368648885202	0.0390680064889837	388.216703779745	-0.0698369357257859	0.199797917818235	-0.349537855491166	0.726685556219588	0.911681538644899
YBR228W	118.302067702148	0.258852772528497	0.321576040501764	0.804950431395952	0.420848284564612	0.859082437534195	96.7458010056285	0.715965368196807	0.282598804758382	2.53350458721489	0.0112928262169601	0.0453082798489087	159.584055845614	0.680245347870869	0.235170042513443	2.89256803545453	0.0038210641497955	0.0134165033237264	136.504488136053	0.500125778259643	0.273767590111507	1.82682609747903	0.0677259206692975	0.304270578057052
YBR229C	909.540718155812	0.0474813126069614	0.198284018101181	0.239461117752478	0.8107480430256	0.972467933377171	534.605275912989	-0.399116984120927	0.14191016733839	-2.81246221892768	0.0049163798727625	0.0225691023611631	883.839676442837	-0.447490858454379	0.123955612841363	-3.61008951669718	0.0003060913503111	0.0014755830316332	931.925542933843	-0.0217113877324454	0.150782039213127	-0.143991869626838	0.885506889828658	0.971074721617888
YBR230C	1867.07185669939	-0.621099168706316	0.193933598285598	-3.20263829577198	0.0013617489845877	0.0243570146735806	1185.83083745479	-0.88472414169862	0.11626939460355	-7.60926075787451	2.7566808054704803e-14	5.71891202640113e-13	2073.12712877693	-0.718101724926811	0.104236745808671	-6.88914182187634	5.6129960022821894e-12	7.62474479673651e-11	2168.98607311281	-0.275802512616484	0.131926526383283	-2.09057662759346	0.036566032711831	0.202638450808792
YBR230W-A	185.195573067904	-0.056890695051944	0.319153626655665	-0.17825489137657	0.85852280285257	0.97687579730031	154.237586605599	0.488760092514469	0.230469625541554	2.12071370084448	0.0339459028386986	0.109606239426036	283.415469367933	0.70903929107246	0.186753797906599	3.79665259298807	0.0001466630983705	0.0007589656614377	229.428183208123	0.394485728040267	0.225308841915573	1.75086660907914	0.0799688896650642	0.33379564475525
YBR231C	287.636431329761	-0.323532818455699	0.286991257447764	-1.12732639082076	0.259604508302102	0.74761341541326	263.860772340346	0.513645684847084	0.193552693810061	2.65377698825075	0.0079596413206935	0.0337547752303487	373.014675679442	0.0674127087264152	0.163837458694942	0.411460903162167	0.680734603828389	0.79915688596744	356.737831889059	0.17130259718987	0.197407568705836	0.867761040333434	0.385525162166931	0.738698629886582
YBR233W	446.724597863805	0.0637934230672435	0.248148813893836	0.257077283853292	0.797119113222193	0.97019414245057	319.205058854912	0.199598431519975	0.196940352093695	1.01349687556674	0.310822887763347	0.533018281607998	627.150200416003	0.600966544517178	0.166470004351942	3.61005904250862	0.0003061273145767	0.0014755830316332	411.773871101133	-0.3319269971852	0.213837014284756	-1.55224294678558	0.120604103567002	0.4157258882061
YBR233W-A	115.403606856387	0.023307417618817	0.347994057857671	0.0669764816166766	0.946600426100843	0.987983616860336	82.5493099721954	0.163105201708294	0.322531637400192	0.505702953741298	0.61306519441996	0.788207766697569	161.178570306286	0.552914120566318	0.251058436884129	2.20233236304863	0.0276418397456682	0.0714289996367743	123.454975160248	0.0716276702691004	0.316596947171856	0.226242454038002	0.821012852947555	0.945836673413484
YBR234C	1117.62498634007	0.183186642393458	0.202588611419275	0.904229715136046	0.365873606692795	0.840353352738262	708.654021383655	-0.0119091838695066	0.128438249738258	-0.0927230314472213	0.926123599383546	0.968113286445143	1227.70714199241	0.0827518835312092	0.116639222843732	0.709468749136614	0.478033637890672	0.642213318424938	1050.00116101614	-0.134860374363631	0.144075710838789	-0.936038236969247	0.349253500967875	0.706427437799495
YBR235W	952.076416423306	-0.228349645171536	0.191597392859303	-1.19182021093169	0.23333174917626	0.722171405508341	762.52237821105	0.243243852760731	0.130117078863195	1.86942294498079	0.0615639947877333	0.173886159851121	1341.89566109042	0.369544372260585	0.111442688922054	3.31600373102138	0.0009131460969452	0.0038435733953813	1047.40554693892	-0.0856583433246178	0.143269887673704	-0.597880997294451	0.54991934023461	0.840760101967906
YBR236C	343.15689174902	0.100959753460296	0.237915944363671	0.424350514759835	0.671310204237533	0.953196858718317	219.602884240469	-0.07354497269624	0.206109335526349	-0.356825043894424	0.721222786501113	0.856263304252767	372.632676155777	-0.0380989763690163	0.171140671575347	-0.222617896834901	0.823832906304542	0.890908138408222	345.742963648463	-0.0163148183857675	0.201678782760063	-0.0808950657203106	0.935525404090993	0.98184269072655
YBR237W	159.542743650974	0.0415736192605412	0.293345921246877	0.141722165707405	0.887299465959302	0.979336607159558	99.8354355647271	-0.203830347968045	0.284804364012637	-0.715685480012523	0.474185578493558	0.684290553226668	187.45365374135	0.131042685294417	0.221002297168822	0.592947163776832	0.553216512806036	0.703526616391847	174.845768085358	0.163783359160891	0.255050668213227	0.642160086496871	0.520769245523393	0.828082414849259
YBR238C	300.43548843265	0.609435120953218	0.259540367621907	2.34813230225916	0.0188678180684149	0.183532412120036	244.114087671448	1.01225447231048	0.196496962705351	5.15150187755506	2.58408637508675e-07	2.81788466616603e-06	325.156344102786	0.477973795450307	0.199910002676921	2.39094487044138	0.0168050760558128	0.0468707137590263	286.914782765174	0.373168977561399	0.252379595558746	1.47860201113024	0.139246714908648	0.446417190558339
YBR239C	129.173036188314	0.453927274460985	0.311914479917405	1.45529401065697	0.145587884043887	0.583520134575901	81.6226598078431	0.266461106398792	0.304984617670308	0.873687035215788	0.382288713286835	0.604875630855651	160.404298891466	0.660397301961101	0.235428788637362	2.80508303926386	0.0050303618329123	0.0169869747265695	127.502584200629	0.293154939051547	0.301257562001296	0.973104001453369	0.330501615505869	0.687551914870652
YBR240C	125.914083864262	0.69884639940232	0.333972168062528	2.09252885788818	0.0363912330577512	0.280277980054043	65.8180342116226	0.025305524356527	0.334861648264629	0.0755700883862608	0.93976113440357	0.97428831520788	114.202507396768	0.124227605730429	0.267183058008239	0.464953154801449	0.641965003866504	0.771106275745598	109.688661330494	0.23308155541826	0.30654150938198	0.760358869140355	0.447040101963552	0.788227243805735
YBR241C	1158.55084443843	-0.463534841356333	0.190033645659832	-2.43922511588332	0.014718795949083	0.15418710721487	806.051082096088	-0.384659952484262	0.131591039033915	-2.92314701143992	0.0034651286969399	0.0169248369660218	1043.5180156461	-1.45700407083422	0.127371410150896	-11.4390197070764	2.6688394968511698e-30	8.81306832744719e-29	1195.83572730037	-0.522566854865009	0.146635709902741	-3.5637080163598	0.0003656526766824	0.0049898317260621
YBR242W	181.019769543823	0.20790152248561	0.347476008162134	0.598319071251107	0.549627053711802	0.915077884368191	118.417170875887	0.102648939265509	0.266092246093648	0.385764488715629	0.699671097306062	0.840916084240226	252.237120940373	0.707055029602978	0.2002050603519	3.53165413681447	0.0004129691054533	0.0019104615660174	215.624710523627	0.530322886110828	0.234769494026047	2.2589088429521	0.0238890558164244	0.148560862585171
YBR243C	245.394620244757	0.155124571572808	0.261021785751642	0.594297411329515	0.552313209743083	0.915980243910753	161.450609944667	0.0637439450491726	0.22802467894665	0.279548447754142	0.779823963343838	0.888602905715182	251.940388215305	-0.142714105329653	0.196802256647922	-0.72516498418495	0.468350821600333	0.635201466009801	204.817321844355	-0.554371339078911	0.23614612586243	-2.34757753087962	0.0188959401039202	0.124979163434215
YBR244W	216.090392396895	-0.118502254474894	0.264327979834455	-0.44831521259728	0.65392572319809	0.950794941906711	183.255265971584	0.48188696147758	0.212715542588462	2.26540550640383	0.0234878067468397	0.0824565867735316	185.469237992724	-1.15993092081765	0.216818115384371	-5.34978785680035	8.80573936410963e-08	7.90181222453405e-07	257.960991294086	0.243516958029818	0.213589952825227	1.14011429287163	0.2542386880366	0.605661829594959
YBR245C	642.558297258317	-0.372251728300714	0.202936612447711	-1.83432513143299	0.0666057457824686	0.40105287647845	436.362967331785	-0.3761411363865	0.157325062586743	-2.39085324488022	0.0168092703277993	0.0626233901061188	795.216888574373	-0.112786911235205	0.128076509773164	-0.880621367922672	0.378522789221795	0.54700935956931	697.984522058374	-0.261548640761754	0.160352545226382	-1.63108505943891	0.102872372759471	0.383027039022004
YBR246W	247.869075279061	-0.0913911295811709	0.255404753737444	-0.357828616123257	0.720471574035828	0.958720606562163	165.576777769199	-0.144532405629868	0.220828855837164	-0.654499635393866	0.512789961970527	0.71737580676046	320.53479502738	0.26530828257106	0.178272548661885	1.48821725252971	0.136693608826696	0.257786129074045	258.841617315018	-0.108710133792957	0.212718780341409	-0.511050945377178	0.609315383949533	0.867815296289401
YBR247C	347.382767883939	0.0747607205253146	0.235441468948115	0.317534208647797	0.750838286696471	0.964138314781468	195.102285576906	-0.52266769018754	0.224270625406414	-2.33052228413946	0.0197785636404191	0.0715875792796688	343.5663121383	-0.354247525052204	0.173937547730817	-2.03663630811003	0.0416865014901627	0.100144782719736	341.20369091506	-0.120916316497469	0.200886196276513	-0.601914510497436	0.547231044828892	0.840241185301174
YBR248C	712.040920575858	-0.0760030653401061	0.201012263728098	-0.378101633853109	0.705355094620401	0.956019696489635	546.762181029227	0.263931999752161	0.147719501307893	1.78671060635417	0.0739842739413518	0.199791893297246	822.128066326459	-0.0397031687197654	0.128512877679128	-0.308943114781825	0.757364799110204	0.853785251656298	844.341172496977	0.263118790971002	0.157378121736301	1.67188925670289	0.0945461616573401	0.36703563223006
YBR249C	2125.8112926659	0.263361257593381	0.182794499493853	1.4407504510399	0.14965519621167	0.591513150198103	1424.91054979027	0.225222032843776	0.120210744178973	1.87355992496361	0.0609911059690471	0.172667523885896	1796.67162577556	-0.662990743562188	0.114258910901126	-5.80252987126672	6.53217521191972e-09	6.83762018242455e-08	2117.02115169407	0.119620129207391	0.144252542482576	0.829241045937471	0.406968023047748	0.758312936794664
YBR250W	44.0223893238937	1.08234938946509	0.491274444969701	2.20314612442714	0.0275844511362226	0.236460702729965	21.8951778460936	0.354719713180513	0.617610636686866	0.574341975525851	0.565736409641008	0.757053020331106	36.8038864898737	0.37190921624961	0.466293923320853	0.797585380484794	0.425111137640405	0.593111407487559	37.5553084163995	0.615509490590996	0.491269194685826	1.25289657330259	0.210243349134078	0.551936508177758
YBR251W	477.501444589617	-0.340694370996855	0.255166452708477	-1.33518480733081	0.18181586803018	0.642933790832718	325.914542521615	-0.327416908126265	0.183126063857329	-1.78793177349866	0.0737870159205646	0.199791893297246	580.034394216464	-0.137136617430175	0.148787656674049	-0.921693509365508	0.3566884671102	0.522019335924991	599.229472445252	0.189762879395611	0.196879598975825	0.963852427487484	0.335119917462273	0.69319977247166
YBR252W	325.956851797193	0.126977432225211	0.260992576334512	0.48651740983799	0.626600364688009	0.946402940623801	204.59398302055	-0.103959548821912	0.2100356612414	-0.494961418491827	0.620627354852185	0.794952226151911	481.712370844081	0.774012428028285	0.159973598356966	4.83837605691127	1.30904286828491e-06	1.0018116803763e-05	336.914908002231	0.0801545651239335	0.222383767780523	0.360433524100735	0.718522960353573	0.909158913006588
YBR253W	184.215229993517	0.315729028364718	0.290814054942354	1.08567320938908	0.277623597509639	0.764828486997305	124.581198083148	0.301455457407872	0.249539942879882	1.20804490827739	0.227029988879459	0.433387801791695	230.335631201006	0.547829304768107	0.198672812204997	2.75744475898815	0.0058255055443265	0.0192796493014617	184.223572549127	0.186545965715044	0.241221762143139	0.773338044037458	0.439322346179819	0.782624592444483
YBR254C	300.17150028202	0.193390305314026	0.261214148396924	0.740351571692673	0.459086695913304	0.879331017879407	224.395572186248	0.440943948043161	0.200884740728178	2.19500966795588	0.0281629042369848	0.0947891078728137	408.393110270826	0.639080529535436	0.16637288510239	3.84125411506887	0.0001224073130828	0.0006457444927591	340.195317911604	0.393037763281966	0.201596588036252	1.94962507605183	0.0512208223465486	0.255158917821105
YBR255C-A	274.374142625083	0.153894636443997	0.246164551111248	0.625169772614614	0.531859638517998	0.907432503986289	178.912206463637	0.0378589760398731	0.214034025570803	0.176882978951163	0.859600308630604	0.933611863842871	263.754364778202	-0.353449938652419	0.185645378151897	-1.90389840119382	0.0569234173870927	0.128534667821176	281.842331193214	0.0931970700395014	0.206559155004352	0.451188280846413	0.65185385524903	0.884107313963848
YBR255W	247.799605460079	-0.0513860597545582	0.262163416306873	-0.196007743866172	0.844604104838224	0.974363288807452	185.310795186698	0.215241259209018	0.210682036853801	1.02164029939762	0.30695117671843	0.527746839786755	313.219843395518	0.236082868720122	0.175030671077711	1.34880856747275	0.177398462124238	0.314445613320454	299.628373175996	0.337353529341277	0.208006807098844	1.62183889097903	0.104837848798758	0.386604356211733
YBR256C	607.996111465082	-0.0177206444302364	0.217922691801478	-0.0813161965087118	0.935190493693781	0.987839227410488	480.027291423362	0.388276663865187	0.15179605176267	2.5578838142131	0.0105311271315577	0.0425966922155534	702.463848187488	0.0232295864404992	0.134546442302726	0.172651064145072	0.862925711170771	0.916295938360328	675.570603568239	0.142509832608481	0.158847607276684	0.897148122352608	0.369639883166283	0.724057694209403
YBR257W	193.725164371706	0.324552478971707	0.28389990343004	1.14319334050666	0.252958326628214	0.741912037766157	116.513581304974	-0.0109688538377951	0.258706324832598	-0.0423988622809771	0.966180735303594	0.986730720068199	225.750533846561	0.381174865529223	0.20087396671402	1.89758220920631	0.0577511398500553	0.129815179723122	230.338759529348	0.631351886755979	0.234427395277984	2.69316598432244	0.0070777023473121	0.0584860191724469
YBR258C	68.31279834758	-0.0790149593103369	0.464750747487756	-0.170015776709253	0.864997729262429	0.977707278468053	47.2059422333615	-0.0329860532958287	0.3948749784505	-0.0835354355073773	0.933425802384159	0.971264622560863	94.7197571790511	0.449959631422374	0.292441434642323	1.53863159634922	0.123894260357136	0.239206431651641	85.1375700235368	0.391317271296501	0.340806212953438	1.14821049741239	0.250881676767129	0.601599806799202
YBR259W	119.477153635861	0.0609311700975217	0.319804635887263	0.19052622526398	0.848896794761797	0.974363288807452	78.3433218001582	-0.0428173227885925	0.30992379530234	-0.138154357418161	0.890118426604591	0.949300790153881	150.503849600738	0.32846894242248	0.241064046928232	1.36257955762383	0.173015055066603	0.308413654677329	127.869803614926	0.11474618521898	0.279679600313956	0.410277278321949	0.681602557900792	0.896343512725776
YBR260C	440.362665440674	0.516628625109361	0.229264417463194	2.25341826187354	0.0242327891520143	0.217369569758787	265.22046224093	0.206552860883366	0.182510792585651	1.1317295703838	0.257748145577806	0.470890597965712	459.079840904394	0.289691108702818	0.155585153138276	1.86194571178238	0.0626107428242453	0.138652986239538	410.225445378879	0.212506490494437	0.222375878772272	0.955618440577621	0.339265041473265	0.69756427438006
YBR261C	253.224205427722	0.423389746406863	0.259868077952984	1.62924877015277	0.103260366387623	0.499786846037673	211.984497034704	0.912147950065512	0.200425612488207	4.55105482149485	5.3377636747409e-06	4.91966639619308e-05	292.984077079728	0.458748840170249	0.181157361775378	2.53232237251868	0.0113309763190616	0.0336105436521247	242.537257160179	0.181435697519769	0.223644928706162	0.81126676365709	0.417212492382083	0.766665781491769
YBR262C	245.432185547804	0.0959840140756688	0.276383405145804	0.347285735281513	0.728376666290517	0.959621732512439	147.360294889057	-0.274213519608899	0.233541465773787	-1.17415345793242	0.240333564367143	0.450266218452476	263.87696049622	-0.0690200447449289	0.188729942430894	-0.365707973286759	0.714582995862237	0.825208528457819	279.739798282385	0.316708511853415	0.207201077082407	1.52850803824468	0.126386449308356	0.426573940029666
YBR263W	1464.97945558055	-0.0120587301546663	0.204238430986447	-0.0590424147719121	0.952918324914951	0.988724952881452	1057.69575474701	0.156861365863534	0.119787702809382	1.30949473263669	0.190366820840338	0.388032883013822	1593.86414098656	-0.149967336626068	0.112798631513366	-1.32951379475111	0.18367851772921	0.322706202371395	1343.6873688312	-0.435279796705519	0.146710591961282	-2.96692822847032	0.0030079116472628	0.0289704151547119
YBR264C	230.90577715499	-0.170227244458346	0.287999881458642	-0.591067064320271	0.554475486698368	0.916269608887908	163.874885412556	-0.0429180860908632	0.224291986744261	-0.191349172629153	0.848252038561359	0.92724083835067	325.519876488102	0.414857043431269	0.175136312395233	2.36876657820142	0.0178475134029856	0.0493863831526133	260.990543780389	0.0454701262277922	0.212845972968552	0.21362925308674	0.830836185311164	0.951980059361552
YBR265W	408.534783111483	-0.415931684423307	0.236555126249199	-1.7582864976054	0.0786987739528798	0.43784870336644	281.64886849279	-0.369250405076736	0.181995686596991	-2.02889646442226	0.0424688369659508	0.130209010614103	540.465641782079	0.0447238646846381	0.143895901111605	0.310807078861478	0.755947287887017	0.852508856547302	445.533313834596	-0.292703780338253	0.186402550590839	-1.57027776396016	0.116350504954021	0.408686689832711
YBR267W	222.260676075816	-0.181270770688978	0.279714323169415	-0.648056805368481	0.516948210170257	0.904185807319411	152.366368489908	-0.155765536622282	0.233664977237532	-0.666619099121299	0.5050154662907	0.71000285390669	245.575280883008	-0.279370122649324	0.191741937528814	-1.45701105480559	0.145113328694572	0.269444661574233	285.955565728418	0.383861804684702	0.215030798619413	1.78514802134975	0.0742373104790377	0.320430228267669
YBR268W	182.6769462918	0.520876107203283	0.302655698703786	1.72101866719871	0.085247436567714	0.454046791034438	126.706680111216	0.570512513209907	0.25619171666634	2.22689679679587	0.0259541719802324	0.0890156336234467	187.184273349876	0.256347704727969	0.235819458532307	1.08705068836739	0.277014408975437	0.436058762824911	209.726945256633	0.734430712159526	0.239736464365536	3.06349188098358	0.0021877014129078	0.0221314863420383
YBR269C	1197.90513106195	0.433932963008003	0.200795362943648	2.16107063752156	0.0306898833202929	0.251909288842733	827.821301791457	0.475967819919901	0.135882849944065	3.5027806681699	0.0004604284227568	0.0028615770658603	1032.32117239095	-0.361373037281484	0.129610993115237	-2.78813570204024	0.0053012332660033	0.017741025325253	1182.98831998249	0.276990473358912	0.155687028197003	1.77914933932977	0.0752152814732442	0.322930153254302
YBR270C	148.347396005652	-0.131877852193015	0.297306062629547	-0.443576061068554	0.65734911652303	0.950794941906711	99.0699570336273	-0.185791839065851	0.295827583735245	-0.628040957911918	0.529977109233147	0.730605165171141	133.152465726153	-0.991755211781147	0.260327196930895	-3.8096488706265	0.0001391642915698	0.0007258158557704	154.339983793319	-0.158678162548364	0.259938925501681	-0.610444019656215	0.541567715748287	0.838483700046805
YBR271W	118.618827950414	0.0095792358366234	0.321177052527566	0.0298254055239554	0.976206297098869	0.994830248866225	75.767461906959	-0.176089376649858	0.314783560433444	-0.55939826211823	0.575889947175621	0.763511126216472	139.769190297788	0.100663395597255	0.24440394377724	0.411873041169106	0.680432481482235	0.79915688596744	140.912611698829	0.342985994138568	0.27438661242696	1.25000994438046	0.211295914692296	0.553385938352842
YBR272C	294.177648972929	-0.235852837768972	0.256696789712852	-0.918799327536597	0.358200544279606	0.837268926417219	219.690753814967	0.0457054857280595	0.216747851695429	0.210869382882208	0.83298919584084	0.917937751626201	346.708779710675	-0.132225154376178	0.179856110125526	-0.735171878697338	0.462234823135984	0.629047708989931	346.100119893419	0.103327731995538	0.227880703566486	0.453429054669351	0.650239818758479	0.883822585469013
YBR273C	471.987625005346	-0.279614589090302	0.216713932056319	-1.29024740789455	0.196964770674005	0.668434130766464	320.064700268904	-0.287543557355116	0.17069048309496	-1.68459044781745	0.0920676155683811	0.234662064680711	514.71263664073	-0.424404287857592	0.144768606817741	-2.93160442161264	0.0033721597816076	0.0120474590643567	535.525149194201	-0.0422861521139849	0.167692647005075	-0.252164617049102	0.800913826003072	0.941382705160301
YBR274W	196.969189337008	-0.145915890170516	0.268907578533311	-0.542624685278034	0.587388239176275	0.928869400849696	133.727348792895	-0.150084818205823	0.243325645410203	-0.616806411641513	0.537362422419645	0.735294870028694	205.469533972631	-0.426235235249177	0.207685904189441	-2.0523070013475	0.0401398360182744	0.0970140719293272	207.251014997634	-0.137909748796658	0.233618881618642	-0.590319360494931	0.554976561974086	0.842806470321344
YBR275C	344.372049863968	-0.0869105348997407	0.25284101280157	-0.343735907148688	0.731044904772795	0.960208472775292	245.841590050227	0.0555083036576898	0.18779553792595	0.295578394836929	0.767552075186141	0.882240358235189	505.753652488443	0.586926676384503	0.147555273681842	3.97767332701392	6.95928913732637e-05	0.0003869364760353	343.805028911699	-0.239610177169583	0.192602782048403	-1.24406394664313	0.213476028841361	0.555621881461802
YBR276C	196.62182981324	-0.234406897751408	0.272162209627026	-0.861276435375217	0.389085810984526	0.845877672845887	144.899553893768	0.007021977671954	0.23795049452004	0.0295102461800628	0.976457647231503	0.991082052671234	261.009662686776	0.203044258129429	0.195148504742769	1.04046023000313	0.298126131730245	0.460677324030939	198.877333653566	-0.353799908624549	0.238496516987904	-1.48345943619165	0.137952386065219	0.44464733946582
YBR278W	183.749535803103	-0.234160239306824	0.281547837579662	-0.831688999353688	0.405584511553786	0.850883599083256	126.147530635921	-0.203898249504001	0.249299746204395	-0.817883903246454	0.413423482512125	0.634413251257009	221.811547958944	-0.0584988715798728	0.199639372956621	-0.293022717480604	0.769504787407088	0.85869560034296	217.302365410477	0.118252615410476	0.236867001613598	0.49923634193412	0.617612895123372	0.870685296577445
YBR279W	560.977641601568	-0.0530144765054401	0.20716898409215	-0.255899678891406	0.798028302577689	0.97019414245057	393.927150082836	0.0404882446230361	0.156518039437909	0.25868101062624	0.795881372308918	0.898038128923014	659.779874253926	0.0343049941460963	0.147581307546746	0.232448097366466	0.816189995461879	0.888429721885932	597.214363885065	-0.0114421872477174	0.173567592461586	-0.0659235234264703	0.947438712331241	0.983414180327963
YBR280C	609.392839218243	-0.175685478001186	0.209479803952602	-0.838675016332066	0.401651701818139	0.846864840847528	408.73529330188	-0.217745881115255	0.154510242218214	-1.40926502987247	0.158756815156056	0.34409831723304	588.4403235084	-0.74518634685864	0.139310320451352	-5.34911085154572	8.83873942734939e-08	7.90855472414181e-07	700.427361040958	0.0901073178843503	0.165175419051118	0.545524984298446	0.585392501928453	0.856275563656441
YBR281C	325.751175606592	0.0726606302826775	0.236153969097986	0.307683290525297	0.758323335553863	0.964921445248417	265.231707374546	0.542520711293393	0.185404173849313	2.926151553278	0.0034318370958737	0.0168035839381843	393.665004657767	0.231432503296452	0.162681815754817	1.42260831195326	0.154849733104031	0.282865786907945	328.004889840907	-0.0483755351135984	0.198048454394807	-0.244261109037298	0.807028601808002	0.944082965502517
YBR282W	693.403884651453	0.356753362607395	0.204846309668056	1.74156597297504	0.081584419803597	0.444008940475162	411.926837261889	-0.0104156718561833	0.173577570595661	-0.0600058626263759	0.952150965405822	0.97992174876768	761.510032561214	0.258735914335254	0.130359666709381	1.98478502489631	0.0471683942924508	0.110552528564127	633.211694444258	-0.0223493238900047	0.181450834367305	-0.12317013568956	0.901972373733987	0.975146521709464
YBR283C	1545.86885995307	-0.179592730855465	0.20356418559153	-0.882241295705298	0.377646334648861	0.843122238579526	988.716375136977	-0.374714675021612	0.122850599562673	-3.05016561869076	0.002287152045101	0.0119035867801851	1721.54389101213	-0.251648153292082	0.113431620390757	-2.21850091204893	0.0265206974705837	0.0689491991220873	1531.18756720659	-0.365648032232716	0.140314827901096	-2.6059115611819	0.0091630117287087	0.071764609332239
YBR284W	35.2666573674915	-0.388885059206903	0.566094133143015	-0.686961825673359	0.49210678481064	0.89590521212573	33.963016762201	0.588004197843388	0.502769311265282	1.1695308060144	0.242189837038767	0.451753850165671	30.2569599499609	-1.60604237914972	0.544697498840576	-2.9485033115964	0.0031931671848277	0.0114834899300333	47.034417654212	0.315255067648105	0.475416006963436	0.663114121170832	0.507257467326617	0.822988846089945
YBR285W	248.219455567627	0.16998408889729	0.256049896386738	0.663870953654073	0.506772908229658	0.901868789747281	175.425846344543	0.274048864187572	0.215634304973535	1.2708964105744	0.203765503550954	0.405487903790902	267.313266722522	0.0165329976979987	0.196399146473979	0.0841805985149185	0.932912843570665	0.960063180987271	268.443453967894	0.251793068860072	0.227946376864963	1.10461535876587	0.269326293112167	0.623505883974809
YBR286W	7325.05400412257	-0.356310213935369	0.170752001883012	-2.08671178086386	0.0369141957039811	0.282565445071231	4715.60294883585	-0.542450740204695	0.0928894480260911	-5.83974554410453	5.228061038353811e-09	7.04250575166484e-08	7698.68164765847	-0.638250423994891	0.0936513419126892	-6.81517649357261	9.41481085287478e-12	1.25049609928072e-10	7836.87828833295	-0.295210199581394	0.118491874714779	-2.49139614249493	0.012724216144019	0.0927960043444288
YBR287W	1520.71084854824	-0.257163293936164	0.182044873570163	-1.41263683449481	0.157762532800289	0.604441372617474	1480.31885509277	0.705062086247937	0.107041118802962	6.5868340515554	4.493039807877e-11	7.34932940002738e-10	2068.23247617321	0.253231676907541	0.102191111541975	2.47802057426027	0.0132113526856389	0.0383164862992478	1599.47382401393	-0.252051415980038	0.151126608511064	-1.66781626652851	0.0953522057576727	0.369180932192664
YBR288C	372.86916555051	-0.269034506602131	0.276232615437778	-0.973941857574495	0.330085408980926	0.811985057825799	270.754196426897	-0.0661786577462486	0.18999656773004	-0.348315017144308	0.727603617105604	0.860277115210142	597.335992632631	0.654105628227358	0.150308309036318	4.35175960943924	1.35049287679973e-05	8.72637397257512e-05	464.459244384136	0.227179630071417	0.200885523887944	1.13089099540164	0.25810097375169	0.609746073788632
YBR289W	1024.87466546313	-0.144375787817681	0.195585721342398	-0.738171410605852	0.460410293598909	0.879712525269345	727.573235884486	-0.0163436524723862	0.131994843402758	-0.123820386092785	0.901457490258067	0.953946305109829	1219.83047574346	-0.0158610797716002	0.118509841366856	-0.133837659291949	0.893530947267425	0.937166358787418	1005.80503380577	-0.357679861071629	0.148483778070668	-2.40888173589844	0.0160014822578196	0.109824071986237
YBR290W	435.67415312069	-0.0953615556689521	0.218645030155382	-0.436147831035458	0.662729475728016	0.950794941906711	326.154277389193	0.178771705349587	0.168051506013395	1.06379115302506	0.287423319986989	0.506576032238118	509.292840218529	-0.0212067256223079	0.145497555320649	-0.145753140494851	0.884116269215166	0.929925613493507	463.256818295964	-0.0581503480150128	0.175078646016743	-0.332138437999183	0.73978472669471	0.913289322552982
YBR291C	474.458774865143	0.354239003959391	0.242091547804935	1.46324399662568	0.143400625894328	0.57784569627358	322.772980490921	0.357150722331703	0.170575575240887	2.09379755470462	0.0362780180998625	0.115076888527747	465.30273171611	-0.0560947818387755	0.152667940144714	-0.367430003873788	0.713298294488891	0.824639053415881	430.367882959291	-0.0464598442185749	0.185607108122507	-0.250312850022478	0.802345419841084	0.942214180051189
YBR292C	7.70754517055769	-0.300149632837009	1.06627739638716	-0.281493009093128	0.77833228934027	0.969768141251921	9.76927324997203	1.2481626138632	0.858120353564835	1.45453095090687	0.145799158884652	0.324518950280081	8.34172110217862	-0.473579146137699	0.92743594526051	-0.51063272731431	0.60960825485876	0.747756310242302	7.68815959146344	-0.484189240842457	1.06383520851005	-0.455135567021311	0.649011711623234	0.882771065272779
YBR293W	82.2477969410089	0.348380114535392	0.399359252666204	0.872347672451647	0.383018737870783	0.844428227460975	47.3490367336177	-0.111111452882514	0.407579730684077	-0.272612803134311	0.785150869126747	0.89145466719692	88.6929585124223	0.202311803868753	0.31803404964222	0.636132527621961	0.524690046053341	0.681903110515507	77.5494862287686	0.0606715478515069	0.362190473839841	0.167512820556224	0.866966560712183	0.967039461958249
YBR294W	4969.49195331676	0.551847794758638	0.18810700194891	2.93369087296665	0.0033495762963235	0.0508118004242294	4552.19960737201	1.215201714862	0.11406578005537	10.6535168941299	1.67899475485618e-26	7.24401070319833e-25	6753.83673061157	0.95545247332771	0.115085684282684	8.30209664462561	1.0228994264273499e-16	1.8359969584853603e-15	5861.04434013577	0.823329901659409	0.137699965022725	5.9791583935663	2.24293386990408e-09	6.98907789301127e-08
YBR295W	113.808272682993	0.035195555670907	0.344586316920196	0.102138575859523	0.918646682002655	0.984829848125587	231.773324486833	2.34627743339556	0.224897629910804	10.4326463303598	1.7591936476189e-25	7.27377706800204e-24	153.61448835095	0.492335886230435	0.264304856989875	1.86275761950639	0.0624963751415395	0.138502348617346	111.018830205318	-0.182816427866224	0.316456513831169	-0.577698419454109	0.563467746442751	0.845904407081705
YBR296C	45.0807401079637	1.68858682875708	0.498296706532894	3.38871761867769	0.0007022028384253	0.0143604075353064	319.890950593881	5.42812953976851	0.302152659050094	17.9648577538038	3.67218157243279e-72	7.05295776847252e-70	30.659907992809	0.604828513403947	0.501835293845982	1.20523311297745	0.228113322662398	0.378626306457416	25.9258356598909	0.393569138355387	0.578617529967002	0.680188756773117	0.49638495046657	0.815788475087509
YBR297W	42.2860251747313	-0.732751893761853	0.486873164970875	-1.50501598050837	0.132319968254577	0.555535149939741	59.5254347401914	1.21435742721895	0.359438522748442	3.37848435925393	0.000728865785034	0.0042755338759534	65.2029341889721	0.22525089299723	0.34786256479715	0.647528408607523	0.517290014504928	0.67536968473044	44.0041564941758	-0.770750075736791	0.457238471373181	-1.68566322387981	0.0918606841290174	0.362159814898366
YBR298C	3.52269240685704	-1.72001833539138	1.63564792971025	-1.05158225321514	0.292991253499566	0.777071451874282	3.03034516335388	-0.622795769700916	1.51857232743744	-0.41011926692479	0.681718459842024	0.832776304862414	5.91565558219982	-0.108535880291328	1.11323301469474	-0.0974961026655228	0.922332429109738	0.954759426530811	4.78368091458833	-0.547940589976174	1.30711901963595	-0.419197167009921	0.67507204237106	0.894326433512253
YBR299W	24.0305711852712	0.679243066702653	0.668684160150081	1.01579057375937	0.309729125734899	0.796757367298451	16.4183244502416	0.689431676944073	0.689690537969341	0.999624670760265	0.317492179325966	0.538649981427626	28.6914506036996	0.790963213264937	0.569579136726624	1.38868010125969	0.16493004769628	0.296350872227296	18.3505547865537	-0.161863064719085	0.713916366418891	-0.226725527432595	0.820637175945586	0.945836673413484
YBR301W	4.12807936161784	-0.922106463800124	1.45657937411513	-0.633062969438453	0.526692523022244	0.906725879646546	3.02840210379957	-0.624044010726985	1.53839709454136	-0.405645598877727	0.685003019435248	0.834116194168771	3.22106666387558	-4.15518744829043	1.95493604120927	-2.12548511086846	0.033546155148436	0.0837532871020058	3.22296405894679	-2.87111210940697	1.77857635525853	-1.61427542928829	0.106467697189196	0.388713829274089
YBR302C	2040.9409361805	-0.0977174899353806	0.217263108612128	-0.449765680697463	0.652879406335103	0.950794941906711	2270.23584188008	1.11488631344115	0.105008862155371	10.6170687935992	2.4823370828922e-26	1.05570249939572e-24	2486.04471228144	0.0943449472992158	0.100889844474598	0.935128285612231	0.349722191061056	0.515037176274349	2579.80715082811	0.410875421302149	0.136902898643889	3.00121783667207	0.0026890212258573	0.0263188494350474
YCL001W	812.479490676579	-0.0155290461299378	0.195495476950193	-0.0794342987991185	0.936687188326161	0.987839227410488	538.42207730676	-0.0902317828140692	0.140784698701247	-0.640920381593072	0.521574413017667	0.723758215059233	981.218966003466	0.149743064162033	0.125377213474817	1.1943403431287	0.232344862591326	0.383519813230697	878.759117462284	0.0704341816710193	0.15666333854416	0.449589433785527	0.653006508297033	0.884282808237697
YCL001W-A	3.69780515835308	-0.0379533632683665	1.54240800199627	-0.024606565331122	0.980368782509497	0.995042541486569	2.7765889368565	0.238257517862633	1.60298263517971	0.148633873277063	0.881842542875598	0.944163010300542	4.98349845089265	0.416899288510667	1.22533493379254	0.340232924903496	0.733681125110923	0.836596427005483	5.3141018818464	0.781832705621359	1.31180297601244	0.59599857594312	0.551176178053441	0.840760101967906
YCL002C	149.255221937451	0.104113661502792	0.313083160900157	0.332543153082557	0.739479160399462	0.961922992917722	97.7040571960582	-0.0018361686812525	0.301009289540356	-0.0061000399158988	0.995132902515353	0.998349365488654	178.474849250473	0.23739105592165	0.236017536126326	1.00581956670622	0.314502373180956	0.478194017935023	166.154565195562	0.264778705796737	0.268441465678376	0.986355461618484	0.323958712656302	0.681021934730065
YCL004W	143.615686105213	0.604522507765244	0.336784670430102	1.79498225674351	0.0726565269407164	0.418211248250502	78.7733772077584	0.0486667588697917	0.31091415505427	0.156527961428121	0.875616880844132	0.942752786355508	137.371891880647	0.158077328845055	0.24580498484311	0.643100582138119	0.52015883680274	0.678239098374179	111.100743889389	-0.225018118412781	0.31164323807638	-0.722037544602949	0.470271394838752	0.800826115653143
YCL005W	184.123817423013	0.587198355311212	0.278492478470664	2.10848910008558	0.0349887046071702	0.274579263492578	125.924342480396	0.601317498555819	0.258002183473845	2.33066825427381	0.0197708593795267	0.0715875792796688	215.647470512677	0.649973128038824	0.207472917602462	3.13280950376489	0.0017314177489121	0.0067682693821112	181.649926094909	0.433114410968775	0.247208598104933	1.75202001179963	0.0797703669222434	0.33379564475525
YCL005W-A	495.042774084618	-0.0871989268690501	0.250658611263313	-0.347879238736581	0.727930877677705	0.959621732512439	400.389706027682	0.389535651026271	0.158331353259183	2.46025593167649	0.0138837969269188	0.053712882977826	733.431078936585	0.607775403202959	0.13330521527181	4.55927700925805	5.13300278588201e-06	3.57575264000196e-05	531.56805362367	-0.0231091501771345	0.217141179421869	-0.106424540193904	0.915245523382506	0.976161338518724
YCL008C	452.754911487614	0.228987785755197	0.235788242206777	0.971158627809712	0.331469292487142	0.813334971573692	284.045950918578	0.0064104169625683	0.178925233733932	0.0358273499427192	0.971420024961564	0.988979227678217	495.428582367482	0.118283846349879	0.147821788585968	0.800178698156458	0.423607269874735	0.592673373605172	414.050820821885	-0.165816386686172	0.1850515705206	-0.896055008988503	0.370223384451842	0.724652892576716
YCL009C	2252.76067563163	0.199072751274352	0.18199098574578	1.0938605033572	0.274016163542712	0.761223716091828	1536.26918229614	0.20706495573666	0.110102161891503	1.8806620340544	0.0600179073321763	0.170489799740352	2585.63366765566	0.217570825207293	0.103136406918442	2.10954435691506	0.0348976214883424	0.086513099807475	2178.25262577656	-0.0324853350174658	0.149196205226117	-0.217735665382588	0.827635073333728	0.949710431728167
YCL010C	299.448957643186	-0.0963235885755874	0.246888886446817	-0.390149552545115	0.696425962721101	0.954788533351095	202.376077862654	-0.113218850015554	0.214500577115378	-0.527825386477419	0.597620535430892	0.778095925640834	385.277457489408	0.2454670369708	0.167724395823019	1.46351421190877	0.143326727696911	0.266873473970229	353.149194688568	0.23203365400687	0.197188252582569	1.17671134546776	0.239310737919433	0.589289465458183
YCL011C	253.258243317829	-0.956330773496006	0.267926188511059	-3.56938147334758	0.0003578250640255	0.0079410658653372	183.299030942069	-0.706082741845562	0.216648974280511	-3.25910955355527	0.0011176250102269	0.0062423445693163	272.237591165149	-1.21949372638905	0.184879293689009	-6.59616175535802	4.2193856480021196e-11	5.35440934567063e-10	295.529800565341	-0.546107891906426	0.211113536449164	-2.58679713812632	0.0096872606178125	0.0747651226754886
YCL012C	475.370830634337	-0.243929230237841	0.233868870559737	-1.04301709609332	0.296940374866162	0.781408311900766	313.106759318648	-0.344353440541093	0.187135834163821	-1.84012560758215	0.065749798544741	0.182675828527946	433.860722076242	-1.06615682740657	0.171056141421091	-6.23278894606889	4.58203314894603e-10	5.30752173086248e-09	536.990292745109	-0.022512174989705	0.193384417549941	-0.116411525162783	0.907326401737145	0.975146521709464
YCL014W	427.01917486453	0.077145088737283	0.224371650383822	0.343827255383265	0.730976201645725	0.960208472775292	346.72346602557	0.540819422219008	0.164477850619051	3.28809879374947	0.0010086643711279	0.0056925001570574	600.691727593303	0.621146313448056	0.141542802880186	4.38839913304421	1.14188071980396e-05	7.48357572617132e-05	388.437262918282	-0.356902843553048	0.184367199829981	-1.93582613329364	0.0528889990685322	0.260013486441233
YCL016C	166.432916252644	0.134213397106698	0.28292772104434	0.47437344284007	0.635233627574793	0.946402940623801	115.222661870048	0.184090644913003	0.265057215498167	0.694531724280773	0.487348812850213	0.695766354988921	169.021727463398	-0.200566045724811	0.223828921218959	-0.896068500140822	0.370216179421792	0.537954734098967	167.260956541164	0.0117998842212231	0.249956678162729	0.0472077173850943	0.962347676797579	0.987572120926144
YCL017C	1272.26269580028	0.135321275573306	0.188340672026106	0.718492050164015	0.472453947923635	0.886644558221705	869.717152115667	0.150390472945755	0.121764109932827	1.23509688551676	0.216794448389255	0.422104037184312	1312.06748651291	-0.155573428347357	0.114963344622706	-1.35324375658979	0.175977770609455	0.312483403129148	1309.21729296279	0.0793293265770276	0.138147898757581	0.574234767886213	0.565808944886719	0.846280058623536
YCL018W	2522.11667272545	0.434461347706154	0.19966537995965	2.17594731642488	0.0295592001681132	0.246397305384334	1319.41540617506	-0.305175307225077	0.112625564888787	-2.70964507504514	0.0067355241616456	0.029487728572381	1749.70551330164	-1.21202625122037	0.111675483118339	-10.8531095400414	1.92753996711593e-27	5.51239539878082e-26	2560.44085988455	0.348737393268722	0.128620717909287	2.71136251559938	0.0067007322677067	0.0560188908521193
YCL021W-A	28.3981524029564	0.910029159157202	0.653230013739531	1.39312208566103	0.163582875530274	0.612887562403047	20.475858665162	1.03809208765853	0.602825250723791	1.7220447989067	0.0850614035137502	0.222129647596872	36.9859794486644	1.18546208202873	0.505665924337818	2.34435825111435	0.019059853933024	0.052161514174764	52.3821360502969	2.02277808612266	0.46347066958675	4.36441444703773	1.27463720663397e-05	0.0002403660518788
YCL024W	288.808927170862	0.546981886464808	0.246233866991399	2.22139177339044	0.0263244377451759	0.229601209562	203.839996161325	0.636984096216831	0.204757559225112	3.11091858404371	0.0018650635361744	0.0098444931687787	402.831672330503	1.00880852431645	0.163380034813385	6.17461322901987	6.63256340232982e-10	7.57989129172568e-09	272.84313581066	0.279417017183959	0.211583801118489	1.32059739784845	0.1866356409609	0.520596400133634
YCL025C	187.380178299743	-0.0589324558716787	0.293666537428025	-0.200678144632405	0.840950250119448	0.973999466498465	164.610701598244	0.618191932771044	0.231901628347435	2.66575072014962	0.0076816628757826	0.0329276859908468	149.766827731287	-1.43302216439752	0.273814193271574	-5.23355691418164	1.66278775167174e-07	1.43412444325281e-06	128.465094692865	-1.83080398678896	0.30202599685972	-6.06174304803074	1.34654214188898e-09	4.35905614488172e-08
YCL026C-B	55.5919907703385	1.03958802235979	0.488237400337597	2.12926748676147	0.0332321361700054	0.265502613240897	175.270264256296	3.7184426092799	0.566764032964462	6.56083024505025	5.3509008516626296e-11	8.70471684994517e-10	227.766269449926	3.31987120916803	0.597192637405987	5.55912950231349	2.71123476804063e-08	2.62642628988312e-07	33.0545745030573	-0.451419160759742	0.574158716561909	-0.786227131520117	0.431734433730036	0.775829092132478
YCL027W	12.3598298344736	1.44116068079111	0.929830445900393	1.54991771579987	0.121161266952853	0.533430059942317	5.5317896196853	0.539193324889627	1.21585982823097	0.443466682893975	0.657428212689737	0.817870367395465	6.97871864567452	-0.230434612812117	1.02157129332461	-0.225568802018886	0.821536807861484	0.890180971065303	6.98818855472492	0.0060134199899316	1.08867519600227	0.0055236125632452	0.995592817226683	0.997991559453902
YCL028W	1444.99227104481	-0.0397396383769116	0.186798222569592	-0.212740987736682	0.831528994890528	0.973872842595291	1009.59338786667	0.0386249508323988	0.12073282422101	0.319920875549909	0.749028312476559	0.872456560557579	1557.81515497413	-0.207509925061017	0.113117671318022	-1.83446072256577	0.0665856330328222	0.145824727156392	1460.38120842992	-0.154339275273568	0.144023665012447	-1.07162441158701	0.283888764171105	0.640341629509437
YCL029C	187.141399037412	0.282877075925697	0.273261460778224	1.03518833252259	0.300580966531397	0.785126918681835	132.14413732987	0.380855485730269	0.243588050656578	1.56352286043463	0.117929662978524	0.279293401849383	256.296694697686	0.734805386483098	0.192486683508483	3.81743491596245	0.0001348463434334	0.0007051413776917	224.711283421118	0.617222350099156	0.226947503880201	2.71967014197684	0.0065347067124917	0.0551796419790778
YCL030C	2512.14929802783	0.0529923070007056	0.178024847106498	0.297668038265493	0.765956539938818	0.966126237418274	1537.8960053276	-0.261062350456011	0.113261269637613	-2.30495694857825	0.0211689846546356	0.075882079851716	2015.94004011473	-1.20576801792337	0.131105340202786	-9.19694053696329	3.6828614338431905e-20	7.86159385360028e-19	2398.76031724716	-0.229987384215755	0.135180335511452	-1.70133757506669	0.0888796160219775	0.355557024825531
YCL031C	637.814601353809	-0.0060771095294851	0.205752274802367	-0.0295360502590916	0.976437067525999	0.994830248866225	364.102031334872	-0.565109220522825	0.16223578539329	-3.48325875917507	0.0004953493330048	0.0030531158682308	711.372505780779	-0.067248247485509	0.135527214909805	-0.496197369142895	0.619755166986983	0.755050271724663	698.281864734793	0.113940581230866	0.184086689175226	0.618950678842455	0.535948850972231	0.837728903781138
YCL032W	293.402228727888	0.0022989665792651	0.248192270125935	0.0092628452050445	0.99260942450754	0.998441442277855	192.051928746576	-0.11014152110053	0.214940159297619	-0.512428768362555	0.608350961201196	0.784434111780387	334.333115967836	0.0012564015044843	0.176161861122961	0.0071320857788131	0.994309467113859	0.997595679092797	326.320990212373	0.163373558377929	0.202780062977531	0.805668742671372	0.420433877026733	0.767135819477263
YCL033C	549.927555503445	-0.285604153411324	0.237287127079234	-1.20362261925805	0.228735472849963	0.717096428316067	405.199566887623	-0.0388388045818243	0.162372982646783	-0.239194993826726	0.810954384362343	0.904723649420656	581.283801564451	-0.538094683356881	0.144712910528678	-3.71835989885813	0.0002005204520779	0.0010037778409294	682.235808341281	0.204218488061151	0.168753197824188	1.21016070032588	0.22621723490426	0.571625250558162
YCL034W	827.167918441138	-0.299435700914812	0.209824274760819	-1.4270784505565	0.153557283171025	0.597865653515777	682.894882002876	0.264447735362924	0.130559102918202	2.02550208642752	0.0428158344398454	0.13106708393565	1176.805688118	0.336858667542235	0.115493143724263	2.91669840026589	0.0035375765799341	0.0125187064643378	892.51956734551	-0.213384707004261	0.149860533323057	-1.42388861345011	0.154478718473323	0.472457179620807
YCL035C	1921.16429494263	-0.494817158911544	0.18600010785027	-2.66030576342392	0.0078069742397737	0.0948685266256769	1541.60965453555	0.0259989345547353	0.115391130919268	0.225311376598996	0.821737049949464	0.911468720173098	2020.33157030859	-0.790073530691283	0.116954096321334	-6.75541563350239	1.4242636572245498e-11	1.87095030312772e-10	2146.18514460632	-0.287128123003909	0.142838349824991	-2.01016130020898	0.0444141198611054	0.232734780962825
YCL036W	149.867670897853	-0.515372994340553	0.329699981811896	-1.56315748489968	0.118015557332177	0.527329768482033	76.7221690436244	-1.83953422771041	0.340667119820599	-5.39979974785689	6.67153253430782e-08	7.74313931954557e-07	118.826948349703	-2.42939724752429	0.298908650094446	-8.1275575221951	4.38026781487041e-16	7.566722754185091e-15	201.320810550336	0.231641898201101	0.234803905532425	0.986533412533518	0.323871427528792	0.681021934730065
YCL037C	847.818697207243	0.480478089072055	0.212013730604762	2.26625930170422	0.023435511682148	0.212766039393077	432.900654947025	-0.324190792249282	0.159074048921569	-2.03798667631276	0.0415512653542172	0.128159500126032	804.230650566257	-0.0108262283161101	0.132599834697271	-0.0816458658551626	0.934928327341322	0.961635968425243	771.839364159393	0.105568961100045	0.176257483126393	0.598947399154351	0.549207961936203	0.840760101967906
YCL038C	389.231536564684	-0.150872043916589	0.228064400481665	-0.661532635509761	0.508270792482807	0.902655183330462	317.45153758678	0.35661535445631	0.169657742879849	2.10196922582463	0.0355559716576759	0.113269264446122	432.98871488793	-0.22607123366104	0.15400572359995	-1.46794046595495	0.142120395025371	0.265122846774857	421.693042821413	-0.0553319772884192	0.191969550679951	-0.288233092656803	0.773168318882136	0.928046894137275
YCL039W	861.177650150856	0.374910301202433	0.212333636006392	1.76566609159911	0.0774518847471226	0.432921355788021	518.343853976484	0.0475017684725551	0.142575618581664	0.333168945329507	0.739006758313381	0.866177542781313	799.109207942181	-0.19974048105561	0.128979330800506	-1.54862395250407	0.121472144538729	0.235650440736119	817.775290167903	0.107787579419015	0.152046629619708	0.708911336532798	0.478379499633875	0.805461051963384
YCL040W	6577.12633267838	-0.483766175748458	0.191242104805319	-2.52960077092292	0.0114192377207387	0.128616677486215	4560.01895060465	-0.416999173141677	0.0962574611340377	-4.33212312301703	1.4767831341401e-05	0.0001263328560441	6902.27053318812	-0.788559388951839	0.0941013010085021	-8.37989890151033	5.2973184665562703e-17	9.77224459092803e-16	7331.07760539238	-0.285148582358185	0.122725121600784	-2.32347361843123	0.0201537232912357	0.13033934030858
YCL041C	489.71632029646	0.243173733967148	0.26974742679888	0.901486760607563	0.36732956996611	0.840482156586579	272.677881336713	-0.342469414529706	0.183824252843625	-1.86302628315882	0.0624585684663945	0.175662879853053	461.747311048869	-0.307521881065764	0.153189005113843	-2.00746705572784	0.0446999550744637	0.10581054712082	415.680315737094	-0.385487319599459	0.180265974914684	-2.13843638424779	0.0324813421196593	0.187394832209163
YCL042W	1531.36801949971	-0.458262918380879	0.254367970626068	-1.80157477080534	0.0716123336066506	0.415350861661495	949.984604993025	-0.79472731185701	0.126169778974479	-6.29887218886042	2.99819076798266e-10	4.51929818546045e-09	1713.51654587294	-0.524293361103586	0.112253582516698	-4.67061584449296	3.00298072477734e-06	2.17219177487174e-05	1803.43747594596	-0.093016316980182	0.137375802399637	-0.677093893942037	0.498346382809308	0.816199607083742
YCL043C	2870.88723198934	0.0127746549864828	0.180695941205503	0.0706969669670353	0.943638934808829	0.987839227410488	2172.42604386105	0.305518122589679	0.102100435655768	2.99232927486945	0.0027685747126335	0.0140051774333224	3018.43576321088	-0.229068416515462	0.100101403937117	-2.28836367429332	0.0221163512419245	0.0594109803923519	2761.58454713815	-0.250939475514008	0.129720239894492	-1.93446663156119	0.0530557809127555	0.260013486441233
YCL044C	543.85910092946	0.379639882312472	0.226045222204814	1.67948642581124	0.0930572821677041	0.475395013191111	355.67309106558	0.280321443121407	0.165976085265114	1.68892670696292	0.0912334764883172	0.233034800090708	527.151720956142	-0.0654252766261847	0.155234988633907	-0.421459602644596	0.673419504113762	0.795035186765007	510.666045814525	0.081349968382194	0.177721990174567	0.457737212498512	0.647141249629491	0.882516407547551
YCL045C	1230.82701824687	-0.183214075695154	0.198280440785094	-0.924014869896979	0.355478573855865	0.835960602254453	874.086179166601	-0.0526054500752374	0.133784041579107	-0.393211697406612	0.694163130856868	0.839243876136659	1440.24459936215	-0.103004877168238	0.123118726540931	-0.836630462823982	0.402800316936208	0.572133434963811	1301.27865694778	-0.161794110362166	0.152501867458167	-1.0609319942036	0.288720808000425	0.647461370639696
YCL047C	211.643034771036	0.18023678845094	0.263066025188998	0.685138981065497	0.493256224099263	0.89590521212573	145.814619961532	0.216382242150584	0.234946738003677	0.920984236636635	0.357058657005404	0.579143859972105	270.396956603642	0.475801376206358	0.185831993146308	2.56038461489111	0.0104556377231732	0.0315942096417626	202.821675133688	-0.0768965419627306	0.235130227765746	-0.32703809583913	0.743639071743555	0.914946129866912
YCL048W	18.4720082036408	0.481502286104251	0.721627144316301	0.66724525247792	0.504615490231046	0.900365766764339	12.4316676627398	0.455862792799531	0.754861343424277	0.603902685931169	0.545908342974125	0.742656629306174	13.3936423617339	-0.9089542294403	0.76271258271881	-1.19173886734658	0.233363652857025	0.384882602959834	13.5741674861249	-0.568480495290044	0.791153453923894	-0.718546436813925	0.472420426242977	0.801652951394567
YCL048W-A	10204.5831891385	0.239031340075269	0.171306686013915	1.39534156918926	0.162912862306178	0.612138427388166	6100.41631641215	-0.124363230623861	0.102176995288283	-1.21713532750676	0.22355273141945	0.428986317749022	7208.56921673343	-1.50984344000564	0.117137537553853	-12.8894927410566	5.15819697192737e-38	2.2021816643721297e-36	9289.4156123452	-0.167206540467881	0.120877027989825	-1.38327805744824	0.166579623437807	0.491473147226381
YCL049C	645.016182310288	-0.300529757204803	0.213678973553943	-1.40645451541789	0.159589201947503	0.60691132203343	463.889771138031	-0.126165243882355	0.151595809853294	-0.832247566766195	0.40526921982122	0.625933316424265	623.656417122565	-0.899640318612612	0.141880292748618	-6.34084058599021	2.28514898136371e-10	2.7207839564961904e-09	742.764096658861	-0.0179001395116453	0.175387034746053	-0.10206079108164	0.918708422633046	0.976833212276531
YCL050C	1052.02736812329	-0.235340246033262	0.190146660746226	-1.23767751224068	0.215835660658579	0.697942406187913	727.015693519226	-0.184195798030314	0.128018803686257	-1.43881830423704	0.150202008886184	0.33085562741707	1065.25372945525	-0.635086213975075	0.119904809062536	-5.29658667521706	1.17987346954705e-07	1.03403280461623e-06	1101.25135791016	-0.244743774199943	0.142136874565398	-1.72188796853934	0.0850898148802685	0.346726119795332
YCL051W	247.78259563668	0.0523021078468212	0.250809167142488	0.208533477634442	0.834812445776282	0.973999466498465	175.122423455531	0.160565789865203	0.216216193924914	0.742616854688336	0.457713681223316	0.67327437538508	324.238507415391	0.417178912446031	0.18238043395049	2.2874104607037	0.0221718762876234	0.0594799392150473	244.704184002839	-0.12653425147464	0.215559684485037	-0.587003324749362	0.557201473779336	0.843364671030999
YCL052C	447.673193682506	-0.111515355388492	0.233182890643886	-0.478231293387632	0.632485591861466	0.946402940623801	318.715633647167	0.0236933506400772	0.178039228012204	0.133079383148376	0.894130599970958	0.94997608988753	511.84203992685	-0.100224171242951	0.148001377070191	-0.677184045358031	0.498289189283221	0.659639974384454	478.083412460164	-0.0607352481807578	0.173984181968289	-0.349084885152534	0.727025583574105	0.911681538644899
YCL054W	285.451049512702	-0.047473313307654	0.248291166616532	-0.19120017016543	0.848368770302015	0.974363288807452	182.946530356006	-0.227070519004671	0.219072921869353	-1.03650655255371	0.299965884074641	0.519848107151994	291.0945512481	-0.392441917932564	0.189169075891207	-2.07455640454819	0.0380276660712228	0.092771983717428	315.833692735677	0.10218936443464	0.205960434517154	0.496160171123201	0.619781409152478	0.870685296577445
YCL054W-A	127.836850203494	-0.325111240161181	0.320157699121885	-1.01547219090118	0.309880796129577	0.796757367298451	68.9904748497731	-1.22648987575803	0.349070276289969	-3.51359012515633	0.0004420944094625	0.0027620462895485	263.213128018633	1.17573053864796	0.212739774872548	5.52661362621231	3.26470848919782e-08	3.10719150317443e-07	112.4297321069	-0.981734469399736	0.303675718501389	-3.2328382204692	0.0012256695183399	0.0140590084318246
YCL055W	207.40006094696	0.137478961346902	0.266631304907697	0.515614478931854	0.606123695735932	0.936779258408488	144.614871213694	0.206915599060825	0.237143839926627	0.872532042682809	0.38291819553842	0.605549783860757	240.60501317098	0.187014085339475	0.193762625721721	0.965171093459803	0.33445912286127	0.499391001084639	204.210175896835	-0.0464838975607789	0.24061279353847	-0.193189634171912	0.846810456551775	0.957196300151877
YCL056C	156.960785525394	-0.221259321751945	0.323672569184451	-0.683589969670419	0.494234120195602	0.896134467797705	99.9372394457225	-0.434519671429076	0.284055221172456	-1.52970140677425	0.126090655273213	0.292916020872692	193.65268599541	0.0199263915861368	0.219520480174278	0.0907723578698315	0.927673474577467	0.957965507524105	184.272506281504	0.108530413588087	0.246832751142065	0.439692111706934	0.660160116604563	0.887917678989782
YCL057C-A	1092.27064560678	0.271218931711727	0.188200635729586	1.44111591685282	0.149551937544405	0.591495187964408	624.367255408277	-0.224999092091863	0.141394341436208	-1.59128781114182	0.111544818645466	0.268446988769241	1007.64616037312	-0.346050400785371	0.120312517975948	-2.87626264171905	0.0040241472073088	0.0140165080758071	1004.54406274801	-0.100555169711514	0.150792437928337	-0.666844910082968	0.504871202852572	0.822444646078261
YCL057W	818.816560738794	0.0163238804304208	0.206028151701325	0.0792313103603689	0.936848640800717	0.987839227410488	550.8957540574	-0.0141317811842604	0.145637475279547	-0.0970339616031857	0.922699424236546	0.966738801811223	835.452256819003	-0.322338192509573	0.129890248258773	-2.48161965067151	0.0130786793385006	0.0380025602363725	828.451707401619	-0.092581588763634	0.156063683514522	-0.59322955013438	0.553027539089185	0.841939260062832
YCL058W-A	265.413536407412	0.423215197715514	0.248855762637522	1.70064455502266	0.0890097523145794	0.464975374079785	153.346537026421	-0.0153189909021422	0.228235242721295	-0.0671193051497689	0.946486725262911	0.978055041474256	268.207833766416	0.108597177794591	0.190064187763707	0.571371067176534	0.567748137231814	0.716215832890365	292.444199478074	0.54447815004317	0.2191705148183	2.4842673317374	0.0129818310776874	0.0940859822011
YCL059C	407.187593010165	-0.165916788270581	0.260187212039036	-0.637682332541724	0.523680488553966	0.906183391108287	285.75538380432	-0.0690244445812012	0.192641138586124	-0.358305837931613	0.72011444971478	0.855611826202348	462.771643156597	-0.173052375418323	0.167193729129984	-1.0350410647506	0.300649733941038	0.463142692283644	493.972064603626	0.246761836487389	0.188922870137362	1.30615121561499	0.191501139040699	0.526848469608163
YCL061C	271.221382974565	-0.1815875124801	0.252148934474901	-0.720159745502219	0.471426645506556	0.886644558221705	181.976867798754	-0.222098588853702	0.215206916004192	-1.03202347293233	0.302061121493096	0.521398313000426	408.006090478497	0.569661273219229	0.160316026581148	3.5533644724589	0.0003803371157233	0.0017801683168978	273.542856728973	-0.306821789384199	0.210588307432789	-1.45697447842456	0.145123425281019	0.457842013596373
YCL063W	531.002197582566	0.456561601289953	0.285247366496887	1.60058130210621	0.109469686328537	0.50887692822389	389.380345729639	0.639715760510941	0.180960370434164	3.53511522426772	0.0004075973817696	0.0025707995879836	613.892901969915	0.491416865441336	0.144911042384248	3.39116231141508	0.0006959687055176	0.0030056394168199	412.456125152283	-0.403354792449611	0.205667606242159	-1.96119748666054	0.0498559899523782	0.25087293044258
YCL064C	97.5360495291494	-0.540820066917706	0.343299298676071	-1.57536024397187	0.115173315524837	0.521049702924439	176.900463976613	1.809007902198	0.230402553682951	7.85150977400761	4.1105846725240305e-15	9.06460042229928e-14	296.243214423112	1.80838617461505	0.193929107955475	9.32498578310506	1.10998473017696e-20	2.40376041024191e-19	81.2585321931114	-1.56544021819944	0.352023687632643	-4.44697409065572	8.70883371190665e-06	0.0001702898457693
YCL065W	11.963789762939	-0.514207776624848	0.888129703441371	-0.578978244542851	0.562603852778919	0.919338789705582	5.97821775838506	-1.99716004717408	1.20357184045241	-1.65936089566816	0.0970430911173827	0.242975006102984	13.4754955433109	-0.515506998256962	0.803280011074634	-0.641752553468016	0.521033860715845	0.6787322249302	11.3588384418166	-0.883436430522221	0.867799582780275	-1.01801896204173	0.308668944805415	0.668496185632871
YCL066W	8.67061719730135	-0.579368019637501	1.01483314144639	-0.570899782413253	0.568067578460355	0.920246097667869	4.7256631136224	-1.56087232625265	1.28419194184795	-1.21545095821623	0.224194142564837	0.429724849215676	11.1604971137664	-0.144305726485074	0.85189675429728	-0.169393445575585	0.865487178681342	0.917689704981086	8.11335859573297	-1.0261500071276	1.01783395066949	-1.00817034689464	0.313372690819436	0.671944746447992
YCL067C	404.983372515817	0.382343948612633	0.247049789521118	1.54763924046958	0.121709178216518	0.533880963304083	223.655284093131	-0.198613528854139	0.233786400076421	-0.84955125186587	0.395574624223294	0.616410851536422	416.877425396739	0.112293326457245	0.156299462539694	0.718449856657227	0.472479955157723	0.637753059595044	402.07352798332	0.238861947485502	0.205216576460071	1.16395055217178	0.244444051316969	0.592921666781963
YCL068C	293.498298346971	1.14773724727616	0.35579962761476	3.22579665125133	0.0012562257577317	0.0228143996954399	126.960605946236	0.0656413294693129	0.263859674624564	0.248773631524831	0.803535888974073	0.902689185462572	207.705597293537	6.36072461901418e-05	0.209856059689345	0.0003030994019629	0.999758161670488	0.999925457212936	190.775233324398	-0.0101628360352222	0.247560193866714	-0.0410519796276044	0.967254457009386	0.988652953437573
YCL069W	3.94241602167366	-1.55707606836653	1.57932827638166	-0.985910333938863	0.324177115390409	0.808351758393397	3.19314055346057	-0.755043179726736	1.62504127165654	-0.464630156104932	0.642196332947572	0.806160696086709	4.01073337369035	-2.3258798046312	1.46060903215651	-1.59240409543213	0.111293936620539	0.219974821157726	3.48058576600297	-3.00151265912115	1.76439517325745	-1.70115669358793	0.0889135674103301	0.355557024825531
YCL073C	67.665550237861	1.04234296898665	0.432307911206408	2.41111240846336	0.0159039459089104	0.162344878852115	25.8208723223447	-0.482686281115254	0.541752362529059	-0.890972175667	0.372944097529981	0.594195653383331	31.2981725381626	-2.08721292728506	0.52464791695025	-3.97831166359702	6.94063565884152e-05	0.0003862586530064	43.9540324952597	-0.162873996512747	0.456200340153026	-0.357022961574543	0.721074616175418	0.90945550145528
YCR002C	857.93675115384	0.253275884199187	0.228412264135055	1.10885413775081	0.267493111273475	0.754267634235605	580.97458217517	0.2418941829559	0.150492449562537	1.6073509578657	0.107977401757172	0.262086200596088	1000.28542462154	0.313071685503452	0.138293236191693	2.26382500059144	0.0235848802215576	0.0627355714660657	776.219431781788	-0.170885193961211	0.165423608244538	-1.03301575739177	0.301596524619135	0.661423767013813
YCR003W	259.414330617446	0.215574360044448	0.249549464028405	0.863854229796742	0.387667972868597	0.845877672845887	193.183560717369	0.45192655468595	0.209701316207698	2.15509641455155	0.0311542902423532	0.102482123813796	293.065892763088	0.191268856325219	0.181078119288777	1.05627812502398	0.290841166918554	0.451873578027605	297.005840091353	0.439883875490928	0.206805820209141	2.1270381802895	0.0334169110009374	0.190902294512218
YCR004C	1330.23073656744	-0.228041733877402	0.205570473882092	-1.10931170985284	0.267295735250438	0.754065934849635	1002.74211131075	0.0778804316278437	0.118172545592501	0.659039976141345	0.509870098280255	0.714802581860287	1689.96651787239	0.0935109599564039	0.10995421156471	0.850453644527941	0.395072922229223	0.56464630706936	1485.3962149622	-0.0416381663719981	0.134393210508766	-0.30982343687133	0.756695227939474	0.919607740373222
YCR005C	512.208436245704	1.1542944769647	0.268473887600868	4.29946646684967	1.71209777541047e-05	0.0005545345875815	569.127872661061	2.09493207775838	0.144796350175467	14.4681276511439	1.92645119081838e-47	1.9850082381408102e-45	1070.69276495438	2.29874871624788	0.137423675561304	16.7274576732044	8.26934547581641e-63	5.49176421210608e-61	356.618660116872	0.18909364846475	0.200272997153625	0.944179450810836	0.345077954263994	0.702903888853825
YCR006C	7.43691730076276	-0.360247798990514	1.10641868323434	-0.32559808004816	0.744728465007168	0.963730148551423	4.03076772937475	-1.25187158371294	1.37438787265978	-0.910857559656914	0.362370429805029	0.584069718207673	8.03063672094996	-0.562372953804163	0.968354051167412	-0.580751382333958	0.561408026133281	0.711930174595803	7.42454498961576	-0.546720965076762	1.11292205028012	-0.4912482100064	0.623250904838819	0.871717613195307
YCR007C	49.8949857359605	-0.0504149505169922	0.489211784975761	-0.103053426072902	0.917920568753093	0.984812900262942	43.3200070337993	0.596422202737067	0.437121557978175	1.36443099602707	0.172431958050259	0.36329082739959	60.077338137734	0.112336820284744	0.375956589834632	0.29880263658673	0.76509063909277	0.857883421869237	60.3380229368321	0.341583592612057	0.408763458086535	0.83565100024118	0.403351268561118	0.754519371398277
YCR008W	411.453106382276	-0.0357275015768177	0.228770110597893	-0.156172069347012	0.875897392007001	0.978399088454287	242.360831840909	-0.490467144206888	0.191122691880503	-2.56624234088093	0.0102806973187846	0.0418968321944173	446.009395843833	-0.186839401083954	0.152386227812856	-1.22609112231199	0.220164386275395	0.368567331265653	385.164329556253	-0.392117989220145	0.186938764036533	-2.09757452522535	0.0359427474243536	0.200419511236085
YCR009C	942.966663474092	-0.464742578532587	0.212194425911218	-2.1901733588753	0.028511666574117	0.239274378308276	713.908426513695	-0.120263418607945	0.137063625553403	-0.877427677273046	0.380254385498874	0.602801651231057	1253.6583543233	0.0170922730639479	0.12240040486146	0.139642291896779	0.888942623876897	0.933288259777308	1073.52474212764	-0.201026636841494	0.15074182427566	-1.3335823538521	0.182340769263941	0.514776968265981
YCR010C	9.00141020002015	-0.260838337635106	0.998424705235069	-0.261249883208464	0.793899812151194	0.97019414245057	5.42731039336813	-0.670809362794735	1.14217020569419	-0.587311207603273	0.556994715333543	0.750474436545805	12.3652109400869	0.252595506017117	0.824609730407127	0.306321277451341	0.759360040313965	0.854905812950945	8.16253664043489	-0.785558207306488	1.0308476383263	-0.762050741642028	0.446029720320344	0.787819090726476
YCR011C	1975.33598041272	-0.0684973910618141	0.179847127760144	-0.380864525972117	0.703303776296219	0.955600051602482	1239.64449577302	-0.315607798928631	0.112078901077966	-2.81594301775928	0.0048634291856896	0.0223605076228542	2098.04017692976	-0.286007734902068	0.103602804147249	-2.76061770003415	0.0057692165535745	0.0191039375848838	2087.01373128085	-0.0496104316481564	0.130715538642195	-0.379529718987382	0.704294539577773	0.905058681477793
YCR012W	40098.170244198	0.180533123676649	0.195165568113668	0.925025481807852	0.354952652787085	0.835517645322463	24881.340306621	-0.0780080307155513	0.114434283255527	-0.681684094104584	0.495438727259222	0.701909471779496	36768.6398213683	-0.481107849637261	0.105673539782858	-4.55277499576395	5.29428882631124e-06	3.67099354000723e-05	45993.9125175684	0.412401318342996	0.14215828478921	2.90100094380357	0.0037197275800931	0.0346797641747243
YCR014C	63.6846232095798	-0.685777724811714	0.409403318182974	-1.67506635719357	0.0939212128838873	0.476121749238793	45.8464543028746	-0.478980089113691	0.40313844248899	-1.18812804394553	0.234782967194626	0.443636238234466	51.4761995547218	-2.76416601247484	0.431194648100632	-6.41048311858856	1.4505921669028501e-10	1.7445049057501601e-09	76.4364654258291	-0.228247341379811	0.350680147789502	-0.65087043797192	0.515130125898815	0.824549771370816
YCR015C	183.024849778781	-0.256238996163714	0.305924028324516	-0.837590291835141	0.402260847085606	0.847222142614044	132.6394835894	-0.0609204082782359	0.246679208276075	-0.24696207152593	0.804937577549339	0.902789340572443	263.768689652578	0.405627770465623	0.190346298528104	2.13099899289995	0.033089225151472	0.0827507526068401	227.99038397671	0.236809958341813	0.237681039374713	0.996335084047122	0.319087362648619	0.676825706453556
YCR016W	355.286334387699	0.155988109455919	0.302088953853576	0.516364823890671	0.60559962900997	0.93621077838693	205.501278356823	-0.324268968518778	0.205381399460848	-1.5788623963515	0.11436762284973	0.273911836865362	435.210738831109	0.346305801789365	0.158038220130724	2.19127880270299	0.0284316230412421	0.0731996086820466	470.229424742474	0.736564650244069	0.180168361544547	4.08820196803506	4.34729593834342e-05	0.0007450498068449
YCR017C	831.016909745615	0.337558714506362	0.214721209462352	1.57207904776425	0.115932219974871	0.522617381653927	598.218462841402	0.48170772559031	0.138924919343432	3.46739611487191	0.0005255268325687	0.0032158137318746	890.169431255278	0.171764695948089	0.127108059791337	1.35132812372449	0.176590346885552	0.31319896241393	817.018907138294	0.162464036428708	0.155991129001188	1.04149535597931	0.297645707424974	0.6582093120172
YCR018C	14.347910674892	1.94972812295845	0.92982773372482	2.09687026127731	0.0360050617313539	0.279458976546985	145.485648265363	6.15467822329028	0.922168580342437	6.67413567810434	2.48693460202845e-11	4.14767748472755e-10	18.4568825436394	2.16166773231845	0.773028033969272	2.79636395748667	0.0051681163831121	0.0173733586174699	6.31256099078202	0.0812389804829199	1.22107968586031	0.0665304495878848	0.94695551614023	0.983409337470883
YCR018C-A	25.7209502296949	0.481838907967491	0.764361846683829	0.630380637204671	0.528445576130957	0.906728963200399	18.9748367748514	0.677246592632223	0.612773422648116	1.10521534975438	0.269066287213854	0.483701894345196	40.1472705089131	1.19451812799952	0.458097304516568	2.60756419263393	0.0091188970647473	0.0279792852956852	28.4151183637594	0.600586741986356	0.569863010406888	1.05391424082348	0.291922182345872	0.650987583822961
YCR019W	134.78912569841	-0.0522290351239066	0.31079691578906	-0.168048756183136	0.866544922556989	0.977707278468053	87.6130650769524	-0.188363900327678	0.299785665379744	-0.628328576314929	0.529788715291179	0.730514592599277	168.861637752735	0.207936212526117	0.230995031653145	0.900176125165962	0.3680265295046	0.535987954885232	159.010665920067	0.272544625405617	0.267979953365138	1.01703363249063	0.309137430197415	0.6685068713142
YCR020C	22.3491929071207	-0.157948662218191	0.650475870197754	-0.242820171285021	0.808144708724592	0.972034753304704	13.3807017926066	-0.576746901014915	0.751028986009009	-0.76794226555724	0.44252148583377	0.660509633154743	27.4760312588249	0.0595768532742271	0.526220620745921	0.11321649309329	0.909858920141679	0.947261237708903	32.4786858451264	0.697339270718324	0.530047897610936	1.31561557712315	0.18830310258655	0.52324376670092
YCR020C-A	356.357427619053	0.189048265108469	0.251055992907408	0.753012357598616	0.451442488144609	0.874569475901229	276.507654204368	0.528007559169416	0.178699464670885	2.9547237880195	0.0031294909390335	0.015540441243541	489.161107001406	0.654651712875365	0.154525422447425	4.23653080837296	2.26999786712234e-05	0.0001408907295097	412.220729821063	0.44083787861053	0.181818942705816	2.42459818570064	0.0153253385441849	0.10580657310067
YCR020W-B	490.813410848326	0.858974373060534	0.291968663221224	2.94200878814756	0.003260906727061	0.0497184557469454	206.782100365757	-0.426679799326324	0.202624238028934	-2.10576880375681	0.0352244399143326	0.112333323647529	490.970232916479	0.553108506736654	0.15435756302144	3.58329385298617	0.0003392885497131	0.0016084318304216	380.164451096694	0.104353837121958	0.195723713699726	0.533169104291851	0.593916526383549	0.860342794595137
YCR021C	632.358462501218	-1.13574830750385	0.232620973933836	-4.8823985571778	1.04803157866863e-06	4.1044478558055e-05	381.488587084543	-1.77891178198031	0.396538342149268	-4.48610283771924	7.25377401952706e-06	6.51417353126155e-05	571.377168485936	-2.70573215479633	0.371561921494047	-7.28204909673361	3.28787365207907e-13	4.90065357069241e-12	515.58500597909	-2.94740518753073	0.231662817930146	-12.722823687742	4.41608302977299e-37	7.352147375567781e-35
YCR022C	6.35290780759812	0.699647957661423	1.27810566246162	0.547410107169	0.584097013023968	0.928153090783148	3.13390167283589	-0.138301305013248	1.47447323806197	-0.0937970940693569	0.925270340106087	0.968030153750069	7.41025252083563	0.757347944488344	1.01435500744973	0.746630064352376	0.455286895494857	0.623227808054009	6.22184329463866	0.5358860528324	1.16164396236832	0.461316952691642	0.644571223971853	0.881995418183149
YCR023C	208.721168704783	-0.156138306586629	0.263148608108523	-0.59334650374528	0.55294928268461	0.915980243910753	137.60124793671	-0.251434747119005	0.24294629550023	-1.03493962153774	0.300697109445179	0.520299502945829	245.117619615092	-0.0683837053379765	0.192856224198443	-0.354583864856815	0.722901365696533	0.831070700154259	230.137267648603	-0.0100805202767243	0.220672085571093	-0.0456809942709165	0.963564512368222	0.987977399535396
YCR024C	258.214566640728	0.57513262607865	0.312225382032	1.84204314952109	0.0654688384707881	0.397859310463451	172.177035774754	0.528581896776319	0.220368998542001	2.39862185821739	0.0164568996981246	0.0614707533266211	277.007510804805	0.423962013933052	0.186589060890923	2.27216971835715	0.0230762614941857	0.0614373340537853	254.509167274987	0.419383293016794	0.215031758472209	1.95033187653997	0.0511365756711117	0.255127360348191
YCR024C-A	2965.25740251231	-0.239242357405825	0.184479838309055	-1.29684826048593	0.194683401697265	0.665835013110736	2089.8814604307	-0.127779959050133	0.104490890885011	-1.22288132456206	0.221374523225289	0.426695989408667	3766.20671505746	0.0829813767650641	0.104032576011815	0.797648005521273	0.425074784609025	0.593111407487559	3063.53426877687	-0.290177385292881	0.126782868324371	-2.28877441509265	0.022092462748461	0.13962340611202
YCR024C-B	14.2075249575758	0.545917472364202	0.849148619617631	0.642899793689857	0.520289123304229	0.90429652541397	9.30327625676815	0.45577249036529	0.864571476572931	0.527165772541935	0.598078475150423	0.778232450807887	15.3824687289647	0.417720023156973	0.698836022500309	0.597736821954951	0.550015551946441	0.700947324943257	8.71430025676713	-1.1789726270552	0.988354123810933	-1.19286458026732	0.232922412925209	0.58037922459869
YCR025C	1.62595709068513	0.727256317654652	2.27612157185187	0.319515585919671	0.749335574449446	0.963730148551423	1.31303515402121	1.10705332532476	2.26638897215572	0.488465721871105	0.625219999784494	0.795079000153113	1.49993137271782	0.228590855512998	2.16524675761385	0.105572658039636	0.915921419212568	0.950592519991929	3.09408941476599	1.93721406045694	1.77768036574	1.08974262065978	0.275826535961778	0.631250825377544
YCR026C	681.081913667181	-0.0843079042315812	0.216443174026271	-0.389515190815619	0.696895075561382	0.954788533351095	507.150568248424	0.173615634865502	0.145418417467913	1.19390403147394	0.232515510350494	0.440530618611761	862.05059665742	0.209217205350826	0.129266495829308	1.61849521802688	0.10555591655319	0.210513084163635	859.787024989454	0.418566694558555	0.158975960718922	2.63289300260059	0.0084661013493334	0.0674855985808013
YCR027C	214.967478289602	0.0718096219282863	0.268996692928607	0.266953549303839	0.789504925805625	0.97019414245057	145.734864878335	0.0650385430132307	0.241660910187485	0.26913141625914	0.787828555347735	0.892792390281769	288.189040681359	0.495988760688708	0.200266566618176	2.47664285189624	0.013262453978583	0.0384058563129799	223.021222522758	0.0372248444671532	0.239136999263006	0.155663258223847	0.876298459751221	0.969577886983188
YCR028C	287.431821266264	-0.252368419571115	0.247021651705911	-1.02164493609479	0.306948981384594	0.794487385078396	218.02514215716	0.0729101691973529	0.204708402433105	0.356165982103146	0.721716266042317	0.856678358854855	322.141593554491	-0.305315433438943	0.175790968166358	-1.73680955639319	0.0824207916950102	0.173156088562768	329.990723972745	0.015881831859858	0.197703134135503	0.0803317151713578	0.935973434655266	0.98184269072655
YCR028C-A	1487.17031422467	0.105843834703617	0.184816178864546	0.572697884751699	0.566849269918058	0.920246097667869	954.987429716265	-0.0571518553485097	0.1187210897364	-0.481395980068965	0.630235093199983	0.798571226344592	1857.88271530475	0.351730842213326	0.104944284478758	3.35159598219493	0.0008034718140856	0.003418043439708	1560.4020200832	0.103803912279426	0.1402496705988	0.740136585249947	0.459217121515709	0.795771817843284
YCR030C	1036.54558344411	0.218157360124856	0.244390725288773	0.892658098489953	0.372040295931106	0.842139854360485	630.156024311057	-0.0987870346751535	0.150322547733164	-0.657167112750838	0.511073469432335	0.716152373970374	991.307413197234	-0.295567317304425	0.137306433129532	-2.1526108469047	0.0313492753519454	0.0791612246635308	892.220249768552	-0.371106548936376	0.164335349720849	-2.25822715299394	0.023931501234659	0.148666159588868
YCR031C	2404.85964939628	-0.050443135449656	0.183917179939345	-0.27427092708953	0.783876424967049	0.97019414245057	1775.25697982415	0.181417031768936	0.123926209008496	1.46391173602751	0.143218066318331	0.320571566488475	2348.34677661742	-0.549980056846537	0.124359136980699	-4.42251426151257	9.7558907403096e-06	6.47180454548618e-05	2448.21544934306	-0.143327180313854	0.147875722314874	-0.969240779150108	0.332425069134281	0.690075125701978
YCR032W	489.788862372249	-0.19883792884631	0.224782491247639	-0.884579255896108	0.376383598926491	0.842566854273883	295.550931188245	-0.596955177125864	0.195754631621268	-3.04950729483025	0.0022921706630671	0.0119088866735618	500.408603444766	-0.560478105797782	0.155710250448183	-3.59949395871211	0.000318837040013	0.0015257718079727	579.661690506688	0.151127264658098	0.175531124874536	0.860971322129449	0.389253837951525	0.741326070596439
YCR033W	551.640744913637	0.0979219062366005	0.215355750906503	0.454698357598603	0.649326262624195	0.950794941906711	389.489362218078	0.201433195625882	0.165745341824765	1.21531738634832	0.224245063237001	0.429724849215676	775.455350507032	0.633516876553393	0.133603372702642	4.7417730835538	2.11855840331114e-06	1.56521923072814e-05	522.023019573021	-0.208823253422246	0.17685228052211	-1.1807778378981	0.237690990332403	0.587109068123666
YCR034W	750.22344654827	0.104512224486826	0.222487283380617	0.469744710343886	0.63853742036668	0.946889930046498	418.87805804368	-0.506677180373121	0.172886503381849	-2.93069250902739	0.0033820736773516	0.0166008793692924	947.652052363572	0.378617896532247	0.153720028679949	2.46303555745846	0.0137766252530769	0.0396642047869176	666.240780567618	-0.407054913127745	0.217806007391552	-1.86888744714914	0.0616384751088442	0.286417379951543
YCR035C	411.720562492585	-0.208508747927826	0.231648024290204	-0.900110193327662	0.368061611963148	0.840482156586579	277.479992197325	-0.235438441500486	0.181405557922033	-1.29785682532216	0.194336538481583	0.394235008558551	471.695238201598	-0.191304173774818	0.1512517731481	-1.26480615594172	0.205940824116994	0.351286616937008	448.264531600555	-0.0983726449949582	0.181208398719866	-0.542870229470074	0.587219154744971	0.857765788328794
YCR036W	428.219650132257	-0.413007119971689	0.247199430720096	-1.67074462416274	0.0947721305906093	0.479219077214288	304.10608329873	-0.27080834199853	0.17517599041832	-1.54592156922784	0.122123510691555	0.286269048290361	491.58107749966	-0.389126178276256	0.147193914461065	-2.64362952572463	0.0082022376682259	0.0256004044610894	533.07224826096	0.105957115939907	0.170359830744535	0.621960678622628	0.533967724127605	0.837072481547558
YCR037C	440.56437358012	0.0180783545189484	0.220517155353738	0.0819816240144598	0.934661326172749	0.987839227410488	317.392361047393	0.179337168044251	0.181846637084167	0.986200080022623	0.324034940037152	0.543465924783438	438.828008280707	-0.400501367148086	0.157180208903036	-2.54803941248833	0.010833023149752	0.0324556287549213	482.719083541544	0.13841723871873	0.183274407390794	0.755245867054336	0.450101472468537	0.789728102424198
YCR038C	414.145975828022	0.841804947272832	0.307186440433476	2.74037143724491	0.0061369785903238	0.0794228417132198	206.999104273988	0.0744439907320906	0.210425096473309	0.353779050026637	0.723504475091235	0.857845092014671	339.784473862798	0.0143747023385665	0.169358158047572	0.0848775311699402	0.932358754843783	0.959984199431747	307.864361312717	-0.0313052020944416	0.213701099335016	-0.14649059921477	0.883534110603981	0.969577886983188
YCR039C	404.983372515817	0.382343948612633	0.247049789521118	1.54763924046958	0.121709178216518	0.533880963304083	223.655284093131	-0.198613528854139	0.233786400076421	-0.84955125186587	0.395574624223294	0.616410851536422	416.877425396739	0.112293326457245	0.156299462539694	0.718449856657227	0.472479955157723	0.637753059595044	402.07352798332	0.238861947485502	0.205216576460071	1.16395055217178	0.244444051316969	0.592921666781963
YCR040W	8.67061719730135	-0.579368019637501	1.01483314144639	-0.570899782413253	0.568067578460355	0.920246097667869	4.7256631136224	-1.56087232625265	1.28419194184795	-1.21545095821623	0.224194142564837	0.429724849215676	11.1604971137664	-0.144305726485074	0.85189675429728	-0.169393445575585	0.865487178681342	0.917689704981086	8.11335859573297	-1.0261500071276	1.01783395066949	-1.00817034689464	0.313372690819436	0.671944746447992
YCR041W	11.963789762939	-0.514207776624848	0.888129703441371	-0.578978244542851	0.562603852778919	0.919338789705582	6.57825158820308	-1.41155019313458	1.11528256221555	-1.26564356061525	0.205640723103845	0.407908319261132	13.4754955433109	-0.515506998256962	0.803280011074634	-0.641752553468016	0.521033860715845	0.6787322249302	11.3588384418166	-0.883436430522221	0.867799582780275	-1.01801896204173	0.308668944805415	0.668496185632871
YCR042C	557.351918908344	-0.114308693875456	0.21258273887676	-0.537713901323495	0.590774580547095	0.928869400849696	401.207628378661	0.0522796695251063	0.158310110406899	0.330235822530434	0.741221781230502	0.867551500972363	670.794420924858	0.0441239787641603	0.134256541816701	0.328654218014957	0.742417062335017	0.843500026842436	595.627582254426	-0.0617724647408875	0.163676242477587	-0.377406420173327	0.705871596448971	0.905476762675296
YCR043C	335.830165066596	-0.103818028333791	0.254097943124938	-0.408574847387666	0.68285169237063	0.953322791193173	278.544229414328	0.438312148735427	0.179106853228253	2.44721037098923	0.0143966781264768	0.0553018203645436	653.204529270878	1.19702665145414	0.139799640498522	8.56244441820858	1.10499316053956e-17	2.11007799378432e-16	348.583077990158	-0.140616176606833	0.203768080782249	-0.690079506402664	0.490144190060227	0.812075688223185
YCR044C	274.627707862978	-0.0514552822709702	0.246930909230344	-0.20837926864381	0.834932842266458	0.973999466498465	222.051702957998	0.418198888027252	0.202357686118872	2.06663209116548	0.0387688345264675	0.121425376523192	313.224083694089	-0.0504107074874275	0.177369609784122	-0.284212766486789	0.776247332471574	0.86270552364868	290.545636234444	-0.0308179721228539	0.210033520236245	-0.146728827323325	0.883346063949347	0.969577886983188
YCR045C	3.89589249665529	0.112072214358325	1.51372395552619	0.0740374187441379	0.940980611098669	0.987839227410488	2.77853199641081	0.238437022301583	1.7076900300855	0.139625469552952	0.888955915949724	0.948708285277766	2.87140061155923	-1.56837831759354	1.61519664705673	-0.971013851750805	0.331541380843046	0.496771830859586	24.3985368593966	3.53290663774827	0.802077243572888	4.40469626343067	1.05932197010121e-05	0.0002042641896361
YCR046C	278.9360136481	0.461376903081399	0.255272664074729	1.80738860055276	0.0707017100924462	0.414119889417339	215.217312180913	0.764025652685266	0.216044691139737	3.53642410121107	0.0004055830235006	0.0025608073403213	304.38964288248	0.346602506952212	0.197713016354863	1.75305861668771	0.079591946024289	0.168456466496875	332.693222034249	0.766804394863483	0.200836561542097	3.81805179781847	0.0001345096881543	0.0020518009237568
YCR047C	330.518070734016	-0.405356914690011	0.275481836195227	-1.47144697555575	0.14117027736381	0.572186118012329	253.028422132038	-0.0342419772922965	0.19179966971921	-0.17852990749372	0.858306835678555	0.93288771442682	461.303232089013	0.20177512646288	0.153516876023462	1.31435143607301	0.188727965280377	0.329350963060091	422.281159868103	0.184469260356816	0.18387386082519	1.00323808685451	0.315746000527007	0.673658203075887
YCR048W	259.887046104881	0.0163834277546607	0.264258696587836	0.0619976862302244	0.950564674579453	0.988724952881452	203.569181878465	0.398715637276596	0.213362713103575	1.86872219366204	0.061661474632436	0.174078909417508	313.306014693684	0.174237789302099	0.179389872715506	0.971279965053667	0.331408882828993	0.496697816617074	308.674909308368	0.352741579482256	0.209364774158761	1.68481818825345	0.0920236546564639	0.362455008520451
YCR051W	286.170434573577	0.256479417318647	0.268162707600888	0.956432084137408	0.338853981601734	0.819067878576151	210.665393503202	0.461143964966919	0.203579412530979	2.26517976073217	0.0235016506138198	0.0824565867735316	315.897588505123	0.170219702505187	0.175219382467911	0.971466170623905	0.33131619129805	0.4966834400272	349.662123200195	0.637069670076775	0.198020403724218	3.217192057461	0.0012945191035103	0.0145620903786768
YCR052W	726.033753833035	0.558805143332596	0.227248726685198	2.45900230766395	0.0139323722244573	0.148545861866456	397.823075695178	-0.0100491287589732	0.159073560532567	-0.0631728410763512	0.949628871251904	0.979019571534452	762.207077467224	0.353397766890982	0.132038485100098	2.6764754732158	0.0074401011146461	0.023578729778494	635.44527273556	0.0876806156336071	0.190528941288881	0.460195784642845	0.645375696414652	0.882109738620098
YCR053W	3414.81688022732	0.805042738699375	0.259544906987251	3.10174739332843	0.0019238204628554	0.0319322221978663	1802.54080224153	0.179727063928244	0.110441435418642	1.62735175658453	0.103662411436211	0.254110952639149	2640.63340635864	-0.211190483732629	0.108450457902054	-1.94734524701929	0.051493357544908	0.118420853422822	2686.06533742296	0.0809723599097759	0.140740335578137	0.575331581931757	0.565067066226712	0.846280058623536
YCR054C	285.136476928261	0.144071753670264	0.242377496166123	0.594410603084697	0.552237518412306	0.915980243910753	191.718277280293	0.11363894842395	0.215528839011194	0.527256347435007	0.598015583717527	0.778232450807887	291.036867820725	-0.171389297623338	0.186206053696466	-0.920428172022371	0.35734905233154	0.522858087095622	307.727082425935	0.21953582102483	0.200486579331451	1.09501504667745	0.273510044558815	0.628447566894407
YCR057C	486.481881351753	0.185190326695331	0.214646743242322	0.862767931616195	0.388265074093116	0.845877672845887	261.822037074888	-0.531997396477593	0.188856538537507	-2.81693925239416	0.00484836949916	0.022308494588871	447.483567116145	-0.463197806006575	0.155610878496134	-2.97664154642044	0.0029142452098721	0.0105822865245479	506.216505240348	0.159448534159109	0.180505954648071	0.883342239152067	0.377051388584108	0.730335014253105
YCR059C	145.396920340838	0.54105511210386	0.31774093856262	1.70281838579397	0.0886020610251184	0.463990966283982	115.058941865477	0.894255360111448	0.264320565129048	3.38322279113942	0.0007164049006247	0.0042205822692671	154.663987298791	0.369945648789305	0.237901879431629	1.55503457842847	0.119937834278295	0.233507633707287	159.162927247861	0.639583764315474	0.27275696016449	2.34488521917008	0.0190329378742126	0.125742549878727
YCR060W	256.420792577745	1.07314095207534	0.267962972763648	4.00481059381995	6.20671920642621e-05	0.001754276485137	158.664913841062	0.868433304623157	0.237066087637344	3.66325404564679	0.0002490313312445	0.001658537523747	236.359297487899	0.593012712890729	0.198786988631027	2.98315657868047	0.0028529200122329	0.010378516684794	247.508198725749	0.889038602203638	0.230847394234452	3.8511961772491	0.0001175422909815	0.001851132242026
YCR061W	1458.06021608187	0.567238841820568	0.211442628179639	2.68270805515456	0.0073028710802065	0.0902243371393764	900.210736182704	0.326410749423556	0.122797715351586	2.65811744533682	0.0078578504387885	0.0333706430189352	1060.99824031983	-0.777298897016046	0.123929128013501	-6.2721243139173	3.56155033642592e-10	4.17771833948788e-09	1544.14101863844	0.58819024555252	0.134349239498431	4.37806903670182	1.19735426132904e-05	0.0002280059895674
YCR063W	202.333722592786	0.628487467780899	0.281488692299333	2.23272722839101	0.0255669377429163	0.22495901755588	116.211715792681	0.202172116376681	0.260665806604277	0.775598913453209	0.437985842130511	0.656816778138798	193.92854436115	0.183871080999973	0.221775325841542	0.829087186783566	0.407055073658301	0.576934579776178	196.55728707073	0.435691061388458	0.259979221997657	1.67586877920722	0.0937638982903684	0.364826140623236
YCR064C	8.6758823380523	-0.898965958592846	1.04503431139247	-0.860226261274623	0.389664331166712	0.845877672845887	4.4350425846862	-2.68515783319297	1.5527734957426	-1.7292656273147	0.0837615654747396	0.219989572490781	9.56199142472589	-1.00539436205022	0.948172121883607	-1.0603500554867	0.288985374887918	0.449925914484262	7.27164539378603	-2.14026578955304	1.1476427134083	-1.86492343352821	0.0621921372485516	0.288529923365693
YCR065W	588.27548070693	-0.708315886494197	0.213276689999172	-3.32111252522227	0.0008965938112931	0.0172745662934685	377.598055893115	-0.93762744071757	0.171086036719889	-5.4804439841733	4.24259827104035e-08	5.03195818840124e-07	874.286047336684	0.141500483328539	0.126033221947392	1.12272368461392	0.261554865726756	0.417219966372074	553.849598875856	-1.16515414939238	0.168225782046305	-6.92613305296844	4.32499713126869e-12	1.62591988928404e-10
YCR066W	158.729947573308	0.265685733224071	0.291296618000516	0.912079704350017	0.361726761433277	0.840175490861362	82.8064590805928	-0.535314955370599	0.313673178223429	-1.70660098642318	0.0878962417108661	0.227437732788569	148.420044621076	-0.308813914884385	0.235683030290294	-1.31029338219224	0.190096605366685	0.330950016615235	147.925400122361	-0.0678252286244812	0.26475836410107	-0.256177850527092	0.797813510809757	0.939923034267783
YCR067C	488.540593421127	0.578501252836867	0.236126447220117	2.44996382085734	0.0142870569311094	0.151554799961311	357.396742806602	0.751070350750153	0.16897138504637	4.44495587548176	8.79099084070646e-06	7.75430510600982e-05	537.686342822347	0.493636929915147	0.1452564307868	3.39838262059243	0.0006778554410417	0.0029358999790628	445.350428810231	0.220463261046934	0.177922910794819	1.23909428000069	0.215310585081361	0.558670693832778
YCR068W	620.11892612316	0.216671305837488	0.210477490288728	1.02942744870372	0.303278856168093	0.790425853523898	464.379260563779	0.467371112192324	0.159368738662248	2.93263983962895	0.0033609352759084	0.0165107331953458	642.153608966124	-0.0525291726436353	0.142730057795831	-0.368031607741489	0.712849666118038	0.824598888017711	637.880063246147	0.161383435974999	0.170495852583391	0.946553441210925	0.343866378234035	0.701462478474591
YCR069W	593.517371288041	-0.142733848391915	0.209211453	-0.682246819402926	0.495082894165708	0.896234653124147	410.876173172106	-0.0875954311607154	0.154936975882432	-0.565361694081238	0.571827773727555	0.760818450228796	571.538857484475	-0.707326554325059	0.154652025768043	-4.57366497989462	4.79265967752682e-06	3.36612536928059e-05	669.412064021183	0.0680434903514079	0.165187196097828	0.411917460667538	0.680399922335811	0.895838225426949
YCR071C	246.330068730724	0.345814521698281	0.257686447486532	1.34199731911146	0.179596864908949	0.63922160009232	141.946424679362	-0.112034559997305	0.238797278401607	-0.469161795926695	0.638953990917165	0.803717545193746	237.273115669629	-0.120945285926019	0.195861646683447	-0.617503671464026	0.536902560359129	0.692654134095945	235.137777249695	0.0926334923787422	0.227181513567297	0.40775101338209	0.683456481103386	0.897051240273204
YCR072C	500.211928373456	0.404865376649621	0.234165639620874	1.7289700457553	0.0838144562642197	0.453341630381468	237.235180663751	-0.687566534217051	0.195680723609822	-3.5137162288301	0.0004418846022683	0.0027620462895485	495.560662214372	0.0302292734336854	0.157200198146469	0.192297934672574	0.847508836102493	0.907156216580336	510.279000561416	0.330662596844127	0.5030190115184	0.657356062638663	0.510951996180954	0.824549771370816
YCR073C	39.3685851175651	-0.0432567763591136	0.504557587266612	-0.0857320897569942	0.931679392094774	0.987839227410488	61.1314614556023	1.81122492245029	0.366083219718761	4.94757701224805	7.5142977761379e-07	7.78089199289132e-06	86.2178530377329	1.48482128745274	0.327181343899517	4.53822112763482	5.67307551410537e-06	3.89853326715193e-05	41.6326260144724	-0.0223976885139914	0.464208840571172	-0.0482491640754467	0.961517668519626	0.987271093297596
YCR073W-A	730.077881667505	0.439321527519121	0.236499535525664	1.85759995909779	0.0632258443490551	0.38776792153484	426.246815492714	0.0330108020776674	0.153789069565566	0.214649858867854	0.830040318090063	0.916384211738965	688.517009282659	-0.0730820254786094	0.139337464744497	-0.524496592589938	0.599933189152609	0.741212432714505	643.425489423952	-0.0324116801544513	0.162252289107916	-0.199761003882626	0.841667500958466	0.956287259753654
YCR075C	210.913865260062	0.248438434795563	0.339193065603354	0.732439604428949	0.463900293190067	0.880763801265804	159.455738082963	0.52118026785182	0.251864217778271	2.0692906378255	0.0385188216571565	0.120821466473762	279.722614329063	0.631672305997483	0.20588101713152	3.06814253590927	0.0021539385329887	0.0081636592337817	219.762012532074	0.23018306499976	0.247754859643435	0.929075883036307	0.352849761897114	0.70849605877825
YCR075W-A	290.625962002894	0.137825151457202	0.261401285343851	0.52725506409008	0.598016474797813	0.93222368045486	178.695303495263	-0.152460015541638	0.217581086013631	-0.700704359624746	0.483487534779359	0.692324382413733	351.398980710328	0.299749674043073	0.174646187404509	1.71632532320219	0.0861025159762352	0.179690900136158	281.771811356013	-0.0895341831796901	0.205310687301124	-0.436091196014421	0.662770564548315	0.888812007449553
YCR076C	354.654441750737	-0.363972016900226	0.239104957394255	-1.52222697875762	0.127952217380728	0.544523925103212	291.771657369559	0.202652693906258	0.179612800858117	1.12827533972003	0.259203654726724	0.472969218585019	389.926847371656	-0.486485363520494	0.161623796826506	-3.00998598642444	0.0026125974351174	0.0096273087975937	414.204248994234	-0.0341856200737595	0.183369310656338	-0.186430433486379	0.852107228290787	0.958754379141078
YCR077C	1037.11100213203	-0.0799247814497124	0.189358125946209	-0.422082659776728	0.672964684262186	0.953287089385111	780.650455240635	0.207365640008951	0.125221739422589	1.65598753830714	0.0977243424814359	0.243962572383425	1215.17380661952	-0.0003179245559012	0.115551667366282	-0.0027513627725808	0.997804732892285	0.998305806578036	1100.48649802403	-0.0490517223594286	0.143436425403313	-0.341975354039294	0.732369439923271	0.912937544594412
YCR079W	239.045914020211	-0.0460744730101176	0.269297706889906	-0.171091219239211	0.864152040106287	0.977707278468053	189.974398706182	0.381548682803584	0.225303998026013	1.69348385357783	0.0903634057025499	0.231271347819549	282.820647650663	0.0629778016174658	0.196445644158959	0.320586398782686	0.748523846205079	0.847834129032363	270.972194346828	0.172269599786026	0.22424373688168	0.768224799415119	0.442353642520708	0.785373148984817
YCR081W	337.242720269509	0.320929184370283	0.239877342504735	1.33788869352656	0.180932723389495	0.641889467565384	197.934911818739	-0.0858781629192753	0.205703749839537	-0.417484673887889	0.676323932182158	0.829761527346501	314.379682569266	-0.251371083493514	0.173907201885785	-1.44543228093915	0.148336501584677	0.27398246908888	342.22950505256	0.232665241309209	0.194914599244763	1.19367785794763	0.232604005058939	0.58037922459869
YCR082W	770.001520487235	0.42094470845509	0.216752582359634	1.94205164188846	0.0521308488688515	0.350188392849953	447.544407344782	-0.0010089262738921	0.16644307076451	-0.0060616898574264	0.995163500869191	0.998349365488654	676.042933264887	-0.319975345494665	0.137237404295873	-2.33154617821847	0.0197245780639022	0.053783669291945	645.894540971422	-0.202972362894056	0.165734235520404	-1.2246857884053	0.220693630747351	0.565357277689326
YCR083W	712.476485783455	-0.0229627610662679	0.200885831574576	-0.11430751928238	0.908994022045951	0.984045560993557	497.407307730712	0.0539273586390243	0.145909404832569	0.369594809196199	0.711684419328705	0.848661933243162	607.593459911543	-1.04682768305403	0.141737141293611	-7.38569773243486	1.51655971705429e-13	2.32422498175217e-12	875.686201339687	0.404633931234126	0.155431556166698	2.60329331580624	0.009233292134456	0.0720246228480259
YCR084C	1896.29483965327	0.0450200339829897	0.202813045410158	0.221977998959306	0.824331010377262	0.973872842595291	1269.050985441	-0.0004597523328441	0.116372480075504	-0.0039506963548932	0.996847808573914	0.998426885442156	2303.44265659826	0.220219241995045	0.106901922132292	2.0600119960661	0.0393973940192043	0.0954125705238184	1790.48559706813	-0.274453715791032	0.141471831926369	-1.93998842069052	0.0523810971341055	0.258445938188343
YCR085W	4.74710792428413	1.47685288750207	1.44734569049847	1.02038711083144	0.307544904297135	0.795255845597699	2.65584920425412	1.0774852564701	1.63431892628615	0.659287021119308	0.509711475203099	0.714748498200483	6.46872032240445	1.84813021953228	1.24005068990947	1.49036667175855	0.136127850746844	0.257130261899802	3.49358962098743	0.716662863117569	1.57151336742426	0.456033577552186	0.648365832891272	0.882716754265757
YCR086W	203.333623438695	0.421760223026528	0.286795419283231	1.47059609278491	0.141400381246301	0.572480462451242	130.311468983167	0.270568566286035	0.258497757589845	1.04669598997196	0.295239813806233	0.514991433553742	250.632650047492	0.617370926654195	0.206868361983007	2.98436609994963	0.0028416654544928	0.0103438699278343	199.888605197897	0.252083662944211	0.248679018754894	1.01369091854376	0.310730258786383	0.669609254906677
YCR087C-A	136.052576879021	0.106908375811085	0.305795934640007	0.349606923116689	0.726633714546573	0.959482001473396	86.1158118693344	-0.0988946279972329	0.296698575711811	-0.333316827557983	0.738895138403353	0.866177542781313	129.966096668511	-0.429058856933286	0.252872118046896	-1.69674244929492	0.0897453634666149	0.185287750411039	137.062726624468	-0.0136928267696452	0.291146662560589	-0.0470306842923045	0.962488772050725	0.987572120926144
YCR088W	2902.2890570853	0.193016989178157	0.238472450991706	0.809389044208171	0.418291402004614	0.857830750605268	1764.3770797984	-0.126680063435637	0.128057039941393	-0.989247162776943	0.322542228453703	0.542789001183446	2812.92834998232	-0.282362444639563	0.126490015528665	-2.232290378489	0.0255957773752179	0.0669522806878239	2539.83041992234	-0.347279057064446	0.150510779009314	-2.30733678577902	0.021036052306098	0.13499678060312
YCR089W	18.2282724031099	0.0778551543151241	0.710147510354489	0.109632369585103	0.912700938167511	0.984678433831423	11.7115955312399	-0.0853231265148527	0.771438344143175	-0.110602651738319	0.911931444607389	0.959983675262004	21.8359960937537	0.223426011017214	0.589700982633931	0.378880174184669	0.704776847257746	0.819543038143881	14.0300388844311	-0.986857283230677	0.781054343903198	-1.26349375166267	0.206411790726619	0.546709774801821
YCR090C	206.544437703828	0.029949985057019	0.286702658345914	0.104463576409827	0.916801471906825	0.984763582634645	147.259778090473	0.162742850395555	0.232920568227548	0.698705363952942	0.484736181081122	0.692798544576019	256.58159408717	0.26735968832817	0.189992346535491	1.40721293885503	0.159364256041219	0.289171874793627	231.599327398997	0.212454712453987	0.221862283028315	0.957597251565617	0.338265885615642	0.696493044340051
YCR091W	247.355925427396	-0.20723796233639	0.288181886173358	-0.719122097117944	0.47206569337354	0.886644558221705	161.831713062617	-0.329088553572022	0.227510644950291	-1.44647541060738	0.148043904008619	0.327921653447662	295.583054697397	-0.0664897452767655	0.181788567611192	-0.365753172218031	0.714549265355797	0.825208528457819	261.172864227498	-0.187134657997172	0.231162627825219	-0.809536817251719	0.418206434308702	0.766844407795358
YCR092C	244.725120521294	-0.119922576080428	0.253318607090004	-0.473406108844659	0.635923472403598	0.946402940623801	138.383058702661	-0.743810721726552	0.242894035635521	-3.06228483453867	0.0021965432821769	0.0114721216684928	276.01317730596	-0.157555148781187	0.19610138484562	-0.803437206245236	0.421722077365856	0.590329298779757	264.523737388792	-0.0339973305968262	0.21005043963186	-0.161853175153601	0.871421477331527	0.969577886983188
YCR093W	2300.7043071139	-0.0796479370363985	0.183778830604816	-0.433390161283959	0.664731347002874	0.951258858182864	1482.47985912422	-0.243710434453205	0.110441266953133	-2.20669719912418	0.0273352210583634	0.0926844568231754	2770.70865336742	0.07920865703789	0.101638815111021	0.779315037777342	0.435794158516233	0.603648131043227	2382.43708065553	-0.121165913637224	0.129568982511831	-0.935145983925283	0.349713071357997	0.706427437799495
YCR094W	291.133507501893	0.0084057375828841	0.241561052409208	0.0347975698029528	0.972241158475855	0.994830248866225	208.758990328006	0.1584756062229	0.204554698550785	0.774734617907371	0.438496490716449	0.656816778138798	309.724865943384	-0.191570718383321	0.185873016548964	-1.0306537330708	0.302703228594253	0.464746261830941	292.549379406273	-0.118735455064384	0.209339804759414	-0.567190053515342	0.570585065005069	0.849374657307045
YCR095C	223.609901150734	-0.0387752686944137	0.269718741149742	-0.143761862928488	0.885688518947731	0.979197502733025	160.180896063043	0.111124746916793	0.232033619451164	0.478916577604741	0.631997977039911	0.799429775928539	253.158461000744	-0.0579850176759534	0.194800824070959	-0.297663102568969	0.765960307395125	0.858294855136982	245.52999090288	0.0882033929520026	0.231781535929039	0.380545381229186	0.703540616401539	0.905058681477793
YCR096C	113.506371873351	0.286494633876197	0.342877181689785	0.835560513138492	0.40340219068514	0.847832429168525	69.4888985436363	-0.0030079825508708	0.357953145337267	-0.0084032857094654	0.993295226982322	0.998156925139703	120.268038811686	0.0875341268636525	0.260550943530248	0.335957819525188	0.736902674706008	0.839025451581639	125.585371327228	0.420953475450723	0.284286274056465	1.48073795278317	0.138676416282384	0.44546167457412
YCR097W	643.27622517877	0.177591880177824	0.206125891502167	0.861569979800217	0.388924196679104	0.845877672845887	460.556206989405	0.315655788370998	0.149590398849185	2.11013401126924	0.0348468144685027	0.111596184732386	678.992522706628	-0.037905243430846	0.132926135897248	-0.285160199497161	0.775521411140763	0.862219396277593	678.626398467609	0.19082025484558	0.157845544098995	1.20890491990008	0.226699375797002	0.572344355232818
YCR097W-A	8.9563360891975	-0.657913173892382	1.00041286540088	-0.657641656406275	0.51076842056137	0.903705342201532	4.62210660414039	-2.05356499472267	1.36360885025095	-1.50597804813656	0.132072809017382	0.303491146919617	11.1952798642765	-0.298426036037002	0.882739955960033	-0.33806789193364	0.735312026016034	0.837773537837941	8.76966213610181	-0.921000557294873	0.985551175404881	-0.934503027624629	0.350044474961051	0.706427437799495
YCR098C	10.6226233452469	1.54441885359692	0.974205239037847	1.58531158703502	0.1128955577055	0.515854736563322	6.9130775211823	1.45951846465564	1.04402211695424	1.39797657631387	0.162120101293994	0.34884824109304	5.333164503209	-0.452158754227367	1.16063588909918	-0.389578470280035	0.696848274955908	0.813678400114753	9.46583148151293	1.21494535301625	0.981667895923327	1.23763378435994	0.215851881530406	0.558760068270847
YCR101C	4.72950023413157	-0.150132726036478	1.35770909134369	-0.11057797800256	0.911951011380667	0.984578461296028	5.28386257185085	1.09267642951377	1.16131500594489	0.940895815450799	0.346758252253492	0.568614846042768	6.11948643483954	0.204501733276332	1.10422936511336	0.18519860070497	0.853073266584002	0.910503377566533	3.71985689505503	-1.21885784123612	1.53422580491474	-0.794444883752854	0.426936483413529	0.771910310126701
YCR102C	16.1712632459487	1.22883600272125	0.787130961338816	1.56115826092159	0.118486414431994	0.528251931009308	30.5167108453356	3.04364511808605	0.591595443681267	5.14480824792469	2.67794201975942e-07	2.9042744600451e-06	26.5455222539266	1.93288220216554	0.600408004606827	3.2192812010081	0.0012851239279148	0.005197013340424	16.1675623734553	1.12390635579544	0.752316019163227	1.49392851829145	0.135194303614694	0.440107438117455
YCR105W	37.7135415293761	0.440781859300766	0.524745260153504	0.839992073814681	0.400912830649689	0.846864840847528	18.0694515953975	-0.599284506015356	0.637053150108297	-0.94071351175876	0.346851692847269	0.568614846042768	31.0101646234528	-0.533414180346069	0.514365815075536	-1.037032720123	0.29972060840907	0.462185262244843	34.3823232697605	0.0634185316135642	0.510377749797798	0.124258025822422	0.901110980211018	0.975146521709464
YCR106W	71.7576882905943	0.274027059081829	0.38922221370023	0.704037563726717	0.481409380855392	0.890505657675723	39.7349011387958	-0.323172523145587	0.429413853734642	-0.752589885805811	0.451696397303704	0.668672389245712	62.6775005261761	-0.528196193605817	0.350536074626896	-1.50682406701798	0.131855758898408	0.250769618441987	58.5242856996663	-0.484641689767864	0.396591272903148	-1.22201803942927	0.221700805240235	0.566104553959179
YCR107W	9.00068549292228	0.274096970287049	1.02880306635724	0.266423166153232	0.789913325757081	0.97019414245057	5.76581575847156	0.115228539555116	1.13325105135182	0.101679622902324	0.919010976872412	0.964362241152334	5.82373878353461	-1.89591834871819	1.28182992485616	-1.47907168646491	0.13912115649166	0.261076028995494	6.95432439712556	-0.671857889335558	1.11773339231846	-0.601089574627414	0.547780326804081	0.840760101967906
YCR108C	7.76316986982848	-0.281575563172726	1.11244968829311	-0.253113076605524	0.800180834164344	0.97019414245057	5.28262094321697	-0.274621647558998	1.14218533769413	-0.240435276566771	0.809992833381151	0.904723649420656	7.68675924510897	-0.823984730671073	1.04954183553947	-0.785089934264069	0.432400840952251	0.600639400364811	6.69553830465817	-1.01984125193774	1.14903304316855	-0.887564772833199	0.374774909751519	0.72818052654955
YDL001W	219.859658290664	-0.134723391924419	0.26011677065797	-0.517934278453609	0.604504124617186	0.935157565373971	149.405281817819	-0.1355952569283	0.231891837977896	-0.584734926898226	0.558725965383413	0.751616447784193	279.225523568577	0.174049705460035	0.184706334449127	0.942305016117212	0.346036500761419	0.511554248941564	245.272552608756	0.0448962347408321	0.220741650335282	0.20338814479569	0.838831665246146	0.955707641329056
YDL002C	370.721805425336	-0.305707285069261	0.235352361134502	-1.29893443004191	0.193966432618003	0.663761772842417	256.31267814058	-0.251419633220707	0.197253808189263	-1.27459964159208	0.202450984419529	0.40341136587479	458.006231796464	-0.05661807970972	0.156324587690952	-0.362182818109535	0.717215418375241	0.826768863187814	426.526984445702	-0.0238489216345554	0.190062912494963	-0.125479091746463	0.900144276573572	0.975146521709464
YDL003W	430.038761791275	-0.870789432266435	0.224683708853876	-3.87562336721421	0.0001063520793057	0.0027950072771925	291.335348709468	-0.884511826212184	0.199365571718227	-4.43663275754707	9.13769889924969e-06	8.02446301565378e-05	790.921637593947	0.58431486126558	0.139705966938926	4.18246173780837	2.88369560130722e-05	0.0001740994808991	440.567724789886	-0.971669165680392	0.184660044266203	-5.26193508477475	1.42547099244339e-07	3.74154030313857e-06
YDL004W	1303.74446813848	-0.507809346233566	0.188201078118122	-2.69822761543824	0.0069709759223847	0.0870210160977695	976.361645134031	-0.190206955806098	0.11946218491146	-1.59219384734233	0.111341155266517	0.268446988769241	1522.05856101269	-0.424423405376048	0.109345033290514	-3.88150602367475	0.0001038115801855	0.000556485932528	1458.93596496494	-0.294341898163071	0.136164346689751	-2.16166643705732	0.030643896447313	0.179820729706438
YDL005C	712.002185402886	-0.0858443215808618	0.199919564144303	-0.429394301394629	0.66763630018739	0.95228760790225	469.838326791647	-0.175768628966487	0.153120010493536	-1.14791416484332	0.251004000057166	0.462564447155791	858.500738566096	0.0776923472737303	0.125621812811582	0.618462236253985	0.536270683638123	0.692436784641405	779.415835172768	0.0358777213541441	0.152734985013497	0.234901789861528	0.814284960328057	0.944486110147812
YDL006W	153.143777275577	-0.454919006469747	0.317867077122709	-1.43116113372801	0.152384039720316	0.597165669896211	114.632645993883	-0.145035943520091	0.265965134961246	-0.545319383840382	0.585533874778688	0.770717482089106	205.04025890298	0.0475467155313522	0.209360533784723	0.227104481784721	0.820342499138398	0.889934291385882	183.534105259647	-0.0388592244916597	0.245461002141563	-0.158311194660766	0.874211587318785	0.969577886983188
YDL007W	1260.62482856365	0.0921795656500664	0.221504084711625	0.416152892936825	0.677298127703033	0.953322791193173	832.01396883721	0.0082451746726437	0.126207694830448	0.065330205766935	0.947911092983789	0.978705067728849	1334.42794333224	-0.122167007672351	0.111183796520799	-1.098784278782	0.271862171126917	0.430059477409844	1160.2648233252	-0.300781079423655	0.167952104932721	-1.79087412774103	0.0733134963306149	0.318829593658974
YDL008W	244.354830815499	-0.0307074414296892	0.288098289719468	-0.106586684216662	0.915116882856654	0.984763582634645	202.721417909567	0.501777354486052	0.210376104408046	2.38514424391471	0.0170724258922128	0.0632540284768107	346.83987783238	0.551534769806204	0.17608255791961	3.13225100954068	0.0017347149703798	0.0067767263908238	307.410679404726	0.457161450300757	0.209492817222746	2.18222971250931	0.0290925834616811	0.171755302767189
YDL010W	528.534622507229	-0.318112159943538	0.214860215222669	-1.4805540412117	0.138725449962783	0.567473861512961	440.392067393269	0.273892450887857	0.153078473852005	1.78922904047668	0.0735779365650662	0.199764265530508	768.662732810829	0.37961981165802	0.131865552900935	2.87883987369478	0.003991409378087	0.0139238827222113	600.681173291726	-0.0722628070249697	0.164156119117388	-0.440207818103293	0.659786597834868	0.887917678989782
YDL012C	602.317331870098	0.773441703056345	0.280417166659996	2.75818243322506	0.0058123749730655	0.075904210034612	348.233348303729	0.38181554668861	0.201313905167447	1.89661785345144	0.0578783925344289	0.166316577775092	542.207625838356	0.18927805431364	0.173976513529352	1.08795176126866	0.276616403659273	0.435546955919777	489.912120902212	0.135575699662521	0.198181801390555	0.684097625065701	0.49391352144802	0.815120076955817
YDL013W	417.638102074849	-0.0115494146857683	0.277387578388955	-0.041636380233197	0.966788571144643	0.993994014807601	255.299477591643	-0.33726121816065	0.192084833278625	-1.75579306499145	0.0791237489731848	0.210126137995692	472.513843192227	-0.0318884176433746	0.156246499177557	-0.204090445617837	0.838282820497995	0.900991983117517	480.171322157255	0.242289346247376	0.188877845998708	1.28278329820128	0.19956800710235	0.537430220017804
YDL014W	897.414837126883	0.05656289624647	0.239876002721204	0.235800561977057	0.813587432058101	0.972668773521976	540.189824723166	-0.311507856946928	0.150784224174894	-2.06591809356403	0.03883621410219	0.121504316617991	1051.90343595145	0.133037375835002	0.120711236023127	1.10211261368836	0.270412716300215	0.428147498099705	945.646910029344	0.0651461153263775	0.205723730951239	0.316667965456151	0.751495558581171	0.918843364689175
YDL015C	1513.76858461436	0.286239223212635	0.235925846257312	1.21325928359901	0.225030704667307	0.7130414171156	798.383653868681	-0.470394745097889	0.139688010996564	-3.3674668408691	0.0007586214876008	0.0044326126959523	1330.91077215946	-0.489119797019318	0.115433436022408	-4.23724541063102	2.26278768022247e-05	0.0001405892096121	1380.93622955005	-0.107033748588219	0.139005223372669	-0.769998033104593	0.441301059427905	0.784323426768777
YDL017W	216.278682438073	0.453048352734417	0.32282182752933	1.40340061947408	0.160497408382419	0.60691132203343	120.665103365882	-0.0813360689482436	0.255514510212691	-0.318322700658132	0.750240166550634	0.872929900130352	215.835526163309	0.10736458139057	0.204865484566819	0.52407354815082	0.600227385812522	0.741384394503295	182.76460533658	-0.13968678991798	0.242029416422243	-0.577147984665978	0.563839491523141	0.845904407081705
YDL018C	269.397033277869	-0.0866765727475883	0.250409912319068	-0.346138744847873	0.729238446867491	0.959621732512439	180.104422412717	-0.137006151112651	0.216671507530582	-0.632321954437473	0.527176520466996	0.728261949619605	334.779674325967	0.160761702085356	0.173200405853296	0.928183171935083	0.353312562018124	0.518602451665601	287.471262708988	-0.0392346353737047	0.205524889353812	-0.19089967885185	0.848604191785382	0.957366866521256
YDL019C	1105.95377346832	-0.193976962628654	0.19482854653664	-0.995629059893307	0.319430409816177	0.802658499569726	754.643076328466	-0.182779351421479	0.128924796909379	-1.41772068526083	0.156272328439824	0.340407929335705	1332.53625537216	-0.028718687086561	0.115436973866773	-0.248782397221409	0.803529108077134	0.881334723983844	1215.63295728567	-0.0549070374694535	0.159214595110504	-0.344861835256655	0.730198243497278	0.912856645486937
YDL020C	1969.78658081109	-0.180328970293869	0.195289868127515	-0.923391326047302	0.35580331033802	0.836173697277907	1147.26438521396	-0.705566803002759	0.12430780404663	-5.67596546664187	1.37908600312677e-08	1.76203391901647e-07	1673.10410933603	-1.31136596321756	0.117701498885851	-11.1414550845215	7.88208927022894e-29	2.37935593778578e-27	1917.95002816713	-0.4218884918856	0.14606609478963	-2.88833964167537	0.0038728144332056	0.035934537742499
YDL021W	979.613643386979	0.491945942478666	0.195634409259699	2.51461869279663	0.0119161184472199	0.132470095984679	559.930951038437	0.03326587753604	0.140229422781021	0.237224662815501	0.812482504158441	0.905224706167544	1016.5146290573	0.252283208306913	0.119249018094581	2.11559987946246	0.0343788521168421	0.0854396669864304	1114.353736995	0.68440140183935	0.145121051232119	4.71607252034483	2.40440763955175e-06	5.3886474291031e-05
YDL022C-A	66.432578383263	0.286614319679102	0.411831551459935	0.695950367724521	0.486459912692485	0.893844270357979	39.2063193435721	-0.108968901100885	0.440540537670651	-0.247352721901726	0.804635259915472	0.902789340572443	41.507498664787	-2.22681654093343	0.46343320512261	-4.80504313527617	1.5471814503902e-06	1.16614168083004e-05	74.5729481122736	0.454992752095728	0.391341620003764	1.16264851178199	0.244972139675491	0.593330674131387
YDL022W	4361.27966900514	-0.445916406183725	0.174123535753075	-2.56091977603809	0.010439545971996	0.119377403557634	2579.86262826222	-0.974540175170136	0.0999220731491179	-9.75300195899448	1.7909245476123499e-22	6.23576886344088e-21	4147.43054286699	-1.16124529111075	0.0998320480474384	-11.631989063862	2.83415484045071e-31	9.791759237788369e-30	4877.95775305019	-0.238919177247374	0.119815458690513	-1.99405969695872	0.0461455310101874	0.238166527188983
YDL024C	210.943608323366	-0.0790207129943227	0.274371849821117	-0.288005905291822	0.77334221833863	0.967524882008468	123.019500281552	-0.577220506918023	0.275136575725916	-2.09794174182438	0.0359102920536945	0.114214678893001	187.726790095679	-0.948761022144291	0.230632113448237	-4.11374204554228	3.89296441355454e-05	0.0002287930019647	249.655961174274	0.259455237374807	0.239913666821846	1.08145251086289	0.279495874220104	0.635188166568075
YDL025C	316.267513554873	0.111199460520098	0.24650255958314	0.451108745921939	0.651911174548606	0.950794941906711	212.167747158331	0.0737704110134426	0.20184111669962	0.365487529100564	0.71474751424722	0.851802782191343	310.089557284901	-0.345200125243415	0.181048599379417	-1.90667106195056	0.0565631965658344	0.127866197380481	324.21568661588	0.04546076926214	0.207303086742933	0.219296152201119	0.826419359058043	0.949624453802252
YDL027C	681.440776279085	-0.116225821346334	0.20048808253517	-0.579714364448301	0.562107254909582	0.919338789705582	443.423625722753	-0.250998952509252	0.150999345405364	-1.66225192457248	0.0964622727811081	0.242233813639274	659.454208009458	-0.659286992519147	0.13505845840879	-4.88149354203084	1.05285371846395e-06	8.18323364793115e-06	730.939186569445	-0.0512486156556884	0.171119207838501	-0.299490725226217	0.764565647668811	0.923906950596088
YDL028C	348.140183388032	-0.0694845256539809	0.229690985886347	-0.302513071576794	0.762260970299284	0.964921445248417	236.319433356069	-0.0736222839344604	0.191085247046153	-0.385285023687246	0.700026256075922	0.840916084240226	461.812312945734	0.349815139011229	0.152906303621389	2.28777447839826	0.0221506578289446	0.0594496999746753	361.365996361414	-0.101489065412311	0.201230822546702	-0.504341552292554	0.614021382640398	0.870594715144515
YDL029W	1313.24759956527	0.108762045863028	0.193780912441086	0.561262946349757	0.574618297415926	0.921110978629275	876.028898071206	0.0548072609269681	0.128222875750546	0.42743746469697	0.6690607244023	0.824686456847674	1451.7935069804	0.0219124635220161	0.11701784627037	0.187257450213083	0.85145878262803	0.910405929117663	1346.47187079038	0.0420906070534683	0.154150313538618	0.273049117366366	0.784815459358526	0.932817772570698
YDL030W	232.159454262441	0.0405952731216448	0.26312410629837	0.154281847044496	0.877387509901017	0.978399088454287	157.690511370603	0.0375428409406466	0.232846171447662	0.161234521088465	0.871908692904447	0.940749200967762	287.779686925868	0.266146593152561	0.18764844532451	1.41832559652865	0.156095726966432	0.284793699657621	276.670698504528	0.381997505734572	0.210904158593247	1.81123742785603	0.0701041068597101	0.31135413923135
YDL031W	356.786715213761	0.142452204551499	0.248751100748547	0.572669644969726	0.566868394164786	0.920246097667869	218.457353638726	-0.159713123048398	0.197175622870298	-0.810004404821672	0.417937644130229	0.638542656697814	361.727512900599	-0.198881857484112	0.164485400484198	-1.20911556222413	0.226618451240847	0.376877708143168	364.673009845436	0.0689666917958113	0.18919943703795	0.364518483117779	0.715470874288654	0.908227929917005
YDL033C	73.2022173337221	-0.346956715236491	0.39733022101369	-0.873220049437259	0.382543148669418	0.844428227460975	45.4998723866855	-0.660121669865279	0.429568576193953	-1.53670847088971	0.12436471581111	0.290151848722315	85.5518405499826	-0.268188014411089	0.302846377164678	-0.885557941692852	0.375855783804641	0.543812640958688	89.8697899834931	0.120251249459885	0.328455213104372	0.366111556955784	0.714281834114666	0.908227929917005
YDL035C	714.636000861788	0.332334922986453	0.210874118041656	1.57598725757707	0.115028739856545	0.520976726546044	539.515701893993	0.594518037925523	0.147356563254448	4.03455417794278	5.47060669511151e-05	0.0004235629683055	737.41208570765	0.0627431202075762	0.143863880320721	0.436128374041494	0.662743591701359	0.787049165030602	705.656545106954	0.170101343157545	0.16373441148955	1.03888572725839	0.298857885068996	0.659637099466911
YDL036C	138.354249929175	0.400836988993153	0.303092139181378	1.32249219684738	0.186004306054929	0.650921583843679	109.881290071813	0.774927741965278	0.284556859199802	2.72327908082919	0.0064637429644869	0.0284442909168923	183.490338635548	0.763285613055467	0.223627573668446	3.41319990435136	0.0006420482712839	0.0028052065186142	162.305613127494	0.670890005382506	0.257213680274996	2.60829830149483	0.0090993619537124	0.0713620216746737
YDL037C	10.4045179609677	-2.63335177763112	1.12392107242629	-2.34300418618036	0.0191291684644395	0.184916151533317	8.18294221280997	-1.52877646812235	1.08391632555127	-1.41041926584585	0.158415919931603	0.343609612849823	10.5661038389915	-4.8412756111757	1.34034905500792	-3.61195137422399	0.0003039015595503	0.0014672210189277	10.3569878768255	-3.27658269568972	1.13703258876552	-2.88169638061748	0.0039554066870259	0.0366425353979336
YDL039C	42.6677348623888	2.14173690982887	0.551955165492485	3.88027333328405	0.0001043391424195	0.0027541856448358	9.81663248735614	-0.255199552140843	0.861700403430784	-0.29615809755315	0.767109347428341	0.881901729018796	30.1408156584839	1.23057180715253	0.533221000098553	2.3078082200909	0.0210098055334612	0.0567958424574842	35.2881169348385	1.70346324312216	0.567653517187916	3.00088556054563	0.0026919571414601	0.0263188494350474
YDL040C	397.97387424728	0.0130077661067308	0.225412403584966	0.0577065232429755	0.953982397560878	0.989268587381315	275.845535377808	0.0687774244791712	0.181854880056076	0.378199498731974	0.705282397813515	0.843901004136187	507.506457330245	0.316595480518207	0.163805998134231	1.93274656681847	0.0532674256190372	0.121704664726676	442.980811444463	0.177834778508601	0.183652008432258	0.968324713825264	0.332882225878716	0.69056330994025
YDL042C	436.070393369187	0.0204031026893979	0.222102866762944	0.0918633018419099	0.926806649019182	0.987839227410488	266.529081351073	-0.302798430625484	0.185762280355157	-1.63003183448527	0.103094768947048	0.25354244292058	502.760008778465	0.0528312484428197	0.14641551853093	0.360830934950786	0.718225835785651	0.82761438605954	428.812823820906	-0.173488532606329	0.179708394916846	-0.965389138813495	0.334349939478257	0.691972716942475
YDL043C	245.485204491783	-0.258747143000549	0.297359247388191	-0.870149979438053	0.384218447462374	0.844710911708231	156.74413822777	-0.466480875550357	0.23271850079163	-2.00448556502189	0.04501807167369	0.136128795706019	333.729397009246	0.249751258964486	0.170129232321949	1.4680090867151	0.142101754671555	0.265122846774857	332.116262418181	0.450371895447096	0.204485710546085	2.20246145436943	0.0276327290174396	0.166338752050228
YDL044C	289.053772534678	0.185320309401085	0.243673204078323	0.760528060941485	0.446939002531896	0.871056654714949	195.461830454834	0.170552543058355	0.211019661327502	0.808230579015374	0.418957857437968	0.639287348233503	333.340658524539	0.217259212333858	0.17013652613277	1.27696983870656	0.201612895801769	0.34567994211336	316.386675720131	0.29763141562949	0.207488363558531	1.43444871088171	0.151444255502069	0.4679033281074
YDL045C	362.212443577269	0.487039132578209	0.236754909714409	2.05714480500409	0.0396722989540045	0.295215072893025	208.377884286985	0.0462385753939979	0.20004489223372	0.231140994792187	0.817205268050303	0.908616277492344	372.093610399289	0.221189894856362	0.163781286286081	1.35051995177278	0.17684925821334	0.313565119056997	325.498503041685	0.0791428355438301	0.197035564988294	0.401667767687178	0.687928548906969	0.898926394694988
YDL045W-A	309.046601436199	0.513362850471916	0.250467949790337	2.04961493437242	0.0404020219039514	0.297772343479061	209.195652653814	0.502442726852962	0.201232547542013	2.49682634837221	0.0125310304375019	0.0492908606163779	341.347021041218	0.432792286991773	0.172684395875016	2.50626169665623	0.0122015274986261	0.0358019292387277	333.385461368692	0.577578598778466	0.205700167641967	2.80786644658343	0.0049870904403661	0.0442984390183132
YDL046W	2655.63673207964	0.0542340500680548	0.187046264404034	0.289949923570274	0.771854547808436	0.967524882008468	2009.40094649331	0.342729715596447	0.114573486853562	2.99135275541098	0.0027774444688351	0.0140164275325767	3203.36461365812	0.210387106548098	0.109309473213878	1.92469234698853	0.0542678584967334	0.123612420059061	2749.25916818226	0.0139326338922109	0.137461490070534	0.101356633665631	0.919267360451174	0.976941621256427
YDL047W	347.353919221773	-0.283324896445884	0.248049706352975	-1.14221016671034	0.253366671020581	0.742313868435222	283.045329546174	0.242630886062751	0.176800419291678	1.37234338603274	0.169956565333094	0.359915584618531	453.3334944111	0.116357334098291	0.15441940188564	0.753514990198335	0.451140506859157	0.619196582904983	413.430098192198	0.0892365730044003	0.1902854056512	0.468961729876301	0.63909699121905	0.880590723062994
YDL048C	346.7730041701	-2.42294921785376	0.287034831213695	-8.44130730618506	3.13807915086778e-17	5.22315840888881e-15	240.219003700986	-2.25704854654899	0.211645932089567	-10.6642661366807	1.49575154458828e-26	6.500514376991681e-25	398.894667294281	-2.34558994383305	0.169612210572745	-13.8291337393251	1.7005605045251098e-43	8.066865186941739e-42	377.313720707868	-2.1274580550304	0.226096550927791	-9.40951131850679	4.9844891920402905e-21	3.6305773152523504e-19
YDL049C	536.883121552604	0.605491843059657	0.212007972979686	2.85598619028197	0.0042903379456291	0.0599247202102789	256.5850500408	-0.372097752256171	0.185018209355007	-2.01114124687155	0.044310539510958	0.134330423751652	412.503906955348	-0.517878700858974	0.159371791991772	-3.24950039393239	0.0011560791810349	0.0047588741494807	597.977182620382	0.742882236405001	0.193480392481795	3.83957375151026	0.0001232481026466	0.001904951443295
YDL051W	510.316041710001	0.0086819201852769	0.252900533801155	0.0343293865567843	0.972614491591357	0.994830248866225	329.372531323225	-0.144793197988001	0.167688651964114	-0.863464499786111	0.387882129809621	0.610158573549929	562.237242904332	-0.0907395039603538	0.141420697870799	-0.641628172725131	0.521114636139316	0.6787322249302	613.08638442774	0.372311468049272	0.178061455592419	2.0909155595217	0.0365356340577072	0.202638450808792
YDL052C	387.570995778213	0.333855547899847	0.229580155085065	1.45420037623089	0.145890760736947	0.584021385843697	260.094931169187	0.300329314977274	0.18595861707241	1.61503306329887	0.106303534991135	0.259079511804019	419.997388738763	0.199228352482916	0.157724779805664	1.26313920189579	0.206539157781333	0.352005858585409	383.904680031224	0.18024417882058	0.187308736337421	0.962283886726378	0.335907020777363	0.694088726975068
YDL053C	539.36160836749	0.436929535352123	0.211163709760429	2.06915068809802	0.0385319484427278	0.290166532738461	318.486029004502	0.062731864382347	0.16923805220793	0.370672337361064	0.71088159643383	0.848044284745948	522.083562049731	-0.0026306541256736	0.145490202337194	-0.0180813146412207	0.985573984272059	0.992387134649521	563.093995065271	0.423412628722314	0.168920521087383	2.50657898754221	0.0121905816947146	0.0899171133355721
YDL054C	360.313307239093	0.308267548368095	0.227946184134251	1.35236985667871	0.176257027299993	0.635605532066587	318.489061756429	0.933941089625574	0.170505465571646	5.4774847626989	4.31414143041743e-08	5.10663977668099e-07	418.729108540959	0.357742486242954	0.15758831652434	2.27010792508656	0.0232010356079785	0.0617420257475012	347.698331387584	0.0780270669593945	0.224085049255008	0.348202913218901	0.727687800092078	0.912075029282972
YDL055C	3849.70251205431	-0.450719086661042	0.182497039466419	-2.46973368981132	0.0135213670467183	0.146245543942122	2924.42653141879	-0.0970013091423127	0.0985728850295226	-0.984056712079197	0.325087629266313	0.544506594142501	5043.36920130764	-0.0137763022848565	0.0919622526272235	-0.149803880301844	0.880919347869084	0.927961745190961	3663.96963957797	-0.812044515278923	0.160560100933845	-5.05757352266181	4.24624739146439e-07	1.04842726907047e-05
YDL056W	379.747925320845	-0.189983855187154	0.231448224571257	-0.820848185545979	0.411732747901501	0.852488813208637	229.087739121702	-0.588734910008511	0.213761502680099	-2.75416715651354	0.0058841706936342	0.0262233175972295	490.017666699945	0.169422268992776	0.158165030955555	1.07117400078393	0.284091199522087	0.444273443104007	393.50509528258	-0.23322377317851	0.205445539805094	-1.13520971737702	0.25628745896695	0.607654778052355
YDL057W	319.477655503584	-0.0225898897271469	0.254344695493982	-0.0888160442397801	0.929228106623407	0.987839227410488	261.291698752107	0.471198599485745	0.198339513876111	2.37571722485954	0.0175148796242259	0.0645718843855362	426.162432948114	0.400434067913946	0.160798656338816	2.49028242543394	0.0127641620884337	0.0371247673005199	347.708852624827	0.0774297073085439	0.206610320015749	0.37476205110491	0.707837439565925	0.905476762675296
YDL058W	719.268065263645	-0.261586228393813	0.205808699989486	-1.27101637786535	0.203722822173502	0.679340031081155	512.341423061402	-0.117815495306632	0.151053036195585	-0.77996112010674	0.435413760614763	0.655321923837284	896.77908550559	0.0081523217178186	0.123461344094791	0.0660313702040973	0.947352850136079	0.969244776662674	811.774179431022	-0.0411323819977374	0.157663800660149	-0.2608866577205	0.794179914240585	0.937917786842296
YDL059C	564.695680220928	-0.103123597977852	0.226143528619754	-0.456009502492764	0.648383145018482	0.950794941906711	448.240686942611	0.326574231980118	0.150491288452906	2.17005406317798	0.0300027505928348	0.0994081118696373	769.661766137068	0.387597497803384	0.129469320224171	2.99374011644053	0.0027558056836672	0.0100866200681441	618.469269767188	0.0210693444757731	0.172156623499262	0.122384745050854	0.902594319374993	0.975146521709464
YDL060W	402.514836379196	0.457281972647581	0.250320789890786	1.82678383544208	0.0677322772440178	0.403832642035975	260.714037706659	0.333813336540164	0.189560595764898	1.76098484599708	0.0782409679166947	0.208432538244295	356.508103723275	-0.249489408849033	0.172390317405962	-1.44723562554566	0.147830941861808	0.27313308794684	424.109762415457	0.466530695912899	0.184717042681768	2.52565052547232	0.0115484296907459	0.0862726920615084
YDL061C	2290.16221917144	0.0370387871507372	0.176049074480411	0.210388991024537	0.833364084267191	0.97396481235206	1334.72421839907	-0.440509789851406	0.115421973185727	-3.81651584783232	0.0001353493856648	0.0009491993430487	2474.99201096305	-0.118737241990445	0.0989571953537686	-1.19988487513175	0.230184054819879	0.380583705576325	2438.40504409257	0.0762296239636667	0.152551242046219	0.499698481252425	0.617287402046097	0.870685296577445
YDL063C	287.459787588671	-0.0123379151591709	0.27279964340178	-0.0452270208469427	0.963926356760639	0.99288517658868	187.90151944267	-0.12882227750918	0.216108616056499	-0.596099682927503	0.551108635989568	0.746598593556743	300.686478994381	-0.271523446087576	0.17726006032366	-1.53178017423553	0.125576690033729	0.241889678058657	377.741924377617	0.578545249243976	0.191320056863051	3.02396548866857	0.002494848966256	0.0248504015835449
YDL064W	301.91236071294	-0.152766208378298	0.237494932855246	-0.643239864285481	0.520068470052578	0.90429652541397	234.274386133957	0.223992399451269	0.193395440219618	1.1582093104	0.246778629781021	0.456878097548569	347.353756700827	-0.122216076283107	0.168918608003395	-0.723520503322232	0.469360162090986	0.635704892095586	318.158436938528	-0.142996806050185	0.202200848095738	-0.707201811450757	0.479441073018571	0.806496285357741
YDL065C	522.271313654312	-0.378554104347083	0.228453826502072	-1.65702676178921	0.0975140646174073	0.488564676972334	365.810105950797	-0.281748366541471	0.163486864227691	-1.72337005711403	0.0848216261257299	0.221600685367528	692.933759754896	0.082164752370252	0.132793375289673	0.618741350545682	0.536086764553841	0.692348874619341	681.642603058162	0.262901796800017	0.167147471944747	1.57287330607622	0.115748157219574	0.407531427261906
YDL066W	1718.90397799167	0.0778701046837109	0.182885404762616	0.425786326605918	0.670263551260935	0.952650511250367	1280.43270699088	0.324233439751054	0.11394349023026	2.84556352535661	0.0044332915731161	0.0208004870183875	1882.96235375283	-0.0366286273164579	0.106524038937279	-0.343853159173066	0.730956719764111	0.834571700136159	1636.80828135887	-0.210306411903643	0.137721889968871	-1.52703692892378	0.126751828765471	0.426926535385202
YDL067C	2297.90995381289	-0.127380880151321	0.185730187811564	-0.685838320911822	0.49281506829768	0.89590521212573	1680.79871716656	0.0851275011797887	0.109866534649455	0.774826487896434	0.438442195256666	0.656816778138798	2790.41065709684	0.0574154685257644	0.0989332521397248	0.580345508552329	0.561681644037399	0.712019339641894	2468.25948714721	-0.0588988619209819	0.156328230931108	-0.37676407882424	0.706348937796726	0.905476762675296
YDL068W	3.95281625442995	-0.219382965794203	1.46710478241811	-0.149534626581076	0.8811317884514	0.978817515090988	2.34323661625378	-0.688604257135034	1.7235356977512	-0.399530023099318	0.689502706224104	0.836680839499742	5.62731531976304	0.411188540710441	1.14480729413598	0.359177079685519	0.719462621925594	0.828879740024918	4.32012526978866	-0.117889781084779	1.47960437894168	-0.0796765559514648	0.936494505801047	0.98184269072655
YDL069C	78.4939195723237	-0.158887523213318	0.383319468766441	-0.414504182959017	0.678504904265519	0.953322791193173	69.9856669808247	0.570787850923407	0.348257085775001	1.63898417071168	0.101216556397123	0.250267183051692	98.47127359538	0.123550663256092	0.290238747834186	0.425686315759177	0.670336434710718	0.793229235847547	87.8332415202524	0.0288622774381909	0.328236325339818	0.087931393359069	0.929931204943573	0.979256759827052
YDL070W	647.78603721035	-0.583087484974478	0.204504102771186	-2.85122634251929	0.004355095605497	0.0606877508561363	454.025276638495	-0.475759503417494	0.151967188843813	-3.13067252896587	0.001744065202393	0.0092798607819912	1045.67682952816	0.444148912829252	0.121095949223342	3.66774376581409	0.0002447002222263	0.0012017857257574	681.056092924428	-0.57765899143943	0.158839782249928	-3.63674001095334	0.0002761103680931	0.0038675363338435
YDL071C	20.6214944893152	2.20573451506213	0.746169721393229	2.95607614705088	0.0031158015565688	0.0479945576528547	9.38023855822664	1.46209975900149	0.883639393552041	1.65463397135812	0.097998768168747	0.244442675189241	17.4482066648373	1.66727176072355	0.709350811765437	2.35041919043418	0.018752279007465	0.0513903583803843	10.3522214925796	0.746936658888592	0.917986387036569	0.813668557003163	0.415834851677157	0.76630919693953
YDL072C	1618.13419877718	-0.0829922375431839	0.21996980695448	-0.377289222972124	0.705958680255984	0.956227180803767	996.437327696933	-0.393851785579722	0.117465696469904	-3.35290895483374	0.000799670069314	0.0046541892401716	1527.30726755874	-0.711818541451779	0.110096655178114	-6.46539661264188	1.01033461734533e-10	1.23492229199858e-09	1579.66477544384	-0.307449215402579	0.139590219651295	-2.20251258412377	0.027629121208243	0.166338752050228
YDL073W	240.003442709857	-0.0794410760126848	0.256834889031412	-0.309307961672484	0.757087275189259	0.964921445248417	175.97205709843	0.137376064927091	0.221291113568677	0.620793409693138	0.534735559958076	0.733767117766855	286.521886172982	0.0565565771311832	0.183806859177594	0.307695683307108	0.758313904701997	0.854371764072354	256.304830789674	-0.0279238588044711	0.216842096458343	-0.128775082239788	0.897535622828864	0.975146521709464
YDL074C	718.76098313476	0.102249372937083	0.199640250600953	0.512168125562327	0.608533348909073	0.93862762020104	463.818643847949	-0.046594930714247	0.14805683805621	-0.314709751511493	0.75298203958001	0.874269708201907	912.864589035494	0.390226306278728	0.122512458001673	3.18519693950959	0.0014465552864812	0.0057717362799055	714.784770678439	-0.0524522954907782	0.15701022236307	-0.334069302631058	0.738327263606619	0.913289322552982
YDL075W	2621.69949569502	-0.332007795929535	0.233563844538364	-1.42148626036596	0.155175445093162	0.600584846483953	1722.45313425436	-0.445760025995733	0.112125521334949	-3.97554473494157	7.02183424245794e-05	0.0005292152035391	2934.9967034155	-0.391955874280311	0.101197655604217	-3.87317148742305	0.0001074281807276	0.0005733019966151	3113.39070980599	0.0419061320030844	0.134447505806776	0.311691405144478	0.75527506049413	0.919234833272873
YDL076C	312.025459324807	-0.0853190568896441	0.238892226993231	-0.357144549923183	0.720983594707458	0.958720606562163	172.01960931922	-0.797262577188253	0.224119119441424	-3.55731621280365	0.0003746630546502	0.0023977029043676	314.933210633625	-0.473343642246594	0.176272303028994	-2.68529788351795	0.0072465188794434	0.0230876563659028	302.938121965306	-0.327511972773958	0.203501216187568	-1.60938582535099	0.107532002780385	0.390155031258596
YDL077C	270.475689416912	0.0774606972815093	0.252122896994758	0.307233885556692	0.758665355023372	0.964921445248417	176.1978782054	-0.0438598582779321	0.220165157559977	-0.199213439419832	0.842095786983248	0.923079728942034	272.310863932558	-0.293671820459672	0.187211664631703	-1.56866197967635	0.116726722181675	0.228746104419629	284.613636149622	0.0857503961662726	0.211373430065786	0.405682001468133	0.684976268564476	0.897135697218521
YDL078C	1472.53322565685	-0.538270908492489	0.20101091099397	-2.67781935732154	0.0074103171766015	0.0909889764799106	1181.69650279823	-0.0101551134601053	0.113275154275868	-0.0896499636219756	0.928565378995747	0.968524474487603	1697.90011867978	-0.498519758717702	0.106752860738211	-4.66984917566018	3.0142095429583e-06	2.1758370094519e-05	1687.08700658533	-0.247055680652103	0.134712431841568	-1.83394863617828	0.0666616189943636	0.300648029319007
YDL079C	61.5088461509669	-0.391665827151151	0.430712726048761	-0.909343521711525	0.363168824140855	0.840353352738262	43.7520090555691	-0.246715639748872	0.433241634205693	-0.569464290294264	0.569041097927407	0.759393784524253	54.5310556152128	-1.41504784202794	0.408846310218959	-3.46107524186805	0.000538022414724	0.0024070059676688	81.8097100419981	0.297658244702477	0.358391190250629	0.830540071295611	0.406233501748428	0.757479236700189
YDL080C	178.840709053516	0.186767790203948	0.287369799252483	0.649921427685776	0.515742976279197	0.904185807319411	110.401517141043	-0.0867878468864369	0.269773118152777	-0.321706801184273	0.747674824952911	0.871415879218395	207.899780144223	0.238235862024348	0.209338569632821	1.13804093742598	0.255103388667938	0.409769673224473	200.127348119597	0.356006866073729	0.236945760931406	1.50248252880451	0.13297253670329	0.436770558833186
YDL081C	2736.82077684698	-0.179714504469674	0.1982827481285	-0.906354719035905	0.36474813159929	0.840353352738262	1581.31552811714	-0.736057123303239	0.114046640137035	-6.45400094574304	1.08935129712685e-10	1.7204237727037902e-09	2840.77107132311	-0.485402281436377	0.106491841553191	-4.55811707598209	5.16142648956652e-06	3.59136741887533e-05	3247.37985160192	0.173502154023351	0.142507611283516	1.2174939461877	0.223416338362597	0.569232216732848
YDL082W	2235.82912279446	-0.216399843899321	0.177048155096775	-1.22226545529964	0.221607258235932	0.708575609044665	1459.69570905851	-0.345730784300121	0.111891233771498	-3.08988267129279	0.0020023557766123	0.010541137306764	2231.13744160039	-0.670358294248919	0.113057191676184	-5.92937330487515	3.0409303776636203e-09	3.26313121495431e-08	2406.3394583765	-0.140228840067518	0.126577373659353	-1.10785076363572	0.267926272408018	0.621004928131074
YDL083C	2576.67373235277	0.014790705657925	0.175513099250561	0.084271235144734	0.932840782059327	0.987839227410488	1408.84918839424	-0.696862176958268	0.121171983089255	-5.75101734899364	8.8708010506672e-09	1.1582620494665e-07	2464.98858322299	-0.542360853174063	0.112506357592282	-4.82071293374863	1.43046077895994e-06	1.08776896639231e-05	2547.82811952589	-0.163229193796622	0.164295135000318	-0.993512034280906	0.32046048876566	0.678779813899491
YDL084W	2223.4372787876	-0.410765236909524	0.187384085813303	-2.19210310804506	0.0283720623892158	0.238771626174412	1449.08057238936	-0.557585870471024	0.123035467095562	-4.53191168070217	5.84522893119235e-06	5.35422970097219e-05	2797.16405839752	-0.0985017059626485	0.121330896485439	-0.811843551938724	0.416881408082277	0.586006626554039	2263.87612908442	-0.516658368081411	0.141396108161519	-3.65397870421741	0.0002582076934636	0.003669698121494
YDL085C-A	125.131416162131	0.19364680452875	0.340126087102622	0.56933828915723	0.569126587179671	0.920246097667869	88.7309269079579	0.304010208463945	0.292553473473875	1.03916116549234	0.29872978814529	0.518678490530524	177.891941558786	0.744881659079799	0.23123036658979	3.22138337652357	0.001275733710987	0.0051625324242178	148.324425870541	0.504517645669779	0.265458524660149	1.9005516824735	0.0573607593761999	0.272849914191932
YDL085W	939.216032005575	-0.874269387619515	0.199065293958638	-4.39187248682922	1.12378604439281e-05	0.0003740958876667	580.232296819582	-1.3048513109449	0.156337740272604	-8.34636159298225	7.039805392213961e-17	1.7320248473240501e-15	757.781376598839	-3.40072314210818	0.15432642148421	-22.0359100496354	1.3039856405068e-107	1.69433090724112e-105	1104.27974047825	-0.451114371490591	0.154535599246055	-2.91916149865453	0.0035097434149171	0.0330392162822653
YDL086C-A	4.56087023293394	0.235650738569948	1.42729865536337	0.165102613727296	0.868863215788536	0.977835475349779	5.30002545225207	1.44064069720719	1.19702606053648	1.20351656885526	0.228776483559581	0.434953145647658	4.92529036800063	0.11716201518246	1.25042600921658	0.0936976792860095	0.925349313830054	0.956237269290491	3.39387820633113	-0.884512086079015	1.57000460821494	-0.563381840697071	0.573174899928878	0.851153408233703
YDL086W	941.587430354929	0.257273334913251	0.19998303018215	1.28647583086885	0.198277048506288	0.670093668725142	726.364940117972	0.576406706208847	0.129835698145032	4.43950865935943	9.01644870392412e-06	7.94141058922548e-05	1046.20088754263	0.189768624862283	0.118730872704393	1.59830902055908	0.109974220849268	0.218087564039839	975.402976385514	0.22069753565543	0.160251684905433	1.37719323067128	0.16845251417461	0.494914185600267
YDL087C	132.497982582145	0.302313291644056	0.324168384406085	0.932581047957312	0.351036322366173	0.830402543868183	86.0945812938985	0.18354955692062	0.303642351260051	0.604492608356272	0.545516182046532	0.742579866049521	135.676080942507	0.0090358879249356	0.252878091345569	0.0357321896762806	0.971495903283973	0.984339631126199	125.362115727169	0.0188852754183437	0.286940954223219	0.0658158939683891	0.947524402116089	0.983414180327963
YDL088C	413.027848158288	-0.133517516545471	0.229098262157152	-0.582795850515374	0.560030738668717	0.917862195323564	275.438559924831	-0.193113233124062	0.186324666223644	-1.03643407519791	0.299999680244248	0.519848107151994	527.840512420532	0.193150981551478	0.153411490767877	1.25903855431357	0.208016406508845	0.353716660513048	440.632242100694	-0.0853201438991102	0.188836669342785	-0.451819787947187	0.651398813180215	0.884107313963848
YDL089W	206.385297454025	0.203982139802619	0.267201748241796	0.763401217038562	0.445224154340587	0.871056654714949	124.426624221418	-0.138475345600989	0.254424784569375	-0.544268302458677	0.586256856000872	0.770717482089106	200.707993923068	-0.251758828970972	0.216863874892572	-1.16090717781228	0.245679649530633	0.398729286225403	200.291006617638	-0.0148158987802107	0.232989994464163	-0.0635902791202888	0.949296472215335	0.983564694731418
YDL090C	234.945268963822	0.375728752926249	0.265444942888629	1.41546773819643	0.156931401059011	0.603551319092167	141.246147899883	0.0447412014157251	0.241942315533409	0.184925077356082	0.853287801325685	0.930332118401628	273.146631317672	0.423756439238529	0.190804950674429	2.22088807308562	0.0263585432521993	0.0685574469183618	224.219530952861	0.122420735854421	0.230021173368481	0.53221507421106	0.594577043733416	0.860342794595137
YDL091C	415.883097108838	-0.129643805326965	0.22107055559319	-0.586436330153043	0.557582336247491	0.916951023082404	288.257790598551	-0.0713682432940666	0.175853455121322	-0.405839300938554	0.684860679744697	0.834116194168771	512.52787930828	0.0978569131735765	0.145676525611746	0.671741124815005	0.50174851560866	0.662898072014359	454.03361475812	-0.0126059834148475	0.182112293309541	-0.0692209360815681	0.944813758493392	0.982758164365995
YDL092W	371.169245585498	-0.343516437282922	0.2614534875806	-1.31387207897552	0.188889256189679	0.653265821377385	277.822969333028	-0.0452521259640642	0.182762378161728	-0.247600881643268	0.804443228511852	0.902789340572443	503.128448829656	0.174292463518661	0.152343916474485	1.14407235649513	0.252593630785672	0.406612478105565	493.763841816294	0.341869120362525	0.215839437582391	1.58390479604556	0.113215385819328	0.401319534643511
YDL093W	292.176753373718	0.274194838267853	0.255354379458314	1.07378161615832	0.282920571332238	0.76584077150069	197.568965837401	0.261014452961292	0.206049521802473	1.26675592681797	0.205242575610649	0.407609838287459	369.364302786512	0.538693675545161	0.166676591304896	3.23196959649689	0.0012294013596069	0.0050055394593805	259.281495254073	-0.203345644580674	0.214323500127356	-0.948779039441969	0.342733004576889	0.700001828836148
YDL095W	1475.0504867913	-0.0672775738349995	0.195453397480599	-0.344212864561117	0.730686208262864	0.960208472775292	985.177511041483	-0.120461487501469	0.123509262067979	-0.975323514079188	0.329399810171158	0.549025847799719	1868.87310224095	0.229665155799791	0.110030646256004	2.08728353067596	0.0368625126170292	0.090483465261595	1434.24486214622	-0.304377883873296	0.139772933034258	-2.17765970324666	0.0294313810886497	0.173404102733632
YDL097C	1083.12512597837	-0.360162051229167	0.190839095120655	-1.88725507738055	0.0591260254761831	0.374111029200939	828.988186592653	0.004123240737533	0.123153063602337	0.0334806184834105	0.97329132137611	0.989780079877991	1233.81670400586	-0.363023692058376	0.113944610298107	-3.18596633143612	0.0014427138584065	0.0057641047671765	1209.4598623464	-0.164764413942151	0.139112309217063	-1.18439852569093	0.236255343550184	0.584491438077309
YDL098C	127.059494546367	0.211114312753322	0.325338187532014	0.648907262792653	0.51639832003376	0.904185807319411	76.5629990159066	-0.131902909560703	0.325203361392996	-0.405601310502147	0.685035565800445	0.834116194168771	130.766581446823	-0.0776836051514877	0.26382735943244	-0.294448632312452	0.768415109840958	0.858584083577678	122.476088095075	-0.0284389660403134	0.299076594240364	-0.0950892399739491	0.924243944605379	0.977116126583418
YDL099W	407.631950193277	-0.163731041182857	0.22534790871256	-0.726570049477151	0.467489381232609	0.882822682743711	272.024497857641	-0.220747374280165	0.182228701486667	-1.21137544458833	0.225751545981541	0.43163927577845	462.346538720219	-0.180420495800548	0.152836522482463	-1.18048024693345	0.23780926222195	0.390021601564297	456.176642501969	0.0273170539799519	0.210384170063386	0.129843675841779	0.896690107062929	0.975146521709464
YDL100C	1200.58555363702	0.225700494795618	0.191614051067776	1.17789114909837	0.238840004076396	0.72703374765344	829.040776324882	0.266574587069371	0.132808247835223	2.00721409561938	0.0447268713828948	0.135385761166119	1359.3324108486	0.208641194611912	0.126311227628991	1.65180244486852	0.0985748301408385	0.198712229258614	1217.81918486468	0.131858921088101	0.146246595516543	0.901620448820538	0.367258524537209	0.721805096361144
YDL101C	172.848651787027	-0.19219905880762	0.282937642138575	-0.679298298221791	0.496948874502437	0.8965754460256	126.038543722814	0.0160736388560499	0.250196518148267	0.0642440549333491	0.948775899059829	0.978916682842772	276.321047808775	0.703898109503563	0.187295664744953	3.75821891265923	0.0001711271349276	0.0008764583422985	159.504123167695	-0.625561236429737	0.255659337031476	-2.44685464529981	0.014410894360095	0.101415798836079
YDL102W	367.157407635704	-0.107100867697604	0.226741335472385	-0.472348226557251	0.636678252580154	0.946402940623801	268.188211557949	0.100375427371357	0.180731605980742	0.555383917642233	0.578632090463005	0.765254435054805	442.396280690588	0.0556619481468818	0.153348500793652	0.362976800286959	0.716622214834014	0.826403815948852	383.751216855929	-0.121102687915506	0.185857303125712	-0.651589611378322	0.514665951255316	0.824549771370816
YDL103C	472.403210527354	-0.181028623961036	0.21504482160452	-0.841818103827481	0.399889776783337	0.84625172617364	330.666671512789	-0.092908520458534	0.171762111766684	-0.540913939069041	0.588566902738511	0.772163620160132	607.193469068962	0.167317385569526	0.138718953352706	1.20616095728538	0.227755434715309	0.378347480070429	468.6454998155	-0.361443535021528	0.174012579964638	-2.07711152317252	0.0377912672841657	0.206802199509941
YDL104C	3970.86674534588	-0.534363247064336	0.795421262834254	-0.671799047916178	0.50171163494433	0.898556264350116	5621.62001786713	1.33368765208875	0.235526854874715	5.66257148382584	1.49121222224518e-08	1.88908033430804e-07	4874.61383143063	-0.285216855464133	0.250706711813432	-1.13765145496536	0.255266051655569	0.40981068781771	4299.19060130528	-0.428017839869282	0.86094280431012	-0.49715014484877	0.619083175462194	0.870685296577445
YDL105W	218.273514821105	0.0858907091406225	0.285588762451812	0.300749610745328	0.763605435154008	0.96509676596558	143.482329227368	-0.0114982623168435	0.249952234751828	-0.0460018384242889	0.963308784611817	0.985318760278089	329.778489533279	0.789075646047703	0.179514956097173	4.39559835683311	1.10468028928201e-05	7.26366786472888e-05	231.918802121713	0.116571618364444	0.2275951648008	0.512188466158638	0.608519114473756	0.867598136733418
YDL106C	489.796834884051	-0.127339062157503	0.217898665052496	-0.584395788413041	0.558954059617359	0.916951023082404	348.216944567523	0.0037235322175704	0.181349341023782	0.0205323724726527	0.983618688016499	0.9945233665099	615.138860111014	0.148625806971753	0.145726452457133	1.01989586973218	0.307777848595492	0.469522256522526	518.441841022426	-0.103112695443489	0.176656062296359	-0.583691802608542	0.559427683375878	0.844563891322911
YDL107W	143.242159928206	-0.0008060587435803	0.329023943861292	-0.0024498482819238	0.99804530583481	0.998843289453665	95.3825281365322	-0.0625690921916326	0.285545934731275	-0.219120934957508	0.826555843284307	0.91423248948816	171.33061776462	0.139708182701773	0.232531992832954	0.600812735485119	0.547964720684423	0.699259464283778	177.421346880225	0.441290670864558	0.245154276209266	1.8000529205041	0.0718522824594823	0.315200296353536
YDL108W	241.537714298943	-0.246188356980801	0.275825325075304	-0.892551678906167	0.372097305921452	0.842139854360485	164.782686927982	-0.234693731413274	0.226904812642943	-1.03432681166877	0.300983406643154	0.520340918559545	276.727017613578	-0.225127815758522	0.192480374844775	-1.169614387649	0.242156184704186	0.395143830379295	272.793244416605	-0.0229852297923179	0.222715136790164	-0.103204614305017	0.917800577784311	0.976629650611611
YDL109C	44.4694232258827	0.59497492705084	0.517218492741345	1.15033575829312	0.250005608351643	0.741723506526495	30.8326336791837	0.6417157637088	0.51387106989889	1.24878749028441	0.211742810634602	0.41629502681152	43.8000395225949	0.225251788885761	0.438703797518589	0.513448459210605	0.607637655291068	0.74606620083704	41.4656302894343	0.299183289767861	0.48607291774244	0.615511127748928	0.538217222794038	0.837728903781138
YDL110C	2340.74292839273	-0.53642286249824	0.177213401498626	-3.02698812822235	0.0024700365906498	0.0395734204576848	1635.90043917764	-0.44059420490516	0.105727942695722	-4.16724466277717	3.08303545069346e-05	0.0002490691054739	2328.31736014687	-1.07539031553315	0.100373343728625	-10.7139034686404	8.75890084255185e-27	2.4349744342294203e-25	2785.91775320827	-0.127371933203899	0.144359114062719	-0.882326924980717	0.377600040144911	0.730335014253105
YDL111C	384.949703777538	0.504637179600129	0.22992594653871	2.19478135111284	0.0281792858546721	0.237929335998266	227.804120926673	0.144410181936257	0.197277192353233	0.732016611822438	0.464158428613162	0.677352765677148	355.191617769901	-0.0621485221451877	0.167290360552323	-0.371500915773026	0.710264473988985	0.823521001170157	372.587776933289	0.296895152419705	0.199856017933239	1.48554522145478	0.137399453543566	0.44464733946582
YDL112W	419.712448894665	-0.168067003494697	0.229970324191848	-0.730820396437287	0.464888863514313	0.881321240723682	274.720267962692	-0.286946431486042	0.183183667413235	-1.56644113276067	0.117245379764346	0.278459424499892	454.722743351694	-0.329271416110622	0.153795269525422	-2.14097232721579	0.0322762697237486	0.0811591351025852	457.784505954789	-0.0533082685343993	0.17968796385188	-0.296671337309728	0.76671744186821	0.925173438344597
YDL113C	458.937129084732	-0.172158072373984	0.216086661887671	-0.796708463493587	0.425620367428671	0.863200711593213	301.965184884057	-0.273945168337962	0.173750293681963	-1.57666017439602	0.114873738763131	0.274461573272745	508.667450317942	-0.260727150413508	0.148358689026282	-1.75741071941745	0.0788478275118745	0.167534114837708	523.49666769975	0.0726409935221431	0.174859579057523	0.415424730596238	0.677831005689619	0.895425361630789
YDL114W	5.46382572654291	-0.502906689878517	1.4131288500089	-0.355881694634816	0.721929165089468	0.958720606562163	3.65789591803058	-0.551998069669236	1.59297055843843	-0.346521200122087	0.728951054581291	0.860548097674884	5.09187269419721	-1.35569247973955	1.28979844254823	-1.05108863138424	0.293217884974962	0.454856812482571	3.95047033204366	-2.51013438634613	1.65152012265875	-1.51989331035526	0.128537792043057	0.428949607490365
YDL115C	385.926172444333	-0.112916903604374	0.231863991549245	-0.486996289720959	0.626260960285427	0.946402940623801	221.228040642911	-0.682673479197648	0.199540489812837	-3.42122784121646	0.0006233908341859	0.0037378338637898	386.900624765725	-0.525301033264975	0.166084181348908	-3.16286011707177	0.0015622737913909	0.0061880122273979	449.001350836329	0.182006864553497	0.210888062751025	0.863049630117633	0.388110180215851	0.740437674051366
YDL116W	679.053757380897	0.243907129125903	0.200730897818851	1.21509509386052	0.224329824579549	0.712339326380846	451.821098124113	0.186033438103937	0.150998322486404	1.23202321085844	0.217940413827677	0.42343767266021	773.854481702032	0.24176140780864	0.13169693181185	1.83574062419339	0.0663960266851061	0.145579255868261	681.776094938268	0.122202930308364	0.158447563444961	0.771251558884421	0.440557838893877	0.783378250605621
YDL117W	150.181432295861	0.419665462795563	0.295669336804938	1.4193743163581	0.155789916174529	0.600584846483953	129.780913423801	0.978812207288439	0.248140125132926	3.94459463887228	7.99350805250344e-05	0.0005941741191586	189.289282354627	0.666809912294797	0.220935727838431	3.01811716384066	0.0025435054671933	0.0094191649178528	138.876673163353	0.0818332620511346	0.270528104428075	0.302494493960761	0.762275130167691	0.92267909918719
YDL119C	160.660343891286	0.254929645422919	0.287826101377173	0.885707182924504	0.375775336680102	0.842566854273883	98.8471629362542	-0.0220997894780164	0.27730884881116	-0.0796937767141567	0.936480809174384	0.972580976421469	156.107514393791	-0.200383863265022	0.23086056158811	-0.867986553816572	0.385401693658344	0.554937586845561	157.08912402754	0.0593019916081951	0.256330824696975	0.231349435551888	0.817043344170733	0.945187922668823
YDL120W	235.911667731999	0.146187068229453	0.279704547170616	0.522648164673135	0.601219116371565	0.933923337343059	180.509775765827	0.454702788856654	0.212431867977927	2.14046410825659	0.0323172784065043	0.105376273621208	265.168520408711	0.10988084953872	0.188697423229405	0.582312400764129	0.560356274119879	0.710942358398327	278.65333841366	0.452759965018023	0.209655443123696	2.15954309734232	0.0308080575570117	0.180197061030556
YDL121C	340.432660093516	-0.228869563958798	0.256919378715817	-0.890822502774129	0.37302440091794	0.842139854360485	245.717193859747	-0.0483765710730854	0.188198212861827	-0.257051171408323	0.797139270787314	0.898725093404217	377.557618655476	-0.314953163749969	0.163634912023937	-1.92473085269173	0.0542630385752329	0.123612420059061	432.300663507786	0.312611101432533	0.190288636567204	1.64282590422644	0.100418958966656	0.377957454586979
YDL122W	541.080902499353	0.0288900611947097	0.222037076303134	0.130113680452483	0.896476486696387	0.982386084177899	328.935045954354	-0.310795449041669	0.169131765268668	-1.83759359779617	0.0661223129140759	0.183625117113063	624.646204393333	0.0642081352425256	0.136906339499596	0.468993148726435	0.639074533222072	0.769406240387964	605.836338927956	0.206071091329088	0.166441456887056	1.23809954072274	0.215679154172441	0.558760068270847
YDL123W	489.784101461474	0.561919209967618	0.218875035642439	2.56730608092549	0.0102492098293234	0.117649933519743	349.404145270332	0.676953998917787	0.170158882771468	3.97836414938721	6.93910402496971e-05	0.0005243074284856	547.624882959899	0.514101646841661	0.14484757171638	3.5492596855424	0.00038631589953	0.0018053245750518	528.129665262446	0.624908592032609	0.185434989123206	3.36996051817066	0.0007517895444922	0.0093008018593554
YDL124W	4579.65352953887	-0.447267255921302	0.196524384142972	-2.27588682122985	0.022852784469934	0.208106207513442	2878.88751962587	-0.73025337069729	0.109030243197729	-6.69771385699802	2.11705283976862e-11	3.54071140673663e-10	3800.18443303391	-1.93151952964412	0.100697788595072	-19.1813500235957	5.298658784374469e-82	4.79849750821306e-80	4825.64937043202	-0.434831525059642	0.132738458573878	-3.27585184980603	0.0010534380488801	0.0124763892496432
YDL125C	1054.77297492531	0.0274131083138243	0.188479655643693	0.145443327664217	0.884360857802468	0.979197502733025	809.706749639918	0.356039957054517	0.125172924068189	2.84438475576844	0.0044497279433965	0.0208521271340276	1360.66461530453	0.363455927259794	0.119930625085543	3.03055142921627	0.0024410761024547	0.0090962044042219	1187.43863488536	0.219982363270457	0.143628057670004	1.5316113497537	0.12561837007141	0.426573940029666
YDL126C	6072.67760464964	-0.376743368279206	0.17025947224319	-2.21276010853061	0.0269141888662389	0.233827059861249	4494.27047627216	-0.109448135942223	0.0932083039825836	-1.17423160025178	0.24030227193227	0.450266218452476	6750.27186090135	-0.461346767813266	0.0916822752628511	-5.03201700100259	4.85346212265268e-07	3.90432612477727e-06	6705.34200139159	-0.214732661746428	0.13250548921712	-1.62055672572607	0.10511273937767	0.386674199718233
YDL127W	236.349765249838	-0.320213432386779	0.278573135153742	-1.14947707434192	0.25035931475571	0.741723506526495	141.551979244265	-0.768152067756735	0.24436469282772	-3.1434658537119	0.0016695989382035	0.0089556685387965	310.805344151075	0.114146174048745	0.185750442025786	0.614513606556582	0.538875984526377	0.693507379201437	214.077377791822	-0.848702094049397	0.237972534032921	-3.56638675760787	0.0003619371033614	0.0049560703149694
YDL128W	2257.17838088682	0.104056867055612	0.209502558747231	0.496685423213176	0.619410903329688	0.943204608068994	1587.97187504405	0.197448007782051	0.112960473535498	1.74793891705848	0.0804746050622237	0.213048376407505	2876.19564892005	0.399085444214487	0.106650552277226	3.74199135112877	0.0001825678001072	0.0009239692982564	2211.9805864262	-0.094747289657935	0.135504768648444	-0.699217382553886	0.484416189049128	0.808794594151653
YDL129W	98.7072395088325	-0.369674571585267	0.352073209469469	-1.0499934719325	0.293721114134341	0.777071451874282	74.3297518928342	-0.0506870728310561	0.323073407190108	-0.156890266122182	0.87533133136445	0.942615797964177	104.535700782238	-0.630208130620761	0.285254907869447	-2.20928058811591	0.0271551305360124	0.070365685205793	109.363285050285	-0.197772243540898	0.30392222485014	-0.650733073694816	0.515218809371013	0.824549771370816
YDL130W	4292.18211001108	0.221697494505921	0.222889677139741	0.994651243390368	0.31990591544228	0.802996567149128	2183.87254968923	-0.686742001073346	0.107749577931904	-6.37350061368552	1.84761537329738e-10	2.8499227804695904e-09	3771.46583130057	-0.578430254085191	0.0966692426482183	-5.98360179762773	2.1825652197581e-09	2.38922936236156e-08	3999.22146580229	-0.116848030153774	0.145222369704005	-0.804614539701671	0.421042149167225	0.767371034295017
YDL130W-A	1624.47895351395	-0.0600935212853346	0.190871368754173	-0.314837797190685	0.752884811996598	0.964902436933006	1045.1263280747	-0.227151070660341	0.118045155414317	-1.92427270617826	0.0543204098737737	0.158230782968908	1411.96727794029	-1.01704805576659	0.111782308943185	-9.09847063799265	9.161272252946891e-20	1.90790676849699e-18	2368.50517945028	0.783648751017508	0.167112301815122	4.68935406014851	2.74068818070169e-06	5.98126967376358e-05
YDL131W	3604.5308759478	-0.359739517564049	0.17385650522004	-2.06917490437731	0.0385296767700701	0.290166532738461	2617.52248752955	-0.151007917590378	0.0977110603058634	-1.54545367860793	0.122236564975824	0.286421293926035	3830.96119143688	-0.601154491790382	0.0933269334168229	-6.44138267251819	1.18389951201105e-10	1.4411746198146702e-09	3865.51669621165	-0.290983158913585	0.125102847468597	-2.32595152549688	0.0200211368180053	0.129669021483437
YDL132W	890.031265907342	-0.30668167708142	0.195040630782978	-1.57239891939575	0.115858064736872	0.522617381653927	639.922816040699	-0.131481571937581	0.134455575063226	-0.977881146808177	0.328133110676865	0.548023714157098	950.577355098095	-0.524438569950934	0.122090318999914	-4.29549676212496	1.74302581442661e-05	0.0001108304818385	1000.05470248001	-0.0956580530082441	0.146568955280031	-0.652648801552021	0.513982716304413	0.824549771370816
YDL133C-A	6395.92620793454	-0.612447328886759	0.211924812443417	-2.8899274314577	0.0038533076672547	0.055460197038308	4232.16821476304	-0.71268307435718	0.110174450133491	-6.46867829604475	9.886381879983069e-11	1.57389084795238e-09	7693.31620000281	-0.423096595883029	0.0981421790327537	-4.31105769255262	1.62475503752187e-05	0.0001036409910274	8807.26943725266	0.226289502272428	0.156972202058557	1.4415896528483	0.149418169146976	0.465838736825014
YDL133W	323.158638726163	-0.270773249299886	0.238179382276925	-1.13684587940137	0.255602720031453	0.744572130580321	228.405697384021	-0.149724977326117	0.194013531619578	-0.771724405386827	0.440277672803593	0.658624852342201	358.808406476535	-0.353707657095256	0.165747565809711	-2.13401418818623	0.0328416194195458	0.0823727902940096	377.958110710793	0.0541476968746767	0.192613137756486	0.281121513856099	0.778617200610006	0.931049133583933
YDL134C	1021.9429507228	-0.202553384986751	0.198677887150758	-1.01950643773986	0.307962598431779	0.795736045624502	718.712365770259	-0.0990469718561058	0.136788347752871	-0.724089247974904	0.469010945106779	0.680431570946823	1174.99875068011	-0.176158556092006	0.118009408363803	-1.49275009962713	0.13550261377073	0.256054101330273	1132.08427224711	-0.0408397297480923	0.143388173451321	-0.284819373628168	0.775782528707307	0.929001016994163
YDL135C	642.585924863352	0.172669123022771	0.202942358044455	0.850828406088332	0.394864679669341	0.845877672845887	436.799591198801	0.172770358529393	0.153209926828404	1.12767078547657	0.259458980031037	0.473290063451224	775.920019156029	0.325806864930015	0.129422071378144	2.51739800994279	0.0118225192415974	0.0348609755831414	636.204205206643	0.008706615852299	0.160687649268545	0.0541834788916997	0.95678898328164	0.986152000283654
YDL136W	3481.07196596207	-0.288873895616167	0.197383311344289	-1.46351732397627	0.143325876782099	0.57784569627358	2304.52460041096	-0.375439326180218	0.100826569068689	-3.72361501187694	0.000196390332347	0.0013363520443367	3742.94210639215	-0.483704099379164	0.0997341163520281	-4.84993618103408	1.23501203715487e-06	9.50021485981297e-06	3997.24654474133	-0.0161535660877553	0.121117385124301	-0.133371159484471	0.893899853012104	0.974509718148088
YDL137W	2682.20484143626	-0.176901610959779	0.197637613548663	-0.895080687240849	0.3707439570415	0.841963901200917	1945.4311791812	0.0154216607711796	0.101467398767415	0.151986361713375	0.879197692457995	0.943918094976758	3685.36748903631	0.347059954712935	0.0941529212611856	3.68613049987234	0.0002276896275519	0.0011275069626163	3305.45667009845	0.277697912832657	0.124036568703362	2.23883904348227	0.0251663908552051	0.154685112557045
YDL138W	191.186020995813	0.102357653769817	0.272867484713829	0.375118544729376	0.7075723056914	0.956261900409845	138.356714737771	0.272456027538502	0.240038737236991	1.13505024511733	0.256354266683906	0.469601048536033	268.034272462367	0.63495280048945	0.189552266109728	3.34975051219852	0.0008088437790596	0.0034335648206245	206.753738191867	0.182975290230899	0.236467447676306	0.773786379600836	0.439057128380235	0.78262033865758
YDL139C	153.298543710595	0.0237630235516198	0.292640824954526	0.081202011220794	0.93528130007741	0.987839227410488	96.2357779951341	-0.214441995587397	0.287632151597237	-0.745542507666786	0.455943823964736	0.672285668124329	164.329762944444	-0.159434120209939	0.227902744069658	-0.699570866778192	0.484195341767102	0.647881748665189	161.328863131988	0.0332486960997108	0.276238547711744	0.120362260716799	0.904196185599597	0.975146521709464
YDL140C	2874.52782187708	0.0379823311299821	0.246939954594048	0.153812011476322	0.877757962755659	0.978399088454287	1903.12541392891	-0.0390551313036674	0.118509902779839	-0.329551627227488	0.741738778246436	0.867815422613339	3169.95886377078	-0.0583445649113227	0.110601214511383	-0.52752191889645	0.597831199271442	0.739515563306135	2558.45493047315	-0.478046570524423	0.142872496088874	-3.34596639388909	0.0008199633290843	0.0100222863506285
YDL141W	294.773109150604	-0.158708439863529	0.240637601877872	-0.659533001596632	0.509553561289057	0.903326905101784	228.293984610472	0.213139880599711	0.194284487907145	1.09705042793523	0.27261934851206	0.488761096368806	398.531745381906	0.318303104526689	0.162247062318278	1.96184202030283	0.0497808797916896	0.115415173977862	305.314995836993	-0.201270701966043	0.201142872990245	-1.00063551332392	0.317003054350499	0.673906164794002
YDL142C	309.523305426189	0.0816416391746754	0.245032157603002	0.333187447612285	0.738992792688985	0.961682935326916	232.646531261688	0.352125083235322	0.196939383911196	1.78798712701417	0.0737780847334548	0.199791893297246	405.610622392891	0.451548075072759	0.164721240526042	2.74128627025104	0.0061199161595909	0.0201092572214817	315.209946363009	-0.005106929295652	0.203989367686911	-0.0250352719534399	0.980026829468152	0.992597029096579
YDL143W	735.008153285229	-0.343743318093688	0.204523727788151	-1.6807014120618	0.0928209261990115	0.475395013191111	550.109808195292	-0.0468583661911869	0.140738625051382	-0.33294602795842	0.739175024331853	0.866177542781313	921.994598031674	-0.0482419905311726	0.12316399530217	-0.391689068000888	0.695287968408557	0.812460642654534	835.961814311859	-0.0951746812098708	0.156777662108754	-0.607067868787646	0.543805872644333	0.839174100759096
YDL144C	427.293302220046	0.0562953581013231	0.222366358942007	0.253164904840686	0.800140785150342	0.97019414245057	299.373967541135	0.139860573478315	0.175866273181202	0.795266601994861	0.426458436737643	0.646748225251127	453.522648861767	-0.151018202418737	0.156207524839703	-0.966779305758217	0.333654371739255	0.498945693092826	418.58451964842	-0.147014315473352	0.181423781049327	-0.810336520510397	0.41774679104883	0.766844407795358
YDL145C	1837.96701426188	-0.115114137614804	0.196016478487302	-0.587267654756184	0.557023960937949	0.916951023082404	1196.03965438739	-0.250302945868367	0.119644982443917	-2.0920471611561	0.0364342971210909	0.115449603543893	2072.68744719713	-0.147192842360412	0.111648782675275	-1.31835599845736	0.187384503246258	0.327676177853389	1863.02213833092	-0.223020726824025	0.138101260324736	-1.61490725211056	0.106330781533321	0.38855177128411
YDL146W	137.695212219474	0.0805985277496475	0.30589517936692	0.263484138313177	0.79217744754878	0.97019414245057	81.9855349827933	-0.317883382223951	0.305281045335116	-1.04128109845471	0.297745106479833	0.517447274950649	148.303059823125	-0.08289619300168	0.236400235463457	-0.350660365625965	0.725843163299751	0.832597990960374	124.191396754822	-0.38078208006544	0.28120012409897	-1.35413197730816	0.175694275882555	0.507068125590712
YDL147W	1773.96179124595	-0.259143392087493	0.182034642315437	-1.42359382143559	0.154564085438053	0.599060802034163	1322.20391452947	0.0174791391087136	0.116739712715003	0.149727446660636	0.880979652970414	0.943918094976758	2011.91099216468	-0.275049958654138	0.105082403922461	-2.6174692278366	0.0088584475105087	0.0273486264309455	2020.55222025157	-0.012349627165641	0.141605303034863	-0.0872116149675588	0.930503307126455	0.979415240358716
YDL148C	150.333818142263	-0.0469093902014129	0.295336163773492	-0.158833884757134	0.873799751509175	0.978399088454287	90.4895148352499	-0.42942694260195	0.291962775109524	-1.47082771918735	0.141337714080807	0.317839092852433	167.150763019501	-0.118188095708674	0.227173036385743	-0.520255826083114	0.602885280006331	0.742825256359069	154.798273202111	-0.103682904720034	0.259406635288894	-0.399692569947431	0.689382965316103	0.899419269920969
YDL149W	491.4171729982	-0.329157740077246	0.219208609328718	-1.50157304991453	0.133207407776219	0.556998455963086	368.746171656597	-0.024912949758894	0.162855433406619	-0.152975858635868	0.878417313209215	0.943760353001249	525.899996314232	-0.544936644977995	0.149212034799156	-3.65209579583508	0.000260108812669	0.0012743199781333	560.053972726551	-0.0735143544821165	0.168007766606522	-0.437565214793248	0.661701491816137	0.888712377513698
YDL150W	275.463570310537	-0.194517019424081	0.255676999308278	-0.760792014730843	0.446781304683998	0.871056654714949	175.08118817209	-0.411786406562062	0.245877339268787	-1.67476355400083	0.09398063233696	0.237807345913413	351.853070097382	0.14059206222978	0.171719480163991	0.81873100300278	0.412939904061539	0.58224623887139	326.540275258664	0.158682129909313	0.197771361649181	0.802351405107848	0.42234971461187	0.767946864913908
YDL153C	352.334702817626	-0.388959039129017	0.228519993644502	-1.7020788112488	0.088740595354046	0.463990966283982	244.381722417845	-0.322912518453523	0.189261839148314	-1.706168131445	0.0879767803677844	0.227498253629698	370.449199088799	-0.671555634418879	0.163545841646958	-4.10622262025193	4.02181891530682e-05	0.0002361337097916	434.537572866136	0.100672530427442	0.179544854926789	0.560709636978969	0.574995496497097	0.851153408233703
YDL154W	18.9845956636351	0.905571323427323	0.725524860027067	1.24816029514625	0.211972361087453	0.694064692697279	11.0493448195934	0.547101481437821	0.81223386777494	0.673576297595875	0.500580726471065	0.705767853518522	30.9534608946614	1.63075184960296	0.543328923064705	3.00140813488178	0.0026873411125992	0.0098783750492038	19.9641325495706	0.905663654309603	0.682880814034439	1.32623971225516	0.184760309082948	0.518342956680953
YDL155W	274.847986508384	-0.016793801132266	0.251763735210161	-0.0667046074695677	0.946816866253884	0.987983616860336	183.958994810488	-0.0623150978668681	0.223930907870892	-0.27827823527959	0.78079878226082	0.888602905715182	365.653139839214	0.403253179274817	0.166682535709428	2.41928872487154	0.0155508914806088	0.0439468928508742	285.474871465067	-0.0498298633603189	0.211911990590315	-0.235144142724108	0.814096858111215	0.944486110147812
YDL156W	117.625215582088	-0.253339242903104	0.338006277453342	-0.749510467118692	0.453549592222229	0.876659390524922	80.8805209656409	-0.218952007967864	0.306451347318852	-0.714475592564625	0.474933143410469	0.684685698756884	166.579415051841	0.360692680424014	0.227001510297698	1.58894396760175	0.11207304353795	0.221345014882753	126.972756881575	-0.165773831107344	0.286358675144019	-0.578902772978575	0.56265477903077	0.8454269049297
YDL157C	280.534198429423	-0.412370447612053	0.278884538548852	-1.47864219995049	0.139235967809886	0.568712964633153	196.248071092223	-0.319238649183333	0.20826905722468	-1.53281842937878	0.125320598491087	0.291875743581035	333.649061148749	-0.269859255190689	0.178565429539396	-1.51126259929922	0.13072155889501	0.248987494428131	353.434315380316	0.139256116376127	0.193197852328849	0.720795364428247	0.471035427918456	0.800826115653143
YDL159W	277.245901370853	0.0687092117860407	0.247507767457658	0.277604264673411	0.781316158041826	0.97019414245057	197.823737585917	0.202602185081138	0.207931151378338	0.974371486610471	0.329872121663388	0.54906182012443	355.018266171085	0.380815398847184	0.166718597278792	2.2841806796777	0.0223609145440306	0.0598795637229709	295.959532861589	0.116351119126385	0.20334526697602	0.572185037088206	0.567196623377186	0.846490984461203
YDL160C	1690.45937336147	0.0283576796566953	0.208131433162442	0.136248904001746	0.891624515792451	0.980252579825166	1028.99874682527	-0.307075700856032	0.1329824844394	-2.30914396095499	0.0209355940122724	0.0750906787645	1767.98293176433	-0.229233776505773	0.112142906749462	-2.04412194360096	0.040941501847196	0.0985928108544281	1616.37208017455	-0.25232240865873	0.144086102579057	-1.75119185086074	0.0799128687097106	0.33379564475525
YDL160C-A	122.122501879896	0.0755979686938267	0.369141420945468	0.204794055622911	0.837733031511734	0.973999466498465	85.6117199893729	0.161522322619143	0.308019515577518	0.524389898855268	0.600007380736975	0.779642330489446	158.876137009365	0.427516230490067	0.243361266516358	1.75671435561555	0.0789665093800768	0.167665250790307	142.507686277983	0.361268320895143	0.280014940523637	1.29017516072378	0.196989848379793	0.534799852228439
YDL161W	493.857070281327	-0.0980381082441046	0.218015615814363	-0.449683881027965	0.652938395610893	0.950794941906711	367.647735750693	0.160150181909911	0.164390212307248	0.974207525266698	0.329953508969636	0.54906182012443	594.759310633214	0.0605149631212248	0.142619925732057	0.42430931590103	0.671340246083216	0.793788457139343	476.799187816371	-0.360591209948873	0.180476782479939	-1.99799223475715	0.0457175019937365	0.237429486735742
YDL164C	242.318356013681	-0.329629434633992	0.264662391207324	-1.24547138386495	0.212958527985553	0.695191032367519	168.881712616434	-0.249816528686632	0.222987044699061	-1.12031857735852	0.262578028292633	0.476061402159482	330.009176701284	0.197196393622812	0.172301260575703	1.14448607609676	0.252422109111137	0.406445836788056	225.864122188209	-0.750520744319999	0.222878467448978	-3.36739907138768	0.0007588079581919	0.0093479365166696
YDL165W	441.241376182313	-0.0309075588068326	0.21828013250853	-0.141595840407623	0.887399252701861	0.979336607159558	341.744014564518	0.326681821822311	0.166008539219152	1.96786155314005	0.0490839695475643	0.146049952366916	547.04726862144	0.204779845161604	0.143713872727243	1.42491355410245	0.154182191122911	0.281904850517478	460.759759631476	-0.0471014912608668	0.175738476630753	-0.268020368469635	0.788683640364	0.935217658201267
YDL166C	267.722824412627	-0.182059780120958	0.265093143842697	-0.68677664567964	0.492223488979816	0.89590521212573	210.997175158655	0.238786516810752	0.203627272198915	1.17266471348441	0.240930287136331	0.450533583420136	362.697195923643	0.304600886118532	0.167561224918595	1.817848289582	0.0690873236362842	0.150267443003665	303.424254650484	0.045177452153701	0.223989519332667	0.201694491279317	0.840155569421127	0.956054001169199
YDL167C	267.595289771343	0.170818547306858	0.252549238873489	0.676377201011593	0.498801188654517	0.8965754460256	163.020250845659	-0.144998000002867	0.22466875882391	-0.645385681400026	0.51867728007546	0.722378897841655	290.726472837288	0.0376280892564225	0.182141378817431	0.206587264797962	0.836332206937189	0.899542487108796	310.521597780128	0.430752674529035	0.203504074665744	2.11667837725877	0.034287153175613	0.193972079178929
YDL168W	718.365514964881	-0.587621924315424	0.209008760028353	-2.81147031462084	0.0049315641184972	0.0670066489751375	498.352999584182	-0.514907899372373	0.153783888232234	-3.34825647401237	0.0008132171553797	0.0047191958510051	779.036867976214	-0.774004371014049	0.132723269236604	-5.83171568531996	5.486033883604141e-09	5.75263588110561e-08	836.961210511175	-0.236929724157571	0.155007673627373	-1.52850319350726	0.126387651248438	0.426573940029666
YDL169C	523.062954665243	-0.586289345724146	0.266227233278666	-2.20221402034578	0.0276501941571525	0.236685661985225	440.777957742815	0.092269559384269	0.165242563799524	0.558388572911594	0.576579074147517	0.76355689668023	686.051079233377	-0.124207865027243	0.147128262251109	-0.844214858021312	0.398549353312135	0.568527323328552	657.686119948935	-0.0052531080401377	0.174533107131879	-0.0300980606285115	0.975988847425979	0.990609129759829
YDL170W	327.162477977759	-0.0099740933074438	0.234685287960647	-0.0424998660722028	0.966100218514271	0.993491203859013	255.155629247718	0.364167556869495	0.186209193225807	1.95569053579372	0.0505016203014962	0.149298235985654	448.581408125986	0.482456626639618	0.157723363920522	3.05887862550745	0.0022216714052482	0.0083567841341526	333.56763093841	-0.0962643638061207	0.196762674371333	-0.48924098086027	0.624671099396824	0.871717613195307
YDL171C	9248.96457456137	-0.587217820534329	0.175069183040493	-3.35420437986798	0.0007959355006192	0.0156368705564276	6435.36489924603	-0.505083929421894	0.0975833308637842	-5.17592425828277	2.26785452935957e-07	2.48670457970661e-06	9240.44236330826	-1.12086442797399	0.0949128228047295	-11.8094098863756	3.49002128276544e-32	1.2127823957609898e-30	9802.34024030542	-0.55373579629188	0.120453481066717	-4.5970925156175	4.2842741595753e-06	9.077987464671e-05
YDL172C	6.85629689376162	0.584129172971407	1.17009776726934	0.499213988190567	0.617628641173817	0.94215165153428	2.76010714465656	-1.05352183181668	1.61985518376716	-0.650380257676244	0.515446626532502	0.71940206619187	4.0687143853857	-1.76725100253114	1.37358971835657	-1.2865930626254	0.198236162984609	0.341162552881949	3.9026017593612	-1.51395974275103	1.51045830213709	-1.00231813126452	0.316189968344497	0.673658203075887
YDL173W	787.189147610203	0.233632152435239	0.203267991577736	1.14937994232058	0.25039934706248	0.741723506526495	596.431859540441	0.511474044872121	0.136410016781353	3.74953435928349	0.0001771632230574	0.0012152417397281	933.309845617878	0.337160207507635	0.123535703114211	2.7292531552269	0.0063477952685838	0.0207100285591297	822.655863380869	0.221962497426942	0.152220706996697	1.45816230791622	0.144795810369908	0.457055897630258
YDL174C	1371.98570866432	1.33743429865551	0.185351910070016	7.21564886032357	5.36774044240766e-13	6.0685850435673e-11	868.036674510128	1.19081952860433	0.13552876831963	8.78647052849996	1.5433214803939e-18	4.2541370806783803e-17	1567.89571659097	1.34236921801432	0.113540691941618	11.8228028652895	2.97587229155144e-32	1.04016308108789e-30	1616.51076392324	1.5649991670287	0.137398250015871	11.390240900797	4.6769487715085496e-30	5.56175112073068e-28
YDL175C	280.773199656814	0.498866749687305	0.247093470625599	2.01893942573334	0.0434935157893356	0.312860920299758	176.211252008937	0.295678175234347	0.229240570616382	1.28981608464561	0.197114521912274	0.397298531978902	309.68922137537	0.412904057835797	0.185255728476346	2.22883287459863	0.0258250267150219	0.0674338945721651	275.416425402089	0.326574588247981	0.211531960360173	1.5438545914855	0.122623562692708	0.419323650123479
YDL176W	223.459655481419	-0.222434907456839	0.264273231384059	-0.841685350770854	0.399964100220919	0.84625172617364	141.00952257414	-0.465291968714033	0.247515832812521	-1.87984729472423	0.0601288926740932	0.170723618016953	254.934119943989	-0.216165306731456	0.193635458632219	-1.11635187200929	0.264271545980229	0.420652737769329	242.56185949579	-0.118443387633682	0.222010897521379	-0.53350258458496	0.593685722385964	0.860342794595137
YDL177C	65.5683239919777	0.107419524201691	0.418835197868245	0.256472055711714	0.797586355303171	0.97019414245057	42.0935700066697	-0.0581049860713743	0.41794347393183	-0.139025944165961	0.889429647649347	0.949043749481042	69.7651528340789	-0.0966405649333506	0.336879383140634	-0.286869929624061	0.774211915881787	0.861564814974016	73.3475221773563	0.279529691510032	0.365315470346871	0.765173430089383	0.444168279017296	0.78666475413731
YDL178W	422.948803596931	-0.335944183290817	0.246421391860098	-1.36329147707089	0.17279066703837	0.62885432206845	349.416343054	0.234858320767212	0.168537484771137	1.39350792546913	0.163466250073098	0.349959615149421	487.267744740868	-0.305459872305514	0.156497337612278	-1.95185347537535	0.050955603271839	0.117339593770381	533.715626343381	0.205510740168653	0.173290046080894	1.18593505406951	0.235647948515262	0.583640984846842
YDL179W	156.945606055049	-0.519000044613206	0.297206754615601	-1.74625925068381	0.0807659132439041	0.442588842752445	124.729757396491	-0.0208500511152321	0.251353893041827	-0.0829509774561661	0.933890519527761	0.971264622560863	276.71456592032	0.705449229618845	0.189092564283584	3.73070846170807	0.0001909420769471	0.0009598333333858	145.613518513989	-0.997575911174317	0.265511275803452	-3.75718849663012	0.0001718330633532	0.0025477640207621
YDL180W	323.077853636739	-0.128185114195912	0.237671273687826	-0.539337851844388	0.589653755253416	0.928869400849696	218.144982147173	-0.149382817255649	0.200552852023337	-0.744855112996683	0.456359313162511	0.672565185784551	367.40257992798	-0.131996817478253	0.174346863733665	-0.757093157006216	0.448994053454521	0.617070006322758	345.332824232919	-0.0751440941762438	0.194637100660062	-0.386072819217979	0.699442739366687	0.904223722063388
YDL181W	1030.28619910449	-0.808781256791555	0.256209066644697	-3.15672379351487	0.0015955240057928	0.0275515269242392	709.310765172918	-0.758352710958889	0.141914607675892	-5.34372552183517	9.10554162385945e-08	1.04258451593191e-06	1141.84166000067	-0.924280376184019	0.133973440798879	-6.89898214655508	5.23764527341276e-12	7.131071936033729e-11	1242.89944476899	-0.312069100310101	0.149805237265612	-2.08316548877919	0.0372361416619715	0.204886683157987
YDL182W	3025.98325815227	-0.315023948465024	0.174780273957009	-1.80239990093225	0.0714825107817806	0.415350861661495	2064.03204648793	-0.303873501224379	0.104264047169101	-2.91446101964123	0.0035630330206905	0.017275487463511	2884.93186495026	-0.974961174488305	0.100874773988059	-9.66506427666166	4.24353446890717e-22	9.64395647173314e-21	3284.43700536177	-0.209359814444227	0.126623836431539	-1.65339971007291	0.0982495418397801	0.373207353520468
YDL183C	286.756360152736	0.226767185165408	0.256358773761479	0.884569628096273	0.376388793566911	0.842566854273883	161.907801264732	-0.316856339265407	0.226994690174253	-1.39587555560075	0.162751972866199	0.349324169590969	251.602412926405	-0.569117241890336	0.19913178888228	-2.85799291556999	0.0042632990973003	0.0147378477180824	284.898592167142	0.0764829409417341	0.20497302764545	0.373136611291266	0.709046771317015	0.905487161456275
YDL184C	10707.6475917092	-0.174097157731791	0.215766572188248	-0.80687733955331	0.419737155442885	0.857887475186992	6432.77919683933	-0.583906193217986	0.0968098145447166	-6.03147724188934	1.6246760794496301e-09	2.30866858640647e-08	11892.9031482241	-0.25446829174905	0.10586046101176	-2.4038086488286	0.016225263727256	0.0454444242257775	13604.0102791308	0.359525373630694	0.164674552392171	2.18324791783546	0.0290175577171734	0.171486114419847
YDL185W	8132.82213293264	-0.353294843017766	0.174024571893329	-2.03014343994091	0.0423419610531107	0.308938963936379	5532.31661493007	-0.351627817649449	0.102430935848266	-3.4328283222007	0.0005973201884712	0.0035923680829878	9642.34108134319	-0.227275425645953	0.0973971118840541	-2.33349245423737	0.0196223139048941	0.0535292424507312	8334.33159412715	-0.434567128736491	0.126557956611478	-3.4337400853474	0.0005953147373013	0.0077086643872331
YDL188C	975.310408715989	-0.302556784793152	0.208965699680683	-1.44787773905232	0.147651246392373	0.588640231791817	709.467896612529	-0.0921759945432209	0.135842345895198	-0.678551256869007	0.497422236183696	0.702333246334605	1107.76727140118	-0.312612311684301	0.123266079210398	-2.53607735142378	0.0112101969712567	0.0333682008452198	1164.4669290605	0.0834541075848334	0.148311202706989	0.562695912794325	0.573641967887973	0.851153408233703
YDL189W	321.6483128732	0.225577128751416	0.23664886741001	0.953214487017125	0.340481407724457	0.819966141217711	210.871811809575	0.127457344374628	0.201457694193065	0.632675484970459	0.52694558202642	0.728134485988859	358.76274601057	0.167604069655234	0.167926553809216	0.998079611909689	0.318240755619023	0.481672574407419	312.756756120786	0.0138595291677782	0.200824766289038	0.0690130476628106	0.94497923372965	0.982758164365995
YDL190C	975.325697047632	0.150045425448516	0.228188868608113	0.657549276455726	0.510827797310332	0.903705342201532	602.864732037676	-0.123999323957413	0.144889552248997	-0.855819636631331	0.392097551823161	0.614354953567131	961.103511051154	-0.278622215857602	0.134058380269247	-2.07836477882255	0.0376757741692792	0.0921768736020392	919.792681374215	-0.16041460003196	0.156571965712404	-1.02454228828304	0.305579207504176	0.666436271018669
YDL191W	3446.12091176802	-0.350371859065146	0.202921507114798	-1.72663737839741	0.0842328085825441	0.453341630381468	2323.82552727659	-0.377132305366755	0.103769453926847	-3.63432870748859	0.0002787053493807	0.0018315801878727	3730.7561666139	-0.525910551762495	0.0985363058978669	-5.33722618247535	9.43792770883357e-08	8.40692904853923e-07	4001.83042181881	-0.0386573611733858	0.122370403692265	-0.315904499838055	0.752074996325306	0.919066119636604
YDL192W	2452.04451566843	-0.15002663422184	0.197806736231123	-0.758450582019334	0.448181286578652	0.871574454159023	1905.2117356572	0.229858713625938	0.102554119915294	2.2413406093855	0.0250040203722769	0.0866049664319585	3155.1781838181	0.19720435618287	0.0988906394203966	1.99416605392276	0.0461339105588681	0.108731661412792	2622.31029343521	-0.0949517366194293	0.130231841124416	-0.729097706057289	0.465941897728298	0.800189636918005
YDL193W	415.301401556814	-0.0176758328724471	0.223017818056093	-0.0792574917399709	0.936827816569611	0.987839227410488	281.717689383185	-0.0247276752664213	0.189781575903338	-0.130295447009123	0.896332682124272	0.950938294989911	413.763945628105	-0.438760593238236	0.159587288868562	-2.74934549204357	0.0059714408063498	0.0197080627827461	454.413670871053	0.100639798046425	0.190446248474946	0.528442008452922	0.597192587218425	0.861986922398256
YDL194W	108.390660783878	-0.31652892946675	0.331489448871796	-0.954868791583069	0.339644053732942	0.819067878576151	68.6855677289531	-0.554440629655644	0.335846612084698	-1.65087456507026	0.098764190427108	0.24563157468797	129.787104867091	-0.156170189852838	0.255581813482189	-0.611037959724472	0.541174450318018	0.695014974119209	129.283468682921	0.0707016072927066	0.283353151318697	0.249517631844462	0.802960403885596	0.942623784785566
YDL195W	2828.5213973339	-0.120599108662518	0.215895707524195	-0.558598918179062	0.576435478502985	0.922644009803919	1710.47754008419	-0.498919901943943	0.113286074235906	-4.40407089140537	1.06238201166181e-05	9.24769370969946e-05	2898.50697442098	-0.462026990556679	0.0986046947417436	-4.68564901262337	2.79074165702017e-06	2.03417840048897e-05	2587.46203183539	-0.572083020315255	0.127159804206919	-4.49892970410951	6.8296434347705e-06	0.0001381817093555
YDL196W	11.0359173658786	-0.226770625677653	0.934137609527653	-0.242759335845947	0.808191838629046	0.972034753304704	7.64818312926394	-0.166940424724898	0.98335791002443	-0.169765680453774	0.865194418120728	0.936965001067642	11.8999756855267	-0.405126726350974	0.807994400768851	-0.50139793786377	0.616091090799022	0.752426736760473	11.8033702223116	-0.1632700698508	0.872822484094467	-0.187059880818938	0.851613683340682	0.958754379141078
YDL197C	56.9724089052416	0.205437790282721	0.427039662527636	0.481074261502409	0.630463720272033	0.946402940623801	55.6760338869543	1.06587746525083	0.373413671928283	2.85441467567781	0.0043116211828174	0.0203257264627829	106.18066062412	1.3339532861858	0.292163046542784	4.56578373607033	4.9763159718322e-06	3.47876497820363e-05	48.7358669854849	-0.407785089262	0.427288499707824	-0.954355405167327	0.339903771446959	0.697646803882153
YDL198C	1184.18975729357	0.669723202719678	0.197927178553876	3.38368488659772	0.000715200357567	0.014441621688498	920.961780401813	0.973445489052513	0.12372591406258	7.86775750599952	3.61054558037379e-15	8.021338949830431e-14	1448.06210992721	0.830419125814861	0.114343978864432	7.26246483690604	3.80099346157178e-13	5.595698995028199e-12	969.708847210753	0.0288123194946856	0.154576350600416	0.186395392197907	0.852134705606941	0.958754379141078
YDL199C	488.867564786256	-0.155118375878383	0.226305354102818	-0.685438382548864	0.493067330520129	0.89590521212573	289.618365883436	-0.611768128061837	0.177960149144959	-3.43766922539223	0.0005867439617853	0.0035466736532689	461.559223467664	-0.806428690824241	0.152713917676785	-5.28064961656624	1.28726656345136e-07	1.12157321424909e-06	529.555327810964	-0.0597926232964695	0.174250004331751	-0.343142736356158	0.731491081767529	0.912856645486937
YDL200C	365.449161386122	-0.0535121898232192	0.244501163916333	-0.218862720185377	0.826756987395685	0.973872842595291	287.41145819464	0.347368925926161	0.18332518112225	1.89482385234639	0.058115742067494	0.1667547463627	470.289470558079	0.286812649213767	0.159872247876807	1.7940114874395	0.0728113353180205	0.157166251786135	436.516167140784	0.304114226124306	0.182902426084837	1.66271291548231	0.096369915634577	0.370984928485607
YDL201W	283.532004649177	-0.378589620217256	0.247762375119053	-1.52803515883046	0.126503808827682	0.54061749954626	182.869712640937	-0.559959183542605	0.226231765022431	-2.4751572065359	0.0133177539938566	0.0519279026060394	305.045979317363	-0.575112179930009	0.177172189532216	-3.24606351283723	0.0011701273100259	0.0048067704000174	337.30383605787	0.005369424288988	0.201498130818938	0.0266475141340784	0.978740875900353	0.99205807573445
YDL202W	242.267207144768	0.22937081615281	0.257141304386163	0.892003004730625	0.37239132186499	0.842139854360485	141.566197558385	-0.205693143013645	0.240822365698659	-0.854128072435884	0.3930340311143	0.61533647679583	225.532295668484	-0.373336358841337	0.203948152870855	-1.83054542826746	0.0671684202673563	0.146627336719499	245.707997723211	0.135707376881981	0.220348397054838	0.615876397086782	0.537976100503901	0.837728903781138
YDL203C	311.435847650294	0.519803943225915	0.276400250988553	1.88062037341436	0.0600235782999027	0.377795463417035	218.276429093776	0.594904405927635	0.19805011406188	3.00380743906949	0.0026662401668587	0.0135681999602365	298.1260097785	0.0621586984734107	0.179171104931961	0.346923676655425	0.728648658643898	0.833788162159023	275.704494793795	0.073570271262681	0.2101701618614	0.350050980648709	0.726300437997502	0.911681538644899
YDL204W	7071.16820765226	-0.972166941003377	0.17142745684678	-5.67101069388371	1.41957535817062e-08	7.8760143945911e-07	4064.77657184345	-1.85381262771599	0.100135804530014	-18.5129848051537	1.62255714477858e-76	3.45025187143273e-74	5497.43659930653	-5.0781007933765	0.130259369950395	-38.9845336677916	0.0	0.0	8586.74590090967	-0.422001086480423	0.154506220299355	-2.73128865402829	0.0063087189611882	0.0539016208018235
YDL205C	258.487031571482	0.0346835456819781	0.26410577351404	0.131324450883821	0.895518650281644	0.982386084177899	160.934734781264	-0.228960752529878	0.233343912616226	-0.981215879869316	0.326486294855624	0.545885818469639	304.869128130789	0.128731581313455	0.182449958077139	0.705571997221442	0.480454343703923	0.643597227351238	273.82961997264	0.0585952600811462	0.213972264890505	0.273845117782582	0.784203649424719	0.932488573354815
YDL206W	147.995851263651	-0.719900233410209	0.296615601110697	-2.4270477706314	0.0152222513494355	0.157805761394148	104.51119613099	-0.579331587803538	0.294451596850498	-1.967493448839	0.0491263504401627	0.146103042218146	179.261304914707	-0.49714075489997	0.217926954647906	-2.28122654998404	0.0225350444572683	0.0602648593830392	167.132602208258	-0.455578403450174	0.250467095642976	-1.81891518437044	0.0689243708787887	0.308465675200232
YDL207W	310.126625558492	-0.129982269737616	0.23683072909052	-0.54884039008272	0.583114989278204	0.927383713841722	215.403211615715	-0.0654011774097266	0.201059598965146	-0.325282541825142	0.744967242654001	0.869581780702707	396.414781044326	0.197066064720488	0.160024806214576	1.23147197851465	0.21814639071854	0.366150232329322	334.610258621219	-0.0473322336356443	0.196795820535118	-0.240514425087589	0.809931481816901	0.944082965502517
YDL208W	753.831228092433	-0.130667623270893	0.20769122119709	-0.629143699563954	0.529254983530118	0.906728963200399	447.878829772406	-0.573085188052561	0.150459905469643	-3.80888972556337	0.0001395921921337	0.0009743633200048	863.037143031483	-0.117280946717563	0.123583069814821	-0.949004963975237	0.342618087401876	0.507832637240111	932.185164056208	0.325791963853781	0.148303174328105	2.19679696897789	0.0280349496494536	0.168065485192763
YDL209C	239.800863537691	-0.0861258383133963	0.255683844624241	-0.336845053468156	0.736233707962018	0.960695204291901	137.195508509863	-0.65619084029897	0.245822222674763	-2.66937152043877	0.007599334059978	0.0326925108331715	227.423044121416	-0.692206271242891	0.206583827061062	-3.35072827863863	0.0008059934687211	0.0034238969172326	259.245111754977	0.0023439198644543	0.226718264415456	0.0103384695119189	0.991751241737684	0.99688364423072
YDL210W	225.767289718477	-2.35497093490458	0.275593588768327	-8.54508606469886	1.28440519712745e-17	2.40504873162114e-15	159.470950024668	-2.04432921016322	0.250021827224942	-8.17660295044541	2.91958080471143e-16	6.898088933036461e-15	235.823043949114	-3.3696358806647	0.229353930368896	-14.6918601972285	7.26905432537636e-49	3.8792087234620103e-47	227.514337378928	-2.75973364048095	0.243037337668661	-11.3551838040761	6.989275095498569e-30	7.98558940813141e-28
YDL211C	178.397908513505	0.2494562811179	0.340344577377	0.732952124697957	0.463587629766835	0.880763801265804	118.771795324601	0.194532859834503	0.256747461827099	0.757681725264752	0.448641541801297	0.665971513309629	262.334386578981	0.870649815357874	0.1958026292512	4.44656856083835	8.72528281325509e-06	5.81393705404969e-05	145.270769289559	-0.5204749425789	0.268772677575069	-1.93648754506875	0.0528080165226749	0.259892155639887
YDL212W	1083.31900577314	-0.0690668841394535	0.207248359242805	-0.333256602811206	0.738940594728307	0.961682935326916	768.703190243865	0.0547772274256211	0.128738426628546	0.425492441224809	0.670477730671944	0.825448276149061	1445.74230785943	0.365208011035694	0.1181328945889	3.09150141716758	0.0019914703171757	0.0076350340511606	1107.38688094642	-0.149457928697915	0.143123547998008	-1.04425813074446	0.296365978537695	0.656375734298422
YDL213C	282.720385093111	0.359181340334731	0.243350576598742	1.47598310780657	0.139948427048335	0.57062018024055	203.7906922074	0.506779865825413	0.207567211120192	2.44152177547908	0.0146255062723472	0.0558978773171013	294.051560801511	0.112284161157084	0.183655221790035	0.611385617368686	0.540944322028595	0.694868732595082	321.142737580313	0.556893328055702	0.20242154109442	2.75115644829488	0.0059385274137372	0.0512648877627362
YDL214C	19.6781840935133	-2.71008769947721	0.822874104981244	-3.29344146701393	0.0009896894582845	0.0188260928064786	17.3050326371795	-1.03547764950376	0.692555375696713	-1.49515502419149	0.134873988307439	0.308155083062608	24.6488956182985	-1.9305697083383	0.58819391282016	-3.28219940101381	0.0010300074017019	0.0042991300558465	21.8084163202758	-2.21813624227404	0.679209552717285	-3.26576125644881	0.001091702486969	0.0128512129122602
YDL215C	5967.04266707646	2.40450838842068	0.183543495311882	13.1004827184689	3.27170175690844e-39	2.17822632526616e-36	3044.27254183844	1.89707610713546	0.10004625275707	18.9619906278938	3.51582145023328e-80	9.10139170203868e-78	6327.43401162611	2.28041182416684	0.116514381433517	19.5719343493063	2.68302292274676e-85	2.6289226244684197e-83	5161.91362697555	2.06587974609564	0.122650489637886	16.8436322773351	1.16839201958219e-63	9.72602899729345e-61
YDL216C	148.368416955073	0.133725633003222	0.307664805781689	0.434647156549033	0.663818560567924	0.951142532037072	92.9820540949293	-0.099289249858876	0.295109013008279	-0.336449398297742	0.736532003882145	0.864952968661595	167.293788126099	0.102699597128663	0.235019090976916	0.436984062451126	0.662122906358499	0.786468324981071	170.884638941054	0.380785784835374	0.257552842703335	1.47847634232477	0.139280324770046	0.446417190558339
YDL217C	353.154591801681	0.004418319537416	0.228364484218803	0.0193476649949765	0.984563759865732	0.995773054923529	250.216226777293	0.121446545528753	0.189174509460338	0.641981553831992	0.520885160012747	0.723423094533017	411.072072392495	0.065796287286972	0.157769665990875	0.417040163416317	0.676649030707185	0.796284949111409	366.0236112823	-0.0317622735744727	0.192064247689551	-0.165373170470606	0.86865026976731	0.96814148311228
YDL218W	4808.48568829665	-2.46452366113468	0.225057370478215	-10.9506462991988	6.59751828251425e-28	3.2943607957354503e-25	2967.15004146285	-3.78717499916009	0.62143900590374	-6.09420226793218	1.09984524119142e-09	1.57794664242258e-08	4698.45529622471	-6.27192779755762	0.304055710697365	-20.6275612557076	1.55286413916507e-94	1.7848978768826198e-92	5113.94224127117	-2.34419570615361	0.164509155375566	-14.2496367500151	4.50619052963975e-46	1.38197748506373e-43
YDL219W	173.866915765993	-0.0127346397350551	0.299068447386133	-0.0425810206538209	0.966035525090568	0.993491203859013	123.385844797286	0.109196973195815	0.252885883717236	0.431803355690324	0.665884340405215	0.823131860374925	260.888344261778	0.698034055038328	0.192018967322005	3.63523491857845	0.0002777274398122	0.0013528744154507	200.481907232269	0.246339640418235	0.237755315197115	1.03610571319511	0.300152827155927	0.659747462782945
YDL220C	199.632289501468	0.208949573446337	0.28603111134155	0.730513448227072	0.465076395722344	0.881321240723682	139.809880989775	0.289737828716843	0.249024841108688	1.16348966403068	0.244630889287778	0.454818637379677	230.628223647107	0.246284668331719	0.206426451368582	1.19308677109393	0.232835391899976	0.384193117104959	195.823074553489	0.0223050059589158	0.243659707780294	0.0915416264843759	0.927062231915042	0.978054690072252
YDL222C	3488.6681225957	-0.511940215349841	0.174729424613019	-2.92990271377392	0.0033906814065006	0.0511762291882911	1882.7069465785	-1.51205952325743	0.13207498319497	-11.4484930202514	2.3926889439031e-30	1.18717249766659e-28	2390.15289512913	-5.47141765291288	0.131172988460557	-41.7114660352358	0.0	0.0	3434.53454031979	-0.748270262056397	0.123806055928104	-6.04389063561584	1.50441507000089e-09	4.79028776660939e-08
YDL223C	7504.20999197999	-1.11429090338722	0.206938245814817	-5.38465424310383	7.25840381071665e-08	3.59440955651357e-06	4088.8995831159	-2.54204027703966	0.10078504613853	-25.2223953298151	2.27552432287522e-140	1.69355897729988e-137	5936.73737793254	-6.09028214478315	0.114565291464675	-53.1599236288855	0.0	0.0	8373.44297016495	-0.852645003156388	0.170271442128907	-5.0075631738109	5.51234619979873e-07	1.33279839444926e-05
YDL224C	1169.5208547785	0.38388878237126	0.210143633949698	1.82679234748149	0.067730996920436	0.403832642035975	656.563921025258	-0.147154109750513	0.138963746278772	-1.05893885053524	0.289627629404295	0.508535212466286	1169.74493772469	0.0308517408974358	0.120717911084801	0.255568876401143	0.798283753453388	0.878700183129079	1031.99947764387	-0.094333887563426	0.15062386160962	-0.626287804304978	0.531126184170625	0.835323151190886
YDL225W	656.566132615297	0.516456524310315	0.284767345685437	1.81360866031602	0.0697379961908727	0.411694653375083	367.576065593898	0.0020070785546893	0.167075400703463	0.0120130105703092	0.99041523487119	0.997114019009649	641.700125740933	0.117224437600415	0.137624545977837	0.8517698406743	0.394341848601623	0.564141031376711	515.636867412698	-0.289119939642351	0.172060783956152	-1.68033605912216	0.0928919489946927	0.363540575276833
YDL226C	681.838085768358	-0.0266324122168699	0.204506016344397	-0.13022801330216	0.896386031889878	0.982386084177899	442.565921752383	-0.164451334892771	0.156108098634129	-1.05344524936016	0.292136974903078	0.511132397464862	800.341788780869	0.0596129459183176	0.129798960213034	0.459271367201072	0.646039306585711	0.774288537289512	721.820183236643	-0.0014019386271033	0.165472420985115	-0.0084723400960539	0.99324013151476	0.997145641165887
YDL227C	529.986433005816	-4.52041384200833	0.295060495391867	-15.3202950330738	5.596291284921701e-53	1.6766488689625399e-49	537.157544320984	-0.845566435591555	0.146542212026173	-5.77012195940195	7.921418150890781e-09	1.04115063290074e-07	1554.89233521171	0.756060476144901	0.115838087001483	6.52687294581461	6.71569664517087e-11	8.34505589359383e-10	715.360233936363	-1.54859725451769	0.164552476600735	-9.41096291291415	4.91612258230167e-21	3.6261071249458e-19
YDL229W	5471.46102755279	-0.249618689066644	0.183057602691863	-1.36360733122252	0.172691183511273	0.62885432206845	3847.41668371754	-0.145313052715653	0.107074827483217	-1.35711685118923	0.17474408494042	0.366347282301149	5961.82886339113	-0.396258345963918	0.0949833509415356	-4.17187161787779	3.02107847574659e-05	0.000181295040658	6047.29816376356	-0.0925344275612574	0.140469535041712	-0.658750863906396	0.510055764775331	0.824549771370816
YDL230W	127.372777058511	0.192157797128215	0.31389069770229	0.612180604697201	0.540418272421185	0.908445761944107	86.1680399953701	0.179255831151543	0.305748003711186	0.586286186584134	0.557683212127114	0.751062168062618	142.371649987518	0.137382154418549	0.244598936048499	0.561662927230843	0.574345697536548	0.7221261437291	131.487448123365	0.146025348140634	0.277709066967471	0.525821319898562	0.599012359976821	0.862973029327528
YDL231C	200.532692269458	0.070898837232113	0.27127981549477	0.261349474537223	0.793823016732493	0.97019414245057	177.157388876024	0.736303614227252	0.217964804591805	3.37808489589028	0.0007299254229485	0.0042775354018066	273.400208051065	0.538393455584288	0.190015874928328	2.83341302818706	0.0046053838149255	0.0157473564426831	209.817810993594	0.0620223179812633	0.231362503487173	0.268074199779317	0.788642204812831	0.935217658201267
YDL232W	158.211362627181	-0.307389165061376	0.291266787159845	-1.05535261352227	0.291264086549809	0.776137683842494	109.725222440686	-0.243592303828751	0.269653221636248	-0.903353953461561	0.366338070108454	0.587601527323743	232.818051583913	0.415519295493746	0.198516843759624	2.09311858693906	0.0363385698890334	0.0894914018239608	193.664951346075	0.147158061093764	0.239156009053915	0.615322448622183	0.538341795255331	0.837728903781138
YDL233W	322.701037649735	0.206037540671351	0.243544727533075	0.845994667009859	0.397555719334048	0.845877672845887	254.394936832388	0.58251055267298	0.187099874154759	3.11336688656005	0.0018496592648899	0.0097718467286202	345.708899229565	0.0308081221598951	0.175157357730283	0.175888255903786	0.860381731944677	0.915237051982086	311.521179608853	-0.0290526121027371	0.198355074990011	-0.14646770244825	0.883552184637159	0.969577886983188
YDL234C	710.785402212438	0.0958429112785647	0.202578120705902	0.473115808087229	0.636130559230174	0.946402940623801	590.406082335374	0.611841265278379	0.140893639547981	4.34257548631227	1.40822076656683e-05	0.0001211639659557	714.394911273708	-0.275819158198696	0.137464729743206	-2.00647219627861	0.0448058922995486	0.106019326316074	736.060894464301	0.0586849454313123	0.17061928123825	0.34395260023025	0.730881933133775	0.912856645486937
YDL235C	829.234315309476	0.366078109246411	0.241798075571985	1.5139827245541	0.13003022107252	0.549464798777532	432.599301941312	-0.403048547195106	0.158519793664492	-2.54257552244964	0.011003881813448	0.0442384283033554	869.152124543044	0.144192305403737	0.12883126525443	1.11923379095105	0.263040413208589	0.419027865071358	752.17445704927	-0.0321043575040061	0.167545074707889	-0.191616241539653	0.848042819352652	0.957196300151877
YDL236W	1135.80571020353	-0.0675493023048255	0.193364459967383	-0.349336699806261	0.726836549389041	0.959482001473396	823.453992326284	0.115780563190464	0.137383645895936	0.842753607501175	0.399366259011355	0.620926909750733	1801.85942202635	0.781848610706082	0.112392603229341	6.9564062780065	3.49062285280445e-12	4.8407083042255695e-11	1231.9146574316	0.0270411310840076	0.153314242795715	0.176377162296909	0.859997645240918	0.962838906930217
YDL237W	675.733557754813	0.0226231759697922	0.213719146768005	0.105854699084823	0.915697636944001	0.984763582634645	524.512841991965	0.380612314093698	0.14557108200297	2.61461485932992	0.0089328120012789	0.0372623259312383	837.006244786148	0.253191881621205	0.127816429846579	1.98090247024672	0.047602212016788	0.111183439321744	760.846404238873	0.216515989716578	0.154510661108526	1.40130129638433	0.161123993704652	0.48117975533541
YDL238C	337.517018540547	-0.162621837046221	0.231717682893525	-0.701810215843331	0.482797526979266	0.891501627630126	300.30737353607	0.564134538485718	0.174062204598941	3.24099387219384	0.0011911374435087	0.0066157018084433	468.444166355967	0.383865260686748	0.152794921318755	2.51229070556568	0.0119950232351504	0.03528260525418	378.9219753108	0.0338923604025051	0.195586254807755	0.173286003332997	0.862426624983166	0.964375349026465
YDL239C	20.2209139841276	0.687459215030445	0.700605469220142	0.981235867021806	0.326476440670687	0.809972926532352	12.4556173802886	0.449774617629096	0.75999704048101	0.591811011980296	0.553977148356655	0.74871493680135	28.8798980464369	1.19432461371913	0.546291268222913	2.1862414488232	0.0287979452912257	0.0738450132289548	16.0734990744895	-0.0280690381766483	0.755260334045291	-0.0371647191191761	0.970353669231399	0.988820313237073
YDL240W	386.25866055604	-0.319035277515491	0.2260708174747	-1.41121831238211	0.158180252167714	0.605633272197406	279.698619608686	-0.122555906550526	0.180904522773946	-0.677461816162933	0.498112988915545	0.702787852133448	616.066936278229	0.604167609855011	0.141467582929706	4.27071416181061	1.94848009645163e-05	0.0001229785167528	403.599234783726	-0.335450223577703	0.184905619316337	-1.81416997935479	0.0696515604821748	0.310527653350905
YDL241W	17.508512181183	-0.0021832425420357	0.729331462918284	-0.0029934846541514	0.997611548378585	0.998843289453665	18.5109895281862	1.07297536430325	0.630412080572312	1.7020222127234	0.0887512043636928	0.22855738355598	23.8823273526445	0.471536378784971	0.569107397820308	0.828554295008225	0.407356659619949	0.576934579776178	22.0732761713734	0.488439714892289	0.647684418558795	0.754132260861159	0.450769807561847	0.789728102424198
YDL242W	6.35729788555935	3.18517354587312	1.50830732492959	2.11175368124783	0.0347075820301845	0.273282301609547	3.43710327593309	2.80563917057277	1.66761054718438	1.68243069421086	0.0924853535950688	0.235525147692489	2.12903140400804	0.938066446439419	1.96021958575321	0.478551715969601	0.632257574876545	0.764361554416891	3.34920139721139	2.00724374520663	1.78535297600097	1.12428397755982	0.260892573351321	0.611266998358724
YDL243C	19.7040178951286	-0.821927585046253	0.688810906084528	-1.19325576553137	0.232769220680985	0.721548458520674	11.8463483977047	-1.37869594264294	0.815884872289731	-1.68981677374862	0.0910630137430502	0.232699220526232	17.0453053019679	-2.42951147111388	0.708556265822737	-3.42881940122689	0.0006062127671714	0.0026681396976314	20.1393219820902	-0.928911506125143	0.653901446455655	-1.42056805526295	0.155442370803422	0.473273257184441
YDL244W	184.250268459324	1.27943600679965	0.284497238326829	4.497182518622	6.88598730540637e-06	0.0002412914382104	77.5059013112284	0.164874989459578	0.311200461290978	0.529803165379685	0.59624841032629	0.777159158293067	93.6063879365923	-0.913534982411041	0.295813959430047	-3.08820781876276	0.0020136759883967	0.0076954868175493	145.468897197945	0.656190148009357	0.273314839684429	2.40085810476664	0.0163566776965378	0.111866620818927
YDL245C	3.17680838203702	-2.78951666326051	1.89297474486448	-1.47361536165672	0.140585182910675	0.57091901823627	2.18790915149592	-2.65766189970816	2.14141836416255	-1.24107551526836	0.214577853633786	0.419571934494438	3.96947349674072	-2.05938416365438	1.44017396315183	-1.42995514177149	0.152729894206262	0.280020422598413	2.91848309195821	-5.34856588187501	2.17168019244987	-2.46286994764238	0.0137829900036151	0.0984233857243449
YDL246C	28.7162320166729	-0.133749188248356	0.633393702696472	-0.211162800765087	0.832760236929091	0.973872842595291	27.554390665856	0.763421695223747	0.535071204446972	1.42676654785187	0.153647196485821	0.335958651442003	44.8938959637152	0.701597597179666	0.422779694497566	1.65948745010909	0.0970176074708392	0.196767641619683	38.0908393136029	0.493877492723141	0.519018969755505	0.95155961824631	0.341320369444595	0.698340517118559
YDL247W	13.5845631618296	-1.02900480070148	0.822169771302231	-1.25157216504281	0.210725802504012	0.691059778343266	10.684038559482	-0.467665234564253	0.814215628121258	-0.574375163546487	0.565713955978293	0.757053020331106	20.8054917173205	-0.002167863481014	0.596688064626959	-0.003633160456074	0.99710116374255	0.998270294085297	13.2668766352562	-1.35484668491562	0.852668023315272	-1.58894979976829	0.112071726716161	0.398926054719042
YDL248W	1308.57585543136	-0.0616730952842408	0.21158886395989	-0.291476092503299	0.770687225895433	0.967064011916907	1509.26744502693	1.21550892797656	0.108249114586264	11.2288117332167	2.94411207613179e-29	1.39120978581656e-27	1483.17405825878	-0.078778412373688	0.109393630495337	-0.720137105030498	0.471440583812303	0.637511395802293	1570.13657793468	0.308057854492795	0.135360098285239	2.27583947112418	0.0228556193543586	0.143667415294334
YDR001C	2345.37112393241	-0.493673606912485	0.176440205263578	-2.79796549870821	0.0051425605440142	0.0694014026570574	1809.89027387261	-0.0874675472675432	0.106425814738552	-0.821864013749088	0.411154296095526	0.632398005412752	2441.79686530703	-0.831711396420293	0.101354735506508	-8.20594511212439	2.28783926548504e-16	4.02188684994238e-15	2563.57236461315	-0.35764001732513	0.127119800579501	-2.81340920686435	0.0049019226866777	0.043608402282857
YDR002W	1839.66645914533	-0.233404022548022	0.201219087887507	-1.15994970953505	0.246069282099459	0.737360561197786	1437.28356214298	0.171945237198735	0.110189935323501	1.5604441249006	0.118654964348407	0.280680038828135	2250.422283148	-0.0195117993066446	0.104634222978441	-0.186476267049499	0.852071288578955	0.910503377566533	2170.87382728809	0.111208625104488	0.136853291997615	0.812611983834679	0.416440558556812	0.766347552856786
YDR003W	583.195637957825	-0.126525833293007	0.213001879257224	-0.594012755822743	0.552503581393132	0.915980243910753	405.553037946258	-0.0588635107622723	0.168977871544968	-0.348350409577788	0.727577040300109	0.860277115210142	640.541443161122	-0.239854695632941	0.13487920014623	-1.77829268985063	0.0753557963426727	0.16126086456862	621.886884849587	-0.0784879148145994	0.174521810256621	-0.449731266820973	0.652904223403838	0.884282808237697
YDR004W	168.182307297297	-0.288008978297639	0.287085251693482	-1.00321760382572	0.315755881117456	0.800824678614568	113.062429219631	-0.32429029114129	0.287824202952943	-1.12669569763148	0.259871162110644	0.47375165315578	209.906464910532	-0.0117569502145435	0.203796357553912	-0.0576896974786872	0.953995800250591	0.973469326188935	170.862605987783	-0.398196580270402	0.252412025885286	-1.57756580287252	0.114665393804575	0.404942575575307
YDR005C	509.258628826548	0.13760202094206	0.244621218641576	0.562510569222849	0.573768204584531	0.921052900843353	318.23690767944	-0.103485133295306	0.169060806544786	-0.612117825593667	0.540459804561307	0.737542442438236	575.749848692764	0.117114819901246	0.141504126985001	0.827642432744451	0.407873029917203	0.577280866638674	493.614829592467	-0.0919769524094583	0.183984910660944	-0.499915738084401	0.617134410099463	0.870685296577445
[truncated: 4,923 more rows]
