# Supplementary material for: Multilevel Gene Expression Changes in Lineages Containing Adaptive Copy Number Variants
Source: Mol Biol Evol. 2025 Jan 23;42(2):msaf005. doi: 10.1093/molbev/msaf005 (PMC11789944; doi:10.1093/molbev/msaf005)
Supplement: msaf005_Supplementary_Data [file msaf005_supplementary_data.zip › ST6_Perseus_DA_Welchs_t-test_wFDR_edit.txt]

N: Welch's T-test p-value DGY1726_DGY1657	N: Welch's T-test q-value DGY1726_DGY1657	N: Welch's T-test Difference DGY1726_DGY1657	N: Welch's T-test Test statistic DGY1726_DGY1657	N: Welch's T-test p-value DGY1735_DGY1657	N: Welch's T-test q-value DGY1735_DGY1657	N: Welch's T-test Difference DGY1735_DGY1657	N: Welch's T-test Test statistic DGY1735_DGY1657	N: Welch's T-test p-value DGY1741_DGY1657	N: Welch's T-test q-value DGY1741_DGY1657	N: Welch's T-test Difference DGY1741_DGY1657	N: Welch's T-test Test statistic DGY1741_DGY1657	N: Welch's T-test p-value DGY1743_DGY1657	N: Welch's T-test q-value DGY1743_DGY1657	N: Welch's T-test Difference DGY1743_DGY1657	N: Welch's T-test Test statistic DGY1743_DGY1657	T: Majority.protein.IDs
0.347374	0.332311	0.145082	1.0638	0.010337	0.0390438	1.154	4.56024	0.0116329	0.0544889	1.23279	4.40642	6.20E-05	0.0072	1.07627	17.5444	KanMX
0.00606224	0.0204573	-2.63675	-5.30608	0.0149817	0.0486732	-1.81828	-4.08946	0.0109042	0.0531723	-1.85141	-4.4902	0.0125453	0.0701067	-1.81645	-4.31008	Q0045
0.678653	0.680335	0.0299491	0.446032	0.0590123	0.117829	0.433882	2.61656	0.0406977	0.102129	0.333537	2.98102	0.025748	0.0937972	0.36885	3.46297	Q0065
0.520473	0.507828	-0.0995857	-0.703612	0.031044	0.0791598	-0.401352	-3.26126	0.435249	0.497259	-0.136778	-0.866194	0.677195	0.716727	0.0556573	0.448228	Q0140
0.00408294	0.0175749	-1.59579	-5.91808	0.00020783	0.02575	-1.51361	-12.9067	0.000111647	0.00464516	-1.74111	-15.1159	0.0229821	0.0886941	-1.46365	-3.58901	Q0250
0.487952	0.472359	-0.0370698	-0.763053	0.0422886	0.0963263	-0.0375695	-2.94238	0.726055	0.77235	-0.0275356	-0.375933	0.00467028	0.0491712	-0.170974	-5.70385	YAL001C
0.0735999	0.090278	0.282391	2.40943	0.148787	0.222606	0.17259	1.78516	0.502068	0.559436	-0.102453	-0.736901	0.757048	0.798204	0.046901	0.331299	YAL002W
0.701118	0.706433	-0.0219777	-0.412508	0.545891	0.606988	-0.0406754	-0.659016	0.60899	0.66526	0.00819517	0.55416	0.0166762	0.0782824	-0.0815731	-3.9601	YAL003W
0.0122251	0.0272686	-0.347453	-4.3429	0.0211673	0.0613333	-0.304008	-3.68197	0.00211518	0.0278647	-0.663272	-7.06702	0.126885	0.207461	-0.317628	-1.92265	YAL005C
0.0718885	0.0884295	-0.345127	-2.43119	0.149861	0.22381	-0.31632	-1.77899	0.777671	0.823527	-0.0657905	-0.302045	0.0474866	0.12281	-0.339924	-2.82706	YAL007C
0.30577	0.294242	0.0361576	1.17331	0.281336	0.357917	-0.1198	-1.24425	0.705237	0.754094	-0.033093	-0.406422	0.0964479	0.178494	0.183249	2.16407	YAL008W
0.778885	0.787116	0.0233496	0.300333	0.577328	0.63955	0.0787647	0.605822	0.848819	0.884106	-0.0253793	-0.203306	0.141523	0.222068	0.122337	1.8282	YAL009W
0.000716714	0.00981818	0.418006	9.39	0.03128	0.0796036	0.270593	3.25323	0.00613333	0.0430101	0.39985	5.28883	0.007036	0.0586713	0.331077	5.08907	YAL010C
0.701724	0.706944	0.0588201	0.411611	0.884573	0.910764	-0.0141949	-0.154669	0.529153	0.584962	-0.0550699	-0.688212	0.0613476	0.138542	-0.342077	-2.57969	YAL011W
0.239493	0.233799	0.0735996	1.38073	0.278063	0.353389	-0.0662139	-1.2542	0.141688	0.210445	0.149005	1.8272	0.325156	0.378873	-0.10167	-1.12069	YAL012W
0.0134647	0.0285312	-0.05879	-4.2212	0.780726	0.826944	0.0277092	0.297739	0.932359	0.948389	-0.00759101	-0.0903415	0.418325	0.463347	0.043185	0.901441	YAL013W
0.012163	0.0271511	0.130674	4.34938	0.838629	0.871504	-0.0110349	-0.217272	0.993514	0.995598	-0.000184192	-0.00864829	0.821111	0.854578	0.0183177	0.241406	YAL014C
0.286794	0.276964	0.081865	1.22791	0.621375	0.682047	-0.0487831	-0.534416	0.990341	0.994067	0.0013926	0.0128791	0.594615	0.635736	0.0610746	0.577394	YAL015C
0.0150486	0.0306756	-0.117166	-4.08403	0.230177	0.306795	-0.0865465	-1.41429	0.543646	0.600661	-0.0387593	-0.662896	0.138403	0.219211	-0.0983781	-1.84742	YAL016W
0.00854176	0.022665	-0.292562	-4.81698	0.0274598	0.0731825	-0.149769	-3.39277	0.00542185	0.0418343	-0.192064	-5.47348	0.0438448	0.118439	-0.15689	-2.9062	YAL017W
0.000686026	0.0100935	-0.321901	-9.49715	0.0661296	0.124723	-0.137011	-2.50898	0.141737	0.210412	-0.115891	-1.8269	0.0268481	0.0957228	-0.23415	-3.41724	YAL019W
0.75599	0.763258	-0.0249579	-0.332809	0.259373	0.335066	-0.0932829	-1.31322	0.686589	0.737871	0.0301692	0.434124	0.287737	0.348169	0.071836	1.22512	YAL020C
0.00423172	0.0174608	-0.157469	-5.86039	0.719264	0.773375	0.0161093	0.38583	0.837901	0.874654	0.0175839	0.218271	0.0547797	0.132778	-0.149591	-2.68786	YAL021C
0.43285	0.413098	0.118608	0.87112	0.406712	0.480221	0.127269	0.926315	0.657414	0.71166	-0.0327168	-0.478286	0.418677	0.463929	-0.095241	-0.900694	YAL022C
0.69922	0.704125	-0.0122921	-0.415319	0.00911162	0.0363993	-0.0922409	-4.72888	0.0784702	0.143164	0.106301	2.35053	0.0164454	0.0778378	-0.156822	-3.97677	YAL023C
0.130626	0.137016	-0.0890518	-1.89743	0.0353495	0.0862748	0.116313	3.12517	0.133808	0.202724	0.140064	1.87658	0.912074	0.933703	0.0129631	0.117573	YAL024C
0.0867251	0.101374	-0.166273	-2.25953	0.390087	0.467533	-0.100055	-0.962988	0.753716	0.799524	-0.0532558	-0.336057	0.843819	0.875564	-0.0244365	-0.210152	YAL025C
0.0260088	0.042938	0.237507	3.45192	0.412537	0.486821	0.0775046	0.913764	0.049963	0.113626	0.175294	2.77717	0.216496	0.290867	0.0898549	1.46612	YAL026C
0.150446	0.15385	0.12934	1.77564	0.136943	0.210776	0.118681	1.85657	0.105598	0.174349	0.171692	2.08355	0.203154	0.280352	0.105901	1.51996	YAL027W
0.397049	0.377564	0.0719109	0.947471	0.483509	0.552137	0.041258	0.771402	0.0215255	0.075635	-0.162213	-3.66289	0.492031	0.533024	-0.0264893	-0.755437	YAL028W
0.0441832	0.0606787	0.102258	2.89853	0.915875	0.937713	0.00677105	0.112462	0.012868	0.0573291	0.152215	4.27801	0.0785015	0.157958	0.107765	2.35016	YAL029C
0.946445	0.95204	0.00531098	0.0714833	0.0112568	0.0432545	0.15533	4.44884	0.291893	0.351067	-0.0829208	-1.21291	0.216733	0.291102	0.0472488	1.4652	YAL030W
0.885633	0.898059	0.00851237	0.153234	0.025679	0.0693451	-0.134152	-3.46591	0.137166	0.20573	0.158428	1.85517	0.321402	0.375362	0.0498055	1.13065	YAL031C
0.508325	0.493573	0.157203	0.725484	0.314	0.394128	0.170228	1.1506	0.190842	0.257316	0.227549	1.57293	0.526227	0.565564	0.101506	0.693383	YAL032C
0.0393653	0.0559791	0.154303	3.01477	0.309643	0.390448	-0.0918012	-1.16255	0.113042	0.182301	0.313905	2.02353	0.550703	0.592292	-0.0688086	-0.65074	YAL033W
0.0207097	0.0375742	-0.329388	-3.70692	0.00226672	0.0209365	-0.579995	-6.93775	0.216164	0.281534	-0.29295	-1.46743	0.590223	0.632138	-0.221836	-0.584565	YAL034C
0.639841	0.636653	-0.0674069	-0.505422	0.0115602	0.0444103	0.390066	4.41449	0.0687478	0.132822	0.156811	2.47269	0.342484	0.394113	-0.129718	-1.07604	YAL034W-A
0.125615	0.133576	-0.0291169	-1.93138	0.056373	0.115183	-0.0910524	-2.6603	0.689835	0.74089	-0.0477299	-0.429273	0.108456	0.190196	-0.149212	-2.05997	YAL035W
0.000344713	0.00598639	-0.270195	-11.3404	0.0276969	0.0733234	-0.146575	-3.38345	0.143799	0.212706	-0.161681	-1.81447	0.00454031	0.0490826	-0.28038	-5.7483	YAL036C
0.0754458	0.0910941	0.083862	2.3866	0.0812736	0.142482	0.118516	2.31846	0.0312771	0.0873253	0.208107	3.25333	0.24243	0.313342	0.0715189	1.37042	YAL038W
0.00658009	0.020562	0.407214	5.18578	0.00626416	0.0305277	0.574942	5.25773	0.000556762	0.0124186	0.284179	10.0242	0.00202271	0.0417625	0.675837	7.15167	YAL039C
0.803016	0.812992	0.0180932	0.266517	0.89374	0.91707	-0.00642593	-0.142277	0.41238	0.473806	0.0726879	0.914101	0.52717	0.566113	-0.0284133	-0.691715	YAL041W
0.00277668	0.0155105	0.414735	6.5704	0.0801928	0.141345	0.211282	2.33067	0.00621708	0.0439798	0.245534	5.26883	0.470207	0.513143	0.101941	0.796758	YAL042W
0.525418	0.513185	-0.0257629	-0.694817	0.129262	0.20185	0.0922308	1.90653	0.115284	0.185145	0.0724497	2.0063	0.0817543	0.162342	0.0680411	2.31309	YAL043C
0.0130047	0.0279356	0.489438	4.26471	0.000832045	0.0144062	0.817723	9.033	0.000435328	0.0105316	0.688311	10.6805	0.000751663	0.0250992	0.730109	9.27469	YAL044C
0.431787	0.412396	0.201266	0.873311	0.334225	0.414891	0.0985323	1.09706	0.137317	0.205884	-0.157491	-1.85421	0.59195	0.63366	0.0675861	0.581741	YAL044W-A
0.28654	0.276709	-0.141338	-1.22867	0.0600097	0.118277	0.241754	2.60061	0.495247	0.552541	0.119952	0.749468	0.512087	0.552691	0.117364	0.718672	YAL046C
0.00335631	0.0165725	0.2641	6.24243	0.708521	0.763341	-0.0322847	-0.401584	0.577111	0.635157	0.055971	0.606183	0.0629897	0.140459	0.180817	2.55472	YAL047C
0.015596	0.0318488	0.126102	4.04062	0.28334	0.360243	0.21512	1.23822	0.0378627	0.0973931	0.168722	3.05446	0.0138007	0.073028	0.275828	4.19052	YAL048C
0.0114313	0.026485	-0.2025	-4.42895	0.525408	0.590847	0.0555711	0.694834	0.376669	0.436721	-0.234263	-0.993573	0.398095	0.445089	-0.0735419	-0.945159	YAL049C
0.31155	0.299219	-0.0821331	-1.1573	0.499174	0.567223	0.103543	0.742217	0.270188	0.329448	0.119908	1.27859	0.781144	0.818172	-0.0398966	-0.297151	YAL051W
0.688448	0.692017	-0.0263303	-0.431344	0.381452	0.459176	0.088437	0.982564	0.536509	0.592309	-0.0712598	-0.675302	0.213718	0.289179	0.167151	1.47705	YAL053W
0.000419199	0.00739024	-0.814427	-10.7847	0.00470816	0.0253023	-0.791909	-5.69118	7.08E-06	0	-0.889656	-30.284	0.842614	0.874389	0.0965169	0.211804	YAL054C
0.00313217	0.0155865	-0.167257	-6.36034	0.389659	0.467054	0.0761196	0.963948	0.0592095	0.121953	0.0781445	2.61338	0.0498325	0.126098	0.236935	2.77972	YAL055W
0.00186954	0.0139631	-0.246787	-7.30293	0.0270752	0.0728283	-0.0658792	-3.40808	0.228064	0.293434	-0.109858	-1.4221	0.0109852	0.0665516	-0.111141	-4.48056	YAL056W
0.00808212	0.0223161	0.302087	4.89342	0.524382	0.591075	0.0561339	0.696656	0.0361304	0.0953257	0.179461	3.10259	0.0239713	0.0902706	0.256331	3.54195	YAL058W
0.619463	0.614366	-0.0373814	-0.537448	0.0038649	0.0225371	0.386399	6.00746	0.380212	0.4406	0.138768	0.985406	0.00446946	0.0499016	0.289785	5.77319	YAL059W
0.000969658	0.00914909	0.72385	8.67984	0.000415968	0.0166769	0.72705	10.8062	0.00108089	0.0211429	0.488178	8.43701	0.000523591	0.0193398	0.53538	10.1844	YAL060W
0.0427752	0.06	-0.138843	-2.93091	0.00595664	0.0293061	-0.364458	-5.33215	0.00310557	0.0323485	-0.541301	-6.37503	0.368511	0.41829	-0.181994	-1.01263	YAL061W
0.000535371	0.0103492	-0.579772	-10.1261	0.192544	0.267071	-0.3667	-1.5654	0.000587423	0.0154545	-0.590167	-9.88635	0.631204	0.675183	0.065233	0.51892	YAL062W
0.0606002	0.0775605	-0.117748	-2.59131	0.0477819	0.103373	-0.167763	-2.82095	0.434222	0.49609	-0.0581564	-0.8683	0.0159664	0.0756528	-0.295259	-4.01227	YAR002C-A
0.64474	0.642235	0.0103564	0.497813	0.1567	0.23207	0.0971299	1.74075	0.0422701	0.103904	0.120461	2.94282	0.15129	0.231303	0.0449783	1.77084	YAR002W
0.130554	0.137193	0.304183	1.89791	0.31928	0.400161	-0.156066	-1.13633	0.455424	0.515359	-0.0919867	-0.825602	0.108955	0.190685	-0.173447	-2.05593	YAR003W
0.674289	0.675712	0.0167479	0.452614	0.0975596	0.164515	-0.120234	-2.15385	0.88271	0.91153	-0.00841036	-0.157191	0.00405711	0.05013	-0.173376	-5.92836	YAR007C
0.836718	0.848589	0.0117624	0.219896	0.220087	0.296136	0.232064	1.45221	0.950558	0.963959	0.00945872	0.0659824	0.96437	0.973733	0.0088911	0.0475286	YAR008W
0.0691315	0.0848922	-0.0865953	-2.46751	0.0224538	0.0641133	0.198921	3.61514	0.449444	0.509347	0.110086	0.837481	0.404642	0.450475	0.0954011	0.930812	YAR014C
0.00316889	0.0160792	0.21825	6.34033	0.00124937	0.0144094	0.381788	8.12272	0.0908174	0.157903	0.299857	2.21797	0.0375111	0.107788	0.221117	3.06402	YAR015W
0.286141	0.276388	0.0977847	1.22985	0.157408	0.232119	-0.202802	-1.7369	0.997837	0.998562	0.00020585	0.00288386	0.296704	0.355427	0.0839996	1.19899	YAR018C
0.414527	0.395203	-0.0989913	-0.909512	0.409422	0.483755	-0.109166	-0.920458	0.689993	0.740732	0.0345694	0.429038	0.18701	0.263835	0.168695	1.59013	YAR019C
0.446363	0.425354	0.0648555	0.843651	0.945414	0.961035	-0.00427886	-0.0728615	0.000196408	0.00924444	-0.199898	-13.094	0.870795	0.897931	-0.012687	-0.17335	YAR028W
0.00491288	0.0183402	0.220561	5.6248	0.110802	0.179379	0.0821764	2.04113	0.182852	0.251214	0.0833708	1.60922	0.00556025	0.0556454	0.167495	5.43531	YAR042W
0.172743	0.173529	0.252913	1.65758	0.520403	0.586108	0.0815778	0.703739	0.26337	0.323314	-0.165916	-1.30026	0.346797	0.397698	0.201073	1.06524	YBL001C
0.189325	0.189112	0.310494	1.5797	0.706905	0.76269	-0.134024	-0.403963	0.0329245	0.0898918	-0.230771	-3.19924	0.135816	0.216204	-0.473006	-1.86371	YBL002W
0.618603	0.613799	-0.0267579	-0.538815	0.927231	0.946584	-0.00964945	-0.0972169	0.480167	0.539032	0.0539093	0.777722	0.882806	0.909552	0.0101516	0.15706	YBL004W
0.651322	0.649569	-0.0787582	-0.487645	0.330133	0.41079	0.134517	1.10765	0.475152	0.534578	0.13642	0.787267	0.751393	0.791098	-0.0575286	-0.339381	YBL005W
0.380878	0.363537	0.233116	0.983879	0.789252	0.833972	0.0933863	0.285757	0.382182	0.442301	-0.0709437	-0.980894	0.40499	0.45092	0.158698	0.930053	YBL006C
0.00143992	0.0108214	-0.203251	-7.82505	0.18429	0.258557	-0.0528873	-1.60257	0.0236421	0.0784844	-0.0990495	-3.55735	0.0927916	0.174747	-0.0875881	-2.19866	YBL007C
0.936154	0.942819	-0.0059423	-0.0852563	0.132167	0.204432	0.0457021	1.88727	0.191065	0.257433	0.0751331	1.57194	0.991015	0.993578	-0.000482863	-0.011981	YBL008W
0.0150015	0.0305115	-0.281454	-4.08785	0.709213	0.76405	0.0368844	0.400565	0.0547635	0.118754	-0.160617	-2.68814	0.00328252	0.0486369	-0.393824	-6.28016	YBL010C
0.450002	0.428717	0.0539759	0.836366	0.862995	0.892258	-0.0124496	-0.183959	0.253468	0.315567	0.177001	1.33273	0.570055	0.611561	0.0876245	0.61795	YBL011W
0.756641	0.763479	-0.0272467	-0.331881	0.13218	0.204323	0.105078	1.88718	0.277771	0.336171	-0.0223301	-1.25509	0.486936	0.527857	0.0594714	0.764956	YBL013W
0.125873	0.133881	0.137162	1.9296	0.0259388	0.0702388	-0.0417318	-3.45487	0.0212287	0.0752374	-0.167703	-3.67867	0.397585	0.444451	-0.061081	-0.946286	YBL014C
0.0429664	0.0602187	-0.147631	-2.92644	0.0214672	0.0623349	-0.272087	-3.66597	0.0143541	0.0627897	-0.440043	-4.14192	0.134686	0.215719	-0.181502	-1.87093	YBL015W
0.171681	0.17214	0.131322	1.66283	0.419437	0.493562	0.206973	0.899087	0.523954	0.579592	0.0867631	0.697414	0.527895	0.566526	-0.0728067	-0.690432	YBL016W
0.0259525	0.0428242	0.0971159	3.4543	0.102262	0.170982	0.113184	2.11198	0.700063	0.749473	-0.0389332	-0.414071	0.0492846	0.124781	0.0981608	2.79055	YBL017C
0.610133	0.603137	-0.10352	-0.552327	0.68191	0.739015	0.0366917	0.441136	0.856876	0.89203	-0.0186834	-0.192299	0.296947	0.355384	-0.112218	-1.19829	YBL019W
0.000275096	0.00610853	0.373542	12.0148	0.162295	0.237401	0.209179	1.71076	0.0179888	0.0704432	0.468074	3.8703	0.187975	0.263958	0.207851	1.58577	YBL020W
0.00106653	0.0103194	0.372157	8.46656	0.000754704	0.0137345	0.242165	9.26497	0.0291841	0.0843316	0.185415	3.32711	0.000906107	0.027651	0.30521	8.83466	YBL022C
0.0673694	0.0833444	-0.135951	-2.49159	0.334511	0.415109	-0.0642395	-1.09632	0.600231	0.65688	0.0612069	0.568276	0.00150938	0.0357091	-0.278695	-7.72845	YBL023C
0.0428105	0.0600201	-0.131832	-2.93008	0.0100387	0.0372991	-0.0945009	-4.59897	0.526673	0.582305	0.0346523	0.692595	0.0563593	0.134206	-0.139232	-2.66053	YBL024W
0.206905	0.203903	0.0542875	1.50447	0.0845171	0.146561	0.114059	2.28289	0.931325	0.948387	0.00665075	0.0917265	0.255941	0.323852	0.215563	1.32451	YBL025W
0.14627	0.150848	0.188831	1.79981	0.186434	0.261567	0.0999196	1.59275	0.0270874	0.0830793	0.175204	3.40759	0.0140031	0.0734987	0.177223	4.17248	YBL026W
0.0303007	0.0472482	0.638291	3.287	0.126188	0.197862	0.186288	1.92743	0.911105	0.933905	0.0128634	0.118876	0.24789	0.317496	-0.325539	-1.35157	YBL028C
0.0541166	0.0717929	-0.215595	-2.6996	0.0230177	0.0665111	-0.360774	-3.58728	0.00751151	0.0480721	-0.515298	-4.99603	0.400943	0.446986	-0.158638	-0.938893	YBL029C-A
0.252921	0.24559	0.127925	1.33456	0.960598	0.973181	-0.0115575	-0.0525659	0.720699	0.768475	-0.0680032	-0.383735	0.201764	0.279036	0.215546	1.52577	YBL029W
0.00015338	0.00386047	-0.431236	-13.9447	0.000868498	0.0140882	-0.181814	-8.93276	0.0186547	0.0720319	-0.280184	-3.82771	0.000668384	0.0242034	-0.208839	-9.56148	YBL030C
0.0530304	0.0706589	-0.223565	-2.71921	0.266702	0.340505	0.159471	1.2896	0.514117	0.571023	0.0616291	0.71501	0.662215	0.702604	-0.046369	-0.470944	YBL031W
0.0498843	0.0676555	-0.101706	-2.77871	0.162874	0.237485	-0.0715183	-1.70772	0.609442	0.665431	0.0264732	0.553434	0.055812	0.13349	-0.307103	-2.6699	YBL032W
0.736902	0.745083	-0.0343515	-0.360214	0.183358	0.257519	-0.170166	-1.60688	0.611252	0.666763	0.0932116	0.550535	0.541677	0.582674	-0.0629914	-0.666307	YBL033C
0.194243	0.193103	-0.135986	-1.55796	0.612807	0.673391	-0.0570673	-0.548049	0.949666	0.962964	0.00613085	0.0671753	0.134616	0.215648	-0.217797	-1.87138	YBL034C
0.396802	0.377763	-0.0759065	-0.948018	0.376665	0.453297	0.0789923	0.993582	0.453875	0.513584	0.115797	0.828668	0.674972	0.715549	-0.0830619	-0.451582	YBL035C
0.177817	0.178351	0.0760661	1.63295	0.723072	0.77491	0.0231491	0.380275	0.0750448	0.139788	0.117038	2.39151	0.677016	0.716591	-0.0132564	-0.448499	YBL036C
0.0211385	0.0387039	0.129494	3.68352	0.19334	0.267771	0.053378	1.5619	0.0115201	0.0545129	0.159947	4.41897	0.00743394	0.059154	0.203726	5.01071	YBL037W
0.822674	0.832984	-0.0157448	-0.239245	0.447879	0.518371	-0.0520812	-0.84061	0.00935707	0.052	-0.195034	-4.69297	0.516779	0.556599	-0.0430452	-0.710224	YBL038W
0.746954	0.755376	-0.0179627	-0.345743	0.135308	0.208532	-0.142909	-1.86695	0.932304	0.948581	-0.0118168	-0.0904156	0.765078	0.803389	-0.0197586	-0.31987	YBL039C
0.10047	0.113331	0.0841954	2.12768	0.688703	0.744632	0.0292882	0.430964	0.00386515	0.0381974	-0.163305	-6.00735	0.250468	0.319226	0.0906774	1.34281	YBL039W-B
0.0995544	0.112264	0.175235	2.13582	0.176918	0.251752	0.0948844	1.63726	0.0336866	0.0907223	0.141292	3.17529	0.180723	0.257821	0.0981427	1.61917	YBL041W
0.0652915	0.0810633	0.204628	2.52094	0.0448867	0.0996965	0.235877	2.8828	0.286493	0.345504	-0.0858906	-1.22881	0.280953	0.34238	-0.108017	-1.24541	YBL042C
0.000394282	0.006675	-0.44538	-10.956	0.000572386	0.0146512	-0.400983	-9.95282	0.00332557	0.0329964	-0.490801	-6.25802	0.00127305	0.0310352	-0.521006	-8.08276	YBL045C
0.0111177	0.0257565	-0.184623	-4.46497	0.670506	0.728893	0.0346012	0.458338	0.622965	0.678198	0.0496177	0.5319	0.0976104	0.180879	-0.29459	-2.15338	YBL046W
0.00700546	0.0217838	-0.166472	-5.09531	0.0344293	0.0854408	-0.113196	-3.15256	0.0712794	0.136038	-0.11966	-2.43908	0.00421023	0.0500488	-0.146975	-5.86857	YBL047C
0.978323	0.978273	0.00181036	0.0289074	0.965154	0.976493	0.00609204	0.0464826	0.0011408	0.0205255	-0.341075	-8.31869	0.697853	0.735869	-0.0261538	-0.417346	YBL049W
0.199618	0.197094	-0.0237629	-1.53483	0.554614	0.616077	0.0401864	0.64405	0.168714	0.237172	0.0960568	1.67768	0.360036	0.410991	0.0578379	1.03283	YBL050W
0.562563	0.550933	0.0770833	0.630553	0.00181628	0.0176786	0.456754	7.35916	0.153532	0.222343	0.22001	1.75824	0.00395571	0.0506633	0.355446	5.9695	YBL051C
0.163848	0.166051	0.161322	1.70264	0.0454165	0.100492	0.109289	2.87114	0.0111642	0.0536084	0.180965	4.45955	0.276056	0.338878	0.106381	1.26035	YBL052C
0.329158	0.315263	0.140295	1.11019	0.368014	0.44651	0.0969796	1.01381	0.409865	0.471064	0.135958	0.919502	0.122479	0.204245	0.188499	1.9534	YBL054W
0.094438	0.108328	0.128803	2.1829	0.565254	0.627872	0.0217393	0.626013	0.0043072	0.0391028	0.136935	5.83207	0.0650821	0.142574	0.255049	2.52395	YBL055C
0.492477	0.476534	0.0539845	0.754608	0.170475	0.244418	-0.0953569	-1.66883	0.747823	0.794314	-0.00985656	-0.344497	0.724047	0.763923	-0.0182936	-0.378854	YBL056W
0.00964927	0.0246713	0.195234	4.65169	0.139783	0.214378	0.101964	1.83886	0.0409439	0.102241	0.234668	2.97493	0.182813	0.260327	-0.102087	-1.6094	YBL057C
0.000386805	0.00675949	-0.194793	-11.01	0.1986	0.273267	-0.0644159	-1.53915	0.00425868	0.039348	-0.180152	-5.8502	0.0327664	0.103636	-0.231354	-3.20429	YBL058W
0.0342524	0.0512574	-0.232775	-3.15792	0.190368	0.26475	-0.0878241	-1.57504	0.00577647	0.0405995	-0.393117	-5.37797	0.0383781	0.109188	-0.24626	-3.04064	YBL059C-A
0.00929208	0.0232438	0.250629	4.70237	0.477964	0.546245	0.104047	0.781907	0.971653	0.979047	0.00339731	0.0378079	0.199583	0.277795	0.155804	1.53498	YBL059W
0.186567	0.187126	0.077815	1.59215	0.638621	0.696577	0.0216002	0.507321	0.0406152	0.102236	-0.206916	-2.98307	0.220102	0.294306	-0.0797147	-1.45215	YBL060W
0.00727178	0.0220927	0.189704	5.04201	0.708281	0.763741	0.0234303	0.401936	0.0985388	0.167072	0.190737	2.14495	0.108115	0.190149	0.106487	2.06275	YBL061C
0.0386212	0.0553942	-0.243404	-3.0342	0.00258318	0.0218195	-0.263078	-6.69918	0.281802	0.340357	-0.456067	-1.24284	0.213114	0.288447	-0.293952	-1.47945	YBL064C
0.00241097	0.0149116	-0.394157	-6.82422	0.538061	0.601401	-0.0482677	-0.672595	0.059175	0.122223	-0.234929	-2.61393	0.0817271	0.16254	-0.220597	-2.31339	YBL066C
0.421731	0.401754	0.048975	0.894252	0.84187	0.8742	-0.0161158	-0.212825	0.675333	0.728015	-0.0461004	-0.451037	0.20007	0.278301	-0.231275	-1.53291	YBL067C
0.452054	0.431217	0.0345685	0.83228	0.436888	0.509033	0.0581222	0.862839	0.202232	0.266676	0.117523	1.52381	0.416282	0.461563	0.0850932	0.905774	YBL068W
0.0488882	0.0660892	0.1746	2.79846	0.844464	0.877057	-0.0117068	-0.209269	0.183856	0.251868	0.143499	1.60457	0.123057	0.205187	0.178034	1.94929	YBL069W
0.2394	0.233773	0.202872	1.38106	0.0564629	0.115049	0.129046	2.65877	0.0149103	0.0635325	-0.266621	-4.0953	0.167551	0.245819	0.152889	1.68358	YBL074C
0.000473555	0.00811173	-1.7815	-10.4516	0.00410893	0.0229421	-1.60669	-5.90782	0.000995239	0.0215873	-1.88197	-8.62104	0.228394	0.30231	-0.973522	-1.42088	YBL075C
0.17329	0.173817	0.098825	1.65489	0.235152	0.311454	0.107532	1.39621	0.055518	0.119335	0.380887	2.67497	0.0171435	0.0785371	0.310097	3.92719	YBL076C
0.840028	0.852304	-0.0181085	-0.215352	0.842448	0.874408	-0.0396716	-0.212032	0.270531	0.329635	-0.214654	-1.27751	0.0125474	0.0700133	0.509847	4.30987	YBL078C
0.759738	0.766563	0.00691835	0.327465	0.164019	0.238621	-0.0704307	-1.70174	0.0629944	0.126462	0.0645595	2.55465	0.021948	0.0870656	-0.0827877	-3.64086	YBL079W
0.82723	0.837856	0.0155037	0.232957	0.593696	0.653592	0.0283887	0.578892	0.00159284	0.0218443	-0.21297	-7.6194	0.366545	0.417482	-0.0798713	-1.01728	YBL080C
0.343236	0.329196	-0.177248	-1.07414	0.135071	0.208423	-0.0896969	-1.86846	0.448243	0.508228	0.371949	0.839882	0.19718	0.275522	-0.151769	-1.54524	YBL081W
0.00119468	0.0103613	0.656325	8.21867	0.811943	0.849305	0.0606845	0.254104	0.281747	0.340395	0.200454	1.24301	0.760071	0.799669	-0.0749394	-0.326991	YBL082C
0.208967	0.205234	0.148571	1.49607	0.306609	0.386512	0.12069	1.17097	0.0109463	0.0528905	0.224146	4.48517	0.0382778	0.109056	0.181412	3.04331	YBL084C
0.891054	0.903082	0.0075869	0.145905	0.0250474	0.0677778	-0.101192	-3.49332	0.0771674	0.142303	0.273633	2.36587	0.641557	0.68458	0.0659218	0.502753	YBL085W
0.022593	0.0398726	-0.198845	-3.60819	0.130824	0.203476	-0.0877686	-1.89612	0.00202929	0.02472	-0.244596	-7.14549	0.435198	0.478898	-0.0408295	-0.866299	YBL086C
0.318381	0.304724	0.0850751	1.13874	0.680871	0.738302	0.0693644	0.442697	0.195077	0.260883	0.224657	1.55432	0.691185	0.730518	0.0361242	0.42726	YBL088C
0.2162	0.21173	0.054154	1.46729	0.271011	0.345069	0.0489963	1.27601	0.822811	0.862129	0.00893955	0.239056	0.0408484	0.113415	-0.0963529	-2.97729	YBL091C
0.0010921	0.0100067	0.65846	8.41425	0.451605	0.52154	-0.0974131	-0.833173	0.00737355	0.0480183	0.579361	5.02227	0.00154896	0.0357143	0.500587	7.67583	YBL091C-A
0.247501	0.240724	0.0979854	1.3529	0.224404	0.300388	-0.0804456	-1.43578	0.851256	0.886328	-0.0172199	-0.199974	0.599016	0.640269	-0.061583	-0.570243	YBL092W
0.00259689	0.0147336	-0.593249	-6.68967	0.0457162	0.100638	-0.455493	-2.86461	0.337825	0.395414	-0.428619	-1.08784	0.0154819	0.0757573	-0.708248	-4.04952	YBL095W
0.826275	0.836872	-0.0163447	-0.234274	0.345023	0.424679	0.0571146	1.06967	0.687239	0.738553	-0.0213558	-0.433152	0.00551495	0.0553458	-0.21974	-5.44768	YBL097W
0.016734	0.0330946	0.56155	3.95598	0.000309849	0.0175686	1.09193	11.6545	0.0306031	0.0866857	0.375628	3.27644	0.0867505	0.168418	-0.246234	-2.25927	YBL098W
0.000122174	0.00304	-0.473044	-14.7743	0.00177101	0.0180837	-0.364267	-7.40857	0.00175342	0.0225635	-0.507426	-7.42819	0.000235977	0.0135	-0.427769	-12.4951	YBL099W
0.270295	0.260056	0.0611063	1.27825	0.00297901	0.0220136	0.144676	6.44705	0.466426	0.525533	0.0257815	0.804066	0.302378	0.360394	0.108209	1.18283	YBL101C
0.0152832	0.0309275	0.308118	4.0652	0.0348707	0.0860289	0.190901	3.13931	0.00478246	0.0394083	0.2557	5.66668	0.00405674	0.0502556	0.452685	5.92851	YBL102W
0.180553	0.181097	-0.127478	-1.61997	0.0192868	0.0585427	0.209886	3.78892	0.00268531	0.0293224	0.310269	6.62979	0.0411486	0.113852	0.201918	2.96989	YBL103C
0.15491	0.158706	0.113524	1.75058	0.969486	0.979403	0.0021773	0.0406988	0.467622	0.526236	0.0684368	0.80175	0.912246	0.933715	0.0124512	0.117341	YBL104C
0.104447	0.11657	0.128613	2.09324	0.108708	0.177133	-0.0959682	-2.05792	0.475529	0.534557	-0.0576479	-0.786547	0.0120686	0.0680379	-0.102856	-4.35932	YBL105C
0.0122805	0.0272428	0.371238	4.33715	0.0097226	0.0371049	0.255964	4.64157	0.470018	0.528046	0.112239	0.797122	0.0168598	0.0780715	0.320609	3.94704	YBL107C
0.0162887	0.0328074	-0.254044	-3.98825	0.0178771	0.0554819	-0.332664	-3.87763	0.0129715	0.0585582	-0.367481	-4.26793	0.46379	0.507451	-0.121246	-0.80919	YBR001C
0.914836	0.922789	-0.0117716	-0.113858	0.01776	0.0555631	-0.211689	-3.88538	0.252169	0.314624	0.0478354	1.33708	0.362644	0.414154	-0.0412837	-1.02657	YBR002C
0.00519415	0.0186872	-0.419993	-5.53893	0.770964	0.821179	-0.0613434	-0.311524	0.127631	0.196512	-0.256879	-1.91755	0.0234026	0.0890891	-0.444993	-3.56872	YBR003W
0.792754	0.802188	-0.0107663	-0.28085	0.0180008	0.0552381	-0.268078	-3.86953	0.00818594	0.0494475	-0.184336	-4.8757	0.0986531	0.181355	-0.145156	-2.14392	YBR005W
0.255956	0.247768	-0.0973786	-1.32446	0.098202	0.165411	-0.151686	-2.148	0.0377835	0.0973495	-0.389398	-3.05661	0.523865	0.563231	-0.121847	-0.697574	YBR006W
0.172995	0.173695	-0.0479422	-1.65633	0.000275409	0.0194783	0.593801	12.0113	0.0781932	0.143329	0.52195	2.35376	0.281365	0.34218	0.302248	1.24416	YBR007C
0.0114375	0.0266795	0.165583	4.42825	0.11216	0.180457	0.0503615	2.03041	0.151066	0.219858	0.0682782	1.77212	0.0367991	0.107182	-0.1015	-3.0837	YBR011C
0.00692657	0.0217019	-0.380689	-5.11158	0.161184	0.236434	-0.116322	-1.71663	0.159091	0.226227	-0.198812	-1.7278	0.0628617	0.140029	-0.370944	-2.55663	YBR014C
0.00332176	0.016472	-0.129926	-6.25997	0.556117	0.617361	-0.0337253	-0.641489	0.168199	0.236733	-0.134908	-1.68028	0.070207	0.148638	-0.0978943	-2.45315	YBR015C
0.447262	0.426073	0.129808	0.841847	0.209996	0.285055	-0.163871	-1.49192	0.0966873	0.164785	0.21313	2.16186	0.00842451	0.0606359	0.355235	4.836	YBR016W
0.0193965	0.0363208	-0.156452	-3.78235	0.0291077	0.0752596	-0.153562	-3.32993	0.936779	0.952	-0.00503597	-0.0844201	0.0988109	0.181333	-0.17037	-2.14249	YBR017C
0.0445414	0.0610074	0.256186	2.89048	0.0840377	0.146009	0.213121	2.28805	0.0100054	0.053221	0.37717	4.60338	0.0344401	0.104681	0.393866	3.15223	YBR022W
0.280416	0.26904	-0.120369	-1.24704	0.0773973	0.138675	-0.191701	-2.36314	0.241502	0.304234	-0.143907	-1.37367	0.136516	0.216828	-0.167818	-1.85927	YBR023C
7.48E-05	0.00142373	0.66283	16.7319	0.00145886	0.0151414	0.368648	7.79814	0.0878895	0.153776	0.238455	2.24749	0.000901669	0.0278378	0.478988	8.84597	YBR024W
0.00723231	0.0220691	-0.256613	-5.04976	0.00853645	0.0351595	-0.324855	-4.81784	0.0191958	0.0729791	-0.152083	-3.79441	0.157093	0.235881	-0.123725	-1.73861	YBR025C
0.237926	0.232246	-0.0556282	-1.38629	0.0166808	0.0529786	-0.163165	-3.95977	0.0446375	0.105418	-0.359588	-2.88833	0.354059	0.40524	-0.101984	-1.04733	YBR026C
0.126938	0.134835	-0.167353	-1.92228	0.448043	0.518137	-0.0664225	-0.840282	0.989631	0.993354	-0.00324918	-0.0138259	0.93971	0.954137	-0.0113565	-0.0804949	YBR028C
0.375937	0.359081	-0.0973099	-0.995269	0.915959	0.937623	0.00578541	0.112349	0.118007	0.187191	0.194689	1.98587	0.389184	0.437043	-0.123434	-0.965016	YBR029C
0.033876	0.0510318	-0.168528	-3.16944	0.122658	0.193834	0.225324	1.95212	0.311866	0.37205	0.104552	1.15644	0.760171	0.799569	0.0169307	0.326848	YBR030W
0.67715	0.678907	-0.0363211	-0.448297	0.482311	0.550692	-0.0943953	-0.773663	0.882673	0.911744	-0.0170936	-0.157241	0.221663	0.294607	-0.174608	-1.44618	YBR031W
0.842937	0.856394	0.0378788	0.211362	0.194183	0.268302	0.117765	1.55822	0.0796871	0.144589	0.247024	2.33645	0.0602543	0.137401	0.30545	2.59674	YBR034C
0.0564705	0.0734379	0.103896	2.65864	0.0459996	0.100793	0.203126	2.85849	0.0357903	0.0949598	0.287289	3.11235	0.0273756	0.0964944	0.402984	3.3961	YBR035C
0.0570535	0.0739236	0.250357	2.64879	0.209126	0.284184	-0.140696	-1.49543	0.671047	0.724306	-0.0777386	-0.457518	0.239903	0.311027	0.0817262	1.37929	YBR036C
0.0168022	0.0330339	0.499828	3.95112	0.0157639	0.0499836	0.418743	4.02767	0.0739176	0.138532	0.152694	2.40546	0.0706473	0.149324	0.284927	2.44734	YBR037C
0.0991989	0.112105	-0.624273	-2.139	0.193121	0.267681	-0.345742	-1.56286	0.017417	0.070221	-0.407274	-3.90843	0.140944	0.221618	-0.641178	-1.83173	YBR038W
2.76E-05	0.00311111	-0.435162	-21.5192	0.00128698	0.014	-0.363304	-8.05968	0.00148824	0.021118	-0.504321	-7.75725	8.90E-05	0.0152	-0.456788	-16.0094	YBR039W
0.0242384	0.0415535	0.274251	3.52964	0.0386961	0.0906033	-0.142536	-3.03222	0.622442	0.677883	0.0419362	0.532728	0.694606	0.733945	0.0174782	0.422168	YBR041W
0.760089	0.766601	0.0597848	0.326965	0.201552	0.275811	0.314895	1.52666	0.0212196	0.07533	0.42646	3.67916	0.846506	0.87657	-0.0148179	-0.206472	YBR042C
0.101504	0.114085	0.148285	2.11858	0.00696306	0.0311167	0.313524	5.10402	0.112498	0.181864	0.373611	2.02777	0.0335546	0.103557	0.89768	3.17939	YBR043C
0.219908	0.214749	-0.179809	-1.4529	0.542238	0.603928	-0.0661738	-0.665335	0.915168	0.936348	-0.00623631	-0.113413	0.32799	0.381146	-0.11386	-1.11324	YBR044C
0.0107577	0.0255006	0.352043	4.50786	0.212399	0.287905	0.136571	1.48229	0.195328	0.260964	0.23076	1.55323	0.00985997	0.0630292	0.338774	4.62285	YBR046C
0.00939999	0.0234515	-0.151077	-4.68681	0.0111453	0.04323	0.174898	4.46175	0.74757	0.794157	-0.0246897	-0.344859	0.00134512	0.0344466	-0.229366	-7.96661	YBR049C
0.678891	0.680613	0.023049	0.445675	0.585156	0.645956	-0.0252923	-0.592881	0.405694	0.467056	-0.126419	-0.928524	0.148903	0.229128	0.110696	1.78449	YBR052C
0.0952144	0.108663	-0.0427654	-2.17558	0.0296628	0.0768041	-0.0820612	-3.3097	0.105849	0.17477	-0.230045	-2.08145	0.139706	0.220465	-0.181083	-1.83934	YBR053C
0.227281	0.222438	-0.265005	-1.425	0.000670177	0.0141748	-0.815493	-9.55485	0.0929351	0.161278	-0.555999	-2.19727	0.794549	0.830517	-0.102586	-0.278337	YBR054W
0.0324699	0.0493708	0.393167	3.21384	0.303892	0.383073	0.0643463	1.17857	0.87306	0.904642	0.0129078	0.170274	0.224771	0.298223	0.122289	1.4344	YBR055C
0.535985	0.522336	-0.0419924	-0.676218	0.0110927	0.0429688	-0.273462	-4.46789	0.00822743	0.0495319	-0.48874	-4.8687	0.534883	0.573758	-0.0405759	-0.678145	YBR056W
0.0274438	0.0445727	-0.306953	-3.3934	0.431064	0.503924	-0.0316693	-0.874803	0.187126	0.25397	-0.119261	-1.58961	0.501492	0.542471	-0.0471318	-0.737957	YBR057C
0.0459242	0.0627166	0.111639	2.86011	0.365647	0.444069	-0.0531012	-1.01941	0.327972	0.385565	0.0576709	1.11329	0.489516	0.530469	-0.0244504	-0.760127	YBR058C
0.243027	0.237027	0.102617	1.36834	0.844946	0.877275	-0.0260415	-0.208608	0.124311	0.193475	0.300464	1.94046	0.434448	0.477867	-0.130666	-0.867836	YBR058C-A
0.0188325	0.0355826	-0.221196	-3.81664	0.190019	0.264978	-0.0921765	-1.57659	0.048835	0.111917	-0.129814	-2.79953	0.00722663	0.0594069	-0.127398	-5.05088	YBR059C
0.0287427	0.0458504	-0.151814	-3.34347	0.550988	0.611948	-0.0439924	-0.650252	0.232451	0.29627	0.147583	1.40598	0.773492	0.811305	-0.0332285	-0.307947	YBR060C
0.157257	0.161408	-0.194309	-1.73772	0.670305	0.729126	0.0659131	0.458642	0.428143	0.490133	0.0863399	0.880854	0.600105	0.641395	0.0715975	0.568479	YBR061C
0.0681121	0.0838246	-0.135919	-2.48136	0.0636911	0.122649	-0.177592	-2.54428	0.73388	0.781114	-0.0227037	-0.364583	0.135068	0.215819	0.142453	1.86848	YBR062C
0.47082	0.452977	-0.075406	-0.795577	0.597156	0.656722	-0.0463356	-0.573261	0.435605	0.49736	-0.062223	-0.865463	0.0657141	0.143584	-0.133059	-2.51488	YBR065C
0.173863	0.174238	-0.444917	-1.65208	0.151403	0.225822	0.188086	1.77021	0.859082	0.894433	0.0386524	0.189291	0.248025	0.317409	-0.270267	-1.35111	YBR066C
0.137936	0.144047	0.10634	1.85033	0.440247	0.511698	-0.0633947	-0.855998	0.199165	0.264206	-0.0949856	-1.53675	0.703947	0.742666	0.0372684	0.408326	YBR070C
0.974037	0.97534	-0.00182387	-0.0346254	0.775567	0.82509	0.00709459	0.305015	0.00704713	0.0477096	-0.241587	-5.08681	0.610618	0.651714	0.022275	0.55155	YBR071W
0.0389864	0.055682	-0.838284	-3.02461	0.00100714	0.0145359	-1.66594	-8.59432	0.000222353	0.00832	-1.74522	-12.6862	0.0518375	0.129505	-1.43457	-2.74127	YBR072W
0.355822	0.339473	-0.21578	-1.04303	0.540947	0.60318	0.241303	0.667574	0.0867813	0.152339	0.561559	2.25895	0.159029	0.237704	-0.656556	-1.72814	YBR073W
0.0685951	0.084096	0.102461	2.47477	0.141942	0.217323	-0.165058	-1.82565	0.24102	0.304335	-0.104001	-1.37536	0.138084	0.218707	-0.111013	-1.84941	YBR074W
0.0595642	0.0766056	0.0808514	2.60769	0.115006	0.184594	0.0667008	2.00842	0.13809	0.206527	0.170582	1.84937	0.191624	0.269186	0.150824	1.56946	YBR077C
0.98168	0.981464	0.000912857	0.0244296	0.000697209	0.0136449	-0.29457	-9.45743	0.000102584	0.00533333	-0.386342	-15.4439	0.0041386	0.0501141	-0.169629	-5.8962	YBR078W
0.0406281	0.057287	-0.116255	-2.98275	0.0634838	0.122284	-0.124416	-2.54735	0.590169	0.647304	-0.0445733	-0.584654	0.051125	0.129284	-0.131033	-2.75474	YBR079C
0.0379868	0.0551499	0.10176	3.05112	0.771206	0.821048	0.00913305	0.311181	0.0169987	0.0694663	0.0864397	3.93727	0.0707183	0.149344	0.0547981	2.44641	YBR080C
0.0767195	0.0922841	0.092083	2.37121	0.873742	0.902785	0.00868912	0.169348	0.176864	0.246523	0.0706139	1.63752	0.556778	0.597874	-0.0270498	-0.640363	YBR081C
0.978936	0.979166	0.00248563	0.0280898	0.243944	0.31999	0.25401	1.36515	0.475387	0.534788	0.0858994	0.786818	0.128603	0.209196	-0.188343	-1.91096	YBR082C
0.0151041	0.0307165	-0.0971318	-4.07954	0.0998937	0.167218	-0.136939	-2.13279	0.035762	0.0948708	-0.208315	-3.11317	0.00877296	0.0619656	-0.384399	-4.7804	YBR084W
0.0780912	0.0938626	0.338245	2.35496	0.0992192	0.166964	0.443987	2.13882	0.442238	0.50335	0.256339	0.851963	0.168082	0.246291	0.295101	1.68088	YBR085C-A
0.830908	0.842067	-0.0497626	-0.227888	0.141271	0.216287	0.239004	1.82974	0.786319	0.832001	0.0656863	0.289873	0.713778	0.753062	-0.0309572	-0.393861	YBR085W
0.0722819	0.0887084	-0.163649	-2.42614	0.0544834	0.111654	-0.162894	-2.69308	0.0151902	0.0642996	-0.263008	-4.07262	0.31879	0.372272	-0.167933	-1.13764	YBR086C
0.123988	0.132184	0.209545	1.94273	0.79508	0.837609	0.022797	0.277595	0.237224	0.301152	0.166356	1.38879	0.99247	0.994139	-0.00059914	-0.0100401	YBR087W
0.0032065	0.0160863	-0.127085	-6.32012	0.492512	0.561026	0.042766	0.754544	0.887414	0.915387	-0.0116747	-0.150825	0.201678	0.279023	-0.109833	-1.52613	YBR088C
0.0907443	0.10493	0.218082	2.21869	0.0600925	0.11841	0.310469	2.5993	0.133006	0.202043	0.354958	1.88179	0.294717	0.354168	0.1329	1.20471	YBR089C-A
0.321987	0.307819	0.286432	1.12909	0.0289311	0.0749751	0.53032	3.33645	0.364005	0.424923	0.193459	1.02332	0.0241611	0.0905316	0.485287	3.53319	YBR091C
0.00745245	0.0220579	0.120102	5.00719	0.469669	0.537086	-0.0227884	-0.797795	0.261818	0.322061	-0.0764961	-1.30527	0.00118996	0.0325775	0.186119	8.22721	YBR094W
0.131832	0.138507	-0.127319	-1.88946	0.334665	0.41527	-0.0480064	-1.09593	0.220269	0.285654	-0.0738153	-1.45151	0.15923	0.237834	-0.0839802	-1.72705	YBR095C
0.000871723	0.00968924	0.498626	8.92414	0.685475	0.742061	-0.0244023	-0.435791	0.0111021	0.053338	0.409582	4.46678	0.948404	0.960276	0.00508214	0.0688624	YBR096W
0.608868	0.602048	0.0353004	0.554355	0.320574	0.401627	-0.0451883	-1.13286	0.142308	0.210853	-0.128462	-1.82344	0.917056	0.936632	-0.00715808	-0.110876	YBR097W
0.618587	0.613961	0.0528912	0.53884	0.236719	0.313096	0.128249	1.39059	0.415176	0.476544	-0.0987748	-0.908128	0.516828	0.556587	-0.0852243	-0.710137	YBR098W
0.307475	0.29562	-0.0870363	-1.16856	0.107866	0.176009	-0.141975	-2.06478	0.75367	0.799858	-0.0228035	-0.336123	0.869119	0.896648	0.0328764	0.175628	YBR101C
0.00317732	0.0159843	0.211513	6.33577	0.12512	0.196289	-0.0960534	-1.93482	0.18733	0.254297	0.109781	1.58869	0.505889	0.546809	-0.0747042	-0.729917	YBR102C
0.538793	0.52515	0.0375114	0.671319	0.168055	0.242824	0.0982818	1.68101	0.0477655	0.109629	0.12777	2.82129	0.0221696	0.0877064	0.126019	3.6295	YBR103W
0.296487	0.285218	0.133355	1.19961	0.0517822	0.108649	0.293616	2.74231	0.0390952	0.0999963	0.231824	3.02177	0.00103535	0.0297561	0.429989	8.53251	YBR104W
0.26425	0.255004	0.230931	1.29744	0.869962	0.898523	-0.0327162	-0.174481	0.145836	0.214393	0.126964	1.80237	0.43331	0.477499	0.137046	0.870174	YBR105C
0.80415	0.814264	0.0159349	0.264938	0.242479	0.318088	0.0427727	1.37025	0.259679	0.320015	0.0908595	1.31222	0.498936	0.540623	0.0617938	0.742656	YBR106W
0.0253607	0.0426106	0.079511	3.47962	0.755951	0.807407	0.0261793	0.332866	0.0821287	0.147773	-0.099929	-2.30893	0.371604	0.420414	0.0915056	1.00536	YBR107C
0.468723	0.450784	-0.0570622	-0.799621	0.134022	0.207015	-0.0939561	-1.87521	0.0129738	0.058465	-0.201414	-4.2677	0.0219228	0.0872444	-0.196783	-3.64216	YBR108W
0.112975	0.122978	-0.113407	-2.02405	0.338558	0.418391	0.0502901	1.08597	0.177215	0.246511	0.0506628	1.63583	0.750284	0.790457	0.021263	0.340968	YBR109C
0.0327003	0.0492709	0.353622	3.20642	0.607836	0.669209	-0.0434096	-0.556011	0.0691447	0.13285	0.0687963	2.46733	0.00234278	0.0430986	0.212044	6.87681	YBR110W
0.445208	0.424512	-0.0256345	-0.845972	0.881573	0.909273	-0.00734114	-0.158731	0.0270312	0.0833275	-0.170081	-3.40985	0.694461	0.733804	-0.0210879	-0.422383	YBR111C
0.493882	0.478016	0.0579344	0.751998	0.0841648	0.146043	0.164843	2.28668	0.0957563	0.164542	0.154245	2.1705	0.0555565	0.133528	0.118357	2.67431	YBR111W-A
0.0212939	0.0387594	-0.127906	-3.67518	0.238177	0.313731	0.0431368	1.3854	0.17436	0.243867	0.146045	1.64965	0.0902606	0.172072	-0.140719	-2.2235	YBR112C
0.408886	0.389617	-0.0481565	-0.921612	0.0173958	0.0544105	0.139731	3.90987	0.0911982	0.158547	-0.129279	-2.21421	0.682378	0.721487	-0.0468501	-0.440434	YBR114W
0.0030164	0.0153871	0.219006	6.42539	0.05032	0.107149	0.180196	2.77021	0.0365403	0.0958787	0.545798	3.09096	0.00427514	0.049937	0.425056	5.84403	YBR115C
0.0630228	0.0796236	-0.302282	-2.55422	0.0233403	0.0668301	-0.843973	-3.5717	0.000135718	0.00423529	-1.45752	-14.3851	0.118082	0.199635	-0.862101	-1.98531	YBR117C
0.0232904	0.0405773	0.276966	3.57409	0.911964	0.933656	-0.00922609	-0.117719	0.146191	0.214674	0.092888	1.80028	0.269112	0.333789	0.10655	1.28197	YBR119W
0.581107	0.570925	0.117134	0.599561	0.192061	0.266575	0.297563	1.56753	0.178516	0.247486	0.179362	1.62961	0.123128	0.205178	0.183235	1.94879	YBR120C
0.694412	0.69897	0.0160028	0.422455	0.0643474	0.123497	0.0644579	2.53462	0.154292	0.22256	0.154302	1.75401	0.830137	0.861416	-0.0134478	-0.228951	YBR121C
0.731611	0.739281	0.0220856	0.367868	0.375363	0.452238	0.0703346	0.996599	0.190265	0.25703	-0.152713	-1.5755	0.762428	0.80088	0.0204012	0.323636	YBR122C
0.0631694	0.0797244	-0.0764305	-2.55203	0.667059	0.726319	0.0346595	0.463568	0.437328	0.49849	0.0734021	0.861941	0.20607	0.282877	-0.0725644	-1.50789	YBR123C
0.0470795	0.0644601	0.151622	2.83555	0.358125	0.436254	-0.0290939	-1.03744	0.0448779	0.106017	0.221733	2.88299	0.897077	0.920833	0.0145317	0.137773	YBR125C
0.0164226	0.0329833	-0.234271	-3.97843	0.00145315	0.0152211	-0.315252	-7.80621	0.002207	0.0280755	-0.515053	-6.98738	0.0194846	0.0845293	-0.282834	-3.7771	YBR126C
0.599396	0.592292	0.0740928	0.569628	0.523964	0.590789	0.100838	0.697398	0.453596	0.513583	0.0564837	0.82922	0.54485	0.585636	-0.0451399	-0.660814	YBR126W-A
0.0104808	0.0249832	-0.146006	-4.54204	0.0493483	0.105841	-0.139446	-2.78928	0.0117612	0.0546146	-0.130905	-4.39234	0.00292479	0.0465089	-0.269043	-6.47907	YBR127C
0.417836	0.397818	0.0618563	0.902476	0.290548	0.369461	0.0759854	1.21685	0.000593839	0.0152809	-0.110848	-9.85862	0.678926	0.718066	-0.0383212	-0.445621	YBR128C
0.0554238	0.0726931	0.15739	2.67661	0.421288	0.495066	0.0426074	0.895184	0.0141549	0.0619818	0.0917806	4.15915	0.21064	0.286259	0.113748	1.48933	YBR129C
0.0259484	0.0428892	0.153146	3.45447	0.618495	0.678725	0.0280278	0.538987	0.00821365	0.0497436	0.159414	4.87102	0.60609	0.647003	-0.0358527	-0.558819	YBR130C
0.09544	0.108784	0.253475	2.17346	0.0540072	0.111542	0.182684	2.70156	0.404868	0.466032	0.0546763	0.93032	0.133593	0.214801	0.164247	1.87798	YBR131W
0.485398	0.469199	-0.131628	-0.767845	0.350861	0.428258	-0.0684922	-1.05518	0.00304114	0.0310698	-0.152055	-6.41123	0.249542	0.318778	0.0793567	1.34595	YBR132C
0.866203	0.880414	0.018639	0.179593	0.375229	0.452264	-0.1291	-0.996911	0.867853	0.902132	0.0248841	0.177348	0.399254	0.446322	-0.108468	-0.942606	YBR133C
0.367867	0.350296	0.0779655	1.01415	0.577837	0.639827	0.0585162	0.604977	0.104889	0.173419	0.177815	2.08951	0.880466	0.907369	-0.0199633	-0.16023	YBR135W
0.612226	0.605398	0.107869	0.548977	0.970278	0.97957	0.00777448	0.0396428	0.617286	0.672333	-0.0760422	-0.540908	0.269474	0.333747	0.174322	1.28083	YBR136W
0.245708	0.23947	0.0921814	1.35906	0.271333	0.345329	0.106975	1.275	0.319181	0.379022	0.0706333	1.13659	0.208592	0.284878	0.132963	1.49759	YBR137W
0.489088	0.47355	-0.0372435	-0.760926	0.0134767	0.0476845	-0.276169	-4.22008	0.254726	0.316843	-0.205342	-1.32854	0.0956573	0.177871	-0.490103	-2.17143	YBR139W
0.000358411	0.00582781	-0.272346	-11.2276	0.0367204	0.0876292	-0.143908	-3.0859	0.0434428	0.104724	-0.254506	-2.9154	0.00252652	0.0460881	-0.191001	-6.73916	YBR140C
0.892769	0.904396	-0.0331006	-0.143588	0.585542	0.645841	0.11832	0.592246	0.179715	0.24891	-0.186052	-1.62393	0.761866	0.800664	0.0347559	0.324435	YBR141C
0.309921	0.297786	0.069562	1.16179	0.549933	0.611045	-0.0493816	-0.652061	0.191129	0.257371	0.0706852	1.57166	0.615226	0.656443	0.0551896	0.544188	YBR142W
0.000393429	0.00671698	-0.150266	-10.962	0.0507791	0.107826	-0.094571	-2.76135	0.567299	0.624916	-0.0438696	-0.622573	0.00131172	0.0324356	-0.136949	-8.01946	YBR143C
0.00152107	0.0113275	1.03969	7.71273	3.06E-06	0	0.995304	37.3785	0.0305286	0.0867482	1.17638	3.27903	0.00108309	0.0284114	1.32119	8.43251	YBR145W
0.00352245	0.0167028	-1.04826	-6.16112	0.00521622	0.0270049	-1.20123	-5.53243	0.00649266	0.045887	-1.00893	-5.20527	0.00139087	0.0344762	-0.941792	-7.8968	YBR146W
0.0483375	0.0656594	-0.0886833	-2.80958	0.825348	0.860679	0.00586416	0.235553	0.0436795	0.10505	-0.222241	-2.90997	0.930714	0.948644	-0.0035953	-0.0925456	YBR149W
0.356197	0.339625	0.0778856	1.04212	0.0637858	0.122716	0.242398	2.54288	0.132372	0.201574	0.0898368	1.88592	0.0160641	0.0760902	0.318213	4.00493	YBR150C
0.012114	0.0270031	0.16471	4.35453	0.503274	0.570772	0.0524955	0.734691	0.00648207	0.0461136	0.189529	5.20765	0.0127601	0.0698449	0.338163	4.28862	YBR151W
0.69391	0.698602	-0.0211521	-0.423202	0.0108799	0.0428543	0.413611	4.49311	0.0881948	0.154224	0.138653	2.24436	0.00120925	0.0324043	-0.217849	-8.19258	YBR152W
0.905585	0.916224	-0.0152382	-0.126305	0.828778	0.863877	0.0278768	0.230822	0.735821	0.783532	-0.0554374	-0.361776	0.291391	0.351566	0.0927351	1.21438	YBR153W
0.787949	0.797221	-0.0272137	-0.287584	0.0650565	0.124189	-0.238205	-2.52432	0.491161	0.548342	0.0946479	0.757058	0.338483	0.390757	-0.129537	-1.08616	YBR154C
0.0102641	0.0248126	0.340716	4.56957	0.148642	0.222377	0.0871081	1.786	0.0561851	0.119169	0.133098	2.6635	0.089825	0.171562	0.171474	2.22785	YBR155W
0.91849	0.926217	-0.00666958	-0.108948	0.536052	0.599359	0.128226	0.676101	0.622335	0.678068	-0.0425269	-0.532897	0.0981767	0.180898	-0.129532	-2.14823	YBR156C
0.346553	0.331668	-0.15566	-1.06585	0.000478871	0.0151688	-0.493447	-10.4216	2.11E-06	0	-0.788142	-41.0184	0.105462	0.187814	-0.603613	-2.08469	YBR157C
0.289931	0.279924	-0.0701157	-1.21866	0.229695	0.306451	-0.05758	-1.41607	0.635691	0.691081	0.0195363	0.511895	0.894853	0.919705	-0.00401648	-0.140774	YBR159W
0.0205281	0.037239	-0.159821	-3.717	0.013699	0.0475125	-0.235683	-4.19971	0.58484	0.642112	-0.0353818	-0.593401	0.0325133	0.103903	-0.154284	-3.21244	YBR160W
0.00556839	0.0189064	-0.494008	-5.43311	0.0350348	0.0861482	-0.256295	-3.13444	0.194132	0.259937	-0.150861	-1.55844	0.302058	0.360326	0.1453	1.18373	YBR162C
0.109564	0.121026	0.0857601	2.05101	0.550206	0.6111	0.0599633	0.651594	0.104048	0.172666	0.178264	2.09663	0.104016	0.187252	0.120376	2.0969	YBR164C
0.318265	0.304731	-0.109595	-1.13905	0.322692	0.403859	-0.0523542	-1.12722	0.188183	0.25513	0.0599427	1.58483	0.254029	0.322575	0.078163	1.33086	YBR166C
0.0298212	0.0469704	0.309528	3.30401	0.0567981	0.114705	0.210311	2.65309	0.0110894	0.0534316	0.312267	4.46828	0.00469108	0.0492735	0.409846	5.69687	YBR167C
0.196341	0.194333	0.058011	1.54885	0.404448	0.478337	0.0389275	0.931232	0.110414	0.179925	-0.169177	-2.04421	0.663178	0.70364	0.0341521	0.469476	YBR168W
0.131928	0.138591	-0.174243	-1.88883	0.00258618	0.021741	-0.545432	-6.6971	0.00361161	0.0365597	-0.719762	-6.1194	0.376704	0.425428	-0.227564	-0.993492	YBR169C
0.675315	0.67673	-0.0252566	-0.451064	0.29027	0.369206	-0.118533	-1.21766	0.894335	0.919952	0.0115427	0.141473	0.374172	0.423232	-0.0775259	-0.999368	YBR170C
0.125102	0.13304	0.312801	1.93494	0.038942	0.0905478	-0.142776	-3.02577	0.0200493	0.0742697	0.197552	3.74411	0.69424	0.733642	-0.0318363	-0.422712	YBR171W
0.000601707	0.0108	-0.400379	-9.82513	0.143682	0.218244	0.181077	1.81517	0.606251	0.662393	0.0787107	0.55856	0.439107	0.483528	-0.0878123	-0.858315	YBR172C
0.844053	0.8576	0.0118868	0.209832	0.431383	0.504254	0.0685999	0.874145	0.632661	0.688239	-0.0215975	-0.516636	0.732105	0.772138	0.0455029	0.367153	YBR173C
0.232891	0.227782	0.120885	1.40438	0.906845	0.930018	0.00600306	0.124607	0.583111	0.64074	0.0506064	0.59625	0.724348	0.764084	0.0289067	0.378417	YBR175W
0.00333886	0.0164837	0.277836	6.25127	0.0282214	0.0741899	0.235104	3.36318	0.0380932	0.0973358	0.161753	3.04826	0.00531868	0.0538819	0.272896	5.50271	YBR176W
0.175201	0.175553	-0.109097	-1.64556	0.129193	0.201826	-0.153343	-1.90699	0.516097	0.572392	0.11684	0.711449	0.192626	0.269903	-0.220909	-1.56504	YBR177C
0.000666354	0.010237	-0.35908	-9.56902	0.591757	0.650726	-0.0401657	-0.582057	0.0056548	0.0414218	-0.167527	-5.40991	0.0125362	0.0702003	-0.274163	-4.31099	YBR179C
0.113571	0.123329	0.470915	2.01944	0.5554	0.616688	0.222091	0.642711	0.885285	0.913743	-0.0127037	-0.153706	0.675355	0.715789	-0.148554	-0.451004	YBR185C
0.602433	0.596223	0.069541	0.564714	0.39684	0.472643	0.104176	0.947934	0.460301	0.519783	-0.0747107	-0.816006	0.611106	0.652188	0.061746	0.550769	YBR187W
0.911705	0.920468	0.00554505	0.118068	0.620016	0.680428	0.0514485	0.53657	0.691245	0.742528	-0.030172	-0.427171	0.981965	0.985868	-0.00141945	-0.0240496	YBR188C
0.123633	0.131867	-0.171688	-1.94523	0.641709	0.699788	-0.170283	-0.502516	0.738134	0.785232	-0.0507468	-0.358435	0.407448	0.452794	-0.379693	-0.924721	YBR189W
0.00450548	0.0182156	0.0924463	5.76048	0.278166	0.353409	-0.077551	-1.25388	0.0411956	0.102475	-0.182558	-2.96874	0.520077	0.560056	0.0579898	0.70432	YBR191W
0.0221827	0.0391814	-0.238051	-3.62884	0.00135938	0.0143351	-0.706756	-7.94455	0.000399521	0.00917333	-0.528515	-10.9189	0.0342388	0.104348	-0.532686	-3.15833	YBR192W
0.0151781	0.0307954	0.152042	4.07359	0.00299413	0.0217181	0.151528	6.43825	0.123248	0.192134	0.204715	1.94795	0.123146	0.205072	0.166973	1.94866	YBR193C
0.890012	0.902014	0.0165676	0.147313	0.0593986	0.117874	0.295846	2.61034	0.362665	0.424263	0.0869289	1.02652	0.239631	0.31102	-0.121448	-1.38025	YBR194W
0.382817	0.365242	-0.0373563	-0.979443	0.236448	0.312754	-0.114423	-1.39156	0.910558	0.933111	-0.00600892	-0.119612	0.679476	0.717863	-0.0309721	-0.444794	YBR195C
0.0059775	0.0199067	0.241159	5.32695	0.00154834	0.0152315	0.31544	7.67663	0.00686871	0.0464586	0.192894	5.12365	0.000907419	0.0274667	0.287962	8.83133	YBR196C
0.04071	0.0574688	-0.274484	-2.98072	0.133661	0.206389	0.157775	1.87754	0.623208	0.678132	-0.0645366	-0.531515	0.359955	0.411054	0.0872811	1.03303	YBR197C
0.067069	0.0832241	-0.0898035	-2.49577	0.220023	0.296092	-0.0593138	-1.45246	0.318877	0.378627	-0.0360727	-1.13741	0.0294472	0.0988551	-0.178884	-3.3175	YBR198C
0.942528	0.949321	0.00369388	0.0767235	0.323287	0.404594	0.0633628	1.12563	0.122191	0.191591	0.16933	1.95544	0.696957	0.735319	0.0790104	0.418674	YBR199W
0.701902	0.706742	-0.0163108	-0.411348	0.298534	0.377477	0.052118	1.19375	0.0738509	0.138275	0.102895	2.40629	0.400891	0.447153	0.0525075	0.939009	YBR200W
0.00217193	0.0149046	-0.414456	-7.01731	0.0771257	0.138053	-0.178636	-2.36637	0.141379	0.210113	-0.178373	-1.82907	0.0123906	0.0696783	-0.55164	-4.3258	YBR202W
0.034521	0.0513333	0.138238	3.14979	0.352477	0.429468	-0.138102	-1.0512	0.757092	0.803178	0.0229925	0.331237	0.171662	0.249495	0.0856561	1.66292	YBR204C
0.000818469	0.00962295	0.0959845	9.07174	0.295015	0.374614	-0.0365237	-1.20385	0.500276	0.557923	0.0242449	0.740189	0.0164665	0.0778617	-0.0838593	-3.97524	YBR205W
0.672423	0.673629	0.0898895	0.455434	0.337898	0.418021	0.276156	1.08765	0.093148	0.161268	0.2093	2.19522	0.0233564	0.089332	0.418041	3.57092	YBR207W
4.73E-05	0.0021	-0.62877	-18.7795	0.0102792	0.0388088	-0.42465	-4.56764	0.000173487	0.00820513	-0.741552	-13.5145	0.00901415	0.0620123	-0.269203	-4.74347	YBR208C
0.370995	0.353814	0.0823882	1.00679	0.899211	0.921516	0.00776109	0.134895	0.00471855	0.0390833	-0.20821	-5.68772	0.672916	0.713905	-0.0206757	-0.454689	YBR210W
0.555054	0.542883	-0.0662167	-0.643301	0.488079	0.556611	0.0630442	0.762815	0.464146	0.523856	0.0302782	0.808496	0.204685	0.282076	-0.100817	-1.5136	YBR211C
0.0708007	0.0871865	0.155115	2.44533	0.0717544	0.131152	-0.170925	-2.43292	0.0767701	0.142302	-0.0964069	-2.37061	0.873532	0.900205	-0.0192868	-0.169634	YBR212W
0.00412144	0.0174231	0.419158	5.90291	0.00230447	0.021098	0.258201	6.90719	0.0258002	0.0812058	0.301629	3.46075	0.00645556	0.0592449	0.316544	5.21363	YBR213W
0.450133	0.428826	-0.026952	-0.836106	0.918174	0.939745	0.0062736	0.109373	0.0142367	0.0621062	-0.295685	-4.15204	0.496784	0.538538	-0.053219	-0.746625	YBR214W
0.874794	0.888386	0.0259527	0.16792	0.0714344	0.13122	0.130547	2.43706	0.157601	0.225077	0.122519	1.73585	0.299724	0.358049	0.0907294	1.19035	YBR215W
0.260946	0.251878	0.125979	1.3081	0.738993	0.791362	0.0165695	0.357197	0.17181	0.240699	0.0701356	1.66219	0.235819	0.307574	0.0627766	1.39382	YBR216C
0.115221	0.124555	0.117424	2.00678	0.474494	0.541584	0.0495267	0.788527	0.30411	0.364037	0.169547	1.17796	0.00656926	0.0597565	0.183416	5.18818	YBR218C
0.00636698	0.0205666	0.293598	5.23384	0.000378646	0.0183729	0.393061	11.0704	0.000678636	0.0179381	0.305545	9.52385	0.00806582	0.0600711	0.286743	4.89623	YBR221C
0.186627	0.187098	-0.197927	-1.59188	0.160224	0.235076	-0.111806	-1.72173	0.107786	0.17688	0.251015	2.06544	0.842766	0.874391	0.0161547	0.211596	YBR222C
0.461934	0.442884	-0.0624752	-0.812811	0.250168	0.326379	-0.0894806	-1.34383	0.425476	0.487102	0.0766119	0.886406	0.14536	0.225584	0.104086	1.80518	YBR223C
0.0301964	0.0472557	-0.164816	-3.29068	0.168651	0.243187	-0.0545224	-1.678	0.514805	0.571406	-0.0435842	-0.713771	0.438726	0.483224	-0.0226986	-0.859092	YBR225W
0.0300218	0.0471804	0.141698	3.29686	0.205658	0.280777	0.0595441	1.50958	0.125424	0.194513	0.209796	1.93271	0.0720452	0.150834	0.156073	2.42917	YBR227C
0.00188773	0.0141102	0.194316	7.28418	0.994792	0.996436	-0.000499643	-0.00694437	0.807208	0.848857	-0.0108356	-0.260682	0.641862	0.684713	0.0276892	0.502279	YBR229C
0.0143279	0.0297076	-0.392059	-4.14417	0.219639	0.295862	0.130972	1.45393	0.0634817	0.127305	-0.317554	-2.54738	0.634078	0.677957	-0.0625504	-0.514415	YBR230C
0.121019	0.129706	0.203911	1.96385	0.867302	0.89638	0.0488326	0.178097	0.0125289	0.0564444	-0.619699	-4.31173	0.00139803	0.0343128	-0.902239	-7.88613	YBR230W-A
0.0147935	0.0301657	-0.219606	-4.10491	0.433263	0.505702	0.0636054	0.870271	0.363392	0.424843	0.0915336	1.02478	0.0305397	0.100604	-0.125679	-3.27864	YBR231C
0.475809	0.458185	-0.0349224	-0.786013	0.239063	0.314304	0.182047	1.38226	0.404716	0.466152	0.104743	0.930649	0.824297	0.85666	0.0313981	0.237004	YBR233W
0.312574	0.300122	0.35601	1.1545	0.440139	0.511913	0.318698	0.856219	0.064866	0.12802	0.689335	2.52708	0.912618	0.93363	0.039894	0.116841	YBR233W-A
0.177596	0.177988	0.113752	1.634	0.00688105	0.0310711	-0.157784	-5.12106	0.906555	0.929531	0.00855811	0.124998	0.358288	0.409318	-0.0626309	-1.03705	YBR234C
0.852078	0.866196	0.0198042	0.198851	0.18889	0.264047	0.14787	1.58165	0.0535784	0.118218	0.207365	2.70926	0.149179	0.229284	0.314522	1.7829	YBR235W
0.0259008	0.0429218	0.138695	3.45648	0.0604999	0.119294	0.156438	2.59288	0.0437009	0.10503	0.235723	2.90948	0.326569	0.380193	0.0706447	1.11697	YBR236C
0.0162204	0.0327344	-0.334827	-3.99329	0.100679	0.168451	-0.220234	-2.12583	0.0292603	0.0842807	-0.349058	-3.32432	0.00037135	0.0166588	-0.384393	-11.1258	YBR237W
0.121164	0.129885	0.811218	1.96281	0.588242	0.648196	-0.184227	-0.58781	0.523512	0.578958	0.13451	0.6982	0.124607	0.206208	0.284307	1.9384	YBR239C
0.367483	0.349902	0.0805603	1.01506	0.0525389	0.1093	-0.2068	-2.72823	0.0139947	0.0606829	-0.389509	-4.17323	0.911692	0.933983	0.03205	0.118086	YBR241C
0.0792709	0.0948332	-0.118754	-2.34124	0.107035	0.175708	0.22504	2.07161	0.51255	0.569334	0.216517	0.717835	0.430341	0.474973	0.252877	0.876297	YBR242W
0.516172	0.502877	-0.0818932	-0.711314	0.0175247	0.0548661	-0.205267	-3.90113	0.0332141	0.0902644	-0.391196	-3.19007	0.282119	0.342874	-0.136123	-1.24189	YBR244W
0.00213216	0.01466	-0.102711	-7.05198	0.0096296	0.0371115	-0.0799233	-4.65442	0.625707	0.68034	-0.0107147	-0.527568	0.00101879	0.0302785	-0.15464	-8.56853	YBR245C
0.512671	0.498355	0.0244898	0.717616	0.842106	0.874263	-0.00896921	-0.212501	0.073171	0.137301	0.203358	2.41483	0.236135	0.307819	0.0497045	1.39268	YBR246W
0.358397	0.341312	-0.0588921	-1.03678	0.344097	0.423533	-0.0602811	-1.07198	0.93961	0.954899	0.00978723	0.0806294	0.0949061	0.177167	-0.14545	-2.17848	YBR247C
0.000211513	0.00631373	0.187262	12.849	0.00882437	0.0362	0.35653	4.77243	0.0190953	0.0730684	0.479852	3.80051	0.021756	0.0869763	0.322927	3.6508	YBR248C
0.000941497	0.00904089	0.428837	8.74684	0.00366297	0.0227701	0.628463	6.09594	0.0532025	0.118513	0.881774	2.71607	0.00965481	0.0629897	0.953591	4.65092	YBR249C
0.00290523	0.0152065	-1.65903	-6.4908	0.00308069	0.0212895	-1.46244	-6.3889	0.00658251	0.045343	-1.00836	-5.18525	0.00556108	0.0555309	-1.30275	-5.43509	YBR251W
0.00277978	0.0154779	0.235602	6.56843	0.0402915	0.0924655	0.178523	2.99117	0.0190529	0.0725797	0.162298	3.80309	0.640475	0.683968	0.0434576	0.504436	YBR252W
0.0291076	0.0462991	-0.189674	-3.32993	0.679978	0.737719	-0.0679895	-0.444039	0.369682	0.430036	0.0878944	1.00988	0.05347	0.131475	-0.153698	-2.71122	YBR253W
0.534843	0.521551	0.0655438	0.678215	0.400954	0.475651	0.0553409	0.93887	0.413168	0.475054	0.0678926	0.912415	0.997478	0.998223	-0.00019626	-0.00336219	YBR254C
0.054898	0.0723231	-0.192233	-2.68578	0.384752	0.461608	-0.0756307	-0.975038	0.0149639	0.0635575	-0.273687	-4.09091	0.187817	0.264184	-0.124704	-1.58648	YBR255C-A
0.0991435	0.112158	-0.175875	-2.1395	0.0207091	0.0604649	0.192378	3.70695	0.662016	0.715232	0.0416635	0.471248	0.00258317	0.0458218	0.224035	6.69919	YBR255W
0.00529517	0.0186728	0.324282	5.50946	0.180665	0.254398	0.109727	1.61944	0.00511748	0.0396056	0.576509	5.56176	0.00637237	0.0592562	0.502271	5.2326	YBR256C
0.0107204	0.0252725	0.169986	4.5124	0.105121	0.173725	0.112486	2.08755	0.202763	0.267023	0.0878059	1.52159	0.445308	0.489955	0.0646077	0.84577	YBR257W
0.372086	0.354897	0.110367	1.00424	0.724453	0.775385	0.0215271	0.378263	0.315393	0.375384	-0.101882	-1.14682	0.76932	0.8069	0.0205743	0.313852	YBR258C
0.0581785	0.0751747	0.0615224	2.63013	0.0655075	0.124364	0.0621884	2.51784	0.091167	0.158399	0.136453	2.21451	0.027628	0.0970647	0.083261	3.38615	YBR260C
0.0955491	0.108774	0.117664	2.17244	0.218382	0.294983	0.165979	1.45879	0.0032333	0.0324296	0.18195	6.3059	0.0304149	0.100152	0.213985	3.283	YBR261C
0.0617998	0.0782536	0.27578	2.57274	0.361558	0.439338	0.0633808	1.02917	0.334292	0.392442	0.115854	1.09689	0.0103382	0.0645887	0.340642	4.56008	YBR262C
0.153597	0.156899	0.0766116	1.75788	0.663287	0.722581	0.0120763	0.469309	0.557938	0.613639	0.0234883	0.638391	0.158769	0.237241	-0.0478113	-1.72954	YBR263W
0.85434	0.868419	0.0138048	0.195761	0.990376	0.992407	0.000493921	0.012833	0.757983	0.804333	0.0372402	0.329966	0.411791	0.457142	0.064516	0.915363	YBR264C
0.000230813	0.0056	-0.649144	-12.5659	0.0173341	0.0541555	-0.375567	-3.91408	0.000693081	0.01884	-0.419265	-9.472	0.036079	0.106798	-0.336451	-3.10405	YBR265W
0.203295	0.200604	0.0481412	1.51937	0.706028	0.761801	0.0646509	0.405255	0.7236	0.77043	0.0583662	0.379507	0.303006	0.360376	-0.10541	-1.18106	YBR267W
0.0207182	0.037543	-0.984784	-3.70645	0.807114	0.845931	0.120999	0.260812	0.00778933	0.0488811	-0.789647	-4.94493	0.0228315	0.0887078	-0.841415	-3.59638	YBR268W
0.0193014	0.0361436	-0.496821	-3.78804	0.00662196	0.0306496	-0.399045	-5.17656	0.00263923	0.0294426	-0.754709	-6.66069	0.0456258	0.120476	-0.480106	-2.86658	YBR269C
0.00778845	0.0223041	0.0797351	4.94509	0.0372625	0.0888736	0.189771	3.07084	0.00420193	0.0394177	-0.25188	-5.87174	0.746319	0.786534	-0.0283653	-0.346655	YBR271W
0.0680625	0.0838694	0.148902	2.48204	0.504684	0.57191	0.0189221	0.732115	0.0761587	0.14156	0.0761952	2.37795	0.730726	0.770669	0.0218593	0.36915	YBR272C
0.143208	0.148393	0.0768093	1.81801	0.524593	0.591029	0.0356793	0.69628	0.0504463	0.113856	-0.0767589	-2.76777	0.277645	0.340369	-0.0282939	-1.25547	YBR273C
0.0246941	0.0424198	-0.348144	-3.509	0.685244	0.742189	-0.0381173	-0.436137	0.733419	0.780424	0.068157	0.36525	0.014158	0.0734408	-0.34869	-4.15888	YBR275C
0.70181	0.706993	-0.0723535	-0.411484	0.00734287	0.0325203	-0.27394	-5.02818	0.456398	0.516309	0.0908692	0.82368	0.66408	0.704002	0.0306896	0.468101	YBR276C
0.899526	0.909894	-0.0128748	-0.13447	0.0147738	0.0485915	0.268232	4.10654	0.0429193	0.104014	0.247762	2.92753	0.672329	0.713001	0.0630744	0.455577	YBR278W
0.782896	0.791198	-0.0102087	-0.294685	0.972309	0.980027	-0.00131716	-0.0369313	0.853777	0.888378	0.0101476	0.196529	0.00277109	0.0460982	-0.127408	-6.57396	YBR279W
0.850275	0.864151	0.0104829	0.201315	0.634599	0.693259	-0.034636	-0.513602	0.270157	0.329571	-0.123765	-1.27868	0.796563	0.831943	-0.0393952	-0.275522	YBR280C
0.400432	0.380665	0.0544861	0.940016	0.41111	0.48549	-0.0387346	-0.916825	0.03098	0.0868496	0.143426	3.26345	0.557414	0.598412	0.023604	0.639281	YBR281C
0.000454475	0.00849123	-0.678427	-10.5629	0.00248764	0.0209403	-0.464139	-6.76723	0.00437493	0.0391827	-0.547389	-5.80717	0.00172615	0.0386888	-0.609883	-7.45911	YBR282W
0.068163	0.0837799	-0.239824	-2.48066	0.50004	0.567737	0.0854838	0.740624	0.546764	0.603963	0.0316031	0.657512	0.204785	0.28213	-0.0962158	-1.51318	YBR283C
0.0694738	0.0854804	0.102855	2.46291	0.48027	0.548369	0.0785149	0.777526	0.00348604	0.0349547	-0.210175	-6.17853	0.726957	0.766703	-0.0251019	-0.374622	YBR285W
0.000651507	0.0103349	-0.153488	-9.62503	0.233663	0.310326	-0.0971468	-1.40158	0.0240093	0.0793057	-0.324658	-3.54019	0.249743	0.318904	-0.206115	-1.34527	YBR286W
0.461422	0.442856	0.0217869	0.813811	0.182341	0.256288	0.074998	1.6116	0.223051	0.289152	0.10715	1.4409	0.029935	0.0994189	0.13722	3.29994	YBR287W
0.0313385	0.0481647	0.123636	3.25126	0.539785	0.602793	-0.0562056	-0.669593	0.354441	0.413291	0.0652339	1.0464	0.69014	0.729605	0.0109856	0.428819	YBR288C
0.894589	0.906309	0.00874715	0.14113	0.463383	0.532385	-0.0336549	-0.809982	0.211616	0.275685	-0.0375402	-1.48542	0.059787	0.136939	-0.15727	-2.60414	YBR289W
0.625557	0.62036	0.0950983	0.527805	0.582498	0.643561	0.0769112	0.597263	0.386861	0.446753	0.113761	0.970256	0.197803	0.275882	0.0676339	1.54256	YBR290W
0.281289	0.269942	0.0975784	1.2444	0.581278	0.642781	-0.0409684	-0.599278	0.0203944	0.0748875	-0.0966455	-3.7245	0.521192	0.560979	0.0600394	0.70233	YBR291C
0.00322822	0.0159922	1.44515	6.30858	0.00325198	0.0218275	0.727095	6.29608	0.0120327	0.0552362	1.26164	4.36312	0.0659536	0.1442	0.827369	2.51147	YBR294W
0.508759	0.493944	-0.0792322	-0.724698	0.0680329	0.126474	0.289864	2.48244	0.0428775	0.104099	0.201372	2.92851	0.167939	0.246076	-0.15371	-1.6816	YCL001W
0.784935	0.793613	-0.029336	-0.291817	0.47855	0.546731	0.163489	0.780791	0.992474	0.994628	0.00143757	0.0100352	0.387976	0.436605	0.210663	0.967739	YCL004W
0.521921	0.509425	0.0709366	0.701031	0.780052	0.827113	-0.00869698	-0.298688	0.0227071	0.0780166	-0.201674	-3.60252	0.345657	0.396538	-0.0332224	-1.06808	YCL005W
0.103076	0.115275	0.204513	2.10495	0.000878678	0.0137842	0.371497	8.90569	0.0497062	0.113295	0.276456	2.78221	0.000730752	0.0243721	0.533158	9.34286	YCL005W-A
0.00340837	0.0169564	0.291626	6.21643	0.022971	0.0662991	0.100568	3.58955	0.0458364	0.106537	0.216172	2.86201	0.0111543	0.0666798	0.129179	4.4607	YCL008C
0.0276405	0.0448125	0.128714	3.38566	0.153691	0.228273	0.129316	1.75736	0.0303343	0.0867239	0.513824	3.28582	0.0311518	0.101462	0.237326	3.25758	YCL009C
0.744379	0.752672	0.0289494	0.349442	0.681022	0.738361	0.0350522	0.44247	0.718161	0.766424	0.0437908	0.387443	0.149455	0.229237	-0.219108	-1.78132	YCL010C
0.001771	0.01328	-0.283119	-7.40859	0.0068349	0.0312017	-0.28926	-5.13076	0.105129	0.174019	-0.212947	-2.08749	0.0227917	0.0887976	-0.377818	-3.59834	YCL011C
0.810584	0.819609	0.0261092	0.255991	0.343131	0.422843	-0.0734544	-1.07441	0.127583	0.196546	-0.224224	-1.91788	0.414578	0.459794	-0.0846382	-0.909403	YCL012C
0.00701177	0.0217251	-0.13592	-5.09402	0.348753	0.42664	-0.0582785	-1.06038	0.0981181	0.166404	-0.104558	-2.14876	0.0817466	0.162441	-0.117473	-2.31318	YCL014W
0.0110904	0.0257845	0.139042	4.46816	0.648938	0.706619	0.0324659	0.491322	0.596017	0.653537	0.0413204	0.575113	0.227396	0.301305	-0.0841908	-1.42458	YCL016C
0.256303	0.24802	0.054535	1.32331	0.333772	0.414714	-0.0345753	-1.09823	0.542951	0.599909	0.0544427	0.664098	0.2508	0.319469	-0.0654757	-1.34169	YCL017C
0.0466328	0.0638221	0.147479	2.84496	0.00964048	0.0369806	0.4525	4.65291	0.0237665	0.0786065	0.391216	3.5515	0.0117788	0.0673716	0.461618	4.39042	YCL018W
0.0599492	0.0766782	-0.25735	-2.60157	0.0698972	0.129404	-0.134226	-2.45726	0.383184	0.442669	0.0646293	0.978608	0.0842021	0.164707	-0.215704	-2.28627	YCL024W
0.0889328	0.103171	0.697374	2.23684	0.083883	0.146192	-0.885948	-2.28972	0.157957	0.224982	1.03405	1.73392	0.100861	0.183774	-0.276578	-2.12423	YCL025C
0.000914532	0.00921212	0.534939	8.81337	0.463622	0.532554	-0.0869059	-0.809517	0.111567	0.181341	1.15039	2.03507	0.248001	0.317501	-0.169941	-1.35119	YCL026C-B
0.127763	0.135607	-0.145913	-1.91665	0.448096	0.518034	0.041148	0.840176	0.808781	0.849631	-0.0119034	-0.258495	0.479323	0.521893	-0.0391674	-0.779324	YCL028W
0.228553	0.223282	0.109855	1.42029	0.850775	0.882167	0.0147339	0.200631	0.19522	0.260974	0.107159	1.5537	0.207387	0.283954	0.0690338	1.5025	YCL029C
0.00443871	0.0183372	0.274449	5.78415	0.0165337	0.052349	0.271075	3.97036	0.0816871	0.147652	0.619069	2.31384	0.0135263	0.0721797	0.400216	4.21551	YCL030C
0.0888023	0.103187	-0.160228	-2.23817	0.0627557	0.122224	-0.135038	-2.55823	0.708381	0.757268	-0.025575	-0.401789	0.147618	0.22771	-0.10263	-1.79194	YCL031C
0.276161	0.264508	0.0951893	1.26003	0.85872	0.888332	-0.015229	-0.189784	0.665774	0.718845	0.027387	0.465521	0.725277	0.764731	-0.0136414	-0.377065	YCL032W
0.132998	0.13946	-0.153436	-1.88184	0.134508	0.20765	-0.201072	-1.87208	0.100348	0.168588	-0.208945	-2.12876	0.856101	0.884223	0.0439989	0.193357	YCL033C
0.000430409	0.00778571	0.124182	10.7118	0.118615	0.188659	-0.13295	-1.98137	0.580444	0.637719	-0.0418094	-0.600656	0.00673118	0.060102	-0.220379	-5.15285	YCL034W
0.884798	0.897449	-0.016263	-0.154364	0.569952	0.632682	-0.0471898	-0.618124	0.606988	0.663114	-0.0856244	-0.557375	0.302045	0.360457	-0.302948	-1.18377	YCL035C
0.0324998	0.0493015	-0.176816	-3.21288	0.988314	0.991438	0.00127579	0.0155818	0.442549	0.503211	0.206642	0.851335	0.42219	0.46765	-0.145179	-0.893288	YCL037C
0.455372	0.434828	0.0685812	0.825705	0.465555	0.533711	0.118972	0.805757	0.354748	0.41365	0.108378	1.04565	0.0168507	0.0780647	0.335436	3.94768	YCL038C
0.0147136	0.0301449	-0.068663	-4.11154	0.154498	0.229265	-0.107821	-1.75287	0.258271	0.319654	-0.0411874	-1.31683	0.425746	0.470761	-0.0332265	-0.885843	YCL039W
0.00360124	0.0165176	-0.340757	-6.12418	0.0671848	0.126194	-0.183242	-2.49416	0.00102965	0.0210853	-0.601085	-8.54481	0.00228281	0.0435108	-0.390695	-6.92464	YCL040W
0.289888	0.279961	-0.0716312	-1.21878	0.0661823	0.124767	-0.145679	-2.50823	0.518684	0.574213	0.0494184	0.70681	0.00701793	0.058831	-0.208272	-5.09276	YCL043C
0.856864	0.871065	-0.0201776	-0.192316	0.857834	0.887544	0.0139017	0.190992	0.66588	0.718725	-0.0239643	-0.465361	0.00941206	0.0627327	-0.327719	-4.68508	YCL044C
0.617811	0.613063	-0.032679	-0.540073	0.440365	0.511676	-0.0497965	-0.85576	0.167559	0.235554	0.0494581	1.68353	0.071581	0.150634	-0.0990627	-2.43516	YCL045C
0.00967982	0.0245568	0.450545	4.64746	0.232519	0.309345	0.134793	1.40573	0.054112	0.118814	0.435697	2.69968	0.295314	0.354444	0.177213	1.20299	YCL047C
0.00833485	0.0224677	-0.132219	-4.85076	0.00694893	0.0310063	0.105874	5.10694	0.178206	0.247051	0.112876	1.63109	0.265939	0.331995	-0.0130165	-1.29203	YCL050C
0.0109683	0.0256648	-0.378888	-4.48256	0.390949	0.468309	0.144887	0.961053	0.707152	0.756091	0.045742	0.4036	0.0362534	0.106915	0.255992	3.09908	YCL051W
0.180548	0.181167	0.0282497	1.61999	0.219451	0.295583	0.0725468	1.45466	0.367757	0.428	0.0814975	1.01442	0.288881	0.349004	0.0971736	1.22174	YCL052C
0.000163869	0.00472727	-0.384773	-13.7121	0.117486	0.187388	-0.163617	-1.98974	0.295312	0.354664	-0.101723	-1.20299	0.116643	0.198338	-0.167975	-1.99604	YCL054W
0.114605	0.123705	-0.162125	-2.01149	0.000550416	0.0151807	-0.298396	-10.0539	0.00900345	0.0511173	-0.314142	-4.74508	0.0056537	0.0554077	-0.283854	-5.4102	YCL057C-A
0.030045	0.0471124	-0.188724	-3.29603	0.0194935	0.0589463	-0.122766	-3.77657	0.0198398	0.0746223	-0.152426	-3.75622	0.00140171	0.0341509	-0.206832	-7.88068	YCL057W
0.925195	0.932723	0.0073893	0.0999478	0.794899	0.837525	0.0166241	0.277848	0.991537	0.994355	-0.00157288	-0.0112844	0.43276	0.477299	0.0676427	0.871306	YCL059C
0.12551	0.133509	-0.142451	-1.93211	0.450602	0.520452	0.0456981	0.83517	0.550384	0.606879	0.0861422	0.651288	0.480202	0.522544	-0.0760413	-0.777655	YCL061C
0.0638293	0.0801766	0.373012	2.54223	0.248512	0.324885	0.343731	1.34945	0.139636	0.208208	0.279781	1.83977	0.149402	0.229459	0.29178	1.78162	YCL063W
0.703168	0.708428	-0.0101152	-0.409477	0.0201854	0.0596293	-0.0635862	-3.73633	0.0572626	0.121222	0.113801	2.64529	0.36465	0.415928	-0.0329262	-1.02178	YCR002C
0.000527733	0.01	-0.988863	-10.1638	0.00104783	0.0144416	-0.793572	-8.50583	0.00832797	0.0493361	-0.77837	-4.8519	0.051946	0.129433	-0.885131	-2.73924	YCR003W
0.0503539	0.0681619	0.0852115	2.76956	0.585634	0.645593	-0.0213184	-0.592094	0.773899	0.819927	-0.0448403	-0.307371	0.415367	0.460397	0.0948028	0.907721	YCR004C
0.970999	0.972214	-0.00709849	-0.0386801	0.0453639	0.100663	1.01591	2.87229	0.0791579	0.144168	0.505125	2.34254	0.0428257	0.11632	0.667436	2.92972	YCR005C
0.0904325	0.104654	0.140162	2.22179	0.403335	0.47769	-0.0814981	-0.93366	0.176237	0.245658	0.0879929	1.64054	0.485627	0.526873	0.0721154	0.767416	YCR008W
0.695467	0.700159	-0.0220932	-0.420887	0.113407	0.182113	-0.0589008	-2.0207	0.0867287	0.152373	-0.111145	-2.2595	0.0530616	0.130859	-0.120685	-2.71863	YCR009C
0.00410786	0.0174835	0.280831	5.90824	0.343456	0.423002	0.0516638	1.07359	0.225008	0.290653	0.104067	1.43351	0.00964684	0.0630828	0.235785	4.65203	YCR011C
0.000223336	0.00590826	0.280723	12.6719	0.000999021	0.0146316	0.19643	8.6125	0.0244726	0.0796822	0.141941	3.51898	0.00708736	0.0586157	0.276012	5.07866	YCR012W
0.0272604	0.0442093	0.077235	3.40067	0.608669	0.670023	0.0269939	0.554675	0.0981703	0.166391	0.196616	2.14829	0.0214944	0.0862733	0.133555	3.66453	YCR015C
0.0937502	0.107485	0.160542	2.18944	0.583254	0.643935	0.0510869	0.596016	0.972696	0.979365	-0.00213636	-0.0364159	0.0972343	0.180061	0.065909	2.15683	YCR016W
0.00106024	0.01	0.51123	8.47968	0.0112336	0.0431753	0.169427	4.45152	0.00745282	0.0481905	0.272504	5.00712	0.014781	0.0750907	0.226276	4.10595	YCR017C
0.13455	0.140929	0.439005	1.8718	0.633023	0.691986	0.183491	0.516068	0.201725	0.266112	0.190849	1.52593	0.487926	0.529002	0.229518	0.763102	YCR019W
0.750013	0.758721	0.0149117	0.341357	0.638308	0.696453	0.0352809	0.507809	0.228735	0.293417	0.129606	1.41961	0.367367	0.417829	-0.0997997	-1.01534	YCR020W-B
0.193819	0.192769	0.174147	1.5598	0.12861	0.201259	0.152506	1.91092	0.260002	0.320167	0.149117	1.31117	0.0355176	0.106437	0.186947	3.12026	YCR023C
0.799514	0.810391	0.0168888	0.271401	0.00441508	0.023937	0.241254	5.79263	0.0599534	0.123262	0.179193	2.6015	0.00513492	0.0521803	0.314858	5.55653	YCR024C
0.0847811	0.0998513	0.231302	2.28006	0.637924	0.69588	-0.0469379	-0.508408	0.183264	0.251617	0.0698372	1.60731	0.0233741	0.0891548	0.16125	3.57008	YCR026C
0.0241509	0.0411885	-0.237607	-3.53366	0.960568	0.97336	0.00830447	0.0526067	0.648707	0.70302	-0.0477342	-0.491677	0.302936	0.3606	-0.182181	-1.18126	YCR027C
0.0178857	0.0339769	-0.245183	-3.87707	0.22889	0.305719	-0.108086	-1.41904	0.0398849	0.101495	-0.226499	-3.00145	0.00999929	0.0635452	-0.333265	-4.60419	YCR028C-A
0.0264809	0.0433549	-0.112576	-3.43225	0.0107191	0.0415241	-0.0637626	-4.51255	0.0390563	0.100089	-0.207472	-3.02278	0.399601	0.446563	-0.0722186	-0.941842	YCR030C
0.529912	0.517288	0.170986	0.686875	0.114532	0.184104	-0.275934	-2.01204	0.737567	0.785056	0.0549608	0.359254	0.796244	0.831644	0.0523795	0.275968	YCR031C
0.16545	0.167123	0.133066	1.69433	0.881292	0.90926	-0.0174854	-0.159111	0.625251	0.68039	0.00965007	0.528288	0.0278115	0.0968493	0.242777	3.37899	YCR032W
0.00403212	0.0177919	-0.130569	-5.93838	0.624697	0.685062	-0.0134038	-0.529162	0.762986	0.809557	0.0167219	0.322842	0.00281468	0.0469909	-0.206252	-6.5464	YCR033W
0.233479	0.227674	-0.116518	-1.40225	0.0538171	0.111353	-0.120762	-2.70496	0.352125	0.40956	-0.0810366	-1.05207	0.930971	0.948807	0.0135485	0.0922015	YCR034W
0.113623	0.123273	0.100896	2.01903	0.992747	0.994309	0.000440599	0.00967066	0.188698	0.255433	0.0891445	1.58251	0.622175	0.663807	0.0065988	0.53315	YCR035C
0.403085	0.383787	0.049638	0.934206	0.504702	0.571738	0.0563425	0.732082	0.500373	0.557646	0.0434624	0.740011	0.165342	0.243168	0.124558	1.69489	YCR036W
0.0490924	0.0664077	0.0944169	2.79437	0.0153161	0.0488488	0.163806	4.06258	0.124894	0.19432	0.141335	1.93639	0.0644388	0.141698	0.138158	2.53329	YCR038C
0.103693	0.116097	-0.0785714	-2.09966	0.876188	0.904909	0.0103967	0.16603	0.688666	0.73988	-0.016576	-0.431019	0.0620527	0.138631	-0.108634	-2.56887	YCR042C
0.223725	0.219008	0.0789531	1.43834	0.580137	0.642109	0.0745695	0.601166	0.0139139	0.0601649	0.275217	4.18039	0.21212	0.287238	0.123202	1.4834	YCR043C
0.0787569	0.0946032	0.165683	2.34719	0.192184	0.266609	0.242891	1.56699	0.439154	0.500412	-0.0622231	-0.858219	0.968558	0.975665	-0.00599052	-0.0419382	YCR046C
0.0301553	0.0472489	-0.228488	-3.29213	0.0730791	0.131913	0.151881	2.41599	0.863926	0.899119	-0.0221266	-0.182692	0.0292125	0.0989656	-0.266556	-3.32607	YCR047C
0.00864427	0.0225291	0.312377	4.80062	0.244231	0.320073	0.105333	1.36416	0.0123254	0.0555124	0.210175	4.3325	0.663731	0.703895	0.053431	0.468633	YCR048W
0.294247	0.283592	0.0990307	1.20607	0.00231155	0.0210156	0.391863	6.90153	0.0233331	0.0780186	0.282783	3.57204	0.0339053	0.103691	0.389273	3.16854	YCR051W
0.828763	0.83951	-0.00868521	-0.230844	0.900249	0.922808	0.00799343	0.133495	0.294311	0.353626	0.0619887	1.20589	0.525167	0.564545	0.0223832	0.695262	YCR052W
0.00100407	0.00990681	0.308018	8.60118	0.0136503	0.0476524	0.253767	4.20414	0.0210171	0.0746171	0.467005	3.69009	0.00348167	0.0500712	0.33827	6.18064	YCR053W
0.0607907	0.0774936	0.120485	2.58833	0.236422	0.312846	0.073186	1.39165	0.477338	0.536621	0.0516779	0.783097	0.181084	0.25818	0.0666861	1.61748	YCR054C
0.270649	0.260086	-0.0336669	-1.27714	0.104352	0.172683	-0.170745	-2.09405	0.619732	0.674785	-0.0618734	-0.537021	0.639388	0.682927	-0.0277515	-0.506127	YCR057C
0.00110598	0.00984106	0.823807	8.38649	0.0104649	0.0398063	0.429529	4.54403	0.00218847	0.0277725	0.683617	7.00312	0.000336225	0.0144615	1.09628	11.4131	YCR059C
0.819383	0.829203	0.0384008	0.243794	0.638779	0.696719	0.0435218	0.507075	0.334345	0.392332	0.154854	1.09675	0.318053	0.371448	0.210843	1.13963	YCR060W
0.0389855	0.0557186	1.4904	3.02463	0.0523882	0.109103	0.597915	2.73101	0.969722	0.97797	0.015061	0.0403844	0.0184047	0.0811757	0.626541	3.84348	YCR061W
0.0103043	0.0248794	0.286037	4.56441	0.192771	0.267126	0.139715	1.5644	0.25325	0.315338	0.15449	1.33346	0.00184214	0.03936	0.521164	7.33161	YCR063W
0.0189229	0.0355048	-0.52635	-3.81106	0.0026112	0.0218505	-0.484301	-6.67981	0.0914324	0.158781	-0.314202	-2.2119	0.000129971	0.0126667	-0.729205	-14.544	YCR065W
0.929231	0.936668	-0.00851513	-0.0945349	0.00925338	0.037208	0.201097	4.708	0.555658	0.611795	-0.0587882	-0.642271	0.0546116	0.132441	0.16854	2.69082	YCR066W
0.0579405	0.0749875	0.0889833	2.63404	0.858294	0.887922	-0.00471883	-0.190366	0.114795	0.184406	0.113912	2.01003	0.25528	0.323496	0.043676	1.3267	YCR067C
0.906374	0.916529	-0.0058854	-0.125243	0.886114	0.912064	0.0256072	0.152584	0.146477	0.214764	0.128882	1.7986	0.202833	0.280076	0.116276	1.52129	YCR068W
6.71E-05	0.00155556	-1.56635	-17.1988	0.000612058	0.0153684	-1.21699	-9.78188	0.141132	0.210027	-0.509705	-1.83058	0.00708664	0.0587178	-0.658521	-5.0788	YCR071C
0.096257	0.109391	-0.0712851	-2.16584	0.0364587	0.0878606	-0.16692	-3.09326	0.0646282	0.127884	-0.148662	-2.53053	0.029762	0.0992036	-0.182203	-3.30613	YCR072C
0.0925508	0.106531	-0.0785857	-2.20099	0.0978093	0.1648	-0.183858	-2.15157	0.182798	0.251435	-0.100484	-1.60948	0.0251677	0.0933552	-0.204193	-3.48803	YCR073W-A
0.0745991	0.0909278	0.199374	2.397	0.227132	0.303936	0.125802	1.42556	0.306057	0.365754	0.159424	1.17251	0.0141449	0.0735334	0.369047	4.16002	YCR075W-A
0.0590183	0.0762268	0.229602	2.61646	0.622888	0.683484	0.0594083	0.532021	0.180471	0.249287	-0.183114	-1.62036	0.48596	0.527011	-0.110958	-0.766788	YCR076C
0.596577	0.589676	0.0207421	0.574203	0.522776	0.588863	-0.0188441	-0.699509	0.255587	0.317781	-0.0591809	-1.32568	0.00595266	0.056903	-0.178769	-5.33314	YCR077C
0.00374598	0.0164	-0.416686	-6.05885	0.00596285	0.0292398	-0.31077	-5.3306	0.0948595	0.163384	-0.267404	-2.17891	0.0127301	0.0699368	-0.29006	-4.29159	YCR079W
0.946952	0.951569	-0.00623221	-0.0708041	0.971845	0.9802	0.00521332	0.0375506	0.646878	0.701375	0.0274217	0.494504	0.0219191	0.087334	-0.128766	-3.64235	YCR082W
0.0517725	0.0694473	0.123174	2.74249	0.0359526	0.0877268	-0.203723	-3.10768	0.506249	0.563068	-0.132091	-0.72926	0.548399	0.589598	-0.122676	-0.654697	YCR083W
0.050421	0.0683353	-0.0547455	-2.76826	0.629987	0.689638	-0.0130762	-0.52083	0.18151	0.250331	0.092582	1.61548	0.0240754	0.0902868	-0.100157	-3.53713	YCR084C
0.0160345	0.0324686	0.351512	4.00715	0.142883	0.217836	0.217269	1.81997	0.00360321	0.0360685	0.383379	6.12327	0.0587935	0.136008	0.241538	2.6201	YCR086W
0.000721331	0.0096861	0.531756	9.37437	0.00514233	0.0264902	0.424364	5.55431	0.794223	0.840204	0.0598083	0.278794	0.0184641	0.0809967	0.538312	3.83971	YCR087C-A
0.204453	0.20151	0.0642159	1.51456	0.767543	0.818341	0.0175609	0.316371	0.00568593	0.0413474	-0.218515	-5.40166	0.00528033	0.0532093	-0.151647	-5.51375	YCR088W
0.294973	0.284109	0.0488085	1.20397	0.671526	0.729965	0.0340689	0.456793	0.0103498	0.0528276	0.232818	4.5586	0.0893745	0.171266	0.217963	2.23238	YCR090C
0.468035	0.450137	-0.140691	-0.800952	0.237465	0.313459	-0.188692	-1.38793	0.0170809	0.0696583	-0.599232	-3.93154	0.0671297	0.14511	-0.170904	-2.49493	YCR092C
0.0418092	0.0585957	-0.136939	-2.95385	0.740436	0.793115	-0.0228724	-0.355116	0.872353	0.904703	-0.0125888	-0.171233	0.121701	0.203225	-0.108899	-1.95895	YCR093W
0.0284817	0.0458671	0.219053	3.35329	0.286044	0.364536	0.182522	1.23014	0.106878	0.175709	0.162585	2.07291	0.141671	0.2221	0.18101	1.8273	YCR094W
0.0389317	0.0556972	0.136124	3.02604	0.308087	0.388355	0.0684404	1.16686	0.0117001	0.054644	0.171316	4.39902	0.0296442	0.099261	0.130902	3.31037	YCR095C
0.531385	0.518612	0.0180429	0.684282	0.905274	0.928902	-0.00666062	-0.126723	0.201467	0.265922	0.134511	1.52702	0.0566484	0.134364	0.0664271	2.65562	YDL001W
0.221913	0.217059	0.106158	1.44522	0.875181	0.90407	0.0204039	0.167395	0.962611	0.97337	0.00381935	0.0498778	0.491242	0.532334	-0.151653	-0.756906	YDL002C
0.00277324	0.0155433	-0.627152	-6.57259	0.0514847	0.108416	-0.490164	-2.74791	0.275068	0.334143	-0.388475	-1.26339	0.136022	0.21664	-0.879018	-1.8624	YDL003W
0.000852868	0.00980645	-0.631854	-8.97509	0.222824	0.299052	-0.163413	-1.44176	0.00174068	0.0228156	-0.47503	-7.44256	0.0111991	0.066493	-0.466676	-4.4555	YDL004W
0.134684	0.1409	-0.147146	-1.87094	0.124357	0.195062	-0.0853442	-1.94014	0.182055	0.250688	-0.0756606	-1.61294	0.196798	0.275192	-0.177775	-1.54688	YDL005C
0.166915	0.168432	0.0419312	1.68681	0.187409	0.262521	-0.0768737	-1.58833	0.418441	0.480461	0.0556127	0.901194	0.50583	0.546909	-0.0472159	-0.730025	YDL006W
0.0383149	0.0552175	-0.0994583	-3.04233	0.094241	0.160839	-0.0690757	-2.18477	0.00962786	0.0530881	-0.060781	-4.65466	0.0801361	0.159586	-0.14866	-2.33132	YDL007W
0.045053	0.0615052	0.244439	2.87912	0.0150429	0.0485371	0.213552	4.08449	0.0989934	0.167402	0.261671	2.14085	0.207448	0.283917	0.133165	1.50225	YDL008W
0.0144815	0.02993	0.717664	4.13105	0.89668	0.919541	0.0231858	0.138308	0.00323317	0.0325502	0.300902	6.30597	0.00889088	0.0620435	0.440844	4.76219	YDL010W
0.677902	0.679886	0.101976	0.447163	0.368865	0.447233	0.259852	1.0118	0.146945	0.214842	0.492298	1.79586	0.0190497	0.0837943	0.611328	3.80329	YDL012C
0.390172	0.371715	-0.0385923	-0.962796	0.506824	0.574028	-0.067775	-0.728214	0.343479	0.399763	0.177913	1.07354	0.982111	0.985933	-0.00239218	-0.0238554	YDL014W
0.354468	0.338146	-0.0520812	-1.04633	0.391223	0.468323	-0.052872	-0.960439	0.0928613	0.161192	-0.0497164	-2.19798	0.345152	0.396147	-0.0597815	-1.06934	YDL015C
0.998207	0.997449	0.000185266	0.00239118	0.39424	0.470411	-0.0926628	-0.953703	0.94798	0.962045	-0.00750569	-0.0694301	0.18656	0.26378	-0.0580534	-1.59218	YDL017W
0.0583018	0.0751856	-0.17621	-2.62811	0.607071	0.668708	-0.0392352	-0.557241	0.319611	0.37936	-0.219975	-1.13544	0.171578	0.249526	-0.166	-1.66334	YDL018C
0.857055	0.871155	-0.00626346	-0.192054	0.0294654	0.076428	-0.137466	-3.31684	0.142124	0.210703	-0.139409	-1.82455	0.167381	0.245676	-0.135192	-1.68444	YDL019C
0.00630944	0.0206223	0.350246	5.24715	0.0327526	0.0824047	0.418043	3.20474	0.950376	0.963926	0.0115889	0.0662254	0.00395187	0.0507928	0.271127	5.97108	YDL021W
0.00240752	0.0149455	-0.304617	-6.82684	0.734991	0.786555	-0.0239316	-0.362975	0.00154348	0.0216098	-0.583261	-7.68301	0.0167764	0.0785116	-0.244105	-3.95295	YDL022W
0.60613	0.599986	0.0464928	0.558755	0.023961	0.0669467	0.304387	3.54243	0.0456007	0.106366	0.191846	2.86712	0.0298729	0.0993791	0.19462	3.30216	YDL025C
0.00270492	0.0148951	-0.384536	-6.61683	0.00731562	0.0323592	-0.399492	-5.03347	0.012716	0.0573742	-0.367712	-4.29299	0.0464568	0.121245	-0.427755	-2.8487	YDL027C
0.0111242	0.0257286	0.233467	4.46421	0.387707	0.464608	0.0323449	0.968345	0.0041021	0.0398958	0.117129	5.91051	0.577789	0.620851	0.0167532	0.605057	YDL029W
0.318664	0.304831	-0.109567	-1.13798	0.948568	0.963737	0.0183532	0.0686432	0.90572	0.930093	-0.0205093	-0.126123	0.311763	0.366442	-0.319276	-1.15672	YDL030W
0.338836	0.325133	-0.0515459	-1.08527	0.848016	0.879999	-0.00901046	-0.204405	0.962597	0.97359	0.00421246	0.0498961	0.191019	0.268452	-0.100526	-1.57214	YDL031W
0.618836	0.613607	-0.0845627	-0.538445	0.422109	0.49554	-0.101299	-0.893458	0.870358	0.902542	0.0495969	0.173944	0.305295	0.362456	0.100433	1.17463	YDL035C
0.0513304	0.0691124	0.671202	2.75083	0.0689244	0.128033	0.380226	2.4703	0.807543	0.848433	-0.0246076	-0.260216	0.0698944	0.148118	0.249239	2.4573	YDL036C
0.911194	0.919845	-0.00459977	-0.118756	0.171907	0.245747	-0.0423292	-1.66171	0.36339	0.424986	0.0723263	1.02479	0.0212418	0.0863274	-0.137112	-3.67797	YDL040C
0.0222062	0.0391186	-0.224067	-3.62764	0.0971047	0.163959	0.169518	2.15802	0.970764	0.978563	-0.00249494	-0.0389939	0.022062	0.0873661	-0.550356	-3.635	YDL042C
0.169583	0.171105	0.174549	1.6733	0.207991	0.283416	0.144521	1.50004	0.205067	0.270147	0.131615	1.51202	0.845254	0.876654	0.0202344	0.208187	YDL043C
0.00321351	0.0160548	-0.420355	-6.31639	0.000840949	0.0140763	-0.252998	-9.00802	0.00125349	0.022	-0.329438	-8.11569	0.000929815	0.0282384	-0.499478	-8.77537	YDL044C
0.00203504	0.0140303	0.32333	7.14011	0.498424	0.566611	0.0869357	0.743597	0.133743	0.20278	0.188498	1.87701	0.138632	0.219496	0.181747	1.84599	YDL045C
0.000667395	0.0101887	-0.467376	-9.56515	0.00355203	0.0225455	-0.53275	-6.14714	0.00942624	0.0520777	-0.446461	-4.68306	0.0372541	0.1075	-0.359808	-3.07107	YDL045W-A
0.0361551	0.0530968	0.08137	3.10188	0.00507496	0.0263842	0.323776	5.5746	0.299567	0.359072	0.0993528	1.1908	0.00142531	0.0346667	0.305377	7.8461	YDL046W
0.877162	0.889554	0.00956367	0.164708	0.274079	0.34873	0.106678	1.26645	0.199191	0.264095	0.169659	1.53664	0.0922963	0.173796	0.16591	2.20346	YDL047W
0.00451494	0.0181854	0.160917	5.75715	0.00320538	0.0213419	0.128398	6.32072	0.26399	0.32362	0.0687958	1.29827	0.0295301	0.0988957	-0.124502	-3.31449	YDL051W
0.00803148	0.0224866	0.452901	4.90217	0.0214968	0.0624057	0.188915	3.6644	0.000850325	0.0195593	0.408419	8.98207	0.00701866	0.0587276	0.25766	5.09261	YDL052C
0.15127	0.154792	0.119969	1.77096	0.58809	0.648039	0.0565034	0.58806	0.577343	0.635035	0.163141	0.605797	0.221868	0.295002	-0.286032	-1.44539	YDL053C
0.239517	0.233755	0.0748505	1.38065	0.826509	0.861886	-0.0218275	-0.233952	0.083416	0.149135	-0.161864	-2.29479	0.834094	0.865589	-0.0163083	-0.223503	YDL054C
0.060497	0.0776276	-0.190457	-2.59293	0.683485	0.740256	0.0381677	0.438773	0.180383	0.249293	-0.167342	-1.62077	0.214665	0.28947	-0.183062	-1.47331	YDL055C
0.757043	0.763744	0.0443551	0.331307	0.749026	0.80088	0.0271353	0.342771	0.177692	0.246979	0.11934	1.63355	0.987168	0.99012	-0.00184026	-0.0171105	YDL056W
0.339419	0.325398	0.142108	1.08378	0.0429424	0.0970174	-0.142082	-2.92699	0.623492	0.678273	0.109394	0.531066	0.36795	0.418001	0.0796153	1.01396	YDL057W
0.798186	0.808493	-0.00587948	-0.273254	0.00564465	0.0292804	-0.107794	-5.41261	0.745449	0.792967	-0.0281613	-0.347905	0.000359101	0.0137561	-0.208968	-11.222	YDL058W
0.0548623	0.0723445	-0.203054	-2.68641	0.850088	0.881678	-0.0175456	-0.201572	0.406509	0.467427	0.154889	0.926755	0.821179	0.854486	-0.028109	-0.241311	YDL059C
0.399538	0.379449	0.0507086	0.94198	0.50922	0.575943	0.0505341	0.723861	0.551696	0.607825	0.0534482	0.64904	0.740336	0.780526	-0.0489231	-0.35526	YDL060W
0.686041	0.688888	0.0342715	0.434943	0.450925	0.520725	-0.0680367	-0.834528	0.774198	0.820086	0.0251897	0.306949	0.492305	0.533323	-0.083433	-0.754927	YDL061C
0.99138	0.991319	-0.000819165	-0.0114936	0.0592112	0.117884	-0.196363	-2.61335	0.00653426	0.0457854	-0.194878	-5.19595	0.931198	0.948672	-0.00877242	-0.0918978	YDL063C
0.927927	0.935595	-0.00752749	-0.0962824	0.975819	0.982255	0.00349685	0.0322485	0.480809	0.539735	0.0578875	0.776505	0.994411	0.995199	-0.000568037	-0.00745253	YDL064W
0.917123	0.925009	0.00744519	0.110785	0.0159758	0.0507864	0.202253	4.01156	0.0019404	0.0234051	0.177385	7.23112	0.0699754	0.148308	0.130995	2.45622	YDL065C
2.85E-05	0.003	0.243474	21.3397	0.0344096	0.0855238	0.171152	3.15315	0.019417	0.0737731	0.490145	3.78112	0.0545042	0.132703	0.581236	2.69272	YDL066W
6.71E-05	0.00152727	-0.87571	-17.1964	0.00153108	0.0143881	-0.480489	-7.6994	8.93E-07	0	-0.68067	-50.8825	0.00251243	0.0452653	-0.645747	-6.74928	YDL067C
0.776156	0.785184	0.0198149	0.304184	0.990793	0.992524	-0.000543276	-0.0122764	0.013768	0.0599444	-0.175573	-4.19346	0.827025	0.859671	-0.0139165	-0.23324	YDL069C
0.0444953	0.060946	-0.292409	-2.89151	0.7392	0.791415	0.0806618	0.356897	0.54734	0.604274	-0.0476197	-0.656519	0.00654625	0.0597699	-0.503935	-5.19329	YDL070W
0.0107534	0.0253689	-0.211961	-4.50838	0.482238	0.550807	0.0600181	0.773802	0.249579	0.311107	-0.0521653	-1.34582	0.311875	0.366452	0.0545625	1.15641	YDL072C
0.698268	0.703134	-0.0888837	-0.416731	0.328758	0.408867	-0.511451	-1.11123	0.364801	0.425364	-0.0940325	-1.02142	0.117062	0.198968	-0.810797	-1.9929	YDL073W
0.754655	0.762414	-0.0171502	-0.334717	0.90549	0.928996	0.00799793	0.126433	0.645126	0.699658	0.0309911	0.497215	0.0327081	0.10369	-0.153584	-3.20616	YDL074C
0.238594	0.233097	-0.0814833	-1.38392	0.20704	0.282183	-0.147697	-1.50392	0.898845	0.923434	-0.00874937	-0.135387	0.210501	0.286254	-0.100183	-1.48988	YDL075W
0.267272	0.256994	-0.0837538	-1.28779	0.442945	0.514403	0.0450563	0.850535	0.223524	0.289547	-0.0317654	-1.4391	0.405078	0.450926	-0.0471499	-0.929862	YDL076C
0.30929	0.296973	0.101577	1.16353	0.180241	0.253964	0.104462	1.62144	0.130021	0.199011	0.206962	1.90145	0.0314014	0.102191	0.138185	3.24913	YDL077C
0.00182516	0.013746	-0.446469	-7.34964	0.107781	0.17597	-0.167922	-2.06548	0.117999	0.187292	-0.165248	-1.98593	0.000755251	0.0249091	-0.276581	-9.26323	YDL078C
0.556366	0.544589	-0.122704	-0.641065	0.457259	0.526463	0.0545876	0.821982	0.20416	0.268592	0.185174	1.51577	0.504601	0.545411	-0.0282798	-0.732267	YDL080C
0.489627	0.474026	0.0831297	0.75992	0.821691	0.857464	0.0272999	0.240604	0.641291	0.696318	0.0599212	0.503167	0.949335	0.961093	-0.00959782	-0.067618	YDL081C
0.533597	0.520706	-0.0960799	-0.680398	0.565094	0.627955	-0.182049	-0.626284	0.839017	0.876012	0.0597618	0.21674	0.182923	0.260416	-0.237866	-1.60889	YDL082W
0.0182499	0.0348088	-0.118357	-3.85338	0.0217941	0.0623895	-0.115426	-3.64882	0.00117073	0.022087	-0.0576051	-8.26242	0.00270643	0.0460442	-0.286892	-6.61584	YDL084W
0.8441	0.857421	0.0225519	0.209768	0.0675809	0.126437	-0.311148	-2.48867	0.828044	0.866397	-0.0225448	-0.231834	0.00102564	0.0303106	-0.176935	-8.55355	YDL085C-A
0.0445761	0.0609696	-0.400471	-2.88971	0.0312913	0.079524	-0.552435	-3.25285	0.034284	0.0921626	-0.601813	-3.15696	0.313811	0.368026	-0.451019	-1.15112	YDL085W
0.44075	0.4206	0.0630336	0.854978	0.150681	0.225195	0.0607313	1.77431	0.00654121	0.0455631	0.129155	5.19441	0.00327019	0.0489101	0.216979	6.28656	YDL086W
0.0304727	0.0473615	0.292609	3.28098	0.107383	0.176028	0.142799	2.06874	0.129078	0.197789	0.111385	1.90777	0.562337	0.603751	0.03678	0.630936	YDL087C
0.0861878	0.100777	0.0728605	2.26516	0.0905931	0.154954	0.0418228	2.22019	0.107949	0.17695	0.127326	2.0641	0.210884	0.286252	-0.0374594	-1.48835	YDL088C
0.0633588	0.0798428	-0.132751	-2.54921	0.43492	0.507371	-0.0439243	-0.866867	0.123186	0.192187	-0.0467974	-1.94838	0.944858	0.957899	0.00552786	0.0736062	YDL089W
0.0320876	0.0492006	0.221222	3.22631	0.33238	0.413898	0.0876597	1.10182	0.274234	0.333738	0.142049	1.26597	0.573928	0.616886	0.0592491	0.611479	YDL090C
0.0450275	0.0614296	0.168704	2.87968	0.450924	0.520888	-0.0555636	-0.83453	0.522813	0.577908	0.0663067	0.699443	0.390259	0.437867	0.0761738	0.962602	YDL091C
0.938471	0.944895	-0.00278508	-0.0821534	0.12285	0.194008	0.0561818	1.95076	0.316829	0.376575	0.0626594	1.14293	0.299009	0.357462	-0.0379322	-1.19239	YDL092W
0.142924	0.148217	0.300074	1.81972	0.856367	0.886736	0.046183	0.192994	0.162721	0.230673	-0.147298	-1.70853	0.651004	0.692728	0.107329	0.488134	YDL093W
0.566356	0.555304	-0.0397182	-0.624159	0.361464	0.439364	-0.0560795	-1.0294	0.120405	0.190079	0.0983513	1.96829	0.331487	0.384621	-0.0701368	-1.10413	YDL095W
0.0538443	0.0712172	-0.0802766	-2.70447	0.245071	0.321124	-0.103075	-1.36125	0.968154	0.9768	-0.00179473	-0.042477	0.108747	0.190541	-0.139315	-2.05761	YDL097C
0.96308	0.965566	-0.00468694	-0.0492518	0.530597	0.595515	-0.0744413	-0.685668	0.269047	0.328349	-0.088786	-1.28218	0.0512143	0.12954	-0.216381	-2.75304	YDL098C
0.137273	0.143513	0.107481	1.85449	0.791207	0.834676	0.0316244	0.283016	0.233724	0.297956	0.0539157	1.40136	0.171089	0.249333	-0.153271	-1.66577	YDL099W
0.196041	0.194162	-0.093407	-1.55015	0.0118185	0.0446203	-0.128377	-4.3861	0.0828793	0.148574	0.0891863	2.30065	0.014185	0.0737107	-0.0780993	-4.15653	YDL100C
0.264471	0.255054	-0.138847	-1.29673	0.0717193	0.131332	-0.269727	-2.43337	0.171206	0.239685	-0.145446	-1.66518	0.00763438	0.0603005	-0.301933	-4.97315	YDL101C
0.113427	0.123309	0.0984833	2.02055	0.570939	0.633285	0.0274013	0.616471	0.285177	0.344542	0.0871503	1.23272	0.070375	0.148691	-0.0695975	-2.45093	YDL102W
0.0672839	0.083329	-0.114993	-2.49278	0.0108508	0.0426379	-0.142343	-4.4966	0.0300741	0.0865694	-0.0911419	-3.295	0.000127029	0.0140741	-0.246941	-14.6288	YDL103C
0.955042	0.958965	0.00426377	0.0599895	0.637609	0.69573	-0.0560696	-0.5089	0.0924659	0.161249	-0.148576	-2.20181	0.202072	0.279444	-0.127408	-1.52448	YDL104C
0.937658	0.944046	0.0102649	0.0832424	0.0242786	0.0669966	0.137736	3.5278	0.290578	0.349874	0.139196	1.21676	0.363924	0.414818	-0.0452978	-1.02352	YDL105W
0.827695	0.838068	0.0114862	0.232316	0.236473	0.312625	0.0632916	1.39147	0.298288	0.358111	0.0727502	1.19445	0.0336592	0.103943	-0.132878	-3.17614	YDL106C
0.386101	0.367989	-0.122033	-0.971977	0.00863644	0.0353209	-0.401409	-4.80186	0.0604782	0.123289	-0.39955	-2.59322	0.744951	0.785158	0.061253	0.34862	YDL107W
0.087093	0.101687	-0.206427	-2.25571	0.694866	0.749482	-0.0364614	-0.421781	0.852923	0.887617	-0.0186409	-0.197695	0.216212	0.290662	-0.124517	-1.46724	YDL108W
0.0032062	0.0161179	-0.396236	-6.32028	0.243507	0.319309	-0.135539	-1.36667	0.00364522	0.0376327	-0.490015	-6.104	0.891163	0.916979	0.0282581	0.145758	YDL110C
0.226553	0.221859	0.045459	1.42772	0.524703	0.590942	-0.0227618	-0.696084	0.108267	0.177658	0.103886	2.06151	0.970598	0.977111	-0.00282172	-0.0392154	YDL111C
0.865894	0.880393	0.00482945	0.180013	0.177646	0.251732	-0.0905154	-1.63377	0.359771	0.420511	0.0271613	1.03347	0.185037	0.262517	-0.130912	-1.59914	YDL112W
0.0187571	0.035592	0.139424	3.82131	0.565244	0.628024	0.0661382	0.62603	0.835112	0.873049	0.0227219	0.222104	0.334782	0.386291	0.102813	1.09563	YDL113C
0.608289	0.601187	-0.04759	-0.555284	0.335853	0.416269	-0.118352	-1.09288	0.253137	0.315406	-0.0662438	-1.33384	0.314378	0.368441	0.0692632	1.14957	YDL115C
0.333232	0.319788	-0.0812944	-1.09962	0.92043	0.941	0.00778024	0.106343	0.131881	0.201253	0.154012	1.88915	0.711448	0.750252	0.0166717	0.39728	YDL116W
0.00323441	0.0159611	-0.322532	-6.30531	0.115584	0.185218	-0.177667	-2.00403	0.734755	0.782109	0.0666435	0.363317	0.147595	0.227778	-0.197817	-1.79207	YDL117W
0.276072	0.264606	0.148001	1.2603	0.13755	0.211233	0.0943909	1.85275	0.468563	0.526786	0.0878546	0.799931	0.018371	0.0813437	0.25658	3.84563	YDL119C
0.10958	0.121022	-0.176567	-2.05088	0.71728	0.771418	0.0466678	0.388732	0.792111	0.838592	-0.0328974	-0.28175	0.757385	0.798467	-0.0394022	-0.33082	YDL120W
0.00162027	0.0116546	0.266502	7.58509	0.0449656	0.100112	0.229382	2.88105	0.485139	0.542675	0.084606	0.768332	0.0861752	0.168418	0.105791	2.26529	YDL121C
0.32543	0.310948	0.0889049	1.11997	0.909373	0.932241	-0.00771868	-0.121206	0.435056	0.497343	0.0181365	0.866588	0.125022	0.206148	-0.0779562	-1.9355	YDL122W
0.00634728	0.0205955	0.446003	5.23838	0.0735246	0.1326	0.463528	2.41038	0.137902	0.206404	0.550174	1.85055	0.0127968	0.069772	0.678615	4.28499	YDL123W
0.00738334	0.022087	-0.327092	-5.02039	0.000790917	0.0139661	-0.319144	-9.15286	0.00106208	0.0207634	-0.77995	-8.47584	0.0442896	0.118378	-0.342571	-2.89613	YDL124W
0.29568	0.284438	0.0486607	1.20193	0.000594244	0.0151556	0.337683	9.85689	0.00308417	0.0325954	0.270715	6.38695	0.00758344	0.0597726	0.147359	4.98258	YDL125C
0.00801128	0.0223724	-0.121303	-4.90567	0.207415	0.282597	-0.0773768	-1.50238	0.00626279	0.0441203	-0.111131	-5.25805	0.00730431	0.0589215	-0.191197	-5.03566	YDL126C
0.319709	0.305917	-0.0971561	-1.13518	0.835284	0.868575	0.0438069	0.221868	0.161298	0.228805	-0.128711	-1.71603	0.0456802	0.120276	0.219963	2.86539	YDL128W
0.462448	0.443539	-0.0575818	-0.811807	0.262352	0.336981	-0.161999	-1.30355	0.593917	0.651377	0.0821971	0.578531	0.441868	0.486628	-0.0833999	-0.852712	YDL130W
0.128829	0.135919	-0.200637	-1.90944	0.00347401	0.0225521	-0.641811	-6.18433	0.00144453	0.0210446	-1.1199	-7.81846	0.054115	0.132142	-0.557978	-2.69963	YDL130W-A
0.00861236	0.0226114	-0.177883	-4.80569	0.0311526	0.0793541	0.178717	3.25756	0.214954	0.280168	0.196785	1.47217	0.845967	0.87672	0.0233689	0.20721	YDL131W
0.455832	0.435193	0.0108673	0.824797	0.0199203	0.0596458	-0.109937	-3.75155	0.0560785	0.119083	-0.108479	-2.66532	0.156559	0.235744	-0.085595	-1.74152	YDL132W
0.0138502	0.0290354	0.404099	4.18608	0.00975477	0.0369113	0.434431	4.63715	0.00120785	0.0221127	0.348967	8.19507	0.00106553	0.0287399	0.731171	8.46864	YDL133W
0.898523	0.909648	0.00711818	0.135822	0.0959519	0.162428	-0.115675	-2.16868	0.0490838	0.112773	-0.0798776	-2.79455	0.104275	0.186932	-0.143422	-2.0947	YDL134C
0.151199	0.154655	0.117971	1.77136	0.984938	0.989368	0.000403263	0.0200844	0.126116	0.19544	0.0985219	1.92792	0.031018	0.101223	0.155185	3.26214	YDL135C
0.605685	0.599609	0.0644254	0.55947	0.346073	0.425001	0.15958	1.06704	0.257514	0.319575	0.134422	1.31932	0.394143	0.44133	0.138572	0.953919	YDL137W
0.122075	0.130801	0.121062	1.95627	0.443813	0.514904	-0.12697	-0.848781	0.0528802	0.117972	-0.170555	-2.72195	0.156025	0.236181	-0.311922	-1.74445	YDL138W
0.0987046	0.111659	1.27829	2.14345	0.940493	0.956833	0.0166514	0.0794476	0.224783	0.290854	0.26404	1.43435	0.370213	0.419296	0.175905	1.00863	YDL139C
0.614977	0.609061	-0.0105433	-0.544586	0.000816197	0.014016	-0.0851058	-9.0783	0.0781767	0.143421	-0.0594355	-2.35396	0.000784819	0.0273529	-0.130406	-9.17129	YDL140C
0.531322	0.518725	0.0297458	0.684393	0.0308185	0.0786882	0.10926	3.26899	0.0215891	0.0756549	0.180388	3.65954	0.369462	0.418862	0.0708393	1.01039	YDL141W
0.0184354	0.0350904	-0.136572	-3.84153	0.018668	0.0566489	-0.235129	-3.82688	0.592916	0.650891	-0.055532	-0.580165	0.00611804	0.0583516	-0.210029	-5.29252	YDL143W
0.536043	0.522333	0.0580691	0.676115	0.789649	0.833715	-0.0219124	-0.2852	0.558607	0.614683	-0.0495086	-0.637254	0.894034	0.919017	0.00929408	0.14188	YDL144C
0.455297	0.43483	-0.0489405	-0.825854	0.0603871	0.119001	-0.126312	-2.59465	0.616208	0.671257	0.0227779	0.542623	0.0137366	0.0726633	-0.142971	-4.19631	YDL145C
0.000831288	0.00988618	-0.0807389	-9.03514	0.342222	0.422249	-0.0714941	-1.0767	0.236257	0.30047	0.0660637	1.39224	0.935125	0.951963	-0.00431294	-0.0866349	YDL147W
0.191195	0.190905	-0.0921422	-1.57136	0.449736	0.519321	-0.0571064	-0.836899	0.508379	0.565326	-0.104728	-0.725386	0.0407128	0.113205	-0.18506	-2.98065	YDL148C
0.1793	0.179902	-0.0761841	-1.62589	0.0100379	0.037363	-0.201968	-4.59908	0.0913766	0.158544	-0.164661	-2.21245	0.761125	0.800174	-0.0279822	-0.32549	YDL149W
0.820013	0.829836	-0.0120116	-0.242923	0.618072	0.678612	-0.0373082	-0.539659	0.460474	0.520004	-0.0263863	-0.815667	0.0440387	0.118331	-0.194473	-2.90179	YDL150W
0.0325881	0.0492997	-0.161717	-3.21003	0.889673	0.914809	0.00568751	0.147772	0.578485	0.636318	-0.0668163	-0.603901	0.268769	0.333633	-0.050333	-1.28305	YDL153C
0.460157	0.441199	-0.0705395	-0.816289	0.396973	0.472596	0.111852	0.94764	0.0677325	0.131848	0.17722	2.48657	0.327888	0.381163	-0.0648423	-1.11351	YDL156W
0.355979	0.339486	-0.219127	-1.04265	0.0751	0.134622	-0.489368	-2.39083	0.0561077	0.119102	-0.35013	-2.66482	0.0335752	0.103669	-0.621887	-3.17875	YDL157C
0.123086	0.131548	0.0773724	1.94909	0.535292	0.599601	-0.0302242	-0.67743	0.0474248	0.108922	0.140758	2.82834	0.246467	0.316083	0.0679007	1.35645	YDL159W
0.267306	0.256956	-0.0412793	-1.28768	0.254489	0.331149	-0.056342	-1.32933	0.27989	0.338204	0.0325846	1.24863	0.0184001	0.0812655	-0.1692	-3.84378	YDL160C
0.118325	0.12726	0.0854727	1.98351	0.0474647	0.103123	0.184818	2.82751	0.440413	0.502021	0.0448242	0.855662	0.253576	0.322346	0.0341182	1.33237	YDL160C-A
0.96292	0.965571	-0.00269638	-0.0494646	0.413337	0.488045	-0.0740109	-0.912052	0.410862	0.471858	-0.0348782	-0.917358	0.0353551	0.106251	-0.188354	-3.12501	YDL161W
0.117333	0.126582	-0.127869	-1.99088	0.00026143	0.0208372	-0.147935	-12.1724	0.216742	0.282384	-0.118257	-1.46517	0.00795954	0.0603067	-0.385981	-4.91471	YDL164C
0.929542	0.936934	0.010806	0.0941167	0.692809	0.747637	0.0431628	0.42484	0.00256016	0.0296736	0.250813	6.71529	0.788814	0.825081	-0.0268061	-0.286371	YDL165W
0.0239799	0.040965	-0.20332	-3.54156	0.98433	0.98896	0.00163984	0.0208952	0.623548	0.678217	0.0395686	0.530977	0.124369	0.205962	-0.09231	-1.94006	YDL166C
0.0828825	0.0981072	-0.36281	-2.30062	0.376851	0.453508	-0.10562	-0.993152	0.958058	0.970653	0.0103145	0.0559593	0.334001	0.385368	-0.216564	-1.09764	YDL167C
0.0916215	0.105641	-0.0835499	-2.21005	0.0745723	0.13422	-0.167354	-2.39733	0.193909	0.259583	-0.091671	-1.55941	0.467962	0.511336	-0.106375	-0.801092	YDL168W
0.524266	0.512103	0.0770305	0.69686	0.0548021	0.112361	0.353048	2.68746	0.247807	0.310147	0.165665	1.35185	0.158748	0.237245	-0.150408	-1.72965	YDL170W
0.0116542	0.0266908	-0.196722	-4.40407	0.0288454	0.0748482	-0.19429	-3.33964	0.0553027	0.119144	-0.358982	-2.67871	0.0110094	0.0664576	-0.387135	-4.47769	YDL171C
0.142291	0.147953	0.0809666	1.82354	0.00515969	0.0264254	0.227756	5.54914	0.0396315	0.101237	0.200842	3.00792	0.0108557	0.0662614	0.31354	4.49601	YDL173W
2.74E-05	0.00323077	0.866959	21.552	0.00132075	0.0142667	0.886897	8.00501	0.0890425	0.155525	0.527661	2.23573	0.0253358	0.0935346	0.566111	3.4807	YDL174C
0.934866	0.941511	-0.00548598	-0.0869828	0.447618	0.518454	0.0751708	0.841133	0.532401	0.587449	0.0570475	0.682496	0.188335	0.264261	-0.0553023	-1.58415	YDL175C
0.0150723	0.0306462	0.185556	4.08211	0.944008	0.959704	0.0129024	0.0747433	0.144038	0.213071	0.170142	1.81304	0.0500255	0.126797	0.381485	2.77595	YDL177C
0.00549509	0.0188802	-0.204047	-5.45314	0.821099	0.85743	-0.00755783	-0.241422	0.265718	0.324564	-0.0859276	-1.29274	0.0118276	0.067618	-0.209386	-4.38512	YDL178W
0.0103526	0.0249314	0.271352	4.55825	0.15488	0.230011	0.0679926	1.75075	0.00462962	0.0393837	0.317913	5.71759	0.0053827	0.0555546	0.274978	5.48449	YDL180W
0.00975918	0.0245404	-0.806966	-4.63655	0.00391699	0.0229802	-0.935927	-5.98555	0.0147932	0.0637493	-1.04472	-4.10494	0.0393032	0.110254	-0.847383	-3.01637	YDL181W
0.0190539	0.0356041	-0.203957	-3.80303	0.468098	0.536236	0.0856396	0.800829	0.466712	0.525635	0.273594	0.803512	0.812293	0.847273	-0.0364513	-0.253618	YDL182W
0.0321242	0.0492251	-0.901503	-3.22511	0.0756433	0.135771	-1.57197	-2.3842	0.110298	0.180013	-1.54397	-2.04514	0.509497	0.549786	-0.377725	-0.723358	YDL183C
0.00534279	0.0189196	-0.168744	-5.49581	0.0201802	0.0597021	-0.149103	-3.73663	0.0215192	0.0757272	-0.146073	-3.66322	0.00611997	0.0582378	-0.250354	-5.29205	YDL185W
0.0570017	0.0738609	-0.207268	-2.64967	0.342072	0.422447	-0.106622	-1.07708	0.893837	0.919839	-0.0164961	-0.142146	0.222121	0.295016	-0.199153	-1.44443	YDL188C
0.0139287	0.0289216	0.0863217	4.17908	0.324439	0.405451	0.0462887	1.12259	0.188006	0.254901	0.163456	1.58563	0.157025	0.23586	0.0871584	1.73898	YDL189W
0.823047	0.833333	-0.00682644	-0.238731	0.702782	0.758171	-0.0132779	-0.410047	0.0224555	0.0775685	0.106919	3.61506	0.0200663	0.0847745	-0.0840943	-3.74314	YDL190C
0.453126	0.432318	0.0773891	0.830152	0.689565	0.74515	-0.0447927	-0.429676	0.00438552	0.0390617	0.24603	5.80331	0.307984	0.363927	0.0540526	1.16715	YDL192W
0.775367	0.784411	0.021664	0.305297	0.471758	0.538513	-0.0696926	-0.793774	0.615563	0.670679	0.0234232	0.543651	0.574766	0.617777	0.0370673	0.610083	YDL193W
0.0120321	0.0270502	-0.120688	-4.36318	0.00313652	0.021013	-0.185387	-6.35796	0.00251268	0.0301724	-0.077236	-6.74909	0.00559335	0.0553701	-0.194807	-5.42636	YDL195W
0.646974	0.644985	0.0244174	0.494356	0.0778839	0.138958	-0.0973461	-2.3574	0.063821	0.127665	0.159908	2.54236	0.0252364	0.0936301	0.243972	3.48503	YDL198C
0.343256	0.329092	-0.0962907	-1.0741	0.202496	0.276392	-0.177901	-1.5227	0.301567	0.360764	-0.316869	-1.18512	0.800023	0.835545	0.0462613	0.270691	YDL199C
0.029894	0.0470238	-0.081823	-3.30141	0.295542	0.37474	-0.11901	-1.20233	0.570736	0.628395	-0.0507655	-0.616811	0.457033	0.500186	-0.0519108	-0.822428	YDL201W
0.1331	0.13948	-0.573033	-1.88118	0.0255355	0.0688496	-0.508085	-3.47207	0.0245672	0.0798097	-0.414409	-3.51471	0.121099	0.203305	-0.272733	-1.96328	YDL202W
0.113307	0.123314	0.217938	2.02147	0.170315	0.244277	0.228959	1.66963	0.210881	0.274817	-0.10463	-1.48836	0.413441	0.458696	0.118014	0.91183	YDL203C
0.0259523	0.0428567	-0.365935	-3.4543	0.00383966	0.0226667	-0.562779	-6.0182	0.000417208	0.0108052	-1.22719	-10.798	0.824028	0.856771	-0.116387	-0.237375	YDL204W
0.0606684	0.0774745	0.145427	2.59024	0.0182971	0.0556982	0.239673	3.85035	0.0276897	0.0835256	0.275565	3.38374	0.0107912	0.0661254	0.286819	4.50379	YDL205C
0.119076	0.127948	0.129835	1.97799	0.0431899	0.0971468	0.128657	2.92124	0.18352	0.251735	-0.111082	-1.60613	0.439836	0.48449	-0.0693195	-0.856834	YDL206W
0.931482	0.938593	0.00566595	0.0915169	0.0726778	0.131672	-0.100713	-2.42108	0.795678	0.840764	0.00905676	0.276758	0.668512	0.708574	-0.0180906	-0.461361	YDL207W
0.63004	0.624302	0.0388219	0.520747	0.402721	0.477253	-0.112601	-0.935	0.894386	0.919793	-0.0137448	-0.141405	0.542292	0.58345	-0.116752	-0.66524	YDL208W
0.613634	0.60741	0.0421289	0.546728	0.144421	0.218812	0.16414	1.81075	0.313509	0.373606	-0.068207	-1.15194	0.0182741	0.0817971	0.140407	3.85183	YDL209C
0.294955	0.284204	-0.103564	-1.20402	0.526566	0.591415	0.0423148	0.692784	0.0959727	0.164595	-0.164727	-2.16848	0.345724	0.396351	-0.0488832	-1.06792	YDL210W
0.901399	0.911391	-0.0312989	-0.131944	0.0119207	0.0446226	0.735705	4.37507	0.149369	0.217772	0.193719	1.78181	0.0682356	0.146723	0.529654	2.47967	YDL211C
0.470129	0.452445	-0.0604344	-0.79691	0.643606	0.701203	0.0361682	0.499572	0.330787	0.388677	0.121811	1.10595	0.238622	0.311012	0.0876126	1.38382	YDL212W
0.0908021	0.105021	0.291148	2.21812	0.0646821	0.124	0.267555	2.52975	0.320905	0.38034	0.127676	1.13198	0.0348639	0.105645	0.280641	3.13952	YDL213C
0.00243587	0.015009	1.13804	6.80547	0.0140394	0.0478903	1.27853	4.16928	0.0240802	0.0790332	1.06538	3.53691	0.0690087	0.148507	1.55495	2.46916	YDL215C
0.681875	0.683793	0.0926287	0.441188	0.661398	0.720363	0.0350575	0.472191	0.519699	0.575203	0.0806038	0.704995	0.47083	0.513777	0.0960018	0.795559	YDL216C
0.0551893	0.0723781	-0.122702	-2.68069	0.540301	0.602957	-0.051682	-0.668696	0.180693	0.249398	-0.112956	-1.61931	0.442144	0.486867	0.0386008	0.852154	YDL217C
0.000212186	0.00625243	-1.27944	-12.8386	0.012406	0.0444214	-1.49354	-4.32423	0.00072639	0.021981	-1.56088	-9.35739	0.31829	0.371492	-0.647342	-1.13899	YDL218W
0.00393775	0.0176299	0.356742	5.97692	0.14355	0.218224	0.168843	1.81596	0.0589658	0.122197	0.201345	2.61731	0.0817743	0.162212	0.194664	2.31287	YDL219W
0.379204	0.362035	0.0675985	0.987725	0.00561795	0.0294871	0.164751	5.41975	0.384745	0.443626	0.0660895	0.975055	0.811513	0.846685	-0.0209352	-0.254701	YDL220C
0.049065	0.0663899	0.409164	2.79492	0.0333801	0.0836346	-0.398859	-3.18485	0.00533567	0.0415556	-1.06058	-5.49784	0.969514	0.97648	0.0189464	0.0406618	YDL222C
0.0161686	0.0326088	-0.318186	-3.99713	0.0059837	0.0292494	-0.961535	-5.32542	5.90E-05	0.00757895	-1.58088	-17.7663	0.201241	0.278821	-0.759729	-1.52797	YDL223C
0.00645401	0.0205	-0.27384	-5.21398	0.498255	0.566781	0.0273944	0.74391	0.766596	0.812638	0.0260101	0.317715	0.0178697	0.0814661	-0.134968	-3.87813	YDL224C
0.0168465	0.033075	-0.114596	-3.94799	0.787209	0.831637	-0.0138534	-0.288623	0.0243712	0.0796545	0.083769	3.52358	0.0664697	0.144272	-0.0860497	-2.50417	YDL225W
0.410967	0.391336	-0.0280234	-0.917133	0.251281	0.327645	0.057818	1.34007	0.32141	0.380392	0.116055	1.13063	0.0887396	0.170866	-0.083745	-2.2388	YDL226C
0.611544	0.604827	0.02128	0.550068	0.40033	0.475182	-0.0748588	-0.940239	0.350489	0.407818	0.193597	1.05609	0.707936	0.747364	0.0125402	0.402445	YDL229W
0.000752514	0.00931034	0.316387	9.27197	0.863898	0.892863	-0.00665664	-0.182729	0.0772218	0.142274	0.0642769	2.36522	0.0286089	0.098208	0.169187	3.34849	YDL230W
0.869908	0.883556	0.0527583	0.174555	0.0422367	0.0962634	0.5357	2.94362	0.163252	0.23099	0.347483	1.70575	0.0197837	0.0848421	0.760252	3.75949	YDL231C
0.00382618	0.0171243	-0.147577	-6.02398	0.717379	0.771306	-0.0382287	-0.388586	0.81048	0.85128	-0.0291943	-0.256135	0.788343	0.82485	-0.0174673	-0.287032	YDL234C
0.0248147	0.0424973	0.09621	3.50362	0.00244963	0.0205564	0.339454	6.79521	0.00974107	0.0534122	0.293318	4.63903	0.00382618	0.0519895	0.364935	6.02398	YDL235C
0.0407614	0.0575954	-0.18248	-2.97944	0.829516	0.864091	-0.0169836	-0.229806	0.556162	0.612235	0.0903425	0.641411	0.744029	0.784923	-0.0473183	-0.349945	YDL236W
0.0302135	0.0472821	0.188053	3.29007	0.972976	0.980329	0.0036644	0.0360415	0.906299	0.930055	0.0128947	0.125343	0.291905	0.35182	0.140387	1.21288	YDL237W
0.934104	0.94077	0.00442949	0.0880025	0.971872	0.980024	0.00320193	0.0375151	0.82798	0.866556	0.033368	0.231923	0.22081	0.293812	0.157205	1.44944	YDL238C
0.0218593	0.0389693	0.440954	3.64544	0.297777	0.377332	0.208896	1.19591	0.128272	0.196758	0.242618	1.9132	0.332719	0.384643	0.231282	1.10094	YDL239C
0.590907	0.582609	-0.0357644	-0.583446	0.112882	0.18161	0.0902942	2.02477	0.825717	0.864833	-0.021033	-0.235044	0.616613	0.657847	0.039527	0.541979	YDL240W
0.00149902	0.0114269	-0.207545	-7.7425	0.0132306	0.0465886	-0.214856	-4.24311	0.000963247	0.0219355	-0.44612	-8.69488	0.0365053	0.107176	-0.166142	-3.09195	YDR001C
0.0217337	0.0390276	-0.274623	-3.65197	0.0445519	0.0993116	0.158872	2.89025	0.0126449	0.0575909	0.197691	4.30007	0.00710337	0.0584567	0.200101	5.07543	YDR002W
0.508444	0.493705	-0.0983658	-0.725268	0.0639989	0.122851	-0.110441	-2.53974	0.264666	0.324164	-0.074502	-1.2961	0.0340939	0.104164	0.362711	3.16275	YDR003W
0.75912	0.766125	0.0210261	0.328345	0.535782	0.599611	0.0341115	0.676573	0.328646	0.386182	-0.0513288	-1.11153	0.0115485	0.066562	-0.208944	-4.41579	YDR005C
0.642816	0.640054	-0.0538453	-0.500797	0.779736	0.827097	-0.0199803	-0.299134	0.307345	0.367	-0.150576	-1.16892	0.305923	0.362939	-0.11703	-1.17288	YDR006C
0.573876	0.563178	0.0523678	0.611565	0.00167529	0.0173714	0.263262	7.5184	0.409466	0.471064	0.0428523	0.920362	0.0256012	0.0934147	0.501651	3.46924	YDR007W
0.320398	0.306496	0.0762196	1.13333	0.441379	0.512331	0.0877267	0.853703	0.200322	0.264887	0.377729	1.53184	0.0231689	0.0889323	0.584471	3.57994	YDR011W
0.106313	0.118242	-0.184142	-2.07759	0.173651	0.247837	-0.128305	-1.65312	0.964778	0.974622	0.00637805	0.0469845	0.269382	0.333835	-0.0928479	-1.28112	YDR012W
0.163377	0.165899	0.0938999	1.70509	0.727842	0.77792	0.0302663	0.373336	0.0385503	0.0988185	0.158696	3.03607	0.373467	0.422429	0.0630154	1.00101	YDR013W
0.41624	0.39665	0.111703	0.905864	0.524446	0.591054	0.0407822	0.696541	0.129681	0.198885	0.244784	1.90372	0.0962842	0.1786	0.211562	2.16559	YDR014W
0.100545	0.113277	0.189965	2.12702	0.0715717	0.131536	0.165009	2.43528	0.00509365	0.0397175	0.290908	5.56894	0.0561367	0.133926	0.213013	2.66433	YDR016C
0.000725013	0.00964286	-0.237094	-9.36199	0.0749292	0.134453	0.167994	2.39293	0.211511	0.275606	0.161596	1.48584	0.765457	0.803212	0.021212	0.319331	YDR017C
0.0227366	0.0401745	0.193445	3.60106	0.00195489	0.0182241	0.588348	7.21683	0.0100856	0.0535911	0.499631	4.59279	0.00057054	0.0194182	0.790671	9.96113	YDR019C
0.0285929	0.0458324	-0.209919	-3.3491	0.179946	0.253549	0.0915942	1.62283	0.993836	0.995469	0.000529129	0.00821851	0.810071	0.845725	-0.0198689	-0.256703	YDR020C
0.44068	0.420681	0.0934623	0.855119	0.722636	0.775131	0.0617967	0.38091	0.165219	0.232794	-0.0272711	-1.69552	0.522292	0.561969	0.0554799	0.70037	YDR021W
0.075037	0.0908788	0.0845045	2.3916	0.116124	0.185428	-0.149721	-1.99994	0.132402	0.201544	-0.208952	-1.88573	0.0984169	0.181134	-0.106325	-2.14605	YDR022C
0.0874837	0.102059	-0.0962033	-2.25166	0.254108	0.3305	-0.0634772	-1.3306	0.25976	0.319976	0.0585616	1.31196	0.233369	0.30569	-0.0492353	-1.40265	YDR023W
0.979543	0.979336	0.00152608	0.0272804	0.476529	0.544639	0.0965838	0.78464	0.0693353	0.133402	0.143843	2.46477	0.43097	0.475265	0.0718921	0.874996	YDR026C
0.150635	0.154056	0.0863974	1.77457	0.152087	0.226698	0.123925	1.76634	0.250383	0.312059	0.107009	1.3431	0.61593	0.657162	0.040382	0.543067	YDR027C
0.58807	0.579426	0.0488829	0.588092	0.0561502	0.114478	0.145051	2.6641	0.275757	0.334815	0.113622	1.26127	0.0199031	0.0847991	0.121927	3.75254	YDR028C
0.725719	0.733653	-0.0400775	-0.376421	0.539288	0.602286	0.0497014	0.670458	0.0543148	0.118736	-0.208772	-2.69608	0.187229	0.264027	0.0811872	1.58914	YDR030C
0.0126948	0.0276873	0.325412	4.29509	0.006735	0.0309852	0.417314	5.15203	0.888326	0.915789	0.02479	0.149592	0.000537097	0.0186168	0.345702	10.1177	YDR031W
0.173637	0.173944	0.0918518	1.65318	0.0687612	0.12769	0.0445977	2.47251	0.0841553	0.149834	-0.221445	-2.28678	0.759248	0.799501	-0.0343562	-0.328162	YDR032C
0.0218435	0.0390008	0.61512	3.64626	3.86E-05	0.0288	-0.832663	-19.7658	0.00333316	0.0335683	-0.687483	-6.25416	0.00231903	0.0434043	-0.5327	-6.89557	YDR033W
0.331927	0.318503	0.0990996	1.10299	0.182857	0.256863	0.0832201	1.6092	0.0058663	0.0405333	-0.149448	-5.35491	0.224715	0.29823	-0.105108	-1.43461	YDR034C
0.00465068	0.0181498	0.33437	5.71045	0.00177907	0.0182488	0.302826	7.39966	0.0318677	0.0876504	0.54077	3.23356	0.00439605	0.0501905	0.711416	5.7995	YDR035W
0.0822673	0.0974475	-0.107081	-2.3074	0.013376	0.0476597	-0.264961	-4.22944	0.622289	0.67816	-0.0772452	-0.532969	0.0386439	0.109534	-0.380952	-3.0336	YDR036C
0.106291	0.118297	0.0672609	2.07777	0.163259	0.23766	0.102932	1.70571	0.10544	0.1742	0.444466	2.08487	0.183056	0.26033	0.149937	1.60828	YDR037W
0.0843533	0.0992693	0.151737	2.28465	0.238299	0.313602	0.0839302	1.38496	0.0132916	0.0591334	-0.0688379	-4.23736	0.3086	0.363815	0.066985	1.16544	YDR040C
0.000936261	0.00910861	-1.2522	-8.75958	0.0100041	0.0375559	-1.00665	-4.60355	0.0345219	0.0929082	-0.797666	-3.14976	0.00258179	0.0459735	-1.11468	-6.70015	YDR041W
0.149369	0.152992	0.144169	1.78181	0.309612	0.390558	0.113895	1.16264	0.0434235	0.104827	-0.136969	-2.91584	0.308427	0.36379	0.0845284	1.16592	YDR043C
0.535956	0.522481	0.0676869	0.676268	0.244034	0.319943	0.137491	1.36484	0.881543	0.910752	-0.0157072	-0.15877	0.166835	0.244931	0.185648	1.68722	YDR044W
0.633637	0.62897	-0.0497935	-0.515106	0.43237	0.505179	-0.0886602	-0.872109	0.918585	0.938434	-0.0100524	-0.108821	0.404351	0.450085	0.107516	0.931445	YDR045C
0.444794	0.424533	0.0375384	0.846805	0.0234913	0.0667555	0.132975	3.56449	0.343261	0.399558	0.0494215	1.07408	0.0419849	0.114807	0.139901	2.94963	YDR047W
0.331796	0.318331	-0.026799	-1.10333	0.567358	0.630129	-0.028033	-0.622475	0.0560766	0.119173	0.0966234	2.66535	0.505508	0.546698	-0.0512348	-0.730611	YDR049W
0.00214397	0.0146238	0.313086	7.0416	0.00500483	0.0263027	0.42396	5.59608	0.00273997	0.0301377	0.358155	6.59397	0.000258051	0.0184918	0.350485	12.2129	YDR050C
0.83667	0.848721	-0.0134553	-0.219963	0.212605	0.288288	-0.119963	-1.48147	0.787926	0.833451	0.0114942	0.287616	0.355619	0.406505	-0.0764511	-1.04352	YDR051C
0.689263	0.692957	0.0675	0.430127	0.189595	0.264857	-0.183042	-1.57849	0.680696	0.732897	-0.0837003	-0.44296	0.527898	0.566387	-0.0559666	-0.690427	YDR052C
0.277273	0.265893	-0.0737482	-1.25661	0.501617	0.569446	0.0459904	0.737728	0.85974	0.895051	-0.0194278	-0.188394	0.233065	0.305446	-0.139621	-1.40375	YDR054C
0.00279041	0.0154454	0.282462	6.56169	0.4618	0.530426	0.0444906	0.813073	0.145738	0.214487	-0.146327	-1.80295	0.829295	0.86114	0.0235438	0.230111	YDR055W
0.499273	0.483828	-0.0928707	-0.742034	0.924172	0.944572	-0.0175441	-0.10132	0.456427	0.516204	0.0951683	0.823622	0.562277	0.60389	-0.085262	-0.631037	YDR056C
0.367287	0.349792	0.0575895	1.01553	0.160361	0.235114	-0.0497002	-1.72101	0.955384	0.968038	-0.00320611	-0.0595316	0.242727	0.31342	-0.0718676	-1.36938	YDR057W
0.0540946	0.0718347	-0.32238	-2.7	0.383975	0.461497	-0.154745	-0.976804	0.809947	0.850934	-0.0440631	-0.256875	0.715363	0.755235	-0.0505719	-0.391538	YDR058C
0.00122044	0.0106198	-0.241663	-8.17281	0.210424	0.285566	-0.0890557	-1.4902	0.692494	0.743112	-0.0559815	-0.425311	0.04174	0.114443	-0.180605	-2.95551	YDR060W
0.0245547	0.0422054	0.257039	3.51527	0.0699424	0.12945	0.0924641	2.45666	0.319961	0.379604	0.0975829	1.1345	0.22662	0.300748	0.143844	1.42747	YDR061W
0.447166	0.426131	0.0949054	0.842039	0.55508	0.616406	-0.0635697	-0.643256	0.0392088	0.100571	0.177102	3.01882	0.855641	0.883734	-0.0348485	-0.193984	YDR062W
0.530344	0.517713	-0.0911448	-0.686114	0.387288	0.464357	0.169737	0.969292	0.479385	0.53848	-0.10569	-0.779205	0.053105	0.130766	0.111575	2.71784	YDR063W
0.130223	0.137322	-0.0746035	-1.9001	0.0351125	0.0861016	-0.206153	-3.13215	0.741423	0.789086	0.0311142	0.353694	0.585285	0.627107	-0.0404008	-0.592668	YDR064W
0.550626	0.538036	0.0517744	0.650873	0.554305	0.615921	0.0563257	0.644579	0.460801	0.520087	0.083535	0.815027	0.0402575	0.11242	0.184294	2.99203	YDR066C
0.396374	0.377384	-0.0513345	-0.948965	0.168417	0.24304	0.158368	1.67918	0.0239461	0.0790794	0.147467	3.54312	0.214386	0.289283	0.130801	1.47441	YDR067C
0.0357654	0.0524861	0.27741	3.11307	0.00562751	0.0293489	0.33225	5.41719	0.0224232	0.0776611	0.234708	3.61668	0.00645231	0.0588165	0.20348	5.21436	YDR068W
0.00870163	0.0225018	0.175918	4.79156	0.0174812	0.0545703	0.166618	3.90407	0.152585	0.221755	0.10345	1.76354	0.007564	0.0596851	0.155855	4.9862	YDR069C
0.493052	0.476924	-0.117673	-0.753539	0.00333973	0.021975	-0.84908	-6.25082	0.000255526	0.00756364	-1.42929	-12.2437	0.200264	0.278299	-0.668906	-1.53209	YDR070C
0.0184104	0.0350255	-0.0426092	-3.84312	0.0805327	0.141585	0.112785	2.32681	0.0313629	0.0872425	0.0932058	3.25043	0.0290616	0.09903	0.0637789	3.33162	YDR071C
0.284699	0.274639	-0.392178	-1.23415	0.976882	0.982417	0.0137399	0.0308305	0.570472	0.628397	0.131541	0.617252	0.0236089	0.0891637	0.636745	3.55892	YDR073W
0.000257942	0.00635484	-0.235713	-12.2143	0.000760737	0.013614	-0.296046	-9.24584	0.000536107	0.0127143	-0.641611	-10.1225	0.0198079	0.0848146	-0.317012	-3.75807	YDR074W
0.0114824	0.0266852	-0.213271	-4.42319	0.58214	0.643347	-0.0389354	-0.597853	0.0477326	0.109644	-0.166197	-2.82197	0.00513935	0.0520685	-0.291483	-5.5552	YDR075W
0.0593987	0.0765887	0.185269	2.61034	0.219367	0.295659	0.0648326	1.45498	0.303523	0.363236	-0.0538932	-1.17961	0.603184	0.643814	0.0438274	0.563502	YDR076W
0.0205709	0.0372879	0.109176	3.71462	0.173112	0.247591	-0.0575389	-1.65576	0.00207904	0.0269659	-0.181514	-7.09955	0.375388	0.424597	-0.0857583	-0.996541	YDR079C-A
0.722315	0.729994	0.0524888	0.381379	0.818868	0.854986	-0.0248317	-0.244508	0.0401394	0.101703	-0.310135	-2.995	0.473702	0.51606	-0.0744263	-0.790043	YDR079W
0.535	0.521723	0.047133	0.67794	0.68724	0.743335	-0.0352169	-0.433149	0.899336	0.923656	0.0112666	0.134726	0.51132	0.551906	-0.0388478	-0.720056	YDR080W
0.247671	0.240594	0.0988054	1.35232	0.0655204	0.124276	0.174903	2.51765	0.80735	0.848823	0.010329	0.260484	0.0439674	0.118602	-0.0681875	-2.90341	YDR081C
0.644072	0.641269	-0.0299833	-0.498849	0.403736	0.477479	0.0767427	0.932785	0.821832	0.86133	0.0331692	0.240409	0.132991	0.214137	0.13177	1.88189	YDR083W
0.0446124	0.0610427	0.194939	2.8889	0.460695	0.529159	-0.0609016	-0.815235	0.877392	0.907802	0.0139205	0.164396	0.0805633	0.160465	0.188024	2.32647	YDR084C
0.275003	0.26378	-0.0681928	-1.26359	0.294219	0.373969	-0.0363831	-1.20615	0.339282	0.396826	0.0661135	1.08413	0.0424619	0.115988	-0.0936042	-2.93828	YDR086C
0.180938	0.18155	-0.110918	-1.61816	0.465804	0.534111	-0.0552626	-0.805274	0.39191	0.452463	-0.0798358	-0.958902	0.585199	0.627066	0.0261244	0.59281	YDR087C
0.197209	0.19494	0.0852989	1.54511	0.481772	0.550232	0.0791848	0.774682	0.142772	0.211294	0.113019	1.82063	0.943615	0.957103	0.00886351	0.0752683	YDR088C
0.689947	0.693681	-0.0558825	-0.429107	0.162851	0.237601	0.387158	1.70785	0.734581	0.781911	0.0483766	0.363568	0.225572	0.299472	-0.143428	-1.43139	YDR089W
0.0396812	0.056112	0.15883	3.00665	0.0471974	0.102668	0.115587	2.83308	0.108447	0.177673	-0.0781297	-2.06005	0.851456	0.879881	0.0154806	0.199701	YDR090C
0.00336198	0.016861	-0.192176	-6.23958	0.0362931	0.0875698	-0.0830633	-3.09795	0.17445	0.243888	-0.0502465	-1.64921	0.0318696	0.102744	-0.170575	-3.2335	YDR091C
0.0660752	0.0819395	-0.119189	-2.50975	0.240263	0.315601	0.067381	1.37802	0.0105142	0.0529874	0.108562	4.53787	0.0153119	0.0759609	0.125672	4.06292	YDR092W
4.17E-05	0.00227027	0.347326	19.3898	0.035065	0.0859827	0.183301	3.13355	0.0357315	0.0950527	0.285784	3.11405	0.0825271	0.16266	0.22869	2.30453	YDR093W
0.0591458	0.0763096	-0.126575	-2.6144	0.57799	0.639529	-0.0214018	-0.604723	0.0225941	0.0776817	-0.217568	-3.60813	0.06972	0.148262	-0.144733	-2.45962	YDR096W
0.144614	0.149773	0.0890822	1.8096	0.189862	0.264906	-0.0443131	-1.57729	0.488323	0.545516	-0.0506615	-0.762357	0.0323514	0.103353	-0.194535	-3.21769	YDR097C
0.409413	0.389796	0.0632294	0.920477	0.240072	0.315474	0.132273	1.37869	0.0946806	0.163034	0.13345	2.1806	0.654412	0.695713	-0.0344837	-0.482891	YDR098C
0.404569	0.384819	0.0765502	0.93097	0.24164	0.317491	0.0900301	1.37318	0.896178	0.921533	0.0155924	0.138986	0.278367	0.340505	0.0763181	1.25327	YDR099W
0.417442	0.397674	0.137395	0.903311	0.268541	0.34236	0.193735	1.28378	0.930362	0.947777	-0.0106814	-0.0930181	0.0768869	0.15582	0.242031	2.36921	YDR100W
0.121111	0.129815	-0.115881	-1.96319	0.0615967	0.120911	-0.103024	-2.57585	0.881174	0.910284	0.0231444	0.159271	0.187409	0.264058	-0.131703	-1.58833	YDR101C
0.195091	0.193508	-0.109681	-1.55426	0.167935	0.242748	-0.106791	-1.68162	0.788807	0.83423	-0.0158029	-0.28638	0.149185	0.229173	-0.0982798	-1.78286	YDR103W
0.294035	0.283562	0.294079	1.20669	0.262126	0.337074	0.182896	1.30428	0.186372	0.253773	-0.21851	-1.59304	0.0303165	0.0997768	0.364672	3.28645	YDR104C
0.656862	0.655255	0.0496581	0.479131	0.33505	0.415572	0.12285	1.09494	0.0304272	0.0868367	0.145385	3.28257	0.0922781	0.173813	0.104889	2.20363	YDR107C
0.0215926	0.0390236	0.135314	3.65935	0.868627	0.897536	0.0124845	0.176296	0.109999	0.179818	0.0637966	2.04752	0.00828007	0.0604494	0.124182	4.85987	YDR108W
0.0017242	0.0127116	-0.228018	-7.46134	0.00766269	0.0333094	-0.317125	-4.96794	0.3131	0.373286	-0.0979018	-1.15306	0.15962	0.238055	-0.0709591	-1.72496	YDR109C
0.00221577	0.014756	0.388293	6.97999	0.0618711	0.120709	0.160278	2.57164	0.0135763	0.059465	0.170129	4.21091	0.0115059	0.0671167	0.189712	4.42056	YDR110W
0.000924098	0.00914286	-0.348073	-8.78949	0.355214	0.432744	-0.117665	-1.04451	0.78037	0.825742	0.0191612	0.298241	0.00728905	0.0590222	-0.189818	-5.03864	YDR111C
0.157585	0.161648	0.140991	1.73594	0.734689	0.786431	0.0310455	0.363413	0.00493912	0.0403699	-0.193533	-5.61654	0.891426	0.916824	-0.0130592	-0.145402	YDR113C
0.000131728	0.00288608	-0.632474	-14.4945	0.000927733	0.013931	-0.567651	-8.7805	0.0389508	0.100181	-0.464126	-3.02554	0.00163275	0.0375451	-0.507161	-7.56973	YDR116C
0.142172	0.147794	-0.0752369	-1.82426	0.0659987	0.12476	-0.11617	-2.51083	0.591387	0.64888	-0.0176987	-0.582661	0.00532448	0.0543747	-0.0830375	-5.50104	YDR117C
0.781701	0.790166	-0.0344764	-0.296366	0.0198247	0.0594914	0.282016	3.7571	0.297997	0.358006	0.114468	1.19528	0.420362	0.465825	0.118184	0.897137	YDR118W
0.138903	0.144993	-0.112261	-1.8443	0.0190214	0.0577778	0.359681	3.80502	0.797423	0.841804	0.0638954	0.274321	0.168891	0.246995	-0.200563	-1.67678	YDR119W
0.000189229	0.00692473	-1.23346	-13.2188	6.42E-05	0.041	-1.07205	-17.3871	7.13E-05	0.0072	-1.09725	-16.9347	0.00102046	0.0306918	-1.09397	-8.56486	YDR119W-A
0.0239651	0.0410608	-0.149954	-3.54224	0.127001	0.198895	-0.0954903	-1.92185	0.875868	0.906434	-0.0207479	-0.166463	0.566331	0.608037	-0.122352	-0.624201	YDR120C
0.849173	0.862185	0.0121392	0.202822	0.00772179	0.0335827	0.183984	4.95715	0.0659708	0.129509	0.154487	2.51123	0.643458	0.685751	-0.0281802	-0.499801	YDR121W
0.446758	0.425769	-0.0589545	-0.842857	0.030105	0.0779247	-0.205116	-3.29391	0.0847159	0.150415	-0.211998	-2.28076	0.386838	0.435698	-0.132974	-0.970308	YDR122W
0.931654	0.938592	0.00572885	0.0912865	0.195681	0.270447	0.135792	1.5517	0.605705	0.662129	0.0427832	0.559438	0.309288	0.364179	0.092738	1.16354	YDR123C
0.00089299	0.00946304	0.199949	8.86829	0.0193326	0.0585163	0.371594	3.78617	0.0162736	0.0681086	0.49598	3.98936	0.0145793	0.0742228	0.617158	4.12279	YDR127W
0.0430874	0.0605126	0.0813313	2.92362	0.746095	0.799093	-0.0647384	-0.346977	0.611214	0.666889	0.0670026	0.550596	0.985352	0.988941	-0.00174294	-0.0195316	YDR128W
0.00257923	0.0148308	-0.21076	-6.70194	0.00512378	0.0265553	-0.221782	-5.55987	0.00328938	0.0333577	-0.245531	-6.27661	0.000341215	0.0141	-0.238585	-11.3701	YDR129C
0.17054	0.171773	0.098292	1.66851	0.194028	0.268293	0.0932582	1.55889	0.00663965	0.0458846	-0.123529	-5.17269	0.290712	0.350705	0.11452	1.21637	YDR130C
0.14355	0.148447	0.15933	1.81596	0.0293645	0.0762183	0.191041	3.32051	0.657374	0.711958	-0.0460539	-0.478348	0.0276353	0.0969751	-0.11101	-3.38586	YDR131C
0.391359	0.372504	0.0938044	0.960134	0.570118	0.63271	0.0700757	0.617845	0.0749952	0.139806	-0.135757	-2.39212	0.830333	0.861414	-0.0295397	-0.22868	YDR132C
0.0386472	0.0552845	0.132155	3.03351	0.0210676	0.0613703	-0.192568	-3.68735	0.0641139	0.127827	0.0547578	2.53804	0.110049	0.1917	0.0777588	2.04713	YDR135C
0.549129	0.536538	-0.0317603	-0.653442	0.807759	0.84618	-0.014174	-0.259916	0.940907	0.956405	-0.00297642	-0.0788934	0.201446	0.278875	0.0591201	1.5271	YDR137W
0.133368	0.139595	0.064379	1.87944	0.13287	0.205328	0.138638	1.88267	0.00676189	0.0466921	0.149336	5.14627	0.0305993	0.100515	0.0961374	3.27657	YDR138W
0.0184518	0.0351333	0.391542	3.84049	0.856739	0.886389	-0.0291333	-0.192486	0.282018	0.340301	0.127076	1.2422	0.379286	0.427719	0.116176	0.987534	YDR139C
0.598261	0.591388	0.0499482	0.571467	0.952953	0.967448	-0.00815465	-0.0627804	0.974834	0.980701	0.00210782	0.0335619	0.966367	0.974473	0.00459893	0.0448634	YDR140W
0.376054	0.359116	-0.0449895	-0.994998	0.610178	0.671578	-0.0423526	-0.552256	0.67628	0.72911	0.0255482	0.449608	0.667883	0.707712	-0.0416364	-0.462317	YDR141C
0.113645	0.123249	-0.115959	-2.01886	0.874194	0.903003	0.0157952	0.168734	0.022339	0.0772249	-0.155376	-3.62092	0.966966	0.974909	0.00236269	0.0440632	YDR142C
0.0477432	0.0653842	-0.149957	-2.82175	0.0603419	0.118899	-0.148152	-2.59536	0.797295	0.841803	-0.0317034	-0.274499	0.0307631	0.100556	-0.246828	-3.2709	YDR143C
0.985019	0.983881	0.00225122	0.0199761	0.232301	0.309385	0.0718579	1.40653	0.0489174	0.112023	-0.243067	-2.79788	0.998103	0.99882	-0.000223869	-0.00252873	YDR144C
0.298769	0.28732	0.151876	1.19307	0.348327	0.4266	0.0560141	1.06144	0.443167	0.503919	0.0327338	0.850086	0.253432	0.322308	-0.111582	-1.33285	YDR145W
0.629158	0.62303	-0.0674368	-0.522133	0.156602	0.232096	-0.306297	-1.74129	0.265068	0.32385	-0.177672	-1.29481	0.131449	0.213002	-0.206008	-1.89199	YDR146C
0.039629	0.0561304	0.137555	3.00798	0.82843	0.863492	-0.0106201	-0.231303	0.23205	0.295853	-0.126247	-1.40744	0.959143	0.969902	-0.00321034	-0.0545092	YDR147W
0.019877	0.0366245	-0.235253	-3.75406	0.0146064	0.0483003	-0.239737	-4.12051	0.00374683	0.0372533	-0.479593	-6.05848	0.00385189	0.0515844	-0.370127	-6.01299	YDR148C
0.00860532	0.0225268	-0.25262	-4.80681	0.440816	0.511903	-0.023827	-0.854844	0.00374169	0.0375034	-0.176302	-6.06075	0.663843	0.70386	-0.02041	-0.468463	YDR150W
0.500134	0.484738	0.048723	0.740451	0.151813	0.226375	-0.0558342	-1.76789	0.00575513	0.0408104	0.153678	5.38351	0.91869	0.937762	-0.00431462	-0.108679	YDR152W
0.600628	0.593872	-0.0142191	-0.567633	0.0237629	0.0670604	-0.0775924	-3.55167	0.0515996	0.11523	-0.0682689	-2.74575	0.0135143	0.0722725	-0.188284	-4.21661	YDR153C
0.0535649	0.0710607	-0.274461	-2.7095	0.438778	0.51112	-0.0638969	-0.858986	0.00866588	0.051233	-0.385647	-4.7972	0.151603	0.231259	-0.278761	-1.76907	YDR155C
0.0343321	0.0513058	-0.20653	-3.1555	0.124276	0.195151	0.220639	1.94071	0.404862	0.466182	0.108745	0.930332	0.259432	0.32622	0.100799	1.31303	YDR156W
0.000207917	0.00657143	0.474532	12.9053	0.00723513	0.0324918	0.445097	5.0492	0.0280356	0.0836727	0.885965	3.37031	0.00330339	0.0483667	0.787249	6.26938	YDR158W
0.0157093	0.0318871	0.039947	4.03186	0.333149	0.414379	0.0418671	1.09983	0.410056	0.471227	0.0293728	0.919092	0.550812	0.592209	0.015208	0.650555	YDR159W
0.0678929	0.083955	0.243224	2.48436	0.624453	0.684898	0.0330244	0.529547	0.921011	0.940011	-0.0102287	-0.105564	0.197808	0.275762	-0.143327	-1.54254	YDR161W
0.788074	0.797216	0.0273934	0.287408	0.435059	0.507396	0.0715859	0.866583	0.11016	0.179832	0.189913	2.04624	0.248786	0.317963	0.0780971	1.34852	YDR162C
0.248242	0.241236	0.412712	1.35037	0.845846	0.878613	-0.103772	-0.207376	0.268015	0.327004	-0.190987	-1.28544	0.48128	0.523038	0.234305	0.775614	YDR163W
0.965084	0.966777	-0.00150742	-0.0465759	0.187938	0.26307	-0.0781553	-1.58594	0.478186	0.537602	0.0697446	0.781484	0.548877	0.589812	-0.0492106	-0.653876	YDR164C
0.00981407	0.0245241	-0.191774	-4.62907	0.0575511	0.115857	-0.123387	-2.64049	0.4557	0.515463	-0.0587524	-0.825057	0.0142316	0.0737387	-0.244202	-4.15248	YDR165W
0.0194141	0.0362899	0.138778	3.7813	0.0289784	0.0751834	0.117677	3.3347	0.0161814	0.0679368	0.175886	3.99618	0.0671868	0.145145	0.115516	2.49413	YDR166C
0.463382	0.444513	0.0688097	0.809985	0.0146773	0.0481638	0.156497	4.11457	0.0211779	0.0750284	0.128993	3.6814	0.349186	0.400601	-0.0609603	-1.05931	YDR167W
0.194025	0.192917	0.0771448	1.55891	0.290085	0.369146	0.030031	1.21821	0.00718691	0.0477123	0.0974984	5.05873	0.173895	0.2506	0.067229	1.65192	YDR168W
0.9446	0.950723	0.00879474	0.0739512	0.111239	0.179861	0.17723	2.03766	0.481731	0.540506	-0.0581759	-0.77476	0.736263	0.77647	-0.0257821	-0.361137	YDR169C
0.267734	0.257391	-0.0466278	-1.28633	0.00259074	0.0219286	-0.154772	-6.69393	0.228064	0.293316	-0.0402767	-1.4221	0.00485596	0.0504934	-0.127201	-5.64291	YDR170C
0.0749686	0.0908761	-0.231448	-2.39244	0.00939744	0.0371735	-0.649756	-4.68718	0.00647275	0.0462277	-1.1083	-5.20975	0.143508	0.224024	-0.388247	-1.81621	YDR171W
0.000652599	0.0102857	-0.181071	-9.62086	0.00415937	0.0233863	-0.153249	-5.88813	0.231295	0.295291	-0.0648482	-1.4102	0.00137262	0.0346411	-0.254177	-7.9243	YDR172W
0.0367422	0.053737	0.173592	3.08529	0.200823	0.275095	0.0809141	1.52973	0.0227695	0.0778323	0.109385	3.59944	0.253616	0.322257	0.105629	1.33224	YDR173C
0.0574857	0.0742828	-0.0635416	-2.64157	0.0160176	0.0508152	0.388972	4.00842	0.530595	0.585879	0.0146823	0.685672	0.000625457	0.0223304	0.201753	9.72723	YDR174W
0.0023162	0.0151944	-0.864698	-6.89782	0.00933986	0.0373741	-0.815924	-4.69545	0.00330921	0.0331159	-0.670416	-6.26639	0.000366643	0.0151429	-0.723339	-11.1623	YDR175C
0.0532866	0.0707752	0.0616625	2.71454	0.0311498	0.0794337	0.0741282	3.25765	0.277805	0.336081	0.0663127	1.25498	0.00849947	0.0606719	-0.0805087	-4.8238	YDR176W
0.0148582	0.0302214	-0.14907	-4.09958	0.0134989	0.0474726	-0.070344	-4.21803	0.0361181	0.0955076	-0.165093	-3.10294	0.00458687	0.0497312	-0.128154	-5.7322	YDR177W
0.0297124	0.0469275	-0.161895	-3.30791	0.0216457	0.0623667	-0.269899	-3.65657	0.0638976	0.127642	-0.20775	-2.54123	0.00573102	0.0556444	-0.254054	-5.3898	YDR178W
0.0208048	0.0378362	0.187338	3.70168	0.405295	0.479153	0.140333	0.92939	0.827221	0.865998	0.0289989	0.23297	0.154039	0.234351	0.270356	1.75542	YDR179C
0.343537	0.329278	-0.145749	-1.07339	0.114559	0.184059	-0.0992587	-2.01183	0.18204	0.250753	-0.0405288	-1.613	0.0545517	0.132671	-0.331826	-2.69188	YDR180W
0.134846	0.14084	-0.165954	-1.8699	0.863671	0.892496	-0.014076	-0.183038	0.573582	0.631349	-0.0892463	-0.612055	0.227026	0.300904	-0.180824	-1.42596	YDR181C
0.24381	0.237408	0.0365837	1.36562	0.33439	0.415049	-0.0632468	-1.09663	0.0468437	0.108246	-0.213356	-2.8405	0.00626768	0.0587079	-0.297921	-5.2569	YDR182W
0.289459	0.279635	-0.14996	-1.22004	0.0839045	0.146005	-0.356003	-2.28949	0.928858	0.946521	0.00944415	0.0950342	0.254257	0.322698	-0.163568	-1.3301	YDR183W
0.366064	0.348862	0.109192	1.01842	0.727075	0.777097	0.058433	0.37445	0.155507	0.223778	0.216136	1.7473	0.0064402	0.0590376	0.405575	5.21711	YDR186C
0.013169	0.0281876	-0.0756365	-4.24896	0.0416798	0.0953694	-0.102357	-2.95697	0.592036	0.649654	0.037698	0.581602	0.0189691	0.0832412	-0.123707	-3.80822	YDR188W
0.0633253	0.0797946	-0.144495	-2.5497	0.00769543	0.0338492	-0.139224	-4.96195	0.354958	0.413885	-0.0465919	-1.04514	0.0181566	0.0815364	-0.257692	-3.85939	YDR189W
0.00220854	0.0148269	-0.169292	-6.98608	0.00993438	0.0374048	-0.117187	-4.61284	0.238579	0.301969	-0.0339633	-1.38397	0.00230286	0.0437143	-0.184267	-6.90848	YDR190C
0.104923	0.1171	0.101417	2.08922	0.418615	0.492922	0.0851796	0.900825	0.00307045	0.0327203	-0.180421	-6.39464	0.81242	0.847278	-0.0262143	-0.253442	YDR191W
0.343171	0.329207	-0.109273	-1.07431	0.227797	0.304402	0.135827	1.42309	0.461394	0.52018	0.0848371	0.813866	0.293889	0.353453	-0.114489	-1.20711	YDR192C
0.00199338	0.0139592	-0.470035	-7.17951	0.000262055	0.0199111	-0.425369	-12.165	0.275615	0.334819	-0.209852	-1.26171	0.0010317	0.0301235	-0.316579	-8.54038	YDR194C
0.00332232	0.0164402	0.134871	6.25968	0.0764707	0.136792	0.155381	2.3742	0.157676	0.225127	0.141244	1.73544	0.161139	0.240004	0.0895004	1.71687	YDR195W
0.889608	0.901815	0.0191638	0.147859	0.0438471	0.0983227	-0.287634	-2.90614	0.921726	0.940328	-0.0123345	-0.104604	0.214346	0.289282	-0.16543	-1.47457	YDR196C
0.850497	0.864308	0.0141668	0.201011	0.789371	0.83399	0.0260451	0.28559	0.0238358	0.0786774	0.197833	3.54826	0.117751	0.199674	0.259566	1.98776	YDR198C
0.54441	0.530737	0.0358865	0.661575	0.493398	0.562008	0.0387878	0.752896	0.14018	0.209356	0.0860784	1.83642	0.6913	0.730163	-0.0294651	-0.427089	YDR200C
0.00511327	0.0185816	0.46765	5.56302	0.0123372	0.0446258	0.481551	4.33129	0.0250147	0.0804938	0.37017	3.49476	6.42E-05	0.00685714	0.246899	17.3906	YDR201W
0.624877	0.619741	-0.0645066	-0.528878	0.373621	0.451508	0.168932	1.00065	0.316968	0.376434	-0.0281104	-1.14255	0.674914	0.71562	0.0323394	0.451669	YDR202C
0.329302	0.315324	0.139419	1.10981	0.350204	0.427858	0.18505	1.0568	0.13533	0.204582	-0.325387	-1.86681	0.187187	0.264094	-0.386337	-1.58933	YDR204W
0.0641391	0.0803112	-0.253721	-2.53768	0.0257935	0.0698813	-0.121655	-3.46103	0.514265	0.570822	0.0589717	0.714742	0.0361856	0.107047	-0.104207	-3.10101	YDR205W
0.60943	0.602563	-0.035597	-0.553454	0.964439	0.976091	0.00463839	0.0474363	0.0213352	0.0755283	0.244739	3.67298	0.660476	0.701777	0.0313245	0.473601	YDR206W
0.121602	0.130363	-0.152069	-1.95966	0.281182	0.357771	0.128869	1.24472	0.237829	0.301488	0.128352	1.38663	0.125708	0.206614	-0.225789	-1.93074	YDR207C
0.936294	0.942825	-0.0189859	-0.0850692	0.721488	0.775035	-0.0573823	-0.382585	0.478318	0.537667	-0.0938967	-0.781232	0.388821	0.437161	-0.086555	-0.965834	YDR208W
0.759171	0.766031	-0.0161612	-0.328273	0.00304848	0.0214305	-0.0909355	-6.40706	0.739275	0.786368	0.030413	0.35679	0.26461	0.33052	-0.0793917	-1.29628	YDR211W
0.00232273	0.0151235	-0.161918	-6.89263	0.0242181	0.066823	-0.175544	-3.53057	0.719356	0.766673	-0.0303629	-0.385696	0.0166087	0.0784655	-0.193786	-3.96495	YDR212W
0.47325	0.455562	0.0709305	0.790909	0.634692	0.693193	0.0552944	0.513456	0.159854	0.226949	0.209175	1.72371	0.504231	0.545071	-0.0393223	-0.732943	YDR213W
0.528813	0.516596	0.0372651	0.688813	0.14535	0.220064	-0.231812	-1.80524	0.796608	0.841559	-0.0246079	-0.275459	0.967215	0.974862	0.00539578	0.0437307	YDR214W
0.381311	0.363989	-0.162569	-0.982887	0.106445	0.175269	-0.138876	-2.07649	0.0858833	0.151691	-0.163945	-2.26836	0.0648409	0.142439	-0.197106	-2.52744	YDR216W
0.198717	0.196312	0.162482	1.53866	0.0863997	0.1498	0.200444	2.26293	0.0284975	0.0842234	0.211546	3.35269	0.760975	0.800185	-0.0133023	-0.325704	YDR217C
0.0180752	0.0342261	-0.502641	-3.86467	0.0418846	0.0957668	0.366861	2.95203	0.927672	0.945527	-0.00782973	-0.096625	0.89699	0.921001	-0.0120709	-0.137891	YDR219C
0.0130475	0.0279478	0.268676	4.26059	0.0590221	0.11774	0.159638	2.6164	0.132841	0.201882	0.121584	1.88286	0.0164638	0.0779531	0.131393	3.97543	YDR221W
0.44943	0.428117	-0.15799	-0.837509	0.680756	0.738415	-0.256215	-0.442869	0.244355	0.306532	-0.346751	-1.36373	0.406419	0.452044	-0.337826	-0.92695	YDR224C
0.0407244	0.0574859	0.110421	2.98036	0.000462642	0.0155733	0.313601	10.5145	0.0377143	0.0972584	0.211372	3.05848	0.0566262	0.134379	0.138951	2.656	YDR226W
0.1426	0.1481	-0.114362	-1.82167	0.147822	0.221565	0.128075	1.79075	0.0709221	0.135797	0.0783023	2.44374	0.368049	0.418055	0.051235	1.01372	YDR227W
0.722237	0.729994	0.0266486	0.381492	0.717955	0.771808	0.0377095	0.387744	0.638923	0.693926	-0.0207815	-0.506851	0.388878	0.436976	-0.0613981	-0.965705	YDR228C
0.029394	0.0466055	0.168951	3.31944	0.187338	0.262634	0.0813035	1.58865	0.177694	0.246869	0.15293	1.63354	0.152262	0.231975	0.175015	1.76536	YDR229W
0.00288027	0.0153636	-0.301876	-6.50591	0.827438	0.862625	-0.0131019	-0.232669	0.00241163	0.0291429	-0.322041	-6.82372	0.0271932	0.0964548	-0.193053	-3.40335	YDR231C
0.0010215	0.00980142	-0.601424	-8.5626	0.127943	0.200323	-0.23367	-1.91543	0.341265	0.398194	-0.111068	-1.07911	0.0199054	0.0847086	-0.424529	-3.75241	YDR232W
0.0769668	0.0927815	-0.126506	-2.36826	0.768289	0.818477	0.00885547	0.315313	0.6504	0.705344	0.0297049	0.489065	0.0165843	0.0784262	-0.174128	-3.9667	YDR233C
0.367893	0.350252	0.0565929	1.01409	0.0239134	0.0669898	0.141855	3.54464	0.044377	0.105356	0.236817	2.89416	0.0424933	0.116077	0.151686	2.93754	YDR234W
0.713317	0.719708	0.0342525	0.394536	0.532258	0.596798	0.0533838	0.682748	0.82924	0.867632	0.0139107	0.230186	0.234813	0.307148	-0.0542841	-1.39743	YDR235W
0.240701	0.234884	0.0480814	1.37648	0.484522	0.553226	0.0340801	0.769494	0.197948	0.26298	0.150199	1.54194	0.880942	0.90757	0.00722841	0.159585	YDR236C
0.0021705	0.0147059	-0.69642	-7.01854	0.0485657	0.1046	-0.221777	-2.80496	0.117575	0.187918	-0.300695	-1.98907	0.000127853	0.0135714	-0.323748	-14.6048	YDR237W
0.545559	0.532003	-0.0268208	-0.659591	0.0956131	0.16257	-0.0503008	-2.17184	0.605499	0.662021	0.0158247	0.55977	0.00652395	0.0594498	-0.135554	-5.19826	YDR238C
0.872702	0.886466	0.021541	0.17076	0.0384663	0.090386	0.41618	3.0383	0.0964983	0.16477	0.231342	2.16361	1.75E-06	0	0.264541	42.976	YDR239C
0.731195	0.739212	-0.01937	-0.36847	0.252091	0.32845	0.133976	1.33735	0.218651	0.284046	0.0891664	1.45775	0.451945	0.495132	-0.0589287	-0.832499	YDR240C
0.145186	0.15013	-0.121293	-1.80621	0.576748	0.6391	0.0821742	0.606786	0.134154	0.203119	0.318446	1.87436	0.269607	0.333346	0.359339	1.28041	YDR242W
0.00491932	0.0183111	0.245806	5.62276	0.0209586	0.0610821	0.209908	3.69327	0.00065476	0.0169787	0.207765	9.61262	0.022927	0.088672	0.0894822	3.5917	YDR243C
0.0155248	0.0314697	-0.336508	-4.04617	0.982624	0.987551	-0.00286316	-0.0231701	0.870069	0.902989	-0.0201992	-0.174337	0.472955	0.515219	-0.138241	-0.791475	YDR244W
0.0556247	0.0727108	0.192082	2.67313	0.244747	0.320767	0.102232	1.36237	0.116394	0.18647	0.252701	1.99791	0.271385	0.334659	0.137569	1.27484	YDR245W
0.0223732	0.0393994	0.169795	3.61919	0.940787	0.956704	0.0058852	0.0790538	0.0583741	0.122401	0.163547	2.62692	0.00252954	0.0457778	0.141852	6.737	YDR246W
0.000195705	0.00685106	0.339157	13.106	0.00634482	0.0307108	0.23828	5.23895	0.0376339	0.0971595	0.155468	3.06067	0.0297047	0.0990349	0.184549	3.30819	YDR248C
0.671756	0.672838	-0.0452473	-0.456444	0.852456	0.883177	0.00906309	0.198334	0.651625	0.706259	0.0409661	0.487178	0.0617861	0.138302	-0.165572	-2.57295	YDR251W
0.098147	0.110962	0.251715	2.1485	0.486579	0.555073	0.0629318	0.765627	0.260047	0.320078	-0.14476	-1.31102	0.743514	0.784356	-0.0576663	-0.350686	YDR252W
0.90854	0.918413	-0.0105861	-0.122326	0.789533	0.833778	-0.027302	-0.285362	0.0862435	0.151961	-0.199476	-2.26457	0.051495	0.129379	-0.1796	-2.74772	YDR253C
0.488714	0.473021	0.0450689	0.761627	0.238714	0.314178	0.0840568	1.38349	0.00677405	0.046581	-0.216987	-5.14367	0.114021	0.196267	-0.0451596	-2.01597	YDR254W
0.129033	0.13604	-0.146052	-1.90806	0.246547	0.322083	-0.170416	-1.35617	0.241045	0.304249	-0.151906	-1.37527	0.312116	0.366554	-0.106037	-1.15575	YDR255C
0.017455	0.0337989	0.290964	3.90584	0.64319	0.701619	0.0564434	0.500218	0.127778	0.196582	0.211537	1.91655	0.265559	0.331417	0.0770071	1.29324	YDR257C
0.0169093	0.0334122	0.306354	3.94355	0.87866	0.907382	-0.0212767	-0.162677	0.933026	0.948596	-0.0204059	-0.0894474	0.0594136	0.136721	0.336792	2.6101	YDR258C
0.0853402	0.100226	0.250557	2.2741	0.127511	0.199752	0.143769	1.91837	0.229284	0.293945	-0.0931012	-1.41758	0.591479	0.633564	0.0703429	0.582511	YDR259C
0.978101	0.978151	-0.00420059	-0.0292034	0.0666684	0.125619	0.234676	2.50138	0.0334219	0.0903392	0.236789	3.18354	0.0230473	0.08894	0.25217	3.58584	YDR261C
0.25908	0.249979	-0.149643	-1.31418	0.0460942	0.100797	-0.284356	-2.85646	0.605912	0.662263	-0.0985982	-0.559106	0.457493	0.500442	-0.19442	-0.821521	YDR262W
0.00059705	0.0108543	0.495422	9.84489	0.000118057	0.04175	0.347392	14.9033	0.00445924	0.0391437	0.478553	5.77682	0.00187944	0.0390476	0.276421	7.2927	YDR264C
0.757175	0.76378	0.0352765	0.331119	0.0396868	0.0917396	0.393407	3.0065	0.183219	0.251659	0.367968	1.60752	0.863983	0.890194	0.0130137	0.182614	YDR265W
0.0170356	0.0334011	-0.131411	-3.93469	0.3118	0.39293	-0.0696282	-1.15662	0.14685	0.214946	0.141158	1.79641	0.377102	0.42558	-0.157869	-0.992573	YDR266C
0.072761	0.08901	0.180874	2.42003	0.861465	0.890355	0.0185405	0.186043	0.0585028	0.122448	0.114782	2.62482	0.275066	0.337629	0.0583416	1.2634	YDR267C
0.167108	0.16856	-0.225381	-1.68583	0.196243	0.271031	-0.139339	-1.54927	0.016576	0.0683574	-0.298428	-3.96731	0.879443	0.905895	0.00531182	0.161616	YDR268W
0.455472	0.434858	-0.183892	-0.825508	0.132559	0.204786	-0.726633	-1.8847	0.189827	0.256345	-0.804338	-1.57745	0.0727763	0.150991	-1.41542	-2.41983	YDR270W
0.358184	0.341202	-0.0619807	-1.0373	0.0101146	0.03757	-0.172718	-4.58898	0.0084236	0.0490395	-0.271653	-4.83615	0.288477	0.348659	-0.152889	-1.22293	YDR272W
0.106939	0.118415	-0.146041	-2.0724	0.929141	0.948404	0.0151194	0.0946545	0.107919	0.177096	0.313192	2.06435	0.169311	0.247128	-0.346175	-1.67467	YDR279W
0.010813	0.0255735	0.199738	4.50115	0.799785	0.840416	0.00747389	0.271022	0.011362	0.0540417	0.116172	4.43681	0.245542	0.315486	0.0775968	1.35963	YDR280W
0.167802	0.169241	0.0932527	1.6823	0.774512	0.824338	0.0195403	0.306505	0.529518	0.58539	0.0561119	0.687569	0.0913793	0.172775	0.0877207	2.21242	YDR283C
0.267241	0.257044	-0.0973604	-1.28789	0.154004	0.229013	0.231075	1.75561	0.272595	0.331663	-0.0949655	-1.27106	0.803953	0.839714	-0.0389467	-0.265212	YDR284C
0.195853	0.19399	-0.381545	-1.55096	0.303507	0.382854	-0.166091	-1.17965	0.0271882	0.0831827	-0.447646	-3.40355	0.308141	0.364	-0.279955	-1.16671	YDR286C
0.562241	0.550756	0.0438911	0.631097	0.815507	0.852682	-0.0264187	-0.249161	0.521318	0.576514	0.0394226	0.702106	0.12177	0.203169	0.172007	1.95845	YDR287W
0.00266036	0.01475	0.0601792	6.64644	0.44961	0.519355	0.027446	0.83715	0.422639	0.484456	0.037116	0.892345	0.719075	0.758826	-0.0138132	-0.386107	YDR288W
0.415995	0.396587	0.0513596	0.906384	0.498365	0.566715	0.0573863	0.743708	0.930739	0.948181	-0.00750786	-0.0925128	0.331903	0.384766	0.109698	1.10305	YDR289C
0.403263	0.38386	0.215006	0.933818	0.464866	0.533204	0.187267	0.807095	0.231442	0.295402	0.211768	1.40966	0.141519	0.222177	0.170907	1.82823	YDR291W
0.0085974	0.0225819	0.159259	4.80807	0.339862	0.419818	0.0583651	1.08266	0.0328889	0.0899803	0.142033	3.20038	0.151942	0.231856	-0.0690614	-1.76716	YDR292C
0.0350513	0.0517403	-0.0762435	-3.13396	0.0265972	0.0717149	-0.057613	-3.42747	0.337862	0.395387	-0.0670636	-1.08774	0.295952	0.354688	0.0422478	1.20115	YDR293C
0.00820209	0.0224781	-0.079828	-4.87297	0.0339924	0.084885	-0.138889	-3.16586	0.0406755	0.102221	0.113245	2.98157	0.278872	0.340671	-0.0452209	-1.25173	YDR294C
0.126932	0.134894	0.0918562	1.92232	0.395415	0.471725	0.0494124	0.951092	0.496222	0.55351	0.0422075	0.747663	0.239132	0.310943	-0.0498087	-1.38201	YDR295C
0.000187877	0.007	-0.836804	-13.243	0.000610338	0.0156989	-1.07934	-9.78901	0.0626243	0.126527	-0.570135	-2.56021	0.000864789	0.0272329	-0.90098	-8.94271	YDR296W
0.0221086	0.0392399	-0.276652	-3.63261	0.763819	0.815067	0.0423745	0.321659	0.0760867	0.141592	-0.243055	-2.37882	0.130907	0.212534	-0.227514	-1.89556	YDR297W
9.99E-06	0.00933333	-1.02984	-27.7821	0.000287262	0.0182857	-0.558613	-11.8826	0.00146704	0.0213836	-0.962559	-7.78665	0.00832449	0.060689	-0.818467	-4.85248	YDR298C
0.0802837	0.095426	-0.177024	-2.32964	0.946259	0.96174	-0.00699632	-0.0717321	0.168206	0.236624	-0.166402	-1.68025	0.0230343	0.0891182	-0.257787	-3.58647	YDR299W
0.173117	0.173751	0.0601715	1.65574	0.00529853	0.0269301	0.0937367	5.5085	0.0484973	0.111118	0.2244	2.80634	0.304739	0.362154	0.0718658	1.17619	YDR300C
0.0547678	0.0724285	-0.0929937	-2.68807	0.36105	0.439102	-0.0472694	-1.03039	0.577764	0.635445	-0.0250184	-0.605098	0.707952	0.747171	-0.0159032	-0.40242	YDR301W
0.042422	0.0598181	0.115774	2.93922	0.0419631	0.0960424	0.222278	2.95015	0.151288	0.220042	-0.132922	-1.77086	0.0457571	0.120267	0.0848928	2.86373	YDR302W
0.3916	0.372706	-0.049635	-0.959595	0.106858	0.175628	0.0682785	2.07307	0.114357	0.183661	0.0712529	2.01338	0.0945217	0.177105	-0.0709322	-2.18211	YDR303C
0.474975	0.457184	0.0277775	0.787606	0.687963	0.743825	0.0273927	0.432069	0.0851843	0.150212	0.0882196	2.27576	0.554727	0.596285	-0.022071	-0.643858	YDR304C
0.0888895	0.103221	0.167919	2.23728	0.524586	0.591204	0.0298694	0.696292	0.057545	0.121559	0.130479	2.64059	0.0423155	0.115698	0.140981	2.94175	YDR305C
0.00858085	0.0226373	0.500977	4.81071	0.295352	0.374618	-0.130797	-1.20288	0.41991	0.48171	-0.0873874	-0.89809	0.895601	0.920128	0.00632596	0.139764	YDR307W
0.15655	0.160987	0.155646	1.74157	0.587905	0.647964	0.0517936	0.588363	0.711585	0.758995	0.0233844	0.397079	0.64318	0.685469	0.041989	0.500233	YDR308C
0.186427	0.18707	-0.0750593	-1.59279	0.173826	0.247754	0.0646435	1.65226	0.128084	0.196767	0.0936094	1.91448	0.329806	0.382349	-0.0630083	-1.1085	YDR310C
0.132699	0.139224	0.0572704	1.88379	0.43282	0.505619	0.0374644	0.871182	0.116142	0.186235	0.0795711	1.99981	0.848598	0.878084	-0.00667441	-0.203609	YDR311W
0.00604773	0.0202783	0.288054	5.30962	0.00987202	0.0369289	0.263071	4.62122	0.153657	0.222371	0.23354	1.75754	0.107322	0.189737	0.208544	2.06925	YDR312W
0.0793003	0.0947847	0.321885	2.3409	0.208372	0.283843	0.126659	1.49849	0.402569	0.463792	0.213595	0.935333	0.209368	0.285425	0.250971	1.49445	YDR313C
0.0370475	0.0539839	0.140967	3.07678	0.00351225	0.0226829	0.312028	6.16597	0.00547033	0.0418849	0.32704	5.45998	0.0266121	0.095059	0.351747	3.42686	YDR316W
0.474407	0.456718	-0.0349426	-0.788693	0.0424699	0.0964308	0.121425	2.93809	0.00505971	0.0395694	0.185129	5.57924	0.256262	0.324236	-0.0465158	-1.32345	YDR317W
0.245332	0.239073	-0.192607	-1.36035	0.566886	0.629649	-0.0820395	-0.623267	0.868482	0.902414	-0.0266511	-0.176493	0.26237	0.329149	-0.098376	-1.30349	YDR318W
0.262763	0.253973	-0.0836117	-1.30222	0.284638	0.362465	-0.0766985	-1.23433	0.0722644	0.137222	-0.0399577	-2.42636	0.221108	0.293945	-0.0761189	-1.4483	YDR320C
0.501656	0.486049	0.0779041	0.737656	0.543346	0.604466	0.111834	0.663415	0.381305	0.441647	0.058744	0.982902	0.282552	0.343629	-0.0818654	-1.24059	YDR320C-A
0.0542426	0.0718954	-0.179436	-2.69736	0.0515492	0.10823	-0.102089	-2.7467	0.457428	0.516979	-0.129459	-0.82165	0.0343517	0.104501	-0.281195	-3.15491	YDR321W
0.00194521	0.0138201	-1.93532	-7.22636	0.000582123	0.0144828	-1.58631	-9.90953	0.000398885	0.00942466	-1.9788	-10.9233	0.0349728	0.106078	-1.69596	-3.13628	YDR322C-A
0.000427651	0.00787952	-1.00127	-10.7295	0.00441415	0.024	-0.515014	-5.79296	0.0129099	0.0575449	-0.555238	-4.27392	0.00260883	0.0458431	-0.570658	-6.68144	YDR322W
0.229177	0.223687	0.144682	1.41798	0.0154271	0.0491563	0.182604	4.05382	0.685257	0.736393	0.0436398	0.436118	0.0522103	0.129951	0.176185	2.73432	YDR323C
0.29026	0.280237	-0.031993	-1.21769	0.0324556	0.0818672	-0.286311	-3.21431	0.81179	0.851828	0.014549	0.254317	0.0353123	0.106427	-0.143427	-3.12627	YDR324C
0.489894	0.473953	0.138969	0.759421	0.268816	0.342561	0.201189	1.28291	0.0118292	0.0547703	0.280753	4.38495	0.33342	0.38484	0.201061	1.09913	YDR325W
0.00177551	0.0134362	-0.152096	-7.4036	0.701492	0.756727	0.0145105	0.411955	0.965551	0.974928	-0.00655085	-0.0459526	0.957151	0.968442	0.00805439	0.0571705	YDR326C
0.46921	0.451387	-0.0209967	-0.798682	0.087442	0.150808	0.0812829	2.2521	0.228726	0.293535	0.0762478	1.41965	0.609368	0.651003	-0.0255041	-0.553553	YDR328C
0.00820196	0.0225063	-0.224974	-4.87299	0.0232527	0.0667285	-0.3045	-3.5759	0.0513831	0.115182	-0.284899	-2.74984	0.101074	0.184051	-0.335523	-2.12235	YDR329C
0.0112528	0.0258422	-0.231795	-4.4493	0.0859139	0.148957	-0.102131	-2.26804	0.00727961	0.0482494	-0.186137	-5.04048	0.0242714	0.09055	-0.178308	-3.52813	YDR330W
0.148108	0.151908	0.121869	1.78909	0.390993	0.46819	0.0578654	0.960955	0.239226	0.302627	0.395206	1.38168	0.165505	0.243462	0.386032	1.69405	YDR331W
0.115064	0.124471	-0.115308	-2.00798	0.0433001	0.0973252	-0.079881	-2.91869	0.780627	0.825956	0.0192791	0.297878	0.0697408	0.148167	-0.124561	-2.45934	YDR333C
0.037043	0.0540202	-0.225961	-3.0769	0.0552131	0.113102	-0.103648	-2.68027	0.136837	0.205735	-0.101024	-1.85724	0.00351421	0.0495285	-0.153679	-6.16504	YDR334W
0.279374	0.267725	0.124185	1.2502	0.0938861	0.15989	-0.119523	-2.18815	0.218632	0.284162	0.0578389	1.45782	0.156371	0.235795	-0.0725139	-1.74255	YDR335W
0.00289529	0.015269	-1.15771	-6.4968	0.0022112	0.0202097	-0.98031	-6.98384	0.00333324	0.033448	-0.750496	-6.25412	0.00378807	0.0518842	-0.872582	-6.04044	YDR337W
0.0554918	0.0726997	0.506677	2.67543	0.0485306	0.104771	0.723918	2.80567	0.0715673	0.136604	0.53833	2.43534	0.0413943	0.114205	0.429348	2.96389	YDR338C
0.404936	0.385125	0.0538058	0.930172	0.647078	0.704732	0.0129468	0.494195	0.00849427	0.0501201	-0.183857	-4.82465	0.77416	0.811794	-0.0152001	-0.307003	YDR339C
0.233477	0.227756	0.0506142	1.40226	0.463704	0.532498	-0.0434523	-0.809358	0.165176	0.232901	0.150666	1.69575	0.195154	0.273463	0.0731742	1.55399	YDR341C
0.0282236	0.0454519	-0.378148	-3.3631	0.0154559	0.0490884	0.391578	4.05155	0.175179	0.244644	0.426428	1.64566	0.555022	0.596463	-0.198869	-0.643355	YDR345C
0.959328	0.962319	-0.00198873	-0.0542629	0.629071	0.688924	0.0354476	0.52227	0.127207	0.196151	0.0911056	1.92044	0.0167472	0.0784569	0.139776	3.95503	YDR346C
0.0943496	0.10827	0.160746	2.18374	0.349565	0.427511	-0.0524078	-1.05837	0.80667	0.848963	0.0182117	0.26143	0.284551	0.345031	-0.115537	-1.23459	YDR347W
0.00619001	0.0202682	-0.146232	-5.27526	0.0111258	0.0429853	0.103836	4.46402	0.0571676	0.121332	0.129377	2.64688	0.921894	0.940633	0.0051308	0.104377	YDR348C
0.824822	0.834736	-0.0210203	-0.236279	0.0656205	0.124563	-0.169543	-2.51622	0.0288029	0.084369	0.178444	3.34122	0.0787055	0.158179	0.182624	2.34779	YDR349C
0.606989	0.600586	-0.0818851	-0.557373	0.132436	0.204494	-0.261252	-1.8855	0.0727653	0.137466	-0.163809	-2.41997	0.235121	0.307215	-0.148654	-1.39632	YDR350C
0.516237	0.502818	0.115361	0.711197	0.453739	0.524046	0.0991459	0.828937	0.299638	0.359058	0.15457	1.1906	0.0460372	0.120646	0.510953	2.85768	YDR351W
0.885859	0.89821	-0.018965	-0.152929	0.503364	0.570785	0.0714969	0.734528	0.0687307	0.133005	0.165276	2.47292	0.789175	0.825092	-0.0353463	-0.285864	YDR352W
0.00535292	0.0191091	0.181358	5.49293	0.234934	0.311457	0.051462	1.39699	0.00226061	0.0277431	0.294088	6.94275	0.00143392	0.0351776	0.131242	7.83366	YDR353W
0.000779604	0.00938912	0.232988	9.18719	0.00582532	0.0294411	0.188528	5.36537	0.0126846	0.0574045	0.562662	4.29611	0.00397359	0.0505344	0.279657	5.96215	YDR354W
0.315337	0.301925	-0.0364467	-1.14697	0.201589	0.275689	0.0907762	1.52651	0.841081	0.877508	-0.0153411	-0.213907	0.0338921	0.103866	-0.155593	-3.16894	YDR356W
0.567901	0.5571	0.0664664	0.621562	0.0378565	0.0899296	0.130037	3.05463	0.0686678	0.133025	-0.167394	-2.47378	0.868326	0.895731	0.00869046	0.176705	YDR357C
0.669467	0.670043	-0.0259857	-0.459913	0.0472207	0.102829	-0.159304	-2.83259	0.0271632	0.0832589	-0.346196	-3.40455	0.389525	0.437185	-0.0970234	-0.96425	YDR358W
0.0375142	0.0547176	-0.181953	-3.06394	0.103823	0.172042	-0.13386	-2.09855	0.00994733	0.0536226	-0.181288	-4.61111	0.0537705	0.131764	-0.148849	-2.7058	YDR359C
0.0219147	0.0390121	0.223755	3.64258	0.0247723	0.0676518	0.194117	3.50551	0.994861	0.996227	-0.000485979	-0.0068519	0.929424	0.947064	0.00701837	0.0942756	YDR361C
0.0822348	0.0974402	-0.207585	-2.30776	0.509318	0.576008	0.0415966	0.723683	0.29641	0.355831	0.088179	1.19983	0.0392007	0.110268	-0.2597	-3.01903	YDR362C
0.392421	0.373407	0.137025	0.957759	0.723022	0.775235	-0.0680572	-0.380348	0.207919	0.272331	0.114156	1.50033	0.00768598	0.06046	0.258271	4.96368	YDR363W
0.975493	0.976135	0.00278318	0.0326835	0.35736	0.435538	-0.0565294	-1.0393	0.911528	0.933948	0.00178337	0.118306	0.238545	0.311056	-0.0935994	-1.38409	YDR363W-A
0.592093	0.584538	-0.0410916	-0.581507	0.785158	0.830553	0.0213	0.291504	0.896611	0.921934	0.0154963	0.138402	0.515282	0.55554	-0.0634358	-0.712912	YDR364C
0.0115544	0.0266283	-0.233774	-4.41514	0.60999	0.671502	0.0781187	0.552556	0.0126687	0.0574976	-0.175579	-4.2977	0.200096	0.278226	-0.122283	-1.5328	YDR365C
0.81423	0.823125	0.0375564	0.250932	0.80071	0.841164	-0.0280838	-0.269731	0.115421	0.185375	0.102746	2.00527	0.57494	0.617566	0.0652039	0.609794	YDR367W
0.0109389	0.0257212	-0.082483	-4.48605	0.0323839	0.0817222	-0.144365	-3.21663	0.0598387	0.123184	-0.156041	-2.60332	0.0556061	0.133416	-0.23252	-2.67345	YDR368W
0.272729	0.261859	-0.148077	-1.27064	0.314511	0.394393	0.0936005	1.14921	0.0854512	0.15089	0.132983	2.27293	0.458591	0.501387	0.0730077	0.819361	YDR369C
0.283073	0.27266	0.163129	1.23902	0.569547	0.632474	-0.0889586	-0.618801	0.193379	0.259318	0.13842	1.56173	0.333279	0.384973	0.0597711	1.09949	YDR371W
0.0248776	0.042432	-0.244063	-3.50082	0.00838851	0.0348767	-0.0531151	-4.8419	0.457599	0.517046	0.0502528	0.821313	0.171908	0.249533	-0.176209	-1.6617	YDR372C
0.0183786	0.0349577	0.286942	3.84515	0.00846763	0.0350868	0.270019	4.82897	0.0025122	0.030303	0.312935	6.74944	0.0020678	0.0423422	0.373145	7.1098	YDR373W
0.910235	0.919534	-0.0147537	-0.120046	0.654007	0.711998	-0.0432779	-0.483514	0.0275437	0.0834898	-0.211859	-3.38946	0.399905	0.446824	-0.103053	-0.941173	YDR374W-A
0.00469114	0.0182654	0.222052	5.69685	0.00132827	0.0146519	0.348305	7.99306	0.277723	0.336168	0.0730587	1.25524	0.000180924	0.0145217	0.415914	13.3708	YDR375C
0.00581415	0.0195549	0.156193	5.36824	0.805151	0.844735	-0.0101699	-0.263544	0.598523	0.655832	0.0525749	0.571042	0.896678	0.92079	0.011323	0.138312	YDR376W
0.00101107	0.00987143	-1.20893	-8.58558	0.000187919	0.0274074	-1.07643	-13.2423	1.09E-05	0	-1.11745	-27.1725	0.000101746	0.0146154	-1.16769	-15.4761	YDR377W
0.00946564	0.0236985	0.192874	4.67745	0.0182693	0.0557695	0.228329	3.85214	0.0124298	0.0559738	0.169169	4.3218	0.0254736	0.0933715	0.163578	3.47474	YDR378C
0.0117485	0.0270668	-0.717514	-4.39372	0.00667867	0.0306582	-1.34626	-5.16419	0.000844929	0.0197265	-0.984625	-8.99696	0.000155517	0.0102703	-1.31981	-13.8957	YDR379C-A
0.209954	0.205426	-0.0515074	-1.49209	0.723984	0.77506	0.0226053	0.378947	0.308844	0.368088	0.121487	1.16476	0.872843	0.89961	-0.00579862	-0.170568	YDR379W
0.3804	0.362843	-0.0878626	-0.984975	0.0560744	0.114369	0.245675	2.66539	0.284218	0.343415	-0.0973676	-1.23559	0.0240141	0.0902326	0.472697	3.53997	YDR381C-A
0.0583538	0.0752649	-0.0482594	-2.62726	0.277273	0.352415	0.0829535	1.25661	0.806251	0.849139	-0.0163114	-0.262014	0.00873919	0.0622579	-0.184443	-4.78567	YDR381W
0.137633	0.143936	-0.113574	-1.85223	0.521605	0.587615	-0.0478606	-0.701594	0.864234	0.899272	0.0211434	0.182272	0.709825	0.748778	-0.0267318	-0.399665	YDR382W
0.0871454	0.101721	-0.138726	-2.25516	0.103124	0.171394	0.153834	2.10454	0.274492	0.333598	0.0870695	1.26517	0.297108	0.355527	-0.0442012	-1.19783	YDR383C
0.00311465	0.0156175	1.24857	6.36999	0.0021582	0.020082	1.26914	7.02919	0.0773192	0.14232	0.968905	2.36407	0.00356167	0.04912	1.04628	6.14261	YDR384C
0.912339	0.921098	0.00505087	0.117216	0.293037	0.372694	-0.0567355	-1.20958	0.0996104	0.167375	-0.0978861	-2.13532	0.0657794	0.143563	-0.114746	-2.51395	YDR388W
0.0122515	0.027299	-0.0920376	-4.34015	0.0710415	0.130873	-0.0900179	-2.44218	0.920773	0.939825	-0.00434176	-0.105882	0.054081	0.132236	-0.0937374	-2.70024	YDR389W
0.94443	0.950792	-0.00213156	-0.0741784	0.897409	0.920231	-0.00785409	-0.137325	0.330006	0.388118	0.0355742	1.10798	0.0845253	0.164987	-0.119672	-2.2828	YDR390C
0.211804	0.207247	-0.218467	-1.48466	0.249941	0.326478	-0.200798	-1.3446	0.947257	0.961749	0.00775052	0.0703967	0.0271942	0.096365	0.248942	3.40331	YDR391C
0.38541	0.36757	0.0180598	0.973544	0.253901	0.330268	0.0802086	1.33129	0.657382	0.711768	0.03559	0.478334	0.000830866	0.028	-0.116904	-9.03634	YDR392W
0.00152246	0.0112948	-0.213035	-7.71087	0.106911	0.175703	-0.107702	-2.07263	0.113526	0.182627	-0.147853	-2.01978	0.0311357	0.101333	-0.155086	-3.25813	YDR393W
0.515299	0.501979	0.0265367	0.712883	0.010023	0.0374914	-0.0600521	-4.60105	0.250826	0.312372	0.027064	1.34161	0.724951	0.764526	-0.0355285	-0.377539	YDR394W
0.0342508	0.0512928	-0.180639	-3.15797	0.0094531	0.037041	-0.275091	-4.67923	0.370794	0.431014	0.0568988	1.00726	0.00163719	0.0373846	-0.302583	-7.56429	YDR395W
0.000906717	0.00938996	0.310912	8.83311	0.00229896	0.0211811	0.355755	6.91162	0.00740168	0.0480364	0.299139	5.01687	0.104326	0.186876	0.107795	2.09427	YDR397C
0.563546	0.551859	-0.0687457	-0.628893	0.0409401	0.0933132	-0.106346	-2.97502	0.177092	0.24655	-0.0719875	-1.63642	0.148501	0.228565	-0.0985704	-1.78681	YDR398W
0.0359056	0.052578	-0.154222	-3.10903	0.100982	0.168988	-0.0558811	-2.12317	0.314503	0.374375	0.0612012	1.14923	0.213134	0.288204	-0.0641378	-1.47937	YDR399W
0.00236482	0.0151521	0.429565	6.85961	0.534295	0.598319	0.0769066	0.679175	0.0549545	0.118636	0.17815	2.68479	0.00692944	0.0596714	0.348954	5.11098	YDR400W
0.253432	0.245806	0.0798056	1.33285	0.417492	0.492418	-0.0458012	-0.903205	0.175625	0.245224	0.063796	1.6435	0.808169	0.844211	0.0265018	0.259346	YDR404C
0.00172371	0.0127459	-1.10052	-7.4619	0.00143206	0.0153016	-1.18392	-7.83635	0.0143859	0.0628399	-0.85612	-4.1392	0.00355862	0.0492513	-0.884195	-6.14404	YDR405W
0.802572	0.813192	-0.0361108	-0.267136	0.0936825	0.159093	0.37072	2.19009	0.569177	0.627188	0.138905	0.619421	0.017088	0.0782838	1.32791	3.93104	YDR406W
0.058217	0.0750898	0.103557	2.62949	0.0798414	0.141015	0.0820894	2.33468	0.0365891	0.095875	0.19254	3.08958	0.00326099	0.0487549	0.0967882	6.29136	YDR407C
0.000207124	0.00670833	0.726791	12.9179	0.000320035	0.0169057	1.08628	11.5584	0.0258277	0.0811188	0.691526	3.45958	0.00286113	0.0464	0.642953	6.51761	YDR408C
0.39588	0.377054	0.372635	0.95006	0.59996	0.65983	0.0980906	0.568714	0.0372519	0.0964599	0.598788	3.07113	0.155312	0.235523	0.69733	1.74837	YDR409W
0.565305	0.554002	0.0530504	0.625928	0.0828471	0.144959	0.115962	2.30101	0.586844	0.644479	0.0454257	0.590106	0.598045	0.63915	0.0379327	0.571819	YDR411C
0.018886	0.0355663	-0.133504	-3.81333	0.0938093	0.159367	-0.0838541	-2.18888	0.140701	0.209686	-0.120021	-1.83322	0.402878	0.44938	-0.032706	-0.934657	YDR412W
0.247356	0.240669	-0.107213	-1.3534	0.0810053	0.142316	-0.204751	-2.32148	0.240311	0.303849	-0.166053	-1.37785	0.242125	0.313037	-0.224296	-1.37149	YDR415C
0.61798	0.613128	-0.0639358	-0.539804	0.833748	0.867704	-0.0150081	-0.22398	0.851285	0.886161	0.0169495	0.199935	0.91818	0.937608	-0.0087116	-0.109364	YDR416W
0.0402579	0.0569619	0.391588	2.99202	0.884354	0.910857	-0.0432725	-0.154965	0.31202	0.372138	0.0677545	1.15602	0.257644	0.325113	0.205448	1.31889	YDR419W
0.780914	0.789231	0.0194496	0.297475	0.345685	0.424756	0.0975262	1.06801	0.842579	0.878634	0.0171405	0.211852	0.9527	0.964334	0.00546858	0.0631189	YDR421W
0.724243	0.731682	0.0258181	0.378569	0.0407649	0.0930571	0.181465	2.97936	0.188349	0.255262	0.0644815	1.58408	0.0254714	0.0934699	0.118314	3.47483	YDR422C
0.114486	0.123761	0.125331	2.01239	0.53174	0.596318	0.0809547	0.683658	0.0387688	0.099371	0.24785	3.03031	0.750585	0.790361	-0.0185536	-0.340538	YDR423C
0.00773968	0.0223109	0.22393	4.9539	0.0438374	0.0984076	0.139687	2.90637	0.142974	0.211316	0.175461	1.81942	0.0012679	0.0311919	0.231438	8.09136	YDR424C
0.786833	0.796077	0.0259054	0.289151	0.58548	0.645973	-0.0179891	-0.592348	0.315591	0.375417	0.0579847	1.14628	0.0483983	0.123238	0.155162	2.80835	YDR425W
0.00237906	0.0150481	-0.138668	-6.8486	0.00645151	0.031186	-0.103897	-5.21455	0.873304	0.904642	0.00724528	0.169943	0.081362	0.161736	-0.0804032	-2.31747	YDR427W
0.152302	0.155845	0.116772	1.76513	0.148915	0.222933	-0.0532996	-1.78442	0.719482	0.766641	0.0310972	0.385512	0.964729	0.973693	-0.00291924	-0.0470496	YDR428C
0.71384	0.720343	-0.0185615	-0.39377	0.398857	0.474079	-0.0669514	-0.943479	0.494253	0.551842	0.0780038	0.751309	0.594983	0.635425	-0.0253551	-0.576795	YDR429C
0.000642739	0.0104348	0.397699	9.65885	3.52E-06	0	0.458014	36.0974	0.00109136	0.0208296	0.285723	8.41575	1.18E-05	0	0.372832	26.6223	YDR430C
0.0579319	0.07503	-0.0353589	-2.63418	0.159274	0.234443	-0.0778166	-1.72682	0.149714	0.218257	0.0214233	1.77983	0.113464	0.195662	-0.159343	-2.02026	YDR432W
0.717441	0.72415	-0.0387609	-0.388496	0.785296	0.830291	0.0295797	0.29131	0.0341945	0.0920504	0.11874	3.15968	0.794198	0.830438	0.0311608	0.278828	YDR434W
0.00227817	0.0151449	0.33881	6.92841	0.274739	0.349655	0.0873145	1.26441	0.00755114	0.048296	0.244429	4.9886	0.0382409	0.10899	0.170248	3.0443	YDR435C
0.125341	0.1334	-0.115076	-1.93328	0.749351	0.801226	-0.0204613	-0.342305	0.331223	0.389051	-0.159223	-1.10482	0.281105	0.342212	0.0536176	1.24495	YDR436W
0.0154051	0.0310313	0.520073	4.05554	0.0177702	0.055626	0.236978	3.88471	0.0362492	0.0952357	0.292951	3.0992	0.000381141	0.0162759	0.347967	11.0518	YDR439W
0.0293265	0.0465754	0.151747	3.3219	0.824074	0.859761	0.0164099	0.237312	0.211913	0.275942	0.0878232	1.48423	0.926719	0.944958	-0.00285005	-0.0979033	YDR440W
0.418494	0.398001	0.0656567	0.901081	0.82692	0.861926	-0.0180882	-0.233384	0.00988215	0.0536136	-0.14383	-4.61986	0.0234401	0.0891434	-0.0974745	-3.56693	YDR441C
0.673022	0.674677	-0.0321385	-0.454528	0.000208581	0.0249697	-0.139241	-12.8948	0.0316234	0.0870598	-0.107896	-3.24169	0.0157991	0.0759329	-0.267213	-4.02498	YDR443C
0.149412	0.152965	0.14141	1.78156	0.864586	0.893494	0.0116546	0.181792	0.207816	0.272357	0.107938	1.50075	0.0441701	0.118339	-0.180301	-2.89882	YDR444W
0.792812	0.802147	-0.0180507	-0.280769	0.288615	0.36768	-0.0390263	-1.22253	0.869982	0.903052	0.0102774	0.174454	0.017873	0.081374	-0.143814	-3.87791	YDR448W
0.772215	0.780914	0.0160596	0.309753	0.174758	0.24926	-0.0832777	-1.64771	0.779236	0.824977	-0.0153742	-0.299838	0.592325	0.633534	-0.0350289	-0.581128	YDR449C
0.0253736	0.042578	0.190223	3.47906	0.956527	0.969954	0.00495339	0.0580041	0.827317	0.865855	0.0205227	0.232837	0.920105	0.938976	0.0144192	0.10678	YDR452W
0.0285617	0.0458661	0.356257	3.35027	0.0251716	0.0679645	-0.436951	-3.48786	0.0121727	0.0557537	-0.656848	-4.34837	0.994453	0.995044	0.00199295	0.00739658	YDR453C
0.0597116	0.0766745	-0.0814439	-2.60534	0.170516	0.244457	0.147908	1.66863	0.103495	0.172009	0.109396	2.10136	0.329603	0.382327	-0.0545009	-1.10903	YDR454C
0.970067	0.971538	0.0016885	0.0399238	0.51609	0.58226	0.0262569	0.71146	0.258395	0.319276	0.0648063	1.31642	0.440361	0.484802	-0.0453869	-0.855768	YDR457W
0.340081	0.325861	-0.0674785	-1.08211	0.171864	0.245863	-0.074069	-1.66192	0.23027	0.294111	-0.0839711	-1.41395	0.635444	0.679547	-0.00779743	-0.51228	YDR458C
0.031777	0.0488725	-0.0770496	-3.23657	0.315423	0.395509	0.0641566	1.14674	0.0983862	0.166859	0.207494	2.14633	0.775616	0.8125	-0.0282795	-0.304946	YDR460W
0.571681	0.561097	0.0911606	0.61523	0.560286	0.622956	-0.140426	-0.634407	0.0846118	0.150441	-0.28487	-2.28187	0.748981	0.789726	-0.0447657	-0.342836	YDR461C-A
0.011856	0.0273073	-0.818828	-4.38205	0.0843347	0.146437	-0.25236	-2.28485	0.0420905	0.103612	-0.339563	-2.9471	0.029554	0.0988068	-0.35375	-3.31363	YDR462W
0.039006	0.0556454	-0.189758	-3.0241	0.00429357	0.0234468	0.282745	5.83714	0.791334	0.838119	0.0356143	0.282839	0.766848	0.804465	-0.0244398	-0.317356	YDR464W
0.141235	0.147127	-0.126128	-1.82995	0.914635	0.936452	-0.0106619	-0.114128	0.530076	0.586019	-0.102893	-0.686585	0.326017	0.379571	-0.0516317	-1.11842	YDR465C
0.11765	0.12669	-0.0779055	-1.98851	0.853874	0.884649	-0.00625327	-0.196397	0.976523	0.982449	-0.00324441	-0.0313089	0.39723	0.444036	-0.0765043	-0.947072	YDR466W
0.273714	0.262782	-0.384867	-1.26758	0.508123	0.574961	0.118171	0.725852	0.805895	0.849324	0.0421527	0.262508	0.445565	0.490092	-0.227246	-0.845254	YDR468C
0.325062	0.310778	-0.0498823	-1.12094	0.062355	0.121355	0.227597	2.56428	0.00733383	0.0479174	0.263743	5.02993	0.144813	0.224795	0.167588	1.80842	YDR469W
0.00798463	0.0224297	0.111893	4.91032	0.266325	0.340517	0.100848	1.2908	0.538064	0.594573	0.0504062	0.67259	0.012581	0.0699257	0.222525	4.30648	YDR470C
0.114355	0.12369	0.0707138	2.0134	0.33981	0.419968	0.0635979	1.08279	0.00134258	0.0211316	0.164524	7.97058	0.319489	0.372935	0.0412564	1.13577	YDR472W
0.0410667	0.0578361	0.305552	2.9719	0.711237	0.765554	0.0476902	0.39759	0.157477	0.225089	0.106424	1.73652	0.507004	0.547927	0.143115	0.727886	YDR473C
0.582815	0.573096	0.0458251	0.59674	0.573243	0.635765	-0.0461815	-0.612622	0.323968	0.382375	-0.0796038	-1.12383	0.410806	0.456063	-0.0614772	-0.917477	YDR475C
0.037863	0.0552027	0.271556	3.05445	0.509899	0.576386	0.064417	0.722629	0.0055023	0.0422391	0.279817	5.45115	0.00667292	0.0600147	0.364761	5.16544	YDR476C
0.0615655	0.0780022	0.119533	2.57633	0.0544153	0.11166	0.0749717	2.69429	0.33035	0.38827	0.0432595	1.10708	0.556276	0.597211	0.01896	0.641218	YDR477W
0.228444	0.223162	0.0548963	1.42069	0.593834	0.653565	0.0350422	0.578666	0.0814776	0.147636	-0.151761	-2.31618	0.409872	0.454836	-0.0623086	-0.919489	YDR478W
0.996552	0.995841	-0.000539243	-0.00459706	0.245597	0.321815	-0.105102	-1.35944	0.23178	0.295489	-0.164152	-1.40843	0.103992	0.187355	-0.20732	-2.09711	YDR479C
0.94462	0.950531	0.0105347	0.073924	0.750109	0.801875	0.17475	0.341219	0.292172	0.351383	-0.273644	-1.2121	0.322176	0.375859	-0.228799	-1.12859	YDR480W
0.000785752	0.00935	0.339503	9.16845	0.0315728	0.0799761	0.21903	3.24338	0.00871987	0.0508139	0.212397	4.7887	0.019851	0.0847238	0.256064	3.75556	YDR481C
0.621408	0.616674	-0.0431149	-0.534365	0.0016263	0.0175385	0.246274	7.57765	0.266357	0.325318	0.183458	1.2907	0.860179	0.88766	-0.0211244	-0.187795	YDR482C
0.093303	0.107132	-0.0868725	-2.19373	0.346431	0.425252	-0.0596271	-1.06615	0.772996	0.818999	0.0550408	0.308648	0.819185	0.852761	-0.0465121	-0.244069	YDR483W
0.723069	0.730628	-0.030019	-0.38028	0.481436	0.549875	0.0665975	0.775318	0.527716	0.583245	0.0753607	0.69075	0.741399	0.781409	-0.0231698	-0.353729	YDR484W
0.229902	0.224543	-0.0944684	-1.41531	0.935929	0.953966	0.00987239	0.0855578	0.0445925	0.105306	-0.0986098	-2.88934	0.0574147	0.135281	-0.298108	-2.64276	YDR485C
0.21885	0.213671	-0.0292657	-1.45698	0.782629	0.828783	0.0175621	0.29506	0.339299	0.39669	0.0576599	1.08409	0.182975	0.260275	0.0431829	1.60865	YDR486C
0.0395401	0.0560391	0.0999765	3.01026	0.0157223	0.0497456	0.328447	4.03087	0.0232979	0.078007	0.422064	3.57373	0.0168459	0.0781549	0.34804	3.94803	YDR487C
0.010865	0.0256194	0.181988	4.49489	0.0719133	0.131168	0.117475	2.43087	0.547444	0.604221	0.0401591	0.656341	0.375082	0.424334	0.0495117	0.997253	YDR488C
0.0378982	0.0552219	0.121823	3.0535	0.328032	0.40862	0.047018	1.11313	0.047218	0.10872	-0.14314	-2.83265	0.155413	0.235455	-0.0975251	-1.74781	YDR489W
0.0837516	0.0987663	-0.130592	-2.29114	0.0235035	0.0667844	-0.201188	-3.56391	2.75E-05	0.0110769	-0.427174	-21.5406	0.18002	0.257179	-0.256399	-1.62248	YDR490C
0.246079	0.239667	-0.129661	-1.35778	0.640526	0.69844	0.0684816	0.504356	0.664141	0.716832	-0.030257	-0.468008	0.742628	0.783341	0.0234552	0.351961	YDR493W
0.0849745	0.100014	-0.506989	-2.27799	0.0233591	0.0669607	-0.513766	-3.57079	0.00341664	0.0344311	-0.389661	-6.21234	0.217889	0.292747	-0.33655	-1.4607	YDR494W
0.0796116	0.0948131	-0.125633	-2.33732	0.294278	0.373897	0.120127	1.20598	0.056757	0.120543	0.16663	2.65379	0.0158562	0.0756607	0.202809	4.02062	YDR495C
0.127878	0.135508	-0.150551	-1.91587	0.0350583	0.0860654	-0.150679	-3.13375	0.597608	0.654627	-0.0480763	-0.572527	0.0873466	0.168958	-0.168717	-2.25308	YDR496C
0.00410419	0.0175139	-0.251321	-5.90969	0.816986	0.853212	0.0206798	0.247113	0.0556733	0.119535	0.616152	2.67229	0.798002	0.83305	0.079606	0.273511	YDR497C
0.460072	0.44111	0.0461241	0.816455	0.427352	0.500837	-0.0282397	-0.882496	0.193351	0.259388	0.0935475	1.56185	0.633486	0.677585	-0.0435067	-0.515343	YDR498C
0.487468	0.471933	0.0562282	0.763958	0.546815	0.607898	0.0674188	0.657425	0.718281	0.766398	-0.0837318	-0.387268	0.666528	0.706683	0.0704478	0.464375	YDR499W
0.923952	0.931725	0.00731144	0.101616	0.104093	0.172493	-0.224106	-2.09625	0.0486001	0.111127	-0.185716	-2.80426	0.283605	0.344444	-0.312129	-1.23743	YDR500C
0.0547271	0.0723455	-0.248177	-2.68878	0.440799	0.512066	-0.0816612	-0.854879	0.718366	0.766279	-0.0507524	-0.387143	0.978075	0.982965	0.0058559	0.0292385	YDR502C
0.00572593	0.0191517	-0.213594	-5.39114	0.409328	0.483675	-0.0608644	-0.92066	0.100592	0.168563	-0.103402	-2.1266	0.121462	0.20339	-0.11302	-1.96067	YDR505C
0.0930516	0.106994	0.165456	2.19615	0.470299	0.537931	-0.0721192	-0.796581	0.112418	0.181964	-0.209415	-2.0284	0.00457804	0.0491872	-0.444656	-5.73523	YDR506C
0.331045	0.317345	-0.0754128	-1.10528	0.98954	0.99201	-0.000825911	-0.0139469	0.708743	0.757392	-0.0687953	-0.401257	0.465606	0.508784	-0.196914	-0.805658	YDR507C
0.23337	0.227773	0.0594783	1.40264	0.0396952	0.0916567	0.171497	3.00629	0.117981	0.187492	0.190168	1.98606	0.319371	0.37299	-0.0547224	-1.13608	YDR510W
0.00639988	0.0204804	0.337895	5.22629	0.0527821	0.109615	0.306748	2.72375	0.804285	0.848455	0.016563	0.264749	0.000152748	0.0105556	0.366463	13.9594	YDR511W
0.00961599	0.0245041	0.185341	4.65631	0.643878	0.701374	0.0642078	0.49915	0.314057	0.373931	-0.212086	-1.15045	0.492914	0.534057	-0.116333	-0.753795	YDR512C
0.192001	0.191558	-0.290166	-1.56779	0.00743101	0.0323622	-0.488124	-5.01127	0.236625	0.30061	-0.405541	-1.39093	0.256681	0.324487	-0.410259	-1.32206	YDR513W
0.0196482	0.0365114	0.209117	3.76742	0.503605	0.571134	-0.0892462	-0.734087	0.0035298	0.0361806	-0.310892	-6.15763	0.17386	0.250786	0.180306	1.65209	YDR514C
0.147919	0.151865	0.10135	1.79018	0.337085	0.417652	0.103311	1.08973	0.780351	0.825947	0.0302395	0.298267	0.503224	0.544079	0.0616912	0.734785	YDR515W
0.0379729	0.0551867	0.162661	3.05149	0.252392	0.328691	0.0765193	1.33634	0.906669	0.929405	-0.0125562	-0.124846	0.0994007	0.181972	0.128184	2.13719	YDR516C
0.545236	0.531694	-0.0322584	-0.660148	0.760297	0.811907	0.015255	0.326669	0.0992092	0.16757	0.142149	2.13891	0.845306	0.876549	0.025356	0.208115	YDR517W
0.0141929	0.0294648	0.16675	4.15584	0.834625	0.868472	0.0149911	0.222773	0.321601	0.380313	0.0973659	1.13012	0.0228621	0.0885288	0.227645	3.59488	YDR518W
0.0309184	0.0476214	0.362827	3.26556	0.0519482	0.108638	0.376932	2.7392	0.0610268	0.123818	0.367733	2.58466	0.0105183	0.0652161	0.440075	4.53735	YDR519W
0.0182034	0.0346667	-0.221118	-3.85638	0.77674	0.825773	0.0397533	0.303359	0.278821	0.337095	0.0755964	1.25188	0.00273846	0.0457555	-0.18984	-6.59495	YDR520C
0.301801	0.290643	0.208099	1.18446	0.169232	0.243169	-0.291448	-1.67506	0.0220354	0.0766321	-0.229827	-3.63636	0.845979	0.876511	-0.040902	-0.207194	YDR524C
0.00932207	0.0233302	0.324939	4.69802	0.0283965	0.0741464	0.241783	3.35652	0.172452	0.241824	0.197377	1.65901	0.197263	0.275482	0.0967488	1.54488	YDR527W
0.00147476	0.0112118	-1.63592	-7.7759	0.000975534	0.015027	-1.80131	-8.66617	0.00121158	0.021958	-1.26966	-8.18845	0.00942248	0.0628546	-1.5481	-4.6836	YDR529C
0.190869	0.190735	-0.0923427	-1.57281	0.0400054	0.0918237	-0.324435	-2.99839	0.246239	0.308453	-0.0942227	-1.35723	0.0230899	0.0887625	-0.376829	-3.58377	YDR530C
0.0037833	0.0167319	0.443993	6.04251	0.00469999	0.0253679	0.141726	5.6939	0.00342556	0.0343099	0.392132	6.20795	1.62E-06	0	0.360774	43.8317	YDR531W
0.128431	0.135913	0.0980567	1.91213	0.40652	0.480314	0.0883705	0.92673	0.40336	0.464604	0.0672757	0.933605	0.349466	0.40102	0.0867895	1.05862	YDR532C
0.0843581	0.0992193	-0.322537	-2.28459	0.000633644	0.014898	-0.590701	-9.69455	0.000185368	0.00967442	-1.09707	-13.2884	0.75636	0.79753	-0.0664716	-0.332282	YDR533C
0.00210035	0.0144461	0.506642	7.08028	0.0432506	0.0973194	0.180604	2.91983	0.00202929	0.024597	0.560245	7.14548	0.0229301	0.0885829	0.501937	3.59155	YDR539W
0.0411148	0.0577712	0.418608	2.97072	0.698396	0.753209	0.0199913	0.41654	0.00133215	0.0212715	-0.256285	-7.98694	0.227021	0.301028	-0.0806881	-1.42597	YDR541C
0.0662517	0.0820529	-0.350547	-2.50725	0.0944979	0.160962	0.606266	2.18233	0.511709	0.568288	0.181147	0.719354	0.105421	0.187917	-0.312375	-2.08503	YEL001C
0.567725	0.557157	-0.0262528	-0.621858	0.939009	0.95601	-0.00383439	-0.0814343	0.159233	0.226574	0.0653366	1.72704	0.0720047	0.150929	-0.127142	-2.42969	YEL002C
0.736365	0.744759	-0.00940026	-0.36099	0.0441935	0.0985979	-0.139716	-2.89829	0.936892	0.951904	0.00378023	0.0842689	0.00389272	0.0513178	-0.209776	-5.99571	YEL003W
0.675664	0.676995	0.125498	0.450538	0.0177243	0.0553021	0.530098	3.88776	0.104824	0.173633	0.262359	2.09005	0.0579588	0.135574	0.428585	2.63374	YEL005C
0.399058	0.379293	-0.0663234	-0.943037	0.189856	0.265027	-0.116839	-1.57732	0.292731	0.352067	-0.132202	-1.21047	0.097968	0.180916	-0.127551	-2.15012	YEL006W
0.0672402	0.0833175	0.231505	2.49339	0.456301	0.5256	0.0613768	0.82387	0.619505	0.674611	-0.0367674	-0.537381	0.489901	0.530636	-0.035436	-0.759408	YEL007W
0.114318	0.123652	0.0779486	2.01368	0.734193	0.785845	0.0143869	0.36413	0.00576988	0.0407047	-0.195346	-5.37968	0.0288612	0.09856	-0.104497	-3.33905	YEL009C
0.127875	0.135567	-0.101401	-1.91589	0.000803407	0.0144793	-0.350761	-9.11566	0.0112574	0.0536557	-0.649308	-4.44877	0.0546282	0.132508	-0.357152	-2.69053	YEL011W
0.0153167	0.0310286	0.281306	4.06254	0.529553	0.594376	-0.0714125	-0.687508	0.73093	0.777082	-0.0367417	-0.368854	0.878346	0.905101	0.0229188	0.163103	YEL012W
0.203917	0.200895	0.0277595	1.51678	0.0460545	0.10093	-0.119424	-2.85731	0.922858	0.941125	0.0136456	0.103084	0.996484	0.997231	-0.000444654	-0.00468846	YEL013W
0.0213026	0.0386961	-0.206247	-3.67472	0.484888	0.553402	-0.0338823	-0.768804	0.904983	0.929224	-0.00997113	-0.127116	0.00104388	0.0292216	-0.226537	-8.51423	YEL015W
0.688955	0.69261	-0.0387143	-0.430587	0.0426382	0.096545	0.222616	2.93412	0.072786	0.137379	0.260874	2.41971	0.196133	0.274466	0.140944	1.54975	YEL017W
0.315413	0.301915	0.190653	1.14676	0.399746	0.474516	-0.137473	-0.941522	0.273275	0.332371	-0.162243	-1.26894	0.165518	0.243237	-0.343982	-1.69399	YEL018W
0.0225239	0.0398214	0.270175	3.61163	0.0296389	0.0767844	0.167781	3.31056	0.195308	0.26104	0.113595	1.55332	0.088222	0.170462	0.0943559	2.24408	YEL019C
0.0334193	0.0507363	-0.429986	-3.18362	0.348618	0.426635	-0.246647	-1.06072	0.656034	0.710549	0.104038	0.480402	0.561167	0.602412	0.25782	0.632914	YEL020C
0.000901033	0.00942636	0.396307	8.84759	0.000704021	0.0135185	0.618099	9.43361	0.0429049	0.104106	0.249411	2.92787	0.00192208	0.0395625	0.48926	7.24937	YEL020W-A
0.137061	0.143428	0.0945055	1.85583	0.000819781	0.0145197	0.305174	9.06796	0.116564	0.186611	0.121965	1.99663	0.271586	0.334776	-0.0371087	-1.27421	YEL021W
0.101921	0.114466	-0.0349847	-2.11494	0.723725	0.775154	-0.0208952	-0.379324	0.182843	0.251325	0.121521	1.60926	0.178569	0.255169	-0.0900381	-1.62936	YEL022W
5.77E-05	0.00175	-1.3032	-17.8629	0.000593278	0.0153258	-1.16601	-9.86103	5.25E-05	0.008	-1.30437	-18.2966	0.00655765	0.0598148	-0.992247	-5.19075	YEL024W
0.0475821	0.0649248	0.206798	2.82508	0.593865	0.653407	0.0396449	0.578617	0.0163937	0.068359	-0.135219	-3.98054	0.814686	0.849794	0.0115383	0.250299	YEL025C
0.112231	0.122466	-0.178274	-2.02985	0.179044	0.252851	-0.0784585	-1.6271	0.238964	0.302328	0.187572	1.38261	0.701443	0.739633	-0.0551304	-0.412027	YEL026W
0.116397	0.125587	0.305263	1.99789	0.925755	0.945232	0.0148093	0.0991955	0.241224	0.304327	0.0896215	1.37464	0.847119	0.876858	0.024231	0.205633	YEL027W
0.285143	0.275323	-0.215243	-1.23282	0.929233	0.948287	-0.0106972	-0.0945317	0.551487	0.607838	0.0676177	0.649396	0.607888	0.649008	0.077599	0.555928	YEL029C
0.150003	0.15344	0.0900722	1.77818	0.299118	0.3781	0.0391878	1.19208	0.0469274	0.108064	-0.188712	-2.83874	0.710934	0.749957	-0.0233961	-0.398035	YEL030W
0.188271	0.188871	0.116354	1.58444	0.065436	0.124476	0.0622241	2.51886	0.0401714	0.10161	0.148318	2.9942	0.441763	0.486569	0.0409746	0.852925	YEL031W
0.00256613	0.0148634	-0.633663	-6.7111	0.0353657	0.0861926	-0.395641	-3.1247	0.122459	0.191474	-0.255938	-1.95354	0.00319898	0.0489003	-0.881901	-6.32414	YEL032W
0.0893477	0.103404	-0.102651	-2.23265	0.421031	0.494927	0.0307652	0.895727	0.341067	0.398057	-0.0713927	-1.07961	0.239503	0.311163	-0.18212	-1.3807	YEL034W
0.00436819	0.0182685	0.273023	5.80962	0.298163	0.377112	0.0895522	1.1948	0.120844	0.190582	0.114298	1.96512	0.00795199	0.0605041	0.21798	4.91603	YEL036C
0.00299965	0.0154182	-0.123525	-6.43505	0.527681	0.592952	-0.0164931	-0.690812	0.724769	0.771442	-0.0211832	-0.377804	0.0417159	0.114531	-0.12809	-2.95609	YEL037C
0.101941	0.114412	-0.132642	-2.11477	0.122474	0.193639	0.278869	1.95343	0.225042	0.290647	-0.110601	-1.43338	0.197499	0.275598	0.0606594	1.54386	YEL038W
0.264285	0.25495	0.136647	1.29732	0.883681	0.910564	0.0171128	0.155876	0.0532101	0.118419	-0.556845	-2.71593	0.509279	0.549722	0.161519	0.723753	YEL039C
0.0898792	0.103933	0.265157	2.22731	0.0197273	0.0592208	-0.607985	-3.76278	0.0278734	0.0836294	0.822538	3.37658	0.932211	0.94886	-0.0199219	-0.0905402	YEL040W
0.0390739	0.0557297	0.185719	3.02232	0.911124	0.93271	-0.00862306	-0.11885	0.547043	0.604214	-0.075137	-0.657031	0.430177	0.475057	0.0378863	0.876637	YEL041W
0.0518496	0.0695477	0.14435	2.74105	0.374852	0.452267	-0.0681766	-0.997787	0.560739	0.616896	0.0826538	0.633639	0.266599	0.332388	-0.183966	-1.28993	YEL042W
0.0411753	0.0578302	-0.122187	-2.96924	0.0283683	0.0742623	0.21162	3.35759	0.0759095	0.141268	0.0548529	2.38097	0.49907	0.540685	0.0265871	0.742409	YEL043W
0.991598	0.991449	0.000850025	0.0112031	0.811687	0.849162	0.0307183	0.254459	0.202326	0.266814	0.0962901	1.52341	0.989458	0.992178	-0.000859448	-0.0140562	YEL044W
0.00953105	0.0240047	-0.255222	-4.66821	0.268184	0.342219	0.0782742	1.2849	0.300119	0.359524	0.294625	1.18923	0.764023	0.802537	0.0463635	0.321368	YEL046C
0.00353773	0.0166406	0.197923	6.15388	0.0282641	0.0744658	0.0902357	3.36155	0.0797746	0.144817	-0.0824066	-2.33545	0.90138	0.923538	-0.00690133	-0.131971	YEL047C
0.468206	0.450223	0.0508954	0.800622	0.152381	0.226896	0.109477	1.76469	0.641523	0.696373	0.0457678	0.502807	0.0515138	0.129456	0.130262	2.74736	YEL048C
0.176562	0.17703	-0.556464	-1.63897	0.33709	0.417502	-0.360733	-1.08971	0.0260535	0.0810696	-0.696464	-3.45004	0.267095	0.332489	-0.37552	-1.28835	YEL050C
0.595353	0.589158	0.0334112	0.576193	0.885314	0.911617	-0.012037	-0.153666	0.969353	0.977905	-0.00178404	-0.0408774	0.0333811	0.103837	-0.200707	-3.18482	YEL051W
0.00965686	0.024614	-0.255739	-4.65064	0.0138157	0.0480469	-0.426304	-4.18918	0.220525	0.285772	-0.175333	-1.45053	0.00904496	0.0622496	-0.504608	-4.73883	YEL052W
0.0119259	0.0272211	-0.228977	-4.37451	0.762465	0.813438	0.019901	0.323584	0.0787043	0.143182	0.12792	2.3478	0.328095	0.380878	0.0654284	1.11297	YEL053C
0.255323	0.247459	-0.113881	-1.32656	0.00958596	0.0371459	-0.257834	-4.6605	0.636055	0.691406	0.0724451	0.511325	0.0256707	0.0937681	-0.285134	-3.46627	YEL055C
0.365512	0.348135	-0.0439411	-1.01973	0.543095	0.604219	-0.0592169	-0.663849	0.231491	0.295322	0.0645918	1.40948	0.119706	0.202192	-0.163433	-1.97338	YEL056W
0.00461722	0.0180915	-0.215238	-5.72181	0.258722	0.334306	-0.0785997	-1.31535	0.00607713	0.0426532	0.115209	5.30244	0.00638862	0.0590321	0.520233	5.22887	YEL058W
0.911191	0.920055	-0.00236629	-0.118759	0.012088	0.044559	-0.281351	-4.35727	0.0161127	0.0674245	-0.498865	-4.0013	0.122933	0.204987	-0.096828	-1.95017	YEL060C
0.874838	0.887994	0.057939	0.167861	0.335276	0.415651	0.381482	1.09436	0.4317	0.493782	0.381265	0.873489	0.106686	0.188989	-0.498725	-2.07449	YEL061C
0.257868	0.249317	0.0643138	1.31815	0.109588	0.177823	0.156376	2.05082	0.370543	0.430788	0.114903	1.00785	0.324064	0.377562	0.0829722	1.12358	YEL062W
0.00110405	0.00990667	-0.555882	-8.39033	0.00124528	0.0144941	-0.502895	-8.12971	0.0289436	0.0843849	-0.451614	-3.33599	0.0181597	0.0813542	-0.562553	-3.8592	YEL063C
0.0310088	0.0476816	0.170639	3.26246	0.329342	0.409583	0.1629	1.10971	0.0444932	0.104986	-0.126753	-2.89156	0.731245	0.771178	0.0317798	0.368398	YEL064C
0.0537928	0.0711608	0.216452	2.7054	0.61849	0.678912	0.0273784	0.538994	0.106866	0.175726	0.116513	2.073	0.993609	0.994775	-0.00103491	-0.00852203	YEL066W
0.0118689	0.0272497	0.343478	4.38064	0.066423	0.125091	0.552067	2.50483	0.047575	0.10912	1.2565	2.82522	0.136324	0.216817	1.01146	1.86048	YEL071W
0.0886722	0.103015	0.425437	2.23949	0.918397	0.93992	0.0243154	0.109073	0.00562607	0.0416427	0.909644	5.41757	0.0131939	0.0712416	0.513042	4.24659	YEL072W
0.307335	0.295611	0.0534467	1.16895	0.158454	0.233118	0.201726	1.73123	0.537504	0.593801	0.13554	0.673566	0.640711	0.683879	0.127293	0.504069	YER001W
0.115356	0.124678	-0.0472103	-2.00576	0.258608	0.334317	0.0681924	1.31573	0.746031	0.793113	0.0580572	0.347069	0.78616	0.823478	0.0191282	0.290097	YER002W
0.00806224	0.0223726	-0.182433	-4.89685	0.032542	0.0819466	-0.102789	-3.21151	0.0724213	0.137387	-0.0523736	-2.42436	0.00128622	0.0316	-0.368548	-8.06094	YER003C
0.11469	0.123714	-0.180382	-2.01084	0.199001	0.273132	-0.126724	-1.53745	0.652217	0.70661	0.0414735	0.486267	0.012582	0.0698331	0.274836	4.30638	YER004W
0.134876	0.140824	-0.120385	-1.86971	0.95484	0.969217	0.00475142	0.0602583	0.333016	0.390738	0.0550036	1.10018	0.0350763	0.106109	0.195726	3.13322	YER005W
0.0050602	0.0186101	-0.16462	-5.57909	0.0772579	0.138334	0.0963294	2.36479	0.798619	0.843166	0.045927	0.27265	0.788854	0.824901	0.0169843	0.286314	YER006W
0.540053	0.526067	-0.0643823	-0.669127	0.327751	0.408755	0.0846346	1.11387	0.188733	0.255371	0.113572	1.58235	0.264336	0.330045	0.0906134	1.29716	YER007C-A
0.0195397	0.0363364	0.301749	3.77383	0.163152	0.237675	0.13804	1.70627	0.889962	0.916894	0.0112386	0.14738	0.880784	0.907552	0.0105785	0.159799	YER007W
0.345543	0.330883	0.031661	1.06837	0.11067	0.179224	-0.0615642	-2.04217	0.50383	0.560773	0.0271551	0.733676	0.468684	0.511719	-0.0293055	-0.799697	YER008C
0.858728	0.872902	0.0079003	0.189773	0.00282862	0.0223172	0.186794	6.53771	0.0252283	0.0804519	0.238758	3.48538	0.311268	0.365634	0.0293591	1.15808	YER009W
0.872765	0.886285	0.00973333	0.170675	0.249742	0.326579	0.0548167	1.34527	0.0392689	0.100545	0.13522	3.01726	0.0792354	0.158551	0.174326	2.34165	YER010C
0.222745	0.217755	0.0630213	1.44206	0.173658	0.24772	0.0768641	1.65308	0.0592051	0.122133	0.130034	2.61345	0.165308	0.243281	0.0692377	1.69507	YER012W
0.966498	0.967951	0.000987741	0.0446881	0.514121	0.580584	-0.039788	-0.715002	0.74608	0.793034	-0.0285467	-0.346997	0.00177925	0.0395755	-0.218508	-7.39946	YER013W
0.0831891	0.0984869	0.0618439	2.29726	0.549874	0.611103	0.0127888	0.652163	0.992411	0.994791	-0.000880461	-0.010119	0.995489	0.995882	-0.00040126	-0.00601465	YER014W
0.00542353	0.0189654	-0.511785	-5.47301	0.795464	0.837888	0.0198504	0.277057	0.00714472	0.0478233	-0.249536	-5.06714	0.0138947	0.073662	-0.338547	-4.1821	YER015W
0.758597	0.765693	0.0271789	0.329091	0.434515	0.50735	-0.187799	-0.867699	0.160748	0.227851	-0.110091	-1.71895	0.0722517	0.150734	-0.363118	-2.42652	YER016W
0.896958	0.908555	-0.00502287	-0.137934	0.170246	0.24421	0.0730423	1.66998	0.511522	0.568329	-0.0594314	-0.719692	0.942871	0.957131	0.00313309	0.076264	YER017C
0.646979	0.644818	0.0442356	0.494348	0.562131	0.62551	-0.0511116	-0.631284	0.544614	0.601715	-0.0424704	-0.661222	0.211319	0.286416	-0.130929	-1.4866	YER018C
0.0415498	0.058508	0.329738	2.96011	0.0193511	0.0585482	-0.203561	-3.78506	0.795291	0.840853	0.022222	0.2773	0.0405912	0.1127	-0.161677	-2.98367	YER019C-A
0.348336	0.333346	-0.135063	-1.06142	0.359595	0.438025	-0.0746041	-1.03389	0.21644	0.281883	0.181613	1.46634	0.0556483	0.133323	-0.0997642	-2.67272	YER019W
0.678336	0.680095	-0.037134	-0.446511	0.375704	0.452311	0.0520676	0.99581	0.85123	0.886513	-0.0236863	-0.20001	0.874204	0.901053	-0.0255542	-0.168721	YER020W
0.814266	0.822979	-0.00810661	-0.250881	0.169979	0.24412	-0.14218	-1.67131	0.74813	0.794218	0.0109526	0.344055	0.499827	0.540952	-0.0341184	-0.741015	YER021W
0.809737	0.818764	-0.0153276	-0.257167	0.0273066	0.0731508	-0.115223	-3.39883	0.697059	0.746413	0.00986809	0.418524	0.387742	0.436454	0.0161246	0.968267	YER022W
0.171858	0.172406	-0.103142	-1.66195	0.251928	0.328284	0.0520026	1.33789	0.245831	0.308019	0.109507	1.35863	0.805185	0.840607	0.0260255	0.263497	YER023W
0.0125757	0.0275429	0.346523	4.30701	0.452043	0.522137	0.20007	0.832303	0.074424	0.138918	0.524275	2.39916	0.0459291	0.12041	0.662706	2.86001	YER024W
0.608079	0.601112	-0.0200187	-0.555622	0.0826875	0.144821	-0.0829726	-2.30276	0.776028	0.822118	0.0229336	0.304364	0.0290917	0.0990708	-0.108629	-3.33052	YER025W
0.932877	0.939696	0.00850937	0.0896469	0.0472041	0.102583	0.512321	2.83294	0.0577973	0.122093	0.26423	2.63641	0.261085	0.327662	0.0609413	1.30765	YER026C
0.401762	0.382305	-0.0659697	-0.9371	0.680367	0.738172	-0.0442693	-0.443454	0.0579922	0.122004	0.0836523	2.63319	0.341393	0.392907	-0.0480601	-1.07879	YER027C
0.161116	0.164628	0.0562145	1.71699	0.0262082	0.0706333	0.187788	3.44356	0.0442714	0.105455	0.0715304	2.89654	0.991842	0.994044	0.00104549	0.0108779	YER029C
0.00153042	0.0112622	-0.136151	-7.70027	0.161622	0.236767	0.238523	1.71432	0.808928	0.849573	0.022027	0.258291	0.139537	0.220295	0.167167	1.84038	YER030W
0.128954	0.135836	-0.0894272	-1.9086	0.460299	0.528808	-0.0615254	-0.81601	0.702071	0.751284	-0.0382885	-0.411099	0.182045	0.25935	-0.164299	-1.61298	YER031C
0.172428	0.172992	-0.0450914	-1.65913	0.260449	0.336086	0.121022	1.30972	0.374483	0.434496	-0.0585597	-0.998645	0.477575	0.520252	0.055297	0.782647	YER033C
0.00788897	0.0222182	0.352394	4.92714	0.00527378	0.0268087	0.551404	5.51564	0.131343	0.200768	0.15863	1.89268	0.00163186	0.0377069	0.41774	7.57082	YER034W
0.0124099	0.0273354	-0.142492	-4.32383	0.00748336	0.0327952	-0.190224	-5.00134	0.0455122	0.106399	-0.147798	-2.86905	0.0582438	0.135637	-0.20248	-2.62906	YER036C
0.396885	0.377736	-0.151478	-0.947835	0.00242174	0.0209502	0.489089	6.81608	0.0521708	0.116294	0.424957	2.73505	0.00451344	0.0493241	0.350105	5.75768	YER040W
0.0702687	0.0865135	0.418588	2.45233	0.0179385	0.0554522	0.379225	3.8736	0.170871	0.239769	-0.158192	-1.66685	0.180199	0.257284	0.201002	1.62164	YER041W
0.0100654	0.0246856	0.303398	4.59544	0.0711493	0.130916	0.282676	2.44077	0.682379	0.734353	0.0749215	0.440432	0.0533963	0.131424	0.365929	2.71255	YER042W
0.420023	0.399537	-0.0619697	-0.897851	0.49852	0.566496	0.0396566	0.743421	0.108649	0.178039	0.234371	2.0584	0.178612	0.254992	0.144854	1.62916	YER043C
0.0053985	0.0190802	0.401098	5.48003	0.0110454	0.0431104	0.391553	4.47344	0.0230904	0.0777243	0.250624	3.58374	0.000333209	0.0146494	0.381701	11.4395	YER044C
0.00705567	0.0220296	-0.361368	-5.08508	0.930914	0.949799	-0.0144618	-0.0922774	0.100149	0.168668	-0.208267	-2.13053	0.395724	0.442892	-0.0679714	-0.950407	YER046W
0.426299	0.40693	0.0625216	0.88469	0.000410051	0.0174839	-0.267069	-10.8461	0.882891	0.911411	0.0138594	0.156945	0.00290009	0.0467857	-0.22713	-6.4939	YER047C
0.0544335	0.0719791	0.148936	2.69397	0.762797	0.813863	0.0283287	0.32311	0.694915	0.744544	-0.0249424	-0.421707	0.537199	0.577034	0.0596657	0.674097	YER048C
0.706263	0.711779	-0.0199586	-0.40491	0.722442	0.775079	0.0190611	0.381193	0.583788	0.641194	0.0704177	0.595134	0.139267	0.220135	-0.126749	-1.84205	YER048W-A
0.0101984	0.0247059	0.143288	4.57806	0.313062	0.393444	0.0554739	1.15316	0.00678315	0.0464703	0.228811	5.14173	0.232783	0.305015	0.07937	1.40477	YER049W
0.000462265	0.00834483	-0.883543	-10.5167	0.000729234	0.013982	-1.04982	-9.3479	0.00126232	0.0218503	-0.889854	-8.10075	0.00136545	0.0348077	-0.79013	-7.93524	YER050C
0.750267	0.758789	-0.00888844	-0.340993	0.647461	0.704964	-0.0358037	-0.493603	0.0117376	0.054551	-0.229531	-4.39491	0.0170185	0.0782982	-0.215609	-3.93589	YER051W
0.00455617	0.0181508	0.350121	5.74279	0.291925	0.371756	0.139394	1.21282	0.0543552	0.118718	0.393153	2.69536	0.00726788	0.0591233	0.608324	5.04277	YER052C
0.00108651	0.0101433	-0.756975	-8.42556	0.0625482	0.121713	-0.622295	-2.56136	0.00376229	0.0370066	-0.86499	-6.05169	0.104168	0.187241	-0.393898	-2.09561	YER053C
0.592876	0.585773	-0.090969	-0.58023	0.515465	0.581867	-0.124351	-0.712583	0.116726	0.186823	-0.531707	-1.99542	0.964623	0.973728	0.0101907	0.0471914	YER054C
0.00830651	0.0224956	0.244756	4.85546	0.439734	0.511837	0.104127	0.85704	0.0425106	0.103954	0.695376	2.93713	0.0181078	0.0814664	0.311227	3.86256	YER055C
0.00574944	0.0190954	0.37119	5.38499	0.00372836	0.0226471	0.791849	6.06664	0.031447	0.087264	0.658826	3.2476	0.305934	0.362808	0.646281	1.17285	YER056C
0.12336	0.131853	0.116107	1.94715	0.000916023	0.0140278	0.335693	8.80963	0.14759	0.215374	0.2075	1.79209	0.0162181	0.0766911	0.278839	3.99346	YER057C
0.665314	0.664748	0.0427411	0.466223	0.784407	0.829632	-0.0125885	-0.29256	0.237137	0.301146	-0.0781245	-1.3891	0.770268	0.807907	-0.0249359	-0.312509	YER059W
0.00996786	0.0247543	0.185632	4.60837	0.0082812	0.0342256	0.378331	4.85968	0.00245878	0.0295371	0.399463	6.78843	0.0116886	0.0670192	0.192583	4.40028	YER061C
0.63048	0.62475	-0.0334512	-0.520056	0.0902891	0.15436	0.125316	2.22321	0.0100948	0.0533926	-0.354922	-4.59158	0.886862	0.913669	0.0128098	0.151572	YER062C
0.292303	0.281696	-0.0476518	-1.21172	0.0642386	0.122909	0.0330809	2.53622	0.486736	0.544406	0.0593439	0.765331	0.446843	0.491574	-0.0617033	-0.842687	YER063W
9.51E-05	0.00340299	-1.20123	-15.7425	0.000626142	0.0152083	-1.41991	-9.72448	0.000101441	0.00576	-1.29423	-15.4878	0.00702726	0.0587741	-1.25956	-5.09086	YER065C
0.760555	0.766913	0.109153	0.326301	0.166579	0.241499	-0.365763	-1.68853	0.208371	0.27232	-0.236946	-1.49849	0.485456	0.526826	0.15157	0.767736	YER067W
0.334246	0.321123	-0.0423657	-1.097	0.645678	0.70337	-0.013312	-0.496361	0.72887	0.775304	0.0181702	0.371843	2.51E-05	0	-0.0989474	-22.0465	YER068W
2.64E-05	0.0035	-0.945316	-21.7666	0.00284007	0.0222405	-0.759895	-6.5306	0.0720973	0.137166	-0.216572	-2.42851	0.00585236	0.0562475	-0.621881	-5.35846	YER069W
7.22E-05	0.00147368	-0.710012	-16.8815	0.110015	0.178559	-0.193731	-2.0474	0.960516	0.972501	0.0223635	0.0526755	0.294905	0.354255	-0.370499	-1.20417	YER070W
0.0866721	0.101372	0.114125	2.26009	0.317872	0.398674	0.0637712	1.14011	0.163192	0.231097	0.101529	1.70606	0.0230355	0.089029	0.149705	3.58641	YER071C
0.00772018	0.0223688	0.529652	4.95744	0.4919	0.560393	0.134183	0.755682	0.926992	0.94513	0.00628051	0.0975369	0.0440277	0.118421	0.240436	2.90204	YER072W
0.000211035	0.00637624	0.426037	12.8564	0.0120406	0.0447676	0.352584	4.36228	0.00589359	0.0404297	0.648504	5.34799	0.000620643	0.0225263	0.520212	9.7467	YER073W
0.846224	0.859044	0.0135745	0.206858	0.0398897	0.0918018	0.146547	3.00133	0.0309678	0.0870253	0.127353	3.26386	0.122931	0.205093	0.134362	1.95019	YER074W-A
0.525976	0.513717	-0.0843847	-0.693828	0.0731305	0.132022	0.107217	2.41534	0.567799	0.62535	-0.0631018	-0.621733	0.05728	0.135153	-0.209787	-2.645	YER075C
0.000473943	0.00806667	-1.5649	-10.4494	0.000354841	0.0178571	-1.68816	-11.2564	0.00495707	0.0401379	-0.91539	-5.61091	0.00370749	0.0515332	-1.01674	-6.07592	YER077C
0.579998	0.569943	-0.0343004	-0.601396	0.504553	0.571928	-0.102126	-0.732354	0.249482	0.311163	-0.0734584	-1.34615	0.251613	0.320369	-0.201625	-1.33895	YER078C
0.415407	0.395975	-0.0682929	-0.907636	0.0614352	0.120713	0.127709	2.57834	0.655912	0.710548	-0.061993	-0.480588	0.248562	0.317836	0.270841	1.34928	YER079W
0.169815	0.1714	-0.0572635	-1.67213	0.493898	0.562405	-0.0190688	-0.751968	0.626563	0.681356	-0.0511668	-0.526218	0.044103	0.11824	-0.160573	-2.90034	YER080W
0.507968	0.493255	0.028144	0.726132	0.516411	0.582315	0.0565208	0.710885	0.193017	0.259041	0.378745	1.56332	0.855306	0.883408	-0.0356365	-0.194442	YER081W
0.737898	0.745896	0.0310656	0.358777	0.495759	0.564116	-0.0715528	-0.74852	0.372489	0.432454	-0.0737129	-1.00329	0.252781	0.321641	-0.149019	-1.33503	YER082C
0.640159	0.637028	0.0198182	0.504928	0.580765	0.642474	0.0239129	0.600126	0.770511	0.817211	-0.0175412	-0.312165	0.00975164	0.0631882	-0.0869054	-4.63758	YER083C
0.0120802	0.0270875	-0.241076	-4.35809	0.0078995	0.0336875	-0.328805	-4.92528	0.0138748	0.059945	-0.277168	-4.18388	0.00304501	0.0475594	-0.433917	-6.40903	YER086W
0.122061	0.130859	0.42367	1.95637	0.670505	0.729087	-0.0532087	-0.458338	0.943588	0.958116	-0.00532921	-0.0753052	0.679703	0.718132	-0.0889011	-0.444453	YER087C-B
0.0178924	0.0339911	-0.219269	-3.87663	0.00889586	0.0361993	-0.284331	-4.76143	0.0662029	0.129558	-0.119625	-2.50794	0.00190205	0.0400316	-0.359595	-7.26958	YER087W
0.784049	0.792312	-0.0391779	-0.293063	0.972907	0.980419	-0.00365337	-0.0361334	0.43215	0.494072	0.143931	0.872563	0.0334771	0.103661	-0.385853	-3.18181	YER088C
0.447275	0.425948	-0.0183743	-0.841821	0.203067	0.276919	-0.0595676	-1.52032	0.258307	0.31941	0.100685	1.31671	0.341186	0.393004	0.0458943	1.07931	YER089C
0.000647207	0.0103846	0.137365	9.64155	0.0380251	0.0901774	0.183431	3.05009	0.0508772	0.114479	0.455261	2.75947	0.0253719	0.0934448	0.333985	3.47914	YER090W
0.783691	0.791976	0.0209699	0.293566	0.258678	0.334323	-0.156502	-1.3155	0.254349	0.316394	0.292499	1.32979	0.365299	0.416592	-0.119751	-1.02024	YER091C
0.737583	0.7458	0.033589	0.359232	0.0979964	0.165017	-0.0922378	-2.14987	0.974005	0.980066	0.00314159	0.0346686	0.612757	0.654559	0.028975	0.548129	YER092W
0.100556	0.113223	0.118955	2.12692	0.0278938	0.073611	0.180723	3.37579	0.160849	0.22778	0.157635	1.71841	0.043252	0.117093	0.160151	2.9198	YER093C
0.581098	0.571079	-0.0598775	-0.599575	0.381642	0.459314	0.0843017	0.982129	0.0727397	0.137192	-0.128317	-2.4203	0.474882	0.51717	-0.079444	-0.787784	YER093C-A
0.909766	0.919504	0.00483495	0.120676	0.889882	0.914827	-0.00878905	-0.147488	0.157105	0.225315	0.0581505	1.73855	0.406671	0.452205	0.0245263	0.926404	YER094C
0.211507	0.207066	-0.164226	-1.48585	0.643175	0.701808	-0.0469816	-0.500241	0.692213	0.743072	-0.059421	-0.425729	0.332896	0.384667	-0.165224	-1.10048	YER095W
0.767851	0.775775	-0.0382167	-0.315935	0.025616	0.0691567	-0.448577	-3.46861	0.00989438	0.053724	-0.268578	-4.61821	0.134403	0.21574	-0.24982	-1.87275	YER098W
0.0151251	0.0306871	-0.104265	-4.07785	0.191955	0.266484	-0.0563921	-1.568	0.583618	0.641245	-0.0235978	-0.595415	0.0292103	0.0990552	-0.0794256	-3.32615	YER099C
0.234477	0.228409	-0.144818	-1.39864	0.149664	0.223577	-0.213371	-1.78011	0.0898867	0.157038	-0.184061	-2.22723	0.0513628	0.129532	-0.417108	-2.75022	YER100W
0.211923	0.207259	0.0996586	1.48419	0.649053	0.706626	-0.0581331	-0.491144	0.301755	0.360745	-0.107886	-1.18459	0.0101135	0.063971	0.319448	4.58913	YER101C
0.00581276	0.0195836	-0.699865	-5.3686	0.000326117	0.0162909	-1.39125	-11.5027	0.000288531	0.00939683	-1.37688	-11.8692	0.0363827	0.107056	-0.93608	-3.09541	YER103W
0.0878825	0.102426	0.0754466	2.24756	0.921647	0.942295	-0.00563964	-0.104709	0.0574775	0.121497	0.0930657	2.64171	0.289317	0.349465	-0.0345907	-1.22046	YER105C
0.00420391	0.0175205	0.160746	5.87098	0.144159	0.21849	0.0702182	1.81232	0.178637	0.247477	0.109491	1.62904	0.0216477	0.0865041	0.161429	3.65646	YER107C
0.305454	0.293993	0.0647148	1.17419	0.741851	0.79487	-0.0148869	-0.353079	0.516691	0.572491	-0.0298176	-0.710382	0.0532176	0.130986	-0.120193	-2.71579	YER110C
0.171274	0.171932	-0.102048	-1.66485	0.493158	0.561688	0.0300985	0.753342	0.580579	0.637757	0.0581327	0.600433	0.100167	0.183298	-0.0704801	-2.13037	YER111C
0.0515707	0.0692893	0.110537	2.74629	0.508279	0.574835	0.0860992	0.725569	0.0279588	0.0836596	0.163602	3.37327	0.662081	0.702663	-0.0559082	-0.47115	YER112W
0.676641	0.678295	0.0398556	0.449064	0.366414	0.444759	0.0960903	1.01759	0.00244789	0.029163	0.186189	6.7965	0.350113	0.401788	0.0958206	1.05702	YER113C
0.284523	0.274557	-0.0505593	-1.23467	0.258965	0.334471	0.038855	1.31456	0.153497	0.222449	0.100844	1.75844	0.647917	0.689744	-0.0265699	-0.492898	YER114C
0.880843	0.893557	-0.0314639	-0.159719	0.0362126	0.0879015	-0.260128	-3.10024	0.278065	0.336227	0.31358	1.25419	0.176994	0.253786	-0.37046	-1.6369	YER116C
0.82509	0.834979	-0.0510893	-0.235909	0.703872	0.759082	-0.0640919	-0.408438	0.921717	0.940522	-0.011769	-0.104615	0.723673	0.763836	-0.0387747	-0.3794	YER118C
0.0162864	0.032838	0.206923	3.98841	0.197085	0.271557	0.196387	1.54564	0.468679	0.526855	-0.0796401	-0.799707	0.854197	0.882463	0.0200697	0.195956	YER119C
0.0278903	0.0450944	-0.146149	-3.37593	0.278031	0.353489	-0.05039	-1.25429	0.289496	0.348489	-0.0391569	-1.21993	0.0115375	0.0666538	-0.18278	-4.41703	YER120W
0.00417928	0.0173333	-0.115858	-5.88044	0.00157955	0.0158641	0.100612	7.63628	0.400388	0.461221	0.0181048	0.940113	0.0193623	0.0844048	-0.0643213	-3.78439	YER122C
0.0168386	0.0331052	0.290147	3.94854	0.315592	0.395645	0.0951444	1.14628	0.051476	0.1154	0.15063	2.74808	0.183663	0.261309	0.160006	1.60547	YER123W
0.00408246	0.0176056	0.124449	5.91827	0.153148	0.227721	0.0277368	1.76038	0.811424	0.851974	0.00756131	0.254824	0.090837	0.172477	0.0499515	2.21777	YER125W
0.00804978	0.022401	0.100128	4.899	0.510461	0.577124	0.0520918	0.721612	0.421378	0.483145	0.132851	0.894996	0.0812118	0.161303	0.111826	2.31916	YER126C
0.0702717	0.0864677	-0.142092	-2.45229	0.286161	0.364594	0.0534587	1.22979	0.950613	0.963741	-0.00625168	-0.0659084	0.315016	0.368849	-0.0631871	-1.14784	YER127W
0.202771	0.200075	0.100317	1.52156	0.0418831	0.0958515	0.177147	2.95207	0.0709448	0.13577	-0.14304	-2.44344	0.742931	0.783466	0.022948	0.351524	YER128W
0.0972146	0.110343	0.209507	2.15701	0.418232	0.49279	0.0468368	0.901636	0.259006	0.319543	0.079717	1.31442	0.502243	0.54311	0.0212825	0.736581	YER129W
0.014206	0.0294361	1.15542	4.15471	0.785753	0.830568	0.0540478	0.290668	7.66E-06	0	-0.365058	-29.6974	0.0649406	0.142408	0.352381	2.526	YER131W
0.00368386	0.0163364	0.93037	6.08651	0.38376	0.461616	-0.0644956	-0.977295	0.330455	0.38821	-0.0398111	-1.10681	0.0555806	0.133435	-0.0442766	-2.67389	YER132C
0.000231881	0.00555172	0.782161	12.5511	0.622314	0.683271	-0.0264938	-0.53293	0.662759	0.715632	-0.0129207	-0.470114	0.119722	0.202086	0.0733713	1.97325	YER133W
1.39E-05	0.00763636	1.65356	25.5598	0.235815	0.311801	0.0985431	1.39383	0.0054723	0.0417705	0.132327	5.45943	0.0845099	0.165086	0.165278	2.28296	YER134C
5.79E-06	0	1.57608	31.8487	0.25846	0.334294	-0.0637902	-1.31621	0.971833	0.979021	0.00213984	0.0375671	0.695523	0.734508	-0.0279007	-0.420804	YER136W
0.00490621	0.0183694	-1.51636	-5.62691	0.661498	0.720248	-0.0693169	-0.47204	0.185103	0.25274	-0.217017	-1.59884	0.568598	0.610014	0.09261	0.620392	YER137C
0.653622	0.652035	0.0380437	0.484105	0.35317	0.430363	0.094395	1.0495	0.887928	0.915818	-0.0134968	-0.150131	0.394279	0.441232	0.0760735	0.953616	YER139C
0.741931	0.750342	-0.0394624	-0.352963	0.000243961	0.0224	-0.244353	-12.3894	0.38728	0.447311	-0.164065	-0.96931	0.16453	0.242382	-0.207282	-1.69909	YER141W
0.3053	0.293999	0.0854657	1.17462	0.0369225	0.088	0.259954	3.08025	0.767246	0.812776	-0.0293495	-0.316792	0.0981713	0.181001	0.19512	2.14828	YER142C
0.000635824	0.0106931	-0.206016	-9.68594	0.426841	0.500372	0.0366802	0.88356	0.708708	0.757558	0.0356361	0.401308	0.434208	0.477731	-0.0318673	-0.868328	YER143W
0.111941	0.12244	0.241894	2.03213	0.109482	0.177898	0.101774	2.05167	0.11293	0.182225	0.134326	2.0244	0.00269458	0.0458794	0.288067	6.62365	YER144C
0.597743	0.591178	0.0808444	0.572308	0.039505	0.0914959	0.523093	3.01117	0.110426	0.179826	0.213264	2.04411	0.325967	0.379672	0.164623	1.11855	YER145C
0.0515168	0.0692451	0.111445	2.74731	0.375397	0.45218	0.123255	0.996521	0.0206422	0.074378	0.194722	3.71065	0.314139	0.368144	0.0599157	1.15023	YER146W
0.163863	0.166023	0.0801809	1.70256	0.440187	0.511861	0.0395277	0.85612	0.623125	0.678116	-0.0298905	-0.531647	0.345741	0.396254	0.0547111	1.06787	YER147C
0.144529	0.149755	0.118979	1.81011	0.647753	0.705497	0.0420053	0.493151	0.0653697	0.128208	0.0730195	2.51981	0.40777	0.453137	-0.0525237	-0.924025	YER148W
0.968158	0.969811	-0.00606855	-0.0424713	0.182308	0.256362	-0.126264	-1.61175	0.461164	0.520018	0.0777295	0.814317	0.118525	0.20015	-0.226378	-1.98204	YER149C
0.530308	0.517799	0.025249	0.686178	0.990483	0.992303	0.000279086	0.0126896	0.164942	0.23276	0.103679	1.69696	0.0307222	0.100734	-0.0844921	-3.27231	YER151C
0.0109543	0.025693	0.340063	4.48422	0.0724673	0.131628	0.132544	2.42377	0.0406629	0.102314	0.152455	2.98189	0.652107	0.69339	-0.0246049	-0.486436	YER152C
0.587237	0.578107	-0.0774719	-0.58946	0.256285	0.332823	0.126165	1.32337	0.371348	0.431336	-0.0668658	-1.00597	0.497621	0.53914	0.0984779	0.745078	YER153C
0.744556	0.752608	0.0302205	0.349188	0.313189	0.393378	0.0595248	1.15282	0.471653	0.529665	0.0806917	0.793975	0.830722	0.861715	0.021655	0.228145	YER154W
0.188589	0.189067	-0.0554662	-1.583	0.071747	0.131242	-0.0729908	-2.43302	0.916952	0.937283	0.00654442	0.111015	0.140207	0.220874	-0.0495486	-1.83625	YER155C
0.618824	0.613769	0.0280652	0.538463	0.913061	0.934626	-0.00491866	-0.116245	0.048771	0.111709	0.0952967	2.80082	0.962999	0.972142	0.00291959	0.0493604	YER156C
0.646174	0.644177	0.0190273	0.495593	0.00554531	0.0285863	0.0960242	5.43938	0.0916892	0.159139	0.177735	2.20938	0.145565	0.22571	0.0341255	1.80397	YER157W
0.25837	0.249351	0.141502	1.31651	0.443898	0.514706	0.0726739	0.848611	0.206558	0.27087	-0.134846	-1.50589	0.597303	0.638298	0.0621255	0.573023	YER158C
0.000155909	0.00381609	0.494641	13.8868	0.00173755	0.0183396	0.45819	7.44611	0.00175508	0.0224396	0.365317	7.42634	0.00690625	0.0597782	0.191722	5.1158	YER159C
0.690388	0.693816	0.0151754	0.428448	0.517016	0.582644	0.0295363	0.709799	0.548735	0.605701	0.0335308	0.65412	0.430782	0.475325	-0.0592876	-0.875386	YER161C
0.0200418	0.0367832	0.443595	3.74454	0.0140129	0.0480986	0.412879	4.17161	0.391281	0.451882	-0.196364	-0.96031	0.362904	0.41435	-0.497578	-1.02595	YER162C
0.722451	0.72984	0.0666894	0.38118	0.00652841	0.0309138	-0.335409	-5.19726	0.285453	0.344586	-0.246198	-1.2319	0.0301683	0.0997691	-0.157105	-3.29167	YER163C
0.852959	0.866795	0.00728014	0.197646	0.0312502	0.079515	0.113656	3.25424	0.918375	0.938338	0.00577234	0.109104	0.0139135	0.0735685	-0.148661	-4.18043	YER164W
0.109755	0.121042	-0.0700265	-2.04948	0.0176466	0.0552784	-0.0552035	-3.89294	0.47548	0.534719	0.0762265	0.786641	0.00582311	0.0559599	-0.0960863	-5.36594	YER165W
0.00400074	0.0178865	0.0484672	5.95107	0.0558324	0.114256	-0.0448578	-2.66955	0.502037	0.559541	-0.0308428	-0.736958	0.406989	0.452371	0.0442862	0.925714	YER166W
0.951032	0.954634	-0.00287643	-0.0653486	0.403317	0.477763	0.0791407	0.933699	0.0216373	0.0759126	-0.180209	-3.65701	0.033825	0.103838	-0.218472	-3.17101	YER167W
0.903494	0.913992	-0.00910312	-0.129121	0.0262767	0.0705841	-0.12792	-3.44071	0.533629	0.588088	-0.0392771	-0.680342	0.0218146	0.0868025	-0.143137	-3.64776	YER168C
0.185239	0.185763	-0.0922673	-1.59821	0.950059	0.964814	0.00345571	0.0666496	0.180281	0.249234	-0.156948	-1.62125	0.568663	0.609691	0.0595072	0.620284	YER169W
0.00429288	0.0177589	-0.218719	-5.83739	0.452734	0.522749	-0.0831226	-0.83093	0.960615	0.972145	0.00409913	0.0525431	0.809708	0.845519	0.0116989	0.257207	YER171W
0.0161413	0.032565	0.0711965	3.99917	0.658515	0.716977	0.0222901	0.4766	0.466109	0.525275	0.0322793	0.804683	0.382716	0.431754	0.0281671	0.979674	YER172C
0.815028	0.823544	0.0253098	0.249826	0.808302	0.84674	0.0137709	0.259161	0.0649184	0.127941	-0.206364	-2.52632	0.213133	0.288325	-0.113497	-1.47937	YER173W
0.00406356	0.0176364	-0.308797	-5.92579	0.0272727	0.0732291	-0.516804	-3.40018	0.00554241	0.0420108	-0.57528	-5.44017	0.00124394	0.032	-0.810302	-8.13201	YER174C
0.0783821	0.0940625	0.454022	2.35155	0.0145069	0.0484964	0.567636	4.1289	0.000895983	0.0207	0.782981	8.86056	0.00479988	0.0494756	1.41049	5.66101	YER175C
0.0758952	0.0916157	-0.0795071	-2.38114	0.0308899	0.0788508	-0.199893	-3.26653	0.410696	0.471808	-0.0755873	-0.917715	0.00085228	0.028	-0.416462	-8.9767	YER176W
0.398246	0.379037	0.0530546	0.944828	0.974363	0.981073	-0.000971019	-0.0341909	0.362637	0.424367	-0.0526401	-1.02659	0.0334077	0.103837	-0.0416375	-3.18398	YER177W
0.000547062	0.0102408	0.386756	10.0698	0.000366496	0.0190175	0.358215	11.1635	0.00138333	0.0209935	0.270457	7.90811	0.00829807	0.0606528	0.263296	4.85687	YER178W
0.0280996	0.045363	-0.189028	-3.36785	0.179088	0.252766	0.620706	1.62689	0.105603	0.174331	-0.147889	-2.08351	0.0147496	0.0747861	-0.434421	-4.10855	YER179W
0.538825	0.525071	-0.0529133	-0.671263	0.533457	0.597774	-0.0430009	-0.680642	0.00206902	0.0266471	-0.228115	-7.1087	0.0624855	0.139315	-0.0959821	-2.5623	YER180C-A
0.0189719	0.035609	0.425474	3.80805	0.0800633	0.141373	0.417149	2.33215	0.494313	0.551709	0.077087	0.751199	0.000697608	0.025152	0.497767	9.45602	YER182W
0.0997859	0.11251	-0.242056	-2.13375	0.234878	0.311586	-0.279054	-1.3972	0.923112	0.941206	0.00758322	0.102743	0.272206	0.335396	-0.167691	-1.27227	YER183C
0.808066	0.817713	0.0127392	0.259489	0.385913	0.462772	0.0780594	0.972402	0.0495016	0.112756	0.102592	2.78624	0.150297	0.230509	0.0849855	1.7765	YFL001W
0.181361	0.181712	-0.0900432	-1.61618	0.72501	0.775556	-0.0190009	-0.377453	0.964271	0.974394	0.00449924	0.0476614	0.168253	0.246439	-0.118543	-1.68001	YFL002C
0.000907425	0.00931801	0.541872	8.83131	0.0274798	0.0730266	0.291719	3.39198	0.00410726	0.0400779	0.196585	5.90848	0.10446	0.186584	0.127268	2.09313	YFL004W
0.0859872	0.10088	0.0635251	2.26726	0.137513	0.211249	-0.0547119	-1.85298	0.072625	0.137147	0.142883	2.42176	0.58363	0.625499	-0.0506901	-0.595394	YFL005W
0.102351	0.114758	-0.176068	-2.11121	0.0746402	0.134194	-0.104493	-2.39649	0.00604548	0.0425279	-0.317581	-5.31018	0.263771	0.329628	-0.137847	-1.29897	YFL007W
0.0280508	0.045263	-0.134921	-3.36973	0.034578	0.0854172	-0.162427	-3.14807	0.365031	0.425413	-0.0907173	-1.02088	0.0976137	0.180776	-0.135664	-2.15335	YFL008W
0.600292	0.593654	-0.0958364	-0.568177	0.111013	0.179751	0.204407	2.03945	0.0165799	0.0682606	0.722083	3.96702	0.0465712	0.121301	-0.21706	-2.84627	YFL009W
0.540557	0.526624	0.0898077	0.668252	0.101533	0.16998	0.299106	2.11833	0.0959424	0.164584	0.261146	2.16877	0.120212	0.201941	0.184642	1.96969	YFL010C
0.11681	0.126099	0.0854198	1.99478	0.173698	0.247716	0.0920338	1.65288	0.0409441	0.102149	0.179237	2.97492	0.001365	0.0349758	0.128237	7.93593	YFL013C
0.152958	0.156329	-0.256801	-1.76145	0.7452	0.798726	0.0417183	0.348261	0.00880686	0.0507748	-1.12063	-4.77514	0.229024	0.302517	0.430567	1.41855	YFL014W
0.0770483	0.0927831	0.0918394	2.36729	0.473203	0.540116	0.0689831	0.791	0.106433	0.17496	0.181975	2.07659	0.00784982	0.0601582	0.236015	4.9341	YFL016C
0.057075	0.0737975	0.109204	2.64843	0.0472719	0.102986	0.0809477	2.83152	0.812247	0.852228	0.00970556	0.253683	0.74074	0.780875	0.0176149	0.354679	YFL017C
0.0559691	0.0729828	-0.0549449	-2.6672	0.47065	0.537705	-0.0552675	-0.795906	0.066336	0.129497	-0.179172	-2.50606	0.0670437	0.145244	-0.145256	-2.49612	YFL017W-A
0.553327	0.54113	-0.00804255	-0.646248	0.149301	0.223348	0.0282061	1.7822	0.0220389	0.076641	-0.110523	-3.63619	0.000409754	0.0171429	-0.149675	-10.8481	YFL018C
0.000247255	0.00527869	-0.383711	-12.347	0.352407	0.429619	0.147758	1.05137	0.166443	0.234503	0.223493	1.68923	0.980774	0.985308	-0.00676758	-0.0256387	YFL021W
0.00210897	0.01477	-0.220681	-7.07256	0.00574443	0.0292121	-0.111425	-5.3863	0.934773	0.950154	-0.00540762	-0.0871069	0.000611217	0.0216429	-0.272248	-9.78536	YFL022C
0.00129976	0.0103875	-0.184399	-8.03879	0.157521	0.232198	-0.085196	-1.73628	0.0695892	0.133823	-0.123762	-2.46137	0.149419	0.229348	-0.165416	-1.78152	YFL023W
0.156775	0.161061	0.441197	1.74034	0.324111	0.405137	0.196187	1.12345	0.317007	0.376331	0.15054	1.14245	0.412833	0.458282	0.0390758	0.913131	YFL024C
0.90261	0.912867	0.0380065	0.130313	0.55835	0.620247	-0.0556379	-0.63769	0.682442	0.734448	0.0539409	0.440338	0.991192	0.99362	-0.00330276	-0.0117447	YFL025C
0.483316	0.466986	-0.160369	-0.771767	0.783736	0.829314	0.01702	0.293504	0.327424	0.385489	0.622941	1.11472	0.906113	0.928578	0.0292172	0.125593	YFL026W
0.0145522	0.0298718	-0.253586	-4.12507	0.868049	0.897155	0.0183727	0.177082	0.384679	0.443769	0.0891138	0.975204	0.219523	0.293987	-0.106025	-1.45438	YFL027C
0.0204297	0.0370693	0.229302	3.72251	0.2153	0.29157	0.199131	1.47081	7.54E-06	0	0.42079	29.815	0.125963	0.206611	0.304636	1.92898	YFL028C
0.026712	0.0436599	0.236739	3.42278	0.910892	0.93328	0.0066946	0.119161	0.179496	0.248753	0.0997619	1.62496	0.0617115	0.138334	0.156989	2.57409	YFL029C
0.00435878	0.018118	-0.55835	-5.81306	0.000200984	0.0255172	-0.61521	-13.0174	3.55E-06	0	-0.815294	-36.012	8.14E-05	0.00983333	-0.671977	-16.3759	YFL030W
0.0021853	0.0150073	-0.202405	-7.00583	0.0299187	0.0775429	0.0933026	3.30053	0.57696	0.635014	-0.0600075	-0.606433	0.748988	0.789527	-0.0216362	-0.342826	YFL033C
0.063752	0.0801287	0.421957	2.54337	0.131741	0.203934	0.236822	1.89006	0.0255421	0.0807313	0.523025	3.47178	0.101953	0.185016	0.281944	2.11467	YFL034C-A
0.0221273	0.0392084	-0.309826	-3.63166	0.797463	0.839267	-0.0190062	-0.274264	0.63711	0.691858	-0.0270271	-0.509677	0.10384	0.187019	-0.218127	-2.09841	YFL034C-B
0.00839933	0.0225513	-0.427169	-4.84012	0.178732	0.252841	0.180714	1.62859	0.803978	0.848153	0.0186343	0.265177	0.0209633	0.0858513	-0.289689	-3.69301	YFL034W
0.960116	0.962785	-0.00762638	-0.0532107	0.0821822	0.144129	0.162235	2.30834	0.671616	0.724494	0.102199	0.456657	0.0838233	0.164462	0.230997	2.29037	YFL036W
0.43606	0.41669	-0.0320659	-0.864532	0.039243	0.0908784	-0.111868	-3.01793	0.0495065	0.112782	0.115075	2.78615	0.0167914	0.0784204	-0.0987482	-3.95188	YFL037W
0.448169	0.426934	-0.0388878	-0.84003	0.0203899	0.0599659	-0.17254	-3.72475	0.818876	0.858577	-0.0219199	-0.244497	0.0675667	0.145963	-0.199888	-2.48886	YFL038C
0.00091998	0.00917736	0.194587	8.79973	0.644737	0.702542	-0.00874817	-0.497819	0.0331946	0.0901725	0.103251	3.19068	0.018072	0.0817413	0.0997972	3.86488	YFL039C
0.124464	0.132569	-0.0734888	-1.93939	0.298997	0.378146	-0.12602	-1.19242	0.0515937	0.115207	-0.0524877	-2.74586	0.0612296	0.138412	0.15626	2.58151	YFL041W
0.0117951	0.0271907	0.175282	4.38864	0.0509844	0.108145	0.127094	2.75742	0.0204682	0.0744171	0.163894	3.72035	0.000943775	0.029	0.324283	8.74133	YFL042C
0.170699	0.1718	-0.128166	-1.66771	0.162419	0.237631	-0.0801546	-1.71011	0.262896	0.322744	0.145701	1.30179	0.560892	0.602346	0.0596863	0.63338	YFL044C
1.79E-05	0.00494118	-0.243955	-23.9824	0.59237	0.651641	-0.020291	-0.581056	0.171439	0.240025	-0.105688	-1.66403	0.166857	0.244885	-0.190281	-1.68711	YFL045C
0.653275	0.651845	-0.0230467	-0.484638	0.0688028	0.127674	-0.141382	-2.47195	0.802411	0.847094	-0.0189469	-0.26736	0.0193536	0.0844967	-0.127434	-3.78491	YFL046W
0.0173754	0.0337694	0.195478	3.91126	0.541606	0.603618	0.0304807	0.66643	0.440648	0.501999	0.091223	0.855185	0.0737338	0.151375	0.149024	2.40776	YFL047W
0.0229009	0.0402758	0.0721798	3.59298	0.0519188	0.108591	-0.0845616	-2.73975	0.36541	0.425613	0.0157771	1.01998	0.377605	0.425915	-0.0349283	-0.99141	YFL048C
0.209223	0.205343	-0.105251	-1.49504	0.986958	0.990334	0.00163973	0.0173909	0.486425	0.544207	0.0719614	0.765916	0.00573538	0.0558226	-0.196882	-5.38866	YFL049W
0.509535	0.494291	-0.197884	-0.723289	0.268405	0.34238	-0.167569	-1.2842	0.122882	0.192034	-0.25508	-1.95054	0.591988	0.633363	-0.0533569	-0.581679	YFL053W
0.246657	0.240139	0.0849477	1.35579	0.882498	0.909685	0.0173868	0.157478	0.00324411	0.03231	-0.466045	-6.30021	0.656095	0.697002	-0.0262646	-0.480308	YFL054C
0.468599	0.450689	0.0999797	0.799862	0.155664	0.230693	0.178457	1.74643	0.302813	0.362512	0.0942526	1.1816	0.0282797	0.0973724	0.306589	3.36096	YFR001W
0.343304	0.329023	0.0176051	1.07397	0.63559	0.693891	-0.0216475	-0.512052	0.191374	0.257369	0.0715525	1.57057	0.432636	0.477296	0.0290874	0.871562	YFR002W
0.434462	0.41501	0.0583054	0.867806	0.700245	0.755302	-0.0309633	-0.4138	0.439525	0.500699	-0.0387826	-0.857466	0.166686	0.244937	0.096358	1.68799	YFR003C
0.421593	0.40175	0.0515289	0.894543	0.72242	0.775254	0.0204698	0.381225	0.313966	0.37394	0.0471732	1.1507	0.416805	0.461715	-0.0738027	-0.904663	YFR004W
0.0402169	0.0569366	0.333157	2.99305	0.461123	0.529531	0.0413734	0.814396	0.0169242	0.0695324	0.254158	3.9425	0.271127	0.334477	0.0478738	1.27564	YFR005C
0.00817575	0.022394	0.291592	4.87743	0.0962708	0.16304	-0.0905583	-2.16572	0.339305	0.396554	0.174055	1.08407	0.802815	0.838821	0.0284395	0.266798	YFR006W
0.00465434	0.0181203	0.237262	5.70922	0.00177483	0.018	0.215111	7.40435	0.0108075	0.0529324	0.267579	4.50182	0.00211073	0.0429474	0.294158	7.07099	YFR007W
0.251015	0.244042	-0.0548036	-1.34097	0.80161	0.84166	-0.021881	-0.268476	0.483473	0.541432	-0.050167	-0.771469	0.829601	0.861228	0.0199207	0.229689	YFR008W
0.560256	0.549167	-0.0233145	-0.634457	0.0634521	0.122398	-0.0818817	-2.54782	0.611379	0.666762	0.0374385	0.550333	0.0421046	0.114954	-0.170293	-2.94677	YFR009W
0.01557	0.0317729	-0.152381	-4.04264	0.0198595	0.0593448	-0.08292	-3.75507	0.0979339	0.166025	-0.0848623	-2.15043	0.0106269	0.0657192	-0.121539	-4.52387	YFR010W
0.000989294	0.00956835	0.442889	8.63454	0.00999929	0.0376207	-0.190093	-4.60419	0.530231	0.585621	-0.0386055	-0.686313	0.000860827	0.0276111	0.449024	8.95341	YFR011C
0.211211	0.206816	-0.0890523	-1.48704	0.168716	0.243201	-0.0654154	-1.67767	0.0737356	0.138046	-0.15823	-2.40773	0.00383447	0.0518538	-0.270552	-6.02042	YFR013W
0.640113	0.637074	-0.0423361	-0.504998	0.164677	0.238938	-0.165008	-1.69833	0.0263886	0.0817885	-0.36464	-3.43607	0.554563	0.596212	-0.0992815	-0.644137	YFR014C
0.0606194	0.0775175	-0.388538	-2.59101	0.00577828	0.0290093	-0.51904	-5.3775	0.00594168	0.0412245	-0.599078	-5.33589	0.0757565	0.154152	-0.415748	-2.38282	YFR015C
0.152514	0.156018	0.066229	1.76394	0.0258526	0.0700526	0.113983	3.45852	0.23	0.29414	0.0414774	1.41495	0.0139886	0.0735919	0.132986	4.17376	YFR016C
0.247009	0.240363	0.207391	1.35459	0.756204	0.807592	-0.0276925	-0.332504	0.117991	0.187392	-0.380824	-1.98598	0.46172	0.504471	0.201336	0.813229	YFR017C
0.802037	0.812666	-0.0194417	-0.267881	0.243128	0.31895	-0.0927318	-1.36799	0.0172392	0.0696611	-0.187892	-3.92059	0.224065	0.297752	-0.129392	-1.43706	YFR018C
0.357144	0.34035	-0.0729508	-1.03982	0.099891	0.16726	-0.171659	-2.13282	0.179121	0.247982	-0.0841847	-1.62674	0.61357	0.655546	-0.0393249	-0.54683	YFR019W
0.0199124	0.0365936	0.189757	3.752	0.0492619	0.105728	-0.0886547	-2.791	0.0712469	0.135997	0.171543	2.4395	0.986008	0.988968	-0.00248015	-0.0186573	YFR021W
0.0175225	0.0338674	0.298914	3.90128	0.0362262	0.0878184	0.178327	3.09985	0.350713	0.408008	0.057867	1.05554	0.429609	0.474537	0.0794318	0.877813	YFR024C-A
0.00248147	0.014875	0.1844	6.77174	0.000819445	0.0146349	0.222893	9.06893	0.00497846	0.0399086	0.291621	5.60425	0.0062328	0.0584777	0.233036	5.26511	YFR025C
0.93176	0.938562	0.00513753	0.091144	0.878785	0.907335	0.00671558	0.162508	0.253663	0.315704	0.0697731	1.33208	0.124197	0.205752	-0.18277	-1.94126	YFR028C
0.0886966	0.103011	-0.0963548	-2.23924	0.229583	0.30646	-0.109285	-1.41648	0.105888	0.174625	-0.133921	-2.08113	0.524681	0.563978	-0.0530202	-0.696125	YFR029W
0.805951	0.816027	-0.0130397	-0.26243	0.273007	0.347248	0.0563997	1.26978	0.773619	0.819803	0.0686089	0.307767	0.816503	0.85081	-0.0558183	-0.247782	YFR030W
0.33905	0.325108	0.0337121	1.08472	0.458103	0.526844	-0.0256435	-0.820322	0.0911229	0.158318	0.118513	2.21495	0.500421	0.541856	-0.0302242	-0.739924	YFR031C
0.24757	0.240618	0.202894	1.35267	0.804869	0.844553	-0.0505781	-0.263936	0.980647	0.986293	-0.00575061	-0.0258076	0.660829	0.702089	-0.0839185	-0.473061	YFR032C-A
0.996021	0.995547	0.00077285	0.00530589	0.813823	0.850948	0.0306753	0.251496	0.114549	0.183874	-0.143712	-2.01191	0.0787319	0.158081	0.251137	2.34748	YFR033C
0.00496931	0.0184177	0.574942	5.60709	0.0488509	0.105342	0.428403	2.79921	0.526378	0.582161	0.0752313	0.693116	0.103706	0.18706	0.232386	2.09955	YFR034C
0.00228617	0.0150377	-0.114038	-6.92193	0.40151	0.476244	-0.0316811	-0.937652	0.951559	0.964807	-0.00286207	-0.0646446	0.0260233	0.0942226	-0.142365	-3.45131	YFR037C
0.137316	0.143527	-0.202604	-1.85422	0.639005	0.696823	0.0283683	0.506723	0.998096	0.998475	0.000306994	0.00253919	0.110738	0.192306	-0.146625	-2.04163	YFR038W
0.0414125	0.0581121	-0.187698	-2.96345	0.0106671	0.0415933	-0.220933	-4.51893	0.381753	0.441924	-0.149356	-0.981876	0.0303152	0.0998652	-0.25506	-3.28649	YFR039C
0.380391	0.362926	0.0556503	0.984996	0.115087	0.184573	0.0957046	2.00781	0.880872	0.910511	0.00270916	0.15968	0.272522	0.335554	0.0466899	1.27129	YFR040W
0.88435	0.896962	0.0159001	0.154971	0.734794	0.786485	0.0411811	0.36326	0.431959	0.49396	0.0546076	0.872956	0.786299	0.823511	-0.0419694	-0.289901	YFR041C
0.122599	0.131278	-0.118656	-1.95254	0.596551	0.656109	0.0274169	0.574244	0.265139	0.323728	-0.0453744	-1.29459	0.0627661	0.139963	-0.165502	-2.55807	YFR044C
0.17059	0.171857	0.0569179	1.66826	0.435323	0.5075	0.0795799	0.866043	0.0280428	0.0835839	-0.0797252	-3.37003	0.841777	0.873748	0.0167454	0.212952	YFR045W
0.000910533	0.00924715	0.545494	8.82344	0.00339598	0.0217709	0.421921	6.22258	0.0258089	0.0811156	0.0923593	3.46038	0.00158589	0.0381674	0.218122	7.6282	YFR047C
0.398557	0.379007	0.0235099	0.944142	0.105079	0.173705	-0.0718456	-2.08791	0.0927094	0.161139	0.0601476	2.19945	0.408499	0.453861	-0.0681814	-0.922448	YFR048W
0.0003202	0.0055493	-0.376773	-11.5568	0.000868574	0.0139854	-0.398325	-8.93255	0.0064978	0.0457745	-0.467688	-5.20411	0.00150465	0.0358721	-0.589162	-7.73485	YFR049W
0.166223	0.167762	0.165407	1.69036	0.108112	0.176141	-0.0951528	-2.06278	0.180627	0.249444	0.0515422	1.61962	0.810123	0.845664	-0.0127353	-0.256631	YFR050C
0.0824033	0.0977224	0.179892	2.30589	0.882637	0.909393	-0.00717926	-0.15729	0.811695	0.851858	-0.00742479	-0.254448	0.707026	0.74613	-0.0352754	-0.403785	YFR051C
0.750537	0.759046	-0.00563955	-0.340607	0.563547	0.626566	-0.0303899	-0.628892	0.0041788	0.0397955	0.0720704	5.88062	0.211155	0.286463	-0.085786	-1.48726	YFR052W
0.00113346	0.01025	-0.513781	-8.33277	0.891188	0.915404	-0.0155304	-0.145723	0.00149918	0.0209877	-0.914007	-7.74228	0.00465151	0.0493937	-0.258803	-5.71017	YFR053C
0.0071778	0.0221044	0.499805	5.06054	0.0145874	0.0483688	0.389547	4.12211	0.000828278	0.0202456	0.374964	9.04367	0.136385	0.216807	0.279713	1.8601	YGL001C
0.224639	0.219965	0.149886	1.4349	0.0634718	0.122309	-0.196779	-2.54753	0.0206844	0.074285	-0.27975	-3.70832	0.237417	0.309566	-0.111738	-1.3881	YGL002W
0.628809	0.622891	0.046234	0.522683	0.190361	0.26487	0.177241	1.57507	0.105265	0.173984	0.143829	2.08634	0.227059	0.300839	0.148618	1.42583	YGL003C
0.0145908	0.0300581	0.0907235	4.12182	0.102332	0.170966	0.0596035	2.11137	0.128495	0.196981	0.11409	1.9117	0.000274233	0.0170909	0.186782	12.0245	YGL004C
0.0294042	0.0465716	0.269203	3.31907	0.0187178	0.0569367	0.202298	3.82377	0.0147415	0.0636762	0.256037	4.10922	0.00637179	0.0593688	0.170536	5.23273	YGL005C
0.0188364	0.0355517	-0.101622	-3.8164	0.863	0.892067	0.011951	0.183952	0.258671	0.319172	-0.22131	-1.31552	0.765003	0.803539	-0.0219419	-0.319976	YGL006W
0.933015	0.939671	-0.00614807	-0.0894615	0.115837	0.185153	-0.0895556	-2.00211	0.210769	0.274801	0.172363	1.48881	0.0128102	0.0696806	0.358048	4.28368	YGL008C
0.000473243	0.0081573	0.167693	10.4534	0.0349184	0.0859461	0.233914	3.1379	0.0452959	0.106394	0.420306	2.87378	0.0842231	0.164608	0.31053	2.28605	YGL009C
0.0381622	0.0553276	0.0784815	3.0464	0.542934	0.604477	-0.0311064	-0.664129	0.0307505	0.0866897	0.0815922	3.27134	0.0818981	0.162302	0.0686123	2.31149	YGL011C
0.00432505	0.0180678	0.48131	5.82546	0.00407319	0.0226704	0.381931	5.92195	0.0175933	0.0698959	0.489492	3.89651	0.0115259	0.0669307	0.354837	4.41832	YGL012W
0.727986	0.736009	-0.0335189	-0.373127	0.779231	0.827291	-0.0291505	-0.299846	0.246965	0.309623	0.0913925	1.35474	0.463813	0.507323	0.0695574	0.809146	YGL013C
0.754404	0.762364	-0.0243221	-0.335074	0.337805	0.418062	0.0678202	1.08789	0.354136	0.412847	0.0833966	1.04714	0.296831	0.355411	-0.0485424	-1.19862	YGL014W
0.645094	0.64262	-0.0276551	-0.497265	0.556647	0.617384	-0.0315616	-0.640586	0.29505	0.354375	0.0631888	1.20375	0.0769242	0.155723	0.13666	2.36877	YGL016W
0.320728	0.306731	-0.0597478	-1.13245	0.996821	0.998665	-0.000365262	-0.00423892	0.532292	0.587536	0.026952	0.682687	0.0274309	0.0966271	0.0892515	3.39391	YGL017W
0.130625	0.137075	0.104235	1.89743	0.000630547	0.0150515	0.262472	9.70685	0.0916545	0.159287	0.145313	2.20972	0.093848	0.176446	0.147812	2.18851	YGL018C
0.00265751	0.0147819	0.156554	6.64835	0.368106	0.446556	-0.0413785	-1.01359	0.0228036	0.0779034	0.131715	3.59776	0.838712	0.871263	0.00584394	0.217159	YGL019W
0.0442752	0.0607453	-0.0689649	-2.89645	0.146283	0.219975	0.0647954	1.79974	0.0668828	0.130845	0.0710746	2.49837	0.584228	0.626107	0.025224	0.594409	YGL020C
0.696749	0.701706	0.035322	0.418983	0.858725	0.888121	-0.00609101	-0.189777	0.0213665	0.0755387	-0.202415	-3.67131	0.937013	0.952	0.00356009	0.0841057	YGL021W
0.963354	0.965632	0.00510983	0.0488861	0.889887	0.914613	-0.0116285	-0.147482	0.0791692	0.144076	0.116831	2.34241	0.151851	0.231719	-0.109249	-1.76767	YGL022W
0.286489	0.276802	0.0385714	1.22882	0.00391555	0.0230455	0.274315	5.98615	0.00014015	0.00411429	0.225673	14.2681	0.00671107	0.0599489	0.221092	5.15718	YGL023C
0.131371	0.137842	-0.188899	-1.8925	0.208962	0.284082	0.102245	1.4961	0.461542	0.520182	0.0617918	0.813578	0.185287	0.262454	-0.0876965	-1.59799	YGL025C
0.00813922	0.0223447	0.144248	4.88364	0.225686	0.302187	0.095968	1.43096	0.131314	0.200824	0.343503	1.89287	0.0572442	0.135247	0.256185	2.6456	YGL026C
0.00234667	0.0152575	0.339425	6.87376	0.0170831	0.0536021	0.111337	3.93138	0.00423224	0.0394717	0.254992	5.8602	0.0369645	0.107279	0.217889	3.07909	YGL027C
0.123815	0.131988	-0.223947	-1.94394	0.555816	0.617168	-0.0926555	-0.642001	0.642336	0.697195	-0.0465337	-0.501542	0.258733	0.325529	0.30193	1.31532	YGL028C
0.761749	0.768029	0.0243399	0.324602	0.402464	0.477376	0.100923	0.935563	0.680629	0.73291	0.0539077	0.443061	0.327885	0.381297	-0.140892	-1.11352	YGL029W
0.39882	0.379106	-0.0580798	-0.943562	0.0351835	0.0860192	-0.275801	-3.13005	0.98201	0.98769	-0.00210706	-0.0239892	0.37046	0.419444	-0.076323	-1.00805	YGL030W
0.00655598	0.0206188	-0.286951	-5.19112	0.135762	0.208915	-0.198909	-1.86405	0.893897	0.919669	-0.0221355	-0.142065	0.487555	0.528554	-0.0769469	-0.763797	YGL031C
0.235693	0.229955	0.0783543	1.39427	0.0985874	0.165928	0.33871	2.14451	0.587802	0.644975	0.060125	0.588532	0.174447	0.250885	0.148371	1.64922	YGL035C
0.270365	0.26003	-0.277687	-1.27803	0.779935	0.827227	-0.0485481	-0.298853	0.695732	0.745373	0.0704984	0.420494	0.517257	0.556932	0.070941	0.709366	YGL036W
0.00285601	0.0153954	-0.451691	-6.52076	0.000195198	0.0264286	-0.376878	-13.1147	0.000800141	0.0206071	-0.709826	-9.12531	0.0522024	0.130045	-0.344372	-2.73446	YGL037C
0.00362841	0.0164871	0.143933	6.11167	0.0145747	0.0482898	-0.174432	-4.12317	0.00547441	0.042049	-0.21521	-5.45884	0.185362	0.262465	-0.108549	-1.59765	YGL038C
0.950492	0.954147	-0.00621867	-0.0660711	0.390374	0.467599	-0.113597	-0.962343	0.206094	0.270782	0.485439	1.50779	0.483492	0.52559	0.0934991	0.771434	YGL039W
0.00642391	0.020395	0.197937	5.22081	0.103516	0.171704	0.119282	2.10118	0.583091	0.640868	0.0291695	0.596284	0.485041	0.526754	0.0397531	0.768516	YGL040C
0.00706524	0.022	-0.318081	-5.08313	0.0143394	0.0484821	-0.392812	-4.14318	0.770052	0.81669	-0.046599	-0.312814	0.0681521	0.146633	-0.241192	-2.48081	YGL041W-A
0.491806	0.475739	0.021633	0.755856	0.14577	0.220061	0.0582804	1.80276	0.0037317	0.0376296	0.0563542	6.06516	0.526426	0.56546	0.0178308	0.693031	YGL043W
0.0226713	0.0400349	0.110987	3.6043	0.888094	0.913014	-0.0110797	-0.149905	0.652178	0.706736	-0.0156037	-0.486326	0.400373	0.447279	-0.0624409	-0.940145	YGL044C
0.484997	0.469109	0.0325499	0.768599	0.214878	0.291334	-0.164206	-1.47247	0.756228	0.802323	0.023321	0.33247	0.749742	0.790205	0.0332282	0.341745	YGL045W
0.0128359	0.0278787	0.358716	4.28116	0.34312	0.422961	-0.155716	-1.07444	0.598678	0.655699	0.0355539	0.570791	0.00695323	0.0594591	0.124248	5.10605	YGL047W
0.00974949	0.0245688	-0.13372	-4.63788	0.0538153	0.11144	-0.0990823	-2.70499	0.241654	0.304272	-0.0397436	-1.37314	0.0482987	0.12336	-0.163924	-2.81037	YGL048C
0.102139	0.114699	-0.121527	-2.11305	0.709791	0.764477	-0.0181056	-0.399715	0.386959	0.446748	-0.0969654	-0.970036	0.0320191	0.102803	-0.181105	-3.22857	YGL049C
0.161767	0.164947	0.185848	1.71355	0.20708	0.28206	0.140273	1.50375	0.133339	0.202408	0.088108	1.87963	0.239537	0.311038	0.113073	1.38058	YGL050W
0.0686284	0.0841023	-0.549309	-2.47431	0.374362	0.452248	0.297412	0.998926	0.186114	0.253723	0.164014	1.59421	0.620342	0.661557	0.078458	0.536055	YGL054C
0.0161477	0.0325346	-0.410478	-3.99869	0.537157	0.600509	-0.0541177	-0.674172	0.0600738	0.123326	-0.303222	-2.59959	0.00123775	0.0321667	-0.362041	-8.14265	YGL055W
0.069673	0.085786	-0.126731	-2.46025	0.23072	0.307373	0.0420643	1.41231	0.870183	0.90284	0.00421929	0.174181	0.0502099	0.127146	-0.0749693	-2.77235	YGL056C
0.100922	0.113439	-0.24745	-2.12369	0.222572	0.298566	-0.119625	-1.44272	0.0609875	0.123743	-0.153857	-2.58527	0.00498424	0.0514035	-0.275999	-5.60245	YGL057C
0.303475	0.29214	0.103503	1.17974	0.259901	0.335466	0.0935964	1.3115	0.256984	0.319199	0.106828	1.32106	0.0134785	0.0721802	0.16821	4.21992	YGL058W
0.00231878	0.0151589	-0.585318	-6.89577	0.0101753	0.0378268	-0.698412	-4.58106	0.00998686	0.0534211	-0.431706	-4.60584	0.0120512	0.0681301	-0.562672	-4.36116	YGL059W
0.975174	0.976009	0.00437337	0.0331083	0.439946	0.512068	0.0815955	0.85661	0.57896	0.63658	0.0361882	0.603114	0.165446	0.243378	0.0896702	1.69435	YGL060W
0.00157547	0.0115807	0.335228	7.64151	0.00192997	0.0183826	0.294776	7.24149	0.0209382	0.0741814	0.308427	3.69438	0.00118433	0.0315054	0.163489	8.23745	YGL061C
0.0114201	0.0264232	0.27247	4.43021	0.134272	0.20745	0.168998	1.87359	0.00244447	0.029292	0.252477	6.79905	0.051443	0.129502	0.252126	2.7487	YGL062W
0.428376	0.408972	-0.234703	-0.88037	0.635067	0.693203	-0.103755	-0.512869	0.377687	0.438026	0.116177	0.99122	0.305365	0.362325	0.144338	1.17444	YGL063W
0.0082525	0.02245	-0.306537	-4.86448	0.0020766	0.0197983	-0.753448	-7.10178	3.26E-05	0.0102857	-0.428831	-20.6363	0.0275326	0.0970259	-0.543226	-3.3899	YGL064C
0.652218	0.650632	-0.0247726	-0.486265	0.0699815	0.129482	-0.117062	-2.45614	0.0931081	0.161278	0.180067	2.1956	0.759834	0.799494	-0.0317788	-0.327328	YGL065C
0.666511	0.66625	-0.035939	-0.464401	0.856244	0.886619	-0.00635488	-0.193162	0.569906	0.627865	-0.0277575	-0.6182	0.166026	0.243769	-0.116603	-1.69137	YGL066W
0.00255883	0.0148962	0.187794	6.71623	0.13757	0.211225	0.0949569	1.85263	0.0211137	0.0751287	0.184599	3.68486	0.0168024	0.0783295	0.148777	3.95111	YGL067W
0.0195107	0.0362721	0.535565	3.77555	0.00482162	0.0256142	0.530531	5.65396	0.0947189	0.16317	0.378363	2.18024	0.0261027	0.094492	0.233408	3.44798	YGL068W
0.19094	0.190695	-0.0706737	-1.5725	0.466366	0.534409	0.0447707	0.804183	0.0426424	0.104043	0.110453	2.93402	0.874336	0.900999	0.00889631	0.168542	YGL070C
0.0123008	0.0273052	0.362544	4.33504	0.00305092	0.0213597	0.603243	6.40567	0.0535479	0.118275	0.279133	2.70981	0.202482	0.27985	0.262195	1.52276	YGL071W
0.0157017	0.0319171	-0.199488	-4.03245	0.217323	0.29405	-0.0757889	-1.4629	0.0796825	0.144681	-0.108942	-2.3365	0.0549795	0.133138	-0.210733	-2.68435	YGL073W
0.103997	0.1162	0.166318	2.09707	0.152804	0.227506	0.115799	1.76231	0.043355	0.104934	0.247567	2.91742	0.389049	0.436974	0.0915888	0.96532	YGL075C
0.145308	0.150065	0.299189	1.80549	0.179755	0.253653	-0.182763	-1.62373	0.631092	0.686481	0.0541499	0.519096	0.288318	0.348801	-0.242356	-1.2234	YGL076C
0.066268	0.0821058	0.196212	2.50702	0.567021	0.629744	0.0841275	0.623041	0.136288	0.205223	-0.125937	-1.86071	0.892786	0.917768	0.020117	0.143565	YGL077C
0.0185938	0.0354016	-0.150036	-3.83153	0.512416	0.579398	0.0508061	0.718077	0.634099	0.689985	0.109384	0.514383	0.69552	0.734698	0.0595692	0.420809	YGL078C
0.04925	0.0665898	0.145195	2.79123	0.00866593	0.0352551	0.315757	4.79719	0.0972131	0.165583	0.151675	2.15702	0.0135464	0.0720872	0.488872	4.21365	YGL079W
0.137754	0.143985	-0.212611	-1.85147	0.341867	0.422302	-0.058529	-1.07759	0.0047054	0.0393174	-0.300948	-5.6921	0.532894	0.571867	-0.0566099	-0.681631	YGL080W
0.509341	0.494124	0.0537077	0.723641	0.278415	0.353598	-0.103668	-1.25312	0.941052	0.956331	0.00583358	0.0786985	0.683157	0.722338	0.0572344	0.439265	YGL082W
0.86019	0.873954	0.00876694	0.18778	0.966752	0.977389	-0.00481563	-0.0443489	0.815933	0.855821	-0.0183331	-0.248572	0.28945	0.349657	0.0896066	1.22007	YGL083W
0.748143	0.756912	0.104129	0.344038	0.0902303	0.154359	0.48427	2.2238	0.472641	0.530741	-0.106056	-0.792077	0.549294	0.590043	-0.112995	-0.653158	YGL084C
0.854125	0.868391	0.00931244	0.196055	0.843764	0.876124	-0.0151679	-0.210228	0.163381	0.23119	-0.100821	-1.70507	0.323878	0.377591	0.0597499	1.12407	YGL085W
0.0244652	0.041898	0.0694439	3.51932	0.242286	0.318111	0.055139	1.37092	0.0769494	0.142375	0.0401048	2.36847	0.869129	0.896436	-0.00514665	-0.175614	YGL086W
0.0222551	0.039056	-0.196745	-3.62516	0.286889	0.365924	0.0712312	1.22763	0.357735	0.417373	0.0868093	1.03839	0.684209	0.722712	0.0287062	0.437688	YGL087C
0.0400027	0.0563971	0.386364	2.99846	0.521592	0.587789	0.0572645	0.701617	0.931133	0.948323	0.012791	0.0919845	0.0249329	0.0923017	0.189013	3.49837	YGL090W
0.118968	0.127778	0.124699	1.97877	0.10018	0.167418	0.0512186	2.13024	0.0134654	0.0594617	-0.160351	-4.22113	0.114644	0.196969	0.0715297	2.01118	YGL091C
0.445292	0.424528	0.0240898	0.845803	0.566602	0.629605	-0.0160824	-0.623745	0.10588	0.174723	0.0780349	2.08119	0.0799798	0.159376	-0.0874593	-2.3331	YGL092W
0.0179409	0.0340301	-0.22834	-3.87345	0.195968	0.270843	0.185739	1.55046	0.898077	0.922769	0.0130796	0.136423	0.0750105	0.153463	-0.160192	-2.39193	YGL093W
0.145203	0.150068	-0.0787687	-1.80611	0.0617567	0.120823	-0.082471	-2.5734	0.258279	0.319532	-0.048581	-1.31681	0.00478088	0.0495857	-0.183349	-5.6672	YGL094C
0.0010267	0.00976678	0.206436	8.55124	0.324334	0.405345	0.0759927	1.12286	0.00907432	0.0512016	0.192889	4.73444	0.00350537	0.049663	0.162794	6.16926	YGL095C
0.415354	0.396094	0.0405074	0.907748	0.542345	0.60386	0.0308984	0.665149	0.0408353	0.101982	0.137657	2.97761	0.118993	0.201258	0.021123	1.97859	YGL097W
0.0305869	0.0475111	0.375058	3.277	0.0967016	0.163701	0.419262	2.16173	0.0136784	0.059882	0.684666	4.20158	0.00824072	0.0605466	0.596448	4.86646	YGL098W
0.719996	0.727143	-0.0217302	-0.384761	0.177805	0.251792	-0.146171	-1.63301	0.316839	0.376468	-0.108622	-1.1429	0.110456	0.192145	-0.18822	-2.04388	YGL099W
0.0252344	0.0426442	0.106427	3.48512	0.664189	0.723185	-0.0274271	-0.467935	0.0821591	0.147922	0.0931493	2.30859	0.58934	0.631025	0.0341112	0.586011	YGL100W
0.0307701	0.0475232	-0.33896	-3.27066	0.177251	0.251474	-0.239805	-1.63566	0.669994	0.723299	-0.0806723	-0.459113	0.228832	0.302377	-0.19763	-1.41925	YGL101W
0.673515	0.675197	-0.0272686	-0.453784	0.395913	0.471842	-0.086474	-0.949988	0.532806	0.587564	0.0800798	0.681786	0.810238	0.845549	-0.0198158	-0.256471	YGL103W
0.00674142	0.0208044	-0.261513	-5.15065	0.112191	0.180406	-0.0848194	-2.03017	0.0258483	0.0810288	-0.128311	-3.4587	0.00805017	0.0602658	-0.272936	-4.89893	YGL105W
0.575583	0.5649	-0.022176	-0.608722	0.00200749	0.0191356	0.196086	7.16605	0.0186003	0.072096	0.150864	3.83112	0.240041	0.310989	-0.0434844	-1.3788	YGL106W
0.0345706	0.0512981	0.15444	3.1483	0.00770204	0.0337822	0.255736	4.96074	0.00869699	0.0510226	0.173887	4.79229	0.0108286	0.0662361	0.148345	4.49927	YGL107C
0.0334678	0.0507594	0.233398	3.1821	0.886176	0.912024	0.0109431	0.1525	0.414068	0.475913	0.0841415	0.91049	0.0614495	0.138508	0.290961	2.57812	YGL108C
0.0284761	0.045901	0.418403	3.3535	0.00074708	0.0138571	0.509779	9.28943	0.185299	0.252774	0.098593	1.59794	0.0148734	0.075206	0.234948	4.09833	YGL110C
0.0347212	0.0514904	0.221869	3.14378	0.920284	0.940912	0.0112799	0.106539	0.371471	0.431433	0.0774059	1.00568	0.224702	0.298354	0.121008	1.43466	YGL111W
0.628624	0.622842	-0.0187221	-0.522973	0.175792	0.250959	-0.0388864	-1.64269	0.0641419	0.127737	0.0633167	2.53764	0.0383379	0.109212	-0.0806174	-3.04171	YGL112C
0.900514	0.910566	0.00497564	0.133137	0.157276	0.231988	0.230799	1.73761	0.0257764	0.0811938	0.248295	3.46176	0.127526	0.208417	0.12271	1.91827	YGL113W
0.0397609	0.0560754	0.405929	3.00461	0.748784	0.80082	-0.0655341	-0.343118	0.21041	0.274509	0.419402	1.49025	0.0478931	0.122756	0.345888	2.81866	YGL114W
0.0888336	0.103172	0.114442	2.23785	0.163928	0.238667	0.0846897	1.70222	0.0121821	0.0556611	0.150356	4.34738	0.0113096	0.0665961	0.108799	4.44278	YGL115W
0.0115235	0.0266567	0.364219	4.41859	0.455438	0.524916	0.141948	0.825574	0.19657	0.261635	0.745636	1.54786	0.189081	0.265539	0.667338	1.58079	YGL117W
0.112561	0.122687	0.105734	2.02727	0.378995	0.455591	0.0796311	0.988205	0.691457	0.742475	-0.0296534	-0.426855	0.0919266	0.173402	0.0977042	2.20706	YGL119W
0.000289521	0.00583704	-0.157913	-11.8588	0.10159	0.169895	-0.111445	-2.11783	0.19982	0.264651	-0.168167	-1.53397	0.0180386	0.0816009	-0.201596	-3.86705	YGL120C
0.608344	0.600922	0.0467928	0.555196	0.00382738	0.0228638	-0.617736	-6.02346	0.0166638	0.0684576	-0.999541	-3.96099	0.86962	0.896876	-0.0396633	-0.174946	YGL121C
0.0270482	0.0439581	-0.171726	-3.40916	0.656877	0.715357	-0.0541875	-0.479108	0.176907	0.246544	-0.0517809	-1.63731	0.00770553	0.0603594	-0.159799	-4.96011	YGL122C
0.799695	0.810393	-0.010941	-0.271148	0.0510583	0.108293	-0.188819	-2.75601	0.641926	0.696806	0.0411997	0.50218	0.481527	0.523093	-0.0811931	-0.775146	YGL123W
0.633044	0.628034	-0.0269169	-0.516034	0.262278	0.337032	0.0909747	1.30378	0.840774	0.877756	0.0125604	0.214329	0.59671	0.637873	0.066203	0.573987	YGL124C
0.00109886	0.0099398	-0.283491	-8.40068	0.235162	0.311325	-0.120374	-1.39617	0.861006	0.896336	0.0194024	0.186669	0.135125	0.215757	-0.226798	-1.86812	YGL125W
0.747683	0.756409	-0.0452559	-0.344697	0.0616427	0.120886	0.0878045	2.57514	0.137086	0.205577	0.171021	1.85567	0.614097	0.655935	0.0689072	0.545989	YGL126W
0.503893	0.488717	-0.108641	-0.733561	0.471082	0.537946	-0.0949343	-0.795073	0.689347	0.740412	-0.0557657	-0.430002	0.23458	0.307158	-0.133609	-1.39827	YGL128C
0.000234114	0.00550427	-0.904463	-12.5204	0.00187755	0.0181322	-0.966673	-7.29465	0.00199068	0.0237778	-0.789955	-7.1821	0.000864618	0.0274207	-0.842854	-8.94317	YGL129C
0.133295	0.139613	0.129968	1.87991	0.976313	0.982595	0.00144809	0.0315895	0.429518	0.491252	0.0282676	0.878002	0.3348	0.386157	-0.050458	-1.09558	YGL130W
0.101848	0.114518	0.120222	2.11558	0.577852	0.639669	0.0224341	0.604952	0.0520148	0.115594	-0.18564	-2.73796	0.921316	0.940282	0.0104573	0.105153	YGL131C
0.207179	0.203964	-0.0449084	-1.50335	0.0678182	0.126391	-0.0606553	-2.48539	0.178581	0.247507	-0.0587812	-1.6293	0.427448	0.472165	-0.0441665	-0.882297	YGL133W
0.129079	0.136021	0.210526	1.90776	0.145764	0.220174	-0.190785	-1.80279	0.0364554	0.0956129	-0.334243	-3.09335	0.262556	0.329343	0.193955	1.30289	YGL134W
0.00388869	0.0175599	-0.594254	-5.99741	0.0110449	0.0431815	-0.390117	-4.47351	0.00371365	0.0373784	-0.503657	-6.07317	0.00122335	0.0325053	-0.287229	-8.1677	YGL136C
0.00679591	0.0210027	-0.128756	-5.13902	0.00171894	0.0179716	-0.217283	-7.46737	0.206113	0.270709	-0.0780116	-1.50772	0.00384063	0.0517188	-0.206637	-6.01779	YGL137W
0.184399	0.184617	-0.0846412	-1.60207	0.0422304	0.096348	0.237406	2.94377	0.726094	0.772246	0.0436667	0.375876	0.01699	0.0782778	0.214028	3.93788	YGL139W
0.00836365	0.0226634	-0.231127	-4.84599	0.0945092	0.161044	0.117275	2.18222	0.444622	0.504874	0.0574278	0.847152	0.372275	0.421368	-0.0812182	-1.00379	YGL140C
0.204731	0.201575	-0.0425195	-1.51341	0.017634	0.0552042	0.336596	3.89378	0.00010324	0.00514286	0.163387	15.419	0.364921	0.416189	0.0319312	1.02114	YGL141W
0.821	0.831191	0.0331282	0.241559	0.817705	0.853989	0.0185778	0.246117	0.163875	0.23183	-0.0900994	-1.7025	0.147204	0.227828	0.168221	1.79434	YGL142C
0.951621	0.954998	0.0109581	0.0645618	0.188671	0.263869	0.19265	1.58264	0.699953	0.74958	0.0910514	0.414232	0.454031	0.496889	0.0396981	0.828359	YGL143C
0.162278	0.165044	-0.177753	-1.71085	0.52802	0.592915	-0.044391	-0.690213	0.489274	0.546513	-0.0714566	-0.76058	0.590982	0.632951	-0.049708	-0.583323	YGL144C
0.422486	0.402462	0.0349599	0.892667	0.687908	0.743995	-0.0175575	-0.432152	0.0567491	0.120562	0.176569	2.65392	0.0361978	0.10693	0.0899582	3.10066	YGL145W
0.536685	0.522618	-0.0511096	-0.674995	0.186326	0.261273	-0.29362	-1.59324	0.982928	0.988046	0.00539366	0.0227653	0.596981	0.638064	-0.113346	-0.573547	YGL147C
0.000226471	0.0058018	0.379729	12.627	0.0152775	0.0489167	0.270644	4.06565	0.0266345	0.0823377	0.624075	3.42594	0.00267972	0.0461725	0.501262	6.6335	YGL148W
0.279982	0.268575	0.0323464	1.24835	0.934185	0.952891	-0.00445882	-0.0878939	0.410808	0.471868	0.0574234	0.917475	0.233183	0.305444	0.0732751	1.40332	YGL150C
0.0410086	0.0579474	0.131654	2.97333	0.256185	0.332876	0.0741005	1.3237	0.0125724	0.0566775	0.151529	4.30734	0.0159373	0.0757429	0.146642	4.01447	YGL151W
0.00851068	0.0224403	-0.231884	-4.82199	0.0726199	0.131726	-0.0949757	-2.42182	0.611732	0.66714	0.0677987	0.549767	0.156269	0.236025	-0.104725	-1.74311	YGL153W
0.837639	0.8497	0.0185131	0.218631	0.687082	0.743167	-0.029911	-0.433386	0.0474425	0.108912	0.245652	2.82797	0.832431	0.863948	0.0234693	0.225792	YGL155W
0.217967	0.213023	-0.0727293	-1.4604	0.106525	0.175119	-0.24505	-2.07582	0.132093	0.2014	-0.414075	-1.88775	0.9063	0.928508	0.0169039	0.125342	YGL156W
0.0287557	0.0458872	0.137884	3.34299	0.0775383	0.138606	0.0429692	2.36147	0.120775	0.190607	0.201814	1.96562	0.01632	0.0769717	0.356261	3.98594	YGL157W
0.0947905	0.108566	-0.0991514	-2.17957	0.480663	0.548941	-0.0454389	-0.776782	0.144653	0.213435	0.143249	1.80937	0.343997	0.395226	-0.0494857	-1.07224	YGL159W
0.706589	0.712062	0.0575723	0.404428	0.919009	0.940191	-0.0122878	-0.108251	0.945479	0.960218	-0.00561654	-0.0727747	0.48457	0.52673	0.0845443	0.769403	YGL160W
0.784276	0.79256	0.0306581	0.292743	0.525332	0.591196	0.0797625	0.694969	0.482447	0.540555	0.0642448	0.773406	0.14675	0.227415	-0.0984349	-1.797	YGL161C
0.246633	0.240192	0.0239109	1.35588	0.434746	0.507518	-0.0186317	-0.867224	0.374939	0.435124	0.0933054	0.997584	0.690681	0.730014	0.0272206	0.428011	YGL164C
0.0527225	0.0702196	-0.0804945	-2.72485	0.0135498	0.0476154	-0.0974643	-4.21334	0.216593	0.28209	-0.0348323	-1.46575	0.4315	0.475941	0.0392521	0.873902	YGL167C
0.300286	0.289015	0.0830451	1.18875	0.0182572	0.0556564	0.160784	3.85291	0.281939	0.34051	0.0560158	1.24243	0.126161	0.206791	0.105827	1.92762	YGL169W
0.0476163	0.0649388	-0.0922246	-2.82437	0.68952	0.745296	0.0179669	0.429744	0.624311	0.679363	0.0783786	0.529773	0.366417	0.417483	0.0628258	1.01759	YGL171W
0.859585	0.873194	-0.0124689	-0.188604	0.780487	0.827104	0.012834	0.298076	0.867959	0.902033	-0.00828509	-0.177205	0.195559	0.273827	-0.0832299	-1.55223	YGL172W
0.286953	0.277109	0.045277	1.22744	0.145689	0.220351	-0.0732832	-1.80323	0.742625	0.790023	-0.027688	-0.351964	0.316108	0.369532	-0.0556911	-1.14488	YGL173C
0.283862	0.273463	0.0385766	1.23665	0.00820334	0.0338692	0.222287	4.87276	0.035151	0.0940308	0.187207	3.13101	0.0541342	0.132182	0.213337	2.69929	YGL174W
0.567804	0.557142	0.056658	0.621726	0.636697	0.695068	-0.0317104	-0.510323	0.027121	0.0831453	-0.201686	-3.40624	0.129682	0.2108	-0.152928	-1.90371	YGL175C
0.380067	0.362615	-0.0942782	-0.985741	0.970188	0.979608	0.00645918	0.0397628	0.792342	0.838672	0.0233754	0.281426	0.21044	0.286315	-0.206379	-1.49013	YGL178W
0.823697	0.833544	0.010099	0.237832	0.0229068	0.0659883	-0.17309	-3.59269	0.258653	0.319293	0.083358	1.31558	0.276707	0.339529	0.137382	1.25835	YGL180W
0.0301843	0.0472897	0.186846	3.2911	0.375196	0.452369	0.057349	0.996988	0.0395535	0.101095	0.0932768	3.00992	0.442598	0.487129	-0.029419	-0.851236	YGL181W
0.192726	0.192225	-0.123028	-1.5646	0.0186676	0.0567208	-0.339091	-3.8269	0.175949	0.245453	0.279892	1.64193	0.228949	0.302495	-0.141032	-1.41882	YGL184C
0.49119	0.475348	-0.0474113	-0.757004	0.0240758	0.066739	-0.23377	-3.53712	0.831123	0.869308	-0.0270372	-0.227592	0.231184	0.303606	0.0765726	1.4106	YGL185C
0.154254	0.157702	0.138897	1.75422	0.374651	0.45225	0.0510941	0.998255	0.0814653	0.147639	-0.109819	-2.31632	0.63525	0.679357	0.0365875	0.512583	YGL186C
0.000132711	0.00285	-0.967581	-14.4672	0.000144456	0.0334	-0.802694	-14.1588	0.000387205	0.00969014	-0.926399	-11.007	0.0048516	0.0506049	-0.835294	-5.64431	YGL187C
0.0432436	0.0605342	-0.387407	-2.92	0.108723	0.177032	-0.198689	-2.0578	0.0770273	0.142549	-0.168758	-2.36754	0.352098	0.403644	-0.171856	-1.05213	YGL189C
0.46143	0.442728	-0.0514617	-0.813796	0.00309352	0.0212197	-0.178754	-6.38173	0.346924	0.403263	-0.142437	-1.06492	0.173392	0.250378	-0.223235	-1.65439	YGL190C
2.47E-05	0.00381818	-1.55205	-22.1295	0.000215898	0.0228889	-1.36661	-12.7819	0.000215941	0.0084898	-1.40912	-12.7813	0.00788619	0.0600788	-1.20979	-4.92763	YGL191W
0.278515	0.267249	0.192285	1.25282	0.505169	0.571993	0.0382992	0.73123	0.414322	0.476144	-0.118013	-0.909948	0.691715	0.730674	0.0410163	0.426471	YGL194C
0.302688	0.291504	-0.0836102	-1.18196	0.0890382	0.152611	-0.121403	-2.23578	0.831964	0.870101	0.0192683	0.226434	0.01967	0.0846932	-0.198764	-3.76614	YGL195W
0.648676	0.647358	-0.0728206	-0.491726	0.0884967	0.151718	-0.262622	-2.24128	0.263489	0.323225	0.50341	1.29988	0.000396353	0.0175281	-0.585419	-10.9412	YGL196W
0.00786412	0.0222754	-0.363026	-4.93155	0.981895	0.987409	0.00227794	0.0241434	0.65337	0.708271	-0.0432712	-0.484493	0.621379	0.663019	-0.0410614	-0.53441	YGL197W
0.826311	0.836732	0.00930444	0.234225	0.287781	0.366728	0.13351	1.22499	0.933	0.948796	-0.00735034	-0.0894818	0.0611375	0.138382	-0.150626	-2.58294	YGL198W
0.0447827	0.0611372	-0.253783	-2.8851	0.071175	0.130933	-0.113508	-2.44044	0.0280431	0.0834952	-0.095738	-3.37002	0.0369792	0.107309	-0.221734	-3.07868	YGL200C
0.313459	0.300651	-0.0323582	-1.15208	0.179809	0.253461	-0.0877142	-1.62348	0.936161	0.951493	0.00726807	0.085248	0.0158586	0.0755704	-0.24508	-4.02044	YGL201C
0.319352	0.305501	-0.0835943	-1.13613	0.260629	0.33604	0.144558	1.30913	0.0607455	0.123635	0.343177	2.58904	0.292009	0.351953	0.288049	1.21258	YGL202W
0.104306	0.116529	-0.139826	-2.09444	0.193481	0.26778	0.101652	1.56128	0.366678	0.426456	0.0352393	1.01697	0.421918	0.467669	0.11248	0.89386	YGL203C
0.274645	0.26358	-0.116316	-1.2647	0.259293	0.33505	-0.106646	-1.31348	0.38885	0.449346	-0.0915108	-0.965769	0.513506	0.553784	-0.0843478	-0.71611	YGL205W
0.218674	0.213563	0.0501958	1.45766	0.0515909	0.108207	-0.110677	-2.74591	0.191238	0.257318	-0.0796878	-1.57117	0.197758	0.275963	-0.0782671	-1.54276	YGL206C
0.583598	0.574173	-0.00900499	-0.595447	0.0476468	0.103478	-0.0960321	-2.82374	0.525921	0.58174	0.028043	0.693926	0.0402216	0.112508	-0.121025	-2.99293	YGL207W
0.0379637	0.0551114	0.100788	3.05174	0.176431	0.251333	0.0743166	1.6396	0.594674	0.652119	-0.0222274	-0.577299	0.0611484	0.138385	0.109388	2.58277	YGL208W
0.418224	0.397876	-0.0500081	-0.901654	0.65015	0.708019	0.0236489	0.48945	0.0167423	0.0686996	-0.176217	-3.95538	0.332836	0.3848	-0.0733248	-1.10064	YGL209W
0.715865	0.722264	-0.0341679	-0.390802	0.778422	0.826316	-0.0180687	-0.300986	0.504401	0.561236	0.090596	0.732632	0.36183	0.413149	-0.0910061	-1.02852	YGL210W
0.625958	0.620861	-0.0524996	-0.527172	0.0498825	0.106822	-0.257482	-2.77874	0.277305	0.336132	-0.136778	-1.25652	0.03874	0.10987	-0.167803	-3.03107	YGL211W
0.779413	0.787431	0.0103535	0.299588	0.588447	0.648159	-0.0460022	-0.587475	0.461012	0.519938	0.0969364	0.814614	0.690479	0.729888	0.0304334	0.428314	YGL212W
0.111408	0.121992	0.0886062	2.03633	0.549291	0.610553	-0.0229986	-0.653164	0.026084	0.0810596	0.093376	3.44876	0.247875	0.317593	-0.0284177	-1.35162	YGL213C
0.0677549	0.0835174	-0.226545	-2.48626	0.00112196	0.0148931	-0.386725	-8.35504	0.108882	0.178324	-0.232302	-2.05651	0.00717431	0.0591019	-0.317306	-5.06124	YGL216W
0.201873	0.199268	0.103134	1.52531	0.961364	0.973869	0.00561114	0.0515438	0.0768764	0.14256	0.345627	2.36934	0.0134424	0.0717577	0.227316	4.22326	YGL219C
0.250035	0.243075	-0.284551	-1.34428	0.260578	0.336098	0.162007	1.30929	0.0721648	0.137245	0.294473	2.42764	0.174039	0.250637	0.268603	1.65122	YGL220W
0.259286	0.250024	0.0821693	1.31351	0.799601	0.840473	0.0175766	0.271278	0.226631	0.291794	0.0761526	1.42743	0.674817	0.715677	0.0351353	0.451817	YGL221C
0.128709	0.136036	-0.446908	-1.91025	0.754816	0.806563	-0.0373775	-0.334486	0.719188	0.76703	0.0909081	0.385942	0.0376393	0.107846	-0.335542	-3.06052	YGL222C
0.161186	0.164596	0.327252	1.71662	0.144795	0.219086	-0.181937	-1.80853	0.9288	0.946638	-0.00765218	-0.0951126	0.052535	0.13036	-0.345698	-2.7283	YGL223C
0.0746003	0.0908806	-0.245682	-2.39698	0.186605	0.261412	-0.104988	-1.59198	0.221428	0.287027	0.457185	1.44707	0.885024	0.912325	-0.0415223	-0.154058	YGL224C
0.0237227	0.0408056	0.453501	3.55356	0.713102	0.767282	-0.145724	-0.394851	0.0517765	0.115244	-0.563966	-2.74242	0.220738	0.293952	0.316826	1.44971	YGL225W
0.974206	0.975288	0.00467987	0.0344002	0.852986	0.883582	0.0262732	0.19761	0.258326	0.319322	0.205707	1.31665	0.76514	0.803047	-0.0270464	-0.319781	YGL226C-A
0.159331	0.162732	0.254813	1.72652	0.302345	0.381908	0.166016	1.18292	0.567197	0.624825	0.0607954	0.622744	0.104246	0.187035	0.229598	2.09495	YGL226W
0.472088	0.454303	-0.0385353	-0.79314	0.93207	0.950742	0.00367626	0.0907285	0.512575	0.569209	-0.0440355	-0.717789	0.915253	0.934981	-0.0089559	-0.113298	YGL227W
0.60199	0.595438	-0.0140863	-0.56543	0.0457079	0.100601	-0.0988461	-2.86479	0.243352	0.306158	0.0970387	1.36721	0.931766	0.949306	0.00639937	0.0911365	YGL228W
0.0211974	0.0386721	0.168182	3.68035	0.356767	0.434529	0.0511613	1.04073	0.128555	0.197049	0.151509	1.91129	0.000278232	0.0168358	0.145422	11.9801	YGL231C
0.000226835	0.00575	0.288519	12.6218	0.0197912	0.0594759	0.127752	3.75905	0.261972	0.322309	0.0475032	1.30477	0.0686945	0.147868	0.0750334	2.47342	YGL232W
0.720974	0.728451	-0.0169496	-0.383335	0.0940274	0.160532	-0.0822734	-2.1868	0.206079	0.270895	0.08036	1.50785	0.961246	0.970736	-0.00152094	-0.0517012	YGL233W
9.15E-06	0.0105	0.175469	28.3954	0.256299	0.33269	0.078336	1.32332	0.389756	0.449988	0.14459	0.963731	0.738902	0.779169	-0.0182243	-0.357328	YGL234W
0.0174863	0.0337686	-0.238633	-3.90373	0.0455721	0.100456	0.163721	2.86775	0.909123	0.932164	-0.0101165	-0.121542	0.0851336	0.165713	-0.125515	-2.2763	YGL236C
0.0717692	0.0883791	0.650929	2.43273	0.588908	0.648409	0.299304	0.586719	0.885151	0.913717	-0.0242824	-0.153886	0.760836	0.800308	-0.152171	-0.325901	YGL237C
0.0724357	0.0886167	-0.0978304	-2.42417	0.290303	0.369059	-0.110403	-1.21756	0.514778	0.571513	0.0597253	0.713819	0.200354	0.27822	-0.0750458	-1.53171	YGL238W
0.024407	0.041785	0.156197	3.52195	0.122893	0.193909	0.125406	1.95046	0.0185592	0.0723855	-0.143665	-3.8337	0.438357	0.483166	0.0557633	0.859844	YGL240W
0.744084	0.752631	-0.0333567	-0.349866	0.14999	0.223848	-0.0918052	-1.77825	0.888336	0.915574	-0.0145015	-0.149578	0.104457	0.186686	-0.162871	-2.09316	YGL241W
0.0879676	0.102478	0.1754	2.24668	0.0208227	0.060769	0.226281	3.7007	0.206158	0.270682	0.107062	1.50753	0.0206379	0.0850389	0.0901111	3.7109	YGL242C
0.0013367	0.0102593	0.194879	7.97977	0.178214	0.252193	0.0692173	1.63106	0.0437574	0.10512	0.18354	2.90819	0.0478228	0.122847	0.162533	2.82011	YGL243W
0.0391607	0.055738	-0.073644	-3.02007	0.177564	0.251704	-0.0437376	-1.63416	0.443224	0.503899	-0.0396918	-0.849971	0.00280006	0.0466951	-0.130321	-6.55559	YGL244W
0.00140479	0.0107027	-0.220758	-7.87612	0.0233115	0.0666944	-0.122725	-3.57308	0.0925932	0.161007	-0.119266	-2.20058	0.0135598	0.0719949	-0.243518	-4.21242	YGL245W
0.810869	0.819675	-0.0073265	-0.255595	0.634103	0.692966	-0.0437543	-0.514377	0.117957	0.187693	0.0513079	1.98624	0.796857	0.831725	0.0077516	0.275111	YGL246C
0.288373	0.278247	0.059078	1.22324	0.345143	0.424599	0.0619704	1.06937	0.00230567	0.0288364	-0.233361	-6.90623	0.0274051	0.0966277	-0.147836	-3.39493	YGL247W
0.29415	0.283577	-0.0758098	-1.20635	0.283044	0.359966	-0.0740398	-1.23911	0.195565	0.260873	-0.110496	-1.55221	0.0125643	0.0699202	-0.113932	-4.30816	YGL248W
0.120337	0.129368	-0.235184	-1.96878	0.033153	0.0829882	-0.218793	-3.19199	0.0665301	0.129608	-0.232357	-2.50332	0.182681	0.260113	-0.106913	-1.61002	YGL250W
0.161807	0.164895	0.0630353	1.71334	0.916323	0.937919	0.00471424	0.111861	0.0313094	0.0872377	0.181452	3.25224	0.329197	0.382246	0.0793319	1.11009	YGL252C
0.0210868	0.0385078	0.301789	3.68631	0.00421355	0.023185	0.384004	5.8673	0.00129082	0.021557	0.598675	8.05337	0.447196	0.49163	0.0563076	0.841979	YGL253W
0.570216	0.559081	0.0526041	0.617681	0.116897	0.186535	0.350191	1.99413	0.0927041	0.161235	0.164545	2.1995	0.0247036	0.0916854	0.127467	3.50858	YGL254W
0.113469	0.123366	0.1147	2.02022	0.0101231	0.0376491	0.29799	4.58787	0.0135047	0.0592761	0.280941	4.21749	0.00600194	0.0569625	0.317213	5.3209	YGR001C
0.106049	0.118126	-0.0688729	-2.07978	0.721642	0.77471	0.035612	0.382359	0.443558	0.504312	0.042214	0.849297	0.000292118	0.0158873	-0.151733	-11.8317	YGR002C
0.193699	0.192771	0.064493	1.56033	0.443541	0.514749	-0.0792771	-0.84933	0.484734	0.542578	0.0951979	0.769094	0.775006	0.812541	-0.0287711	-0.305808	YGR003W
0.209816	0.205612	-0.277823	-1.49264	0.648427	0.706198	-0.0626197	-0.49211	0.093613	0.161585	0.169286	2.19076	0.237584	0.309548	-0.211823	-1.38751	YGR004W
0.259975	0.250838	-0.0281747	-1.31126	0.301363	0.380869	0.0631743	1.1857	0.39996	0.46094	0.0237955	0.941053	0.0316387	0.102435	-0.181097	-3.24118	YGR005C
0.565705	0.554585	0.133127	0.625254	0.0862723	0.149805	0.171911	2.26427	0.450509	0.510367	0.0487762	0.835356	0.0277758	0.0969429	0.24887	3.38038	YGR006W
0.858343	0.872798	0.0172606	0.190299	0.467991	0.536228	-0.0503938	-0.801037	0.144346	0.21326	0.32383	1.8112	0.162134	0.240346	-0.14977	-1.71161	YGR007W
0.608941	0.601986	0.0921482	0.554238	0.683159	0.740025	0.0298188	0.439262	0.0158272	0.0658555	-0.759283	-4.02284	0.823398	0.856209	-0.0995494	-0.238245	YGR008C
0.0994104	0.112221	-0.128666	-2.13711	0.0283866	0.0741845	0.118718	3.35689	0.0533243	0.11821	0.0742789	2.71386	0.138868	0.219933	-0.0528265	-1.84452	YGR009C
0.245713	0.2393	-0.138813	-1.35904	0.0001761	0.0278333	0.12684	13.4631	0.292541	0.351941	0.0750477	1.21103	0.318692	0.372225	0.0861325	1.13791	YGR010W
0.0109748	0.0256087	0.211636	4.48178	0.0986817	0.165872	0.227818	2.14366	0.0039321	0.0384183	0.266596	5.97927	0.164019	0.241683	0.145934	1.70174	YGR012W
0.0639051	0.0801939	0.206993	2.54112	0.131786	0.203968	0.132438	1.88977	0.100995	0.168886	0.179969	2.12304	0.378225	0.426636	0.0587052	0.989978	YGR013W
0.00155656	0.0113732	0.286823	7.66592	0.0709914	0.130848	0.170927	2.44283	0.00155187	0.0221091	0.379441	7.67203	0.00913404	0.0629158	0.348934	4.72555	YGR017W
0.323266	0.308829	0.0477536	1.12569	0.245983	0.322219	-0.103144	-1.35811	0.614293	0.669768	-0.0869877	-0.545676	0.128186	0.209071	0.0866836	1.91378	YGR019W
0.799841	0.81032	0.0555993	0.270943	0.0738	0.132709	0.251155	2.40693	0.0373553	0.0967406	0.257405	3.06829	0.43862	0.483307	0.0793213	0.859308	YGR020C
0.663065	0.662429	-0.0535043	-0.469648	0.888067	0.913207	-0.0269291	-0.149942	0.429399	0.491228	-0.108356	-0.878248	0.509757	0.550117	0.0481828	0.722886	YGR021W
0.609617	0.60254	0.0485657	0.553155	0.446687	0.517605	-0.0765979	-0.843	0.190964	0.25737	0.095103	1.57239	0.00398524	0.0504061	0.272879	5.95739	YGR024C
0.704165	0.709876	-0.0321966	-0.408005	0.551179	0.612207	0.0907716	0.649925	0.237723	0.301286	-0.0833875	-1.38701	0.808546	0.844099	-0.0276905	-0.258821	YGR026W
0.0321263	0.0491904	0.105682	3.22504	0.00396353	0.0228507	0.252116	5.96628	0.0453637	0.106426	0.16296	2.87229	0.00696061	0.0592482	0.317632	5.10453	YGR028W
0.00686809	0.021337	0.237894	5.12378	0.0177149	0.055249	0.382884	3.88838	0.0436205	0.105141	0.208972	2.91132	0.00439768	0.0500713	0.461057	5.79891	YGR029W
0.324022	0.30945	0.202329	1.12369	0.34587	0.424935	0.159589	1.06755	0.893269	0.919299	0.0110816	0.142913	0.151971	0.231687	0.128565	1.767	YGR030C
0.00922874	0.0231	-0.399152	-4.7116	0.00486914	0.0259244	-0.47882	-5.63869	0.0535643	0.118311	-0.398657	-2.70951	0.00504265	0.0519827	-0.554612	-5.58445	YGR031W
0.0875515	0.102044	-0.0926836	-2.25097	0.0179579	0.0553806	-0.239128	-3.87233	0.320517	0.380042	-0.155605	-1.13301	0.848258	0.877898	-0.022518	-0.204074	YGR032W
0.021391	0.0388548	-0.318317	-3.67001	0.0124912	0.0447622	-0.304667	-4.31555	0.00292905	0.0306142	-0.384236	-6.47653	0.0180931	0.0815578	-0.447586	-3.86351	YGR033C
0.0053047	0.0186159	-0.14749	-5.50672	0.206196	0.280997	-0.116811	-1.50737	0.961343	0.972841	-0.00661195	-0.0515707	0.137734	0.218367	-0.160449	-1.8516	YGR034W
0.0188193	0.0356136	1.20948	3.81746	0.00447921	0.024	0.74917	5.76973	0.191198	0.257301	0.383773	1.57135	0.497172	0.53859	0.109874	0.745907	YGR037C
0.00946359	0.0237264	0.615318	4.67774	0.0300633	0.0780041	0.712153	3.29538	0.00948029	0.0519614	0.569915	4.67537	0.00102329	0.0305	0.674417	8.55867	YGR038W
0.341502	0.327862	0.0794225	1.07851	0.532883	0.59723	-0.0656601	-0.681651	0.0118433	0.0548668	0.26708	4.38341	0.0177128	0.0803216	0.195242	3.88852	YGR040W
0.00532206	0.0189483	0.861093	5.50174	0.238485	0.313786	0.281773	1.3843	0.147208	0.21517	-0.136004	-1.79432	0.0493556	0.124839	0.482323	2.78914	YGR042W
0.348894	0.333798	-0.145528	-1.06003	0.00486524	0.0259899	-0.889033	-5.63994	0.0195537	0.0735627	-0.867203	-3.773	0.16131	0.239933	-0.858323	-1.71597	YGR043C
0.0440169	0.0607302	0.624232	2.90229	0.0396034	0.0917754	-0.301117	-3.00864	0.357182	0.416674	-0.122066	-1.03973	0.239035	0.310903	-0.123278	-1.38235	YGR044C
0.0286213	0.0458355	0.12527	3.34803	0.0956565	0.162416	0.124595	2.17143	0.0146088	0.0628271	-0.19215	-4.12031	0.399182	0.446465	-0.0446095	-0.942765	YGR046W
0.31526	0.301977	0.0191689	1.14718	0.634039	0.693033	-0.0146628	-0.514477	0.22734	0.292669	0.0760352	1.42479	0.731509	0.771215	-0.0210736	-0.368015	YGR047C
0.521551	0.508934	-0.0374573	-0.70169	0.626025	0.686218	-0.0394372	-0.527067	0.764565	0.811148	-0.0161548	-0.320598	0.495283	0.536667	0.0572449	0.7494	YGR048W
0.00352099	0.0167341	0.643264	6.16181	0.0040964	0.0230055	0.736479	5.91276	0.0494538	0.112763	0.229061	2.78719	0.00183165	0.0395181	0.766184	7.34273	YGR049W
0.854094	0.868534	0.0177392	0.196097	0.138805	0.213123	0.175761	1.84492	0.00325038	0.0321912	-0.183942	-6.29691	0.114109	0.196294	0.124491	2.01529	YGR053C
0.946757	0.951429	0.00237012	0.0710651	0.388002	0.464981	-0.0428747	-0.96768	0.0203674	0.0750773	0.191438	3.72602	0.0127862	0.0698635	-0.0926058	-4.28605	YGR054W
0.674817	0.676085	-0.0458853	-0.451817	0.00216112	0.02	-0.546306	-7.02666	0.123648	0.192594	-0.290025	-1.94512	0.000204481	0.0136327	-0.648791	-12.9603	YGR055W
0.240397	0.23469	-0.167807	-1.37755	0.360772	0.438987	0.0625267	1.03106	0.921888	0.940402	0.00758088	0.104385	0.460541	0.503649	-0.0812284	-0.815536	YGR056W
0.992526	0.991958	-0.000406721	-0.00996519	0.963349	0.975392	-0.0037403	-0.0488926	0.777323	0.823147	0.00951236	0.302537	0.915226	0.935175	0.00596659	0.113335	YGR057C
0.288728	0.278996	0.114685	1.2222	0.16739	0.242314	0.149819	1.68439	0.054491	0.118784	0.216964	2.69295	0.499788	0.541111	0.0817774	0.741087	YGR058W
0.606807	0.600425	-0.179611	-0.557666	0.129052	0.201665	0.358817	1.90794	0.389577	0.449783	-0.197874	-0.964133	0.558522	0.599251	-0.222222	-0.637398	YGR060W
0.042361	0.0598559	0.123056	2.94067	0.759747	0.811767	-0.021814	-0.327452	0.0793	0.144163	0.294181	2.3409	0.709579	0.7488	-0.0183324	-0.400027	YGR061C
0.508886	0.493918	-0.0913186	-0.724467	0.846636	0.879093	0.0159588	0.206294	0.490492	0.547517	0.0848204	0.758306	0.765121	0.803212	-0.0294583	-0.319808	YGR063C
0.521192	0.508603	-0.0433499	-0.702331	0.769223	0.818851	-0.0189767	-0.313989	0.016446	0.0681648	-0.14785	-3.97672	0.379569	0.427939	-0.087011	-0.986885	YGR065C
0.376169	0.359205	0.136158	0.994731	0.440078	0.512027	0.082314	0.856343	0.00749439	0.0479729	0.200982	4.99925	0.320749	0.374161	0.13224	1.13239	YGR068C
0.890901	0.903017	0.0099014	0.146111	0.198151	0.272857	-0.21897	-1.54108	0.0427958	0.103933	-0.272477	-2.93042	0.119778	0.202028	-0.189598	-1.97285	YGR070W
0.852123	0.866054	-0.0487229	-0.19879	0.820244	0.856567	-0.0420099	-0.242604	0.635875	0.691162	-0.0579871	-0.511606	0.553908	0.595681	0.0874752	0.645256	YGR071C
0.677916	0.679712	-0.0224403	-0.447142	0.269174	0.342937	-0.0498142	-1.28178	0.286071	0.345179	-0.0456211	-1.23006	0.267585	0.33303	-0.0851842	-1.2868	YGR072W
0.113046	0.123006	0.118076	2.0235	0.104727	0.173378	0.207973	2.09087	0.04549	0.106327	0.169631	2.86953	0.54305	0.584013	-0.0483922	-0.663928	YGR074W
0.419277	0.398577	0.0675282	0.899426	0.731427	0.782255	0.0436406	0.368135	0.0267022	0.0826506	-0.0796222	-3.42318	0.790017	0.826009	-0.0142971	-0.284684	YGR075C
0.000286734	0.0058806	-0.920946	-11.8882	0.00121798	0.0147545	-0.751721	-8.17714	0.0095384	0.0528555	-0.60716	-4.66717	0.0345973	0.105001	-0.504525	-3.14749	YGR076C
0.27134	0.260535	-0.0496023	-1.27498	0.4785	0.546849	-0.0443618	-0.780887	0.177355	0.246718	-0.0451595	-1.63516	0.00285724	0.0465389	-0.190293	-6.52	YGR078C
0.00613748	0.0204138	-0.124396	-5.28783	0.00767671	0.033503	-0.147058	-4.96537	0.0564115	0.119633	-0.162109	-2.65964	0.0130881	0.0707724	-0.159991	-4.25669	YGR080W
0.0120293	0.0270785	-0.444441	-4.36349	0.190245	0.264925	-0.0774822	-1.57558	0.76707	0.812785	-0.023394	-0.317042	0.579048	0.621949	-0.0654073	-0.602968	YGR081C
0.0134669	0.028503	0.206795	4.22099	1.00E-04	0.0384	0.458065	15.5457	0.0287933	0.084361	0.290996	3.34158	0.00179779	0.0392551	0.307157	7.37916	YGR082W
0.762839	0.769349	-0.0148515	-0.323051	0.0371799	0.08854	-0.156463	-3.07312	0.367014	0.426807	-0.037395	-1.01617	0.00260249	0.0455213	-0.159869	-6.68581	YGR083C
7.49E-05	0.0038	-0.979345	-16.725	0.000843262	0.0139697	-0.786289	-9.00158	0.00171273	0.0228736	-0.661744	-7.47454	0.000784637	0.0275556	-0.736639	-9.17184	YGR084C
0.948008	0.952079	0.0036335	0.0693924	0.623488	0.683837	-0.0236686	-0.531073	0.195534	0.260984	-0.219435	-1.55234	0.582103	0.62452	-0.0688777	-0.597914	YGR086C
0.163107	0.165667	0.234177	1.7065	0.0113509	0.0440712	-0.846948	-4.43807	0.0137358	0.06013	-1.09928	-4.19637	0.102615	0.185874	-0.649856	-2.10892	YGR087C
0.179396	0.179936	-0.186595	-1.62543	0.00368228	0.0227024	-0.831138	-6.08722	0.000261096	0.00717241	-1.44425	-12.1764	0.132853	0.214197	-0.74467	-1.88279	YGR088W
0.0536457	0.0710193	-0.176947	-2.70804	0.921758	0.942273	0.0134008	0.10456	0.515173	0.571747	-0.0861749	-0.71311	0.115724	0.197915	-0.18012	-2.00296	YGR089W
0.000146733	0.00271429	-0.180715	-14.1027	0.0371587	0.0885331	-0.109491	-3.0737	0.324756	0.382533	-0.0509904	-1.12175	0.00685554	0.060209	-0.15511	-5.12641	YGR090W
0.264803	0.255176	0.0939981	1.29566	0.0488673	0.105374	0.262816	2.79888	0.463316	0.522667	0.0669203	0.810113	0.257771	0.324966	0.0996111	1.31847	YGR091W
0.011057	0.0256445	-0.469167	-4.47208	0.884433	0.910769	-0.0403529	-0.154858	0.0223023	0.0774101	-0.270341	-3.62277	0.0422022	0.114921	-0.418695	-2.94444	YGR092W
0.0570713	0.0738815	0.211502	2.6485	0.353519	0.430793	0.0400824	1.04865	0.18388	0.2518	0.139411	1.60446	0.0796324	0.15902	0.103365	2.33708	YGR093W
0.00641429	0.0204234	0.190354	5.223	0.468724	0.536685	0.0539136	0.799619	0.173052	0.242317	0.2726	1.65606	0.11133	0.192391	0.100909	2.03694	YGR094W
0.390584	0.371729	0.0456336	0.961872	0.0384211	0.0905525	0.107179	3.0395	0.0707172	0.135405	0.127279	2.44642	0.27767	0.340152	0.0622276	1.2554	YGR095C
0.137178	0.14353	0.0752018	1.85509	0.0158026	0.0500409	0.347263	4.02472	0.027218	0.0830929	0.336303	3.40236	0.00275795	0.0462236	0.705075	6.58237	YGR097W
0.278736	0.267593	0.128013	1.25214	0.185271	0.260099	0.136423	1.59807	0.0833212	0.149212	0.151044	2.29582	0.109796	0.191816	0.13312	2.04915	YGR099W
0.887011	0.899095	0.00604569	0.15137	0.156705	0.231954	-0.0677868	-1.74073	0.364026	0.42486	0.058313	1.02327	0.513361	0.553811	-0.0282931	-0.716371	YGR100W
0.88138	0.893924	-0.0252368	-0.158991	0.721737	0.774728	-0.0634693	-0.382222	0.785487	0.831041	-0.0410109	-0.291042	0.368384	0.418056	-0.117008	-1.01293	YGR101W
0.00101598	0.0098363	-0.573489	-8.57472	0.00326112	0.021758	-0.5705	-6.29129	0.000648861	0.0156129	-0.64743	-9.63518	0.00307614	0.0482543	-0.748618	-6.39145	YGR102C
0.106233	0.1183	0.107644	2.07825	0.860598	0.890027	0.0109378	0.187224	0.600813	0.657611	0.103077	0.567333	0.854066	0.882516	0.0110941	0.196135	YGR103W
0.0458982	0.0627551	0.0394663	2.86068	0.224847	0.301009	0.156199	1.43411	0.228178	0.293271	0.0603935	1.42168	0.847322	0.876924	-0.0206866	-0.205355	YGR104C
0.00215831	0.0145517	-0.564867	-7.0291	0.606568	0.668545	-0.0547015	-0.55805	0.661922	0.715278	0.0216544	0.471391	0.383	0.431938	-0.11502	-0.979026	YGR106C
0.0548716	0.072261	-0.155198	-2.68624	0.00720281	0.032428	-0.356345	-5.05558	0.115184	0.185083	-0.270654	-2.00707	0.193744	0.271518	-0.154496	-1.56013	YGR111W
0.189229	0.189102	-0.124401	-1.58013	0.306417	0.386541	-0.0856013	-1.1715	0.0492739	0.112814	-0.16206	-2.79076	0.0551701	0.133053	-0.225253	-2.68102	YGR112W
0.0157607	0.0321241	0.213917	4.02792	0.0533515	0.110382	0.219303	2.71336	0.00882269	0.0508988	0.167925	4.77269	0.125203	0.206265	0.0735574	1.93425	YGR113W
0.148942	0.152625	0.0414302	1.78427	0.0171529	0.0539048	-0.0986578	-3.92654	0.127602	0.196494	-0.0149148	-1.91775	0.0385564	0.109434	-0.125916	-3.03591	YGR116W
0.548038	0.535072	-0.0620605	-0.655318	0.429526	0.502186	-0.0445286	-0.877984	0.872531	0.904553	-0.0196322	-0.170992	0.842201	0.874003	-0.0301924	-0.21237	YGR117C
0.0767087	0.0923792	0.063063	2.37134	0.846326	0.879072	-0.0123016	-0.206719	0.885504	0.913788	-0.00559056	-0.153409	0.125799	0.206582	-0.0982191	-1.93012	YGR119C
0.99456	0.993699	-0.000516129	-0.00725304	0.338662	0.418241	-0.113101	-1.08571	0.227208	0.292738	0.179226	1.42528	0.54768	0.588961	-0.0330119	-0.655934	YGR120C
0.202488	0.199832	0.269816	1.52274	0.892491	0.915924	-0.0138636	-0.143964	0.490492	0.547353	-0.125311	-0.758305	0.526113	0.565704	-0.111346	-0.693586	YGR121C
0.773855	0.782279	-0.0109954	-0.307434	0.891462	0.915611	0.0146506	0.145353	0.276346	0.335165	0.0938096	1.25946	0.437534	0.482072	0.106622	0.861521	YGR122W
0.02031	0.0370067	-0.0692725	-3.72926	0.10336	0.171574	-0.11055	-2.10251	0.738022	0.7853	-0.0407779	-0.358597	0.331874	0.38487	-0.0874368	-1.10313	YGR123C
0.00972463	0.0246257	0.399418	4.64129	0.233797	0.310315	0.176589	1.4011	0.0826359	0.148055	0.720235	2.30333	0.0227106	0.088787	0.366687	3.60235	YGR124W
5.86E-05	0.00168	-0.439818	-17.7978	0.0103672	0.0389782	-0.293284	-4.55639	0.0198999	0.0743367	-0.280615	-3.75273	0.291308	0.351584	-0.0957444	-1.21462	YGR125W
0.0627614	0.0795132	0.0650582	2.55814	0.360157	0.438556	0.0768891	1.03254	0.0102334	0.0530716	0.147509	4.57354	0.00354184	0.0489973	0.240129	6.15193	YGR126W
0.0401608	0.0569702	-0.32306	-2.99446	0.0031297	0.0210814	-0.374251	-6.3617	0.129242	0.197951	-0.172176	-1.90667	0.452327	0.49542	-0.103004	-0.831739	YGR127W
0.0208975	0.0379225	-0.116559	-3.6966	0.0135573	0.0475451	-0.188861	-4.21265	0.806522	0.849076	-0.0200562	-0.261636	0.0136666	0.0725262	-0.227546	-4.20266	YGR128C
0.711965	0.718526	-0.0508717	-0.39652	0.0797487	0.14105	0.189181	2.33575	0.044389	0.105084	-0.18021	-2.8939	0.618722	0.659834	0.030171	0.538626	YGR129W
0.746852	0.755411	0.0123315	0.34589	0.00830567	0.034374	-0.194663	-4.8556	0.0599904	0.123268	-0.453138	-2.60091	0.981294	0.985444	-0.0033414	-0.024945	YGR130C
0.013648	0.0287043	0.161662	4.20435	0.0483483	0.104476	0.171563	2.80936	0.373293	0.433144	0.0472262	1.00142	0.0857856	0.167555	0.167033	2.26939	YGR132C
0.537696	0.52394	0.054896	0.673232	0.119448	0.189691	0.134349	1.97526	0.0362243	0.0953264	-0.0940129	-3.09991	0.97439	0.979867	-0.00307427	-0.0341554	YGR133W
0.0623118	0.0788521	-0.175441	-2.56493	0.542087	0.604	-0.0689165	-0.665596	0.207945	0.272264	-0.0790207	-1.50022	0.184223	0.261951	-0.0837251	-1.60288	YGR134W
0.60831	0.601028	0.0173007	0.555251	0.343936	0.423439	-0.0400631	-1.07239	0.0182397	0.071157	0.0472908	3.85404	0.994056	0.994914	-0.000512736	-0.00792605	YGR135W
0.349349	0.333975	-0.0868314	-1.05891	0.811425	0.849037	0.0351394	0.254823	0.0556946	0.119353	0.328101	2.67192	0.499166	0.540446	0.179697	0.742231	YGR136W
0.697684	0.702827	0.0306204	0.417596	0.11568	0.185051	-0.144132	-2.0033	0.396119	0.457137	-0.0440013	-0.94953	0.316787	0.370139	-0.119252	-1.14304	YGR140W
0.00284445	0.0154595	1.01131	6.52789	0.347206	0.426148	0.291757	1.06422	0.148801	0.217113	0.301118	1.78508	0.0169644	0.0783678	0.36731	3.93968	YGR141W
0.303492	0.292073	-0.095703	-1.17969	0.0464378	0.101997	-0.150235	-2.8491	0.0489368	0.111931	-0.32404	-2.79749	0.432003	0.476528	0.0431588	0.872866	YGR143W
0.0192917	0.0361745	-0.180453	-3.78862	0.325461	0.406524	-0.0553818	-1.11989	0.556847	0.612985	-0.0697057	-0.640245	0.369803	0.418985	-0.0688764	-1.00959	YGR145W
0.0106085	0.025157	0.260682	4.52614	0.00346361	0.0226215	0.180819	6.18937	0.186976	0.253897	0.145234	1.59029	0.0799882	0.159278	0.143623	2.33301	YGR147C
0.224835	0.220138	-0.081327	-1.43416	0.347207	0.425997	-0.0744111	-1.06422	0.573937	0.631624	0.0600403	0.611464	0.641994	0.684615	-0.0376795	-0.502074	YGR148C
0.00800938	0.022401	-0.181254	-4.906	0.8193	0.85556	0.010155	0.24391	0.0538898	0.118342	0.128129	2.70366	0.00933666	0.0630378	0.330111	4.69591	YGR149W
0.735362	0.743793	-0.041971	-0.362439	0.262235	0.337124	-0.199228	-1.30392	0.0629905	0.126552	-0.219277	-2.5547	0.340839	0.392471	-0.114658	-1.08019	YGR150C
0.380742	0.363373	0.0665406	0.984191	0.0397944	0.0914914	-0.193129	-3.00376	0.274432	0.333645	0.122632	1.26536	0.249278	0.31855	0.0578092	1.34685	YGR152C
0.00650032	0.0204432	-0.276142	-5.20355	0.325649	0.40655	-0.08807	-1.11939	0.00074831	0.0215701	-0.701537	-9.28546	0.104336	0.186773	-0.138556	-2.09419	YGR154C
0.00113959	0.010183	-0.227693	-8.321	0.00279285	0.0221528	-0.292972	-6.56014	0.0138055	0.0598521	-0.300733	-4.19009	0.00505185	0.0518704	-0.405865	-5.58164	YGR155W
0.396144	0.377194	-0.0458196	-0.949476	0.169085	0.243331	0.11938	1.6758	0.327065	0.385116	0.0492796	1.11567	0.156624	0.235632	-0.0566128	-1.74117	YGR156W
0.0128992	0.0279072	-0.237365	-4.27496	0.0421383	0.0963592	-0.13001	-2.94596	0.765592	0.811868	0.0416636	0.319139	0.24988	0.31889	-0.189653	-1.3448	YGR157W
0.646053	0.644222	0.0311288	0.49578	0.376326	0.453148	0.0665474	0.994367	0.92716	0.945132	0.00780273	0.0973111	0.90126	0.92356	0.0208974	0.132131	YGR158C
0.722059	0.729815	0.0222877	0.381752	0.963518	0.975232	-0.00950641	-0.0486666	0.69066	0.741361	0.0854928	0.428044	0.00449177	0.0495535	0.552889	5.7653	YGR159C
0.0153989	0.0310608	-0.32576	-4.05604	0.034601	0.0853346	-0.532501	-3.14738	0.00651097	0.0456626	-0.413237	-5.20116	0.0129727	0.0701828	-0.434366	-4.26781	YGR161C
0.0590097	0.0762697	-0.137373	-2.6166	0.22038	0.296251	-0.0922352	-1.45109	0.264492	0.323977	-0.0708203	-1.29666	0.00725336	0.0592247	-0.263553	-5.04562	YGR162W
0.656882	0.655111	-0.0322366	-0.4791	0.377506	0.453858	-0.0631877	-0.991639	0.702524	0.75161	0.0757811	0.410429	0.265503	0.331545	0.053916	1.29342	YGR163W
0.00223356	0.0149143	-0.55879	-6.9651	0.00214787	0.0201646	-0.715247	-7.03819	0.000995093	0.02176	-0.665615	-8.62137	0.000306099	0.0152432	-0.649188	-11.6909	YGR165W
0.0822131	0.0974409	-0.149092	-2.308	0.455484	0.524787	0.0389584	0.825484	0.0589625	0.122287	0.183222	2.61736	0.555465	0.596946	0.0479182	0.6426	YGR166W
0.0168586	0.0330146	0.0892132	3.94713	0.313665	0.394041	0.0574663	1.15152	0.392426	0.453104	-0.0264404	-0.957748	0.649567	0.691484	-0.031424	-0.49035	YGR167W
0.00634133	0.0205352	0.173445	5.23975	0.357716	0.436098	0.0950108	1.03843	0.0240537	0.0792147	-0.0934752	-3.53814	0.213743	0.289057	0.0815425	1.47695	YGR168C
0.107215	0.11882	-0.113578	-2.07012	0.490409	0.558813	-0.0416943	-0.758459	0.22997	0.294143	-0.116387	-1.41506	0.446907	0.491537	0.0641403	0.842558	YGR169C-A
0.324161	0.309582	-0.0262267	-1.12332	0.110366	0.179017	0.0669259	2.04459	0.87734	0.90799	-0.0122823	-0.164467	0.170338	0.248552	-0.171329	-1.66952	YGR170W
0.141961	0.147659	0.134425	1.82554	0.0289283	0.0749616	0.160081	3.33656	0.117777	0.1882	0.0773757	1.98757	0.119014	0.201046	0.0933568	1.97844	YGR171C
0.596089	0.589743	0.0370524	0.574996	0.0543686	0.111675	-0.130334	-2.69512	0.746428	0.793304	0.01934	0.346499	0.40815	0.453879	-0.0666288	-0.923203	YGR173W
0.490924	0.475084	-0.0653144	-0.757499	0.622903	0.683316	0.0399005	0.531998	0.0963615	0.164638	-0.108053	-2.16487	0.0584416	0.135485	0.107244	2.62582	YGR174C
0.000364336	0.00578947	-0.661462	-11.1804	0.103551	0.171603	-0.0732248	-2.10087	0.053347	0.118193	-0.422988	-2.71344	0.0886642	0.170928	-0.265274	-2.23957	YGR175C
0.481407	0.465008	0.0442022	0.775374	0.0459183	0.100878	-0.110266	-2.86024	0.860637	0.896054	0.0256454	0.187172	0.00502028	0.0515826	-0.346014	-5.59131	YGR178C
0.680448	0.682351	-0.0193955	-0.443332	0.0493605	0.105755	0.107223	2.78904	0.327915	0.385773	0.155587	1.11344	0.08745	0.169118	-0.109559	-2.25201	YGR179C
0.519498	0.507022	0.0225447	0.705356	0.426696	0.500295	0.0531291	0.883862	0.0982913	0.166595	-0.232972	-2.14719	0.00259292	0.0456711	-0.358724	-6.69242	YGR180C
0.00747918	0.0220289	0.30247	5.00213	0.00226037	0.0210199	0.388825	6.94295	0.0455491	0.106309	0.0434165	2.86825	0.0089701	0.0618514	0.300751	4.75012	YGR181W
0.0324674	0.0494055	-0.46159	-3.21393	0.0390355	0.0907164	-0.34841	-3.02333	0.000659491	0.0168	-0.596876	-9.59472	0.00943454	0.0628862	-0.656081	-4.68188	YGR183C
0.091494	0.105552	-0.206986	-2.2113	0.306473	0.386431	-0.0814386	-1.17135	0.0158371	0.0657605	-0.112659	-4.02208	0.148294	0.228546	-0.180216	-1.78801	YGR184C
0.0200698	0.0367215	0.106695	3.74293	0.384896	0.461715	0.0334837	0.97471	0.0742483	0.138727	0.231623	2.40134	0.335306	0.386788	0.06973	1.09428	YGR185C
0.293096	0.28235	-0.0690173	-1.20941	0.577983	0.63971	-0.0384617	-0.604735	0.868863	0.902471	0.0100992	0.175975	0.00877758	0.0618688	-0.242009	-4.77968	YGR186W
0.0120891	0.0270312	-0.1464	-4.35715	0.0102688	0.0388746	-0.174346	-4.56897	0.677363	0.730003	0.0187397	0.447976	0.00631434	0.0593628	-0.214449	-5.24601	YGR187C
0.187358	0.188306	-0.287839	-1.58856	0.0597251	0.118147	0.154422	2.60513	0.826745	0.865885	-0.0242331	-0.233626	0.125356	0.206496	0.259453	1.93318	YGR188C
0.827442	0.837876	0.0162468	0.232665	0.089539	0.153391	0.173821	2.23072	0.108798	0.178171	0.422674	2.0572	0.0203074	0.0847585	0.607113	3.72941	YGR189C
0.233678	0.227796	0.183837	1.40153	0.237395	0.313411	0.256895	1.38818	0.134378	0.203204	0.457899	1.87291	0.582257	0.624477	0.0874152	0.597661	YGR191W
0.938037	0.944252	-0.00361644	-0.0827354	0.113112	0.181947	0.121072	2.02299	0.362117	0.42386	0.0369335	1.02783	0.0415939	0.114272	0.13613	2.95904	YGR192C
0.0123033	0.0272772	0.164706	4.33478	0.0239748	0.066966	0.107504	3.54179	0.600882	0.657483	0.0218931	0.567221	0.144042	0.224625	0.0854818	1.81301	YGR193C
0.720671	0.727981	0.0090275	0.383776	0.206117	0.281283	0.0734125	1.5077	0.0499675	0.113534	-0.183421	-2.77708	0.514503	0.554744	0.0237175	0.714314	YGR194C
0.151923	0.155757	0.17231	1.76727	0.853355	0.883904	0.0795319	0.197105	0.395356	0.45651	0.215836	0.951224	0.850102	0.879409	0.0315351	0.201551	YGR195W
0.0330159	0.0499275	-0.176101	-3.19634	0.80942	0.847434	0.0108085	0.257607	0.771344	0.817813	-0.016727	-0.310985	0.0847346	0.165193	-0.0776588	-2.28056	YGR196C
0.508998	0.493865	0.174064	0.724264	0.805427	0.844773	-0.0356726	-0.263159	0.162007	0.229362	0.308676	1.71228	0.0651552	0.142575	0.554198	2.5229	YGR197C
0.874089	0.887642	-0.0100161	-0.168877	0.288268	0.367239	0.0380687	1.22355	0.0671173	0.131218	0.104353	2.4951	0.042989	0.117022	0.0883756	2.92591	YGR198W
0.09241	0.106465	0.110942	2.20235	0.0467698	0.101874	0.135449	2.84206	0.538414	0.594651	0.0381183	0.67198	0.775098	0.81246	0.0357032	0.305678	YGR199W
0.339456	0.325295	0.0148383	1.08369	0.00298395	0.021939	-0.174588	-6.44417	0.11795	0.187794	-0.0554887	-1.98629	0.00173708	0.038876	-0.121347	-7.44665	YGR200C
0.011985	0.0271069	-0.528215	-4.36819	0.00255609	0.0218088	-1.11564	-6.71816	0.0311415	0.0871751	-0.858544	-3.25793	0.292648	0.352558	-0.683895	-1.21071	YGR201C
0.760991	0.767584	-0.0295599	-0.32568	0.0497109	0.106448	0.114339	2.78211	0.297746	0.357675	0.105906	1.196	0.886753	0.913788	0.0081702	0.151719	YGR202C
0.0131866	0.0281595	0.327642	4.24728	0.0337078	0.0845843	0.270194	3.17464	0.514381	0.570942	0.0536293	0.714535	0.0200122	0.0846219	0.1725	3.74625	YGR203W
0.000279405	0.00601527	0.350276	11.9672	0.0193829	0.058795	0.183705	3.78316	0.0333703	0.0903226	0.412328	3.18516	0.020377	0.0849133	0.172771	3.72548	YGR204W
0.0263879	0.0430136	0.192176	3.43609	0.653391	0.711252	-0.0330188	-0.48446	0.0809306	0.146808	-0.181045	-2.32232	0.870812	0.89753	0.0198138	0.173327	YGR205W
0.00607588	0.0205022	0.246724	5.30275	0.144845	0.218973	0.177116	1.80823	0.165086	0.233024	0.155629	1.69622	0.0155614	0.0758596	0.293963	4.04331	YGR206W
0.0090735	0.0231212	-0.219328	-4.73456	0.319843	0.40055	0.0759298	1.13482	0.0144565	0.0626506	-0.143998	-4.13318	0.000868228	0.0280272	-0.287831	-8.93348	YGR207C
0.00260315	0.0147015	0.198153	6.68535	0.000181462	0.02672	0.457728	13.3607	0.00835045	0.0494507	0.368255	4.84818	0.154246	0.234656	0.0853495	1.75426	YGR208W
0.537966	0.523989	0.125042	0.672759	0.516668	0.582609	0.104073	0.710424	0.991237	0.994598	-0.00249681	-0.0116847	0.0865263	0.168421	-0.492178	-2.26161	YGR209C
0.0504963	0.0683397	-0.118506	-2.7668	0.00646018	0.0311179	-0.332146	-5.21258	0.0324159	0.0890682	-0.200096	-3.2156	0.157263	0.235919	-0.109355	-1.73769	YGR210C
0.0404368	0.057093	-0.117004	-2.98753	0.0166535	0.0529264	-0.353883	-3.96173	0.0606535	0.123643	-0.245736	-2.59048	0.544323	0.585273	-0.0998581	-0.661725	YGR211W
0.116298	0.125543	0.0461988	1.99863	0.0853386	0.147589	0.393817	2.27412	0.33597	0.393597	0.123219	1.09258	0.0125657	0.0698274	0.235912	4.30802	YGR212W
0.0463252	0.0632796	0.074268	2.85151	0.384119	0.461119	0.0529166	0.976477	0.0230505	0.0778152	-0.229789	-3.58568	0.855078	0.883391	-0.0129282	-0.194753	YGR215W
0.948938	0.953032	-0.0118517	-0.0681492	0.824576	0.859887	-0.0379762	-0.236619	0.0926127	0.161092	-0.134606	-2.20039	0.71094	0.749765	0.0531467	0.398026	YGR216C
0.118032	0.126958	0.197273	1.98568	0.29311	0.372588	0.128842	1.20937	0.090572	0.158063	0.152879	2.2204	0.00282079	0.0468485	0.42732	6.54258	YGR217W
0.425948	0.40658	-0.0523686	-0.885422	0.565059	0.628032	-0.0608859	-0.626341	0.711459	0.75906	-0.0325537	-0.397263	0.0276485	0.0968856	-0.115559	-3.38535	YGR218W
0.000467952	0.00825	-1.05415	-10.4837	7.40E-05	0.0429091	-1.30186	-16.7759	0.00494598	0.0402536	-0.85568	-5.61438	0.00049036	0.01992	-1.08989	-10.3581	YGR220C
0.143479	0.148449	-0.178678	-1.81638	0.976645	0.982596	0.00377965	0.0311464	0.00956848	0.0526526	-0.202178	-4.66295	0.0489465	0.124205	-0.290823	-2.79729	YGR222W
0.706988	0.712168	0.0454625	0.403841	0.0295286	0.0766783	-0.277753	-3.31455	0.126498	0.195654	0.0965745	1.9253	0.767387	0.804881	-0.0568134	-0.316592	YGR223C
0.321576	0.307476	-0.0647997	-1.13019	0.685086	0.742164	0.0392633	0.436374	0.0558369	0.119241	0.137856	2.66947	0.449747	0.493606	-0.0660402	-0.836877	YGR229C
0.014544	0.0299009	0.209258	4.12576	0.0337883	0.0844301	0.158733	3.17215	0.988314	0.992841	-0.000716538	-0.0155827	0.276379	0.339212	0.0824113	1.25935	YGR231C
0.0221617	0.0392129	0.108056	3.62991	0.960473	0.973428	0.00330033	0.0527327	0.0976629	0.165589	-0.0771812	-2.1529	0.00285449	0.0466787	0.0797468	6.52169	YGR232W
0.00123535	0.0105524	0.89779	8.14682	0.00273239	0.0223077	0.573796	6.59888	0.444106	0.50468	0.0506427	0.84819	0.0125986	0.0697407	0.225883	4.30471	YGR233C
0.00105681	0.0100351	1.4709	8.48686	0.0726573	0.131761	0.40142	2.42135	0.0100018	0.0533208	1.08605	4.60385	0.0213121	0.0861162	0.550321	3.67421	YGR234W
0.0281	0.0453294	0.146405	3.36783	0.111545	0.179845	-0.0561899	-2.03525	0.96947	0.977872	0.000861987	0.0407205	0.06058	0.138065	0.138225	2.59163	YGR235C
0.00436451	0.01833	0.118395	5.81097	0.674937	0.733061	0.0257468	0.451635	0.299827	0.359222	-0.0695933	-1.19006	0.0600366	0.137269	0.107629	2.60018	YGR237C
0.0282775	0.0455011	0.338645	3.36104	0.239212	0.314285	-0.168665	-1.38173	0.954558	0.967149	-0.00901185	-0.0606362	0.960215	0.970164	-0.00626626	-0.0530779	YGR238C
0.0078989	0.0221897	0.165442	4.92538	0.0291594	0.0756446	0.1152	3.32802	0.00414902	0.0396913	0.226661	5.89215	0.0359196	0.10651	0.204255	3.10863	YGR240C
0.0871301	0.101672	-0.122043	-2.25532	0.419733	0.493704	-0.0587659	-0.898462	0.379662	0.440875	0.0506884	0.986669	0.24082	0.311822	-0.0787688	-1.37606	YGR241C
0.101854	0.114464	0.118006	2.11553	0.136338	0.209835	0.07478	1.86039	0.215519	0.280863	-0.112712	-1.46995	0.448372	0.492372	0.0723901	0.839623	YGR243W
0.00959412	0.0244918	-0.274132	-4.65936	0.0792357	0.140555	-0.210821	-2.34164	0.0361266	0.0954166	-0.372296	-3.1027	0.0106141	0.0658135	-0.420048	-4.52545	YGR244C
0.0119571	0.0271639	-0.419685	-4.37118	0.0225426	0.0639906	-0.131728	-3.6107	0.396727	0.45788	-0.168882	-0.948184	0.114231	0.196333	-0.210594	-2.01435	YGR245C
0.334731	0.321481	-0.154806	-1.09576	0.36538	0.443899	0.21699	1.02005	0.911413	0.934098	-0.0090557	-0.118461	0.0687759	0.147933	-0.267353	-2.47231	YGR246C
0.711356	0.718002	-0.0559572	-0.397415	0.635731	0.694031	-0.0674383	-0.511832	0.928478	0.946349	-0.0114655	-0.0955445	0.531656	0.570714	0.0890469	0.683806	YGR247W
0.0130333	0.028004	-0.386656	-4.26196	0.00180313	0.018	-0.603169	-7.37336	0.00441782	0.0389415	-1.18195	-5.79164	0.642722	0.685133	0.116974	0.500943	YGR248W
0.327694	0.313561	0.110898	1.11402	0.576607	0.639102	0.0588005	0.60702	0.0760514	0.14163	-0.19031	-2.37925	0.529414	0.567867	0.0769669	0.687752	YGR249W
0.00839711	0.0225792	-0.2127	-4.84049	0.00187081	0.01792	-0.351566	-7.30161	0.000629463	0.015956	-0.266205	-9.71118	0.044395	0.1184	-0.142639	-2.89376	YGR250C
0.273108	0.262303	0.151977	1.26946	0.147281	0.221353	0.284844	1.7939	0.0156119	0.0656802	0.192621	4.03939	0.114824	0.196836	0.142588	2.00981	YGR251W
0.324553	0.310172	-0.0948586	-1.12228	0.176948	0.251633	-0.0996049	-1.63711	0.618268	0.673029	0.0281011	0.539347	0.182044	0.259466	-0.061525	-1.61299	YGR252W
0.201702	0.198988	0.0536634	1.52603	0.877367	0.906171	0.00648524	0.16443	0.232219	0.295832	0.0744265	1.40683	0.018981	0.0831501	0.15596	3.80749	YGR253C
0.253722	0.245878	-0.117437	-1.33189	0.00755843	0.0328978	-0.278133	-4.98724	0.0815371	0.147543	-0.377583	-2.31551	0.0617122	0.138242	-0.19752	-2.57408	YGR254W
0.0110621	0.0256166	-0.0631508	-4.47148	0.973958	0.981033	-0.00552673	-0.034732	0.0214649	0.0753741	-0.194118	-3.66609	0.0570532	0.134991	-0.259107	-2.6488	YGR255C
0.147502	0.151495	-0.253819	-1.79261	0.000891449	0.0135887	-0.764566	-8.87228	0.000179981	0.00780488	-1.08843	-13.3886	0.21174	0.286912	-0.616495	-1.48492	YGR256W
0.561634	0.550138	-0.120579	-0.632124	0.404452	0.478179	-0.113919	-0.931225	0.191867	0.257785	0.0870267	1.56839	0.744314	0.78503	0.0394125	0.349535	YGR257C
0.0152598	0.030957	-0.242333	-4.06706	0.966829	0.977194	0.00402035	0.044246	0.0240804	0.0789428	-0.179643	-3.5369	0.146474	0.226967	-0.11522	-1.79862	YGR258C
0.881575	0.893888	0.0120146	0.158727	0.0704109	0.130064	0.0996979	2.45045	0.0750576	0.139697	0.132042	2.39135	0.0489014	0.124479	0.0858754	2.7982	YGR261C
0.155856	0.160177	0.115711	1.74537	0.147727	0.221584	0.171311	1.7913	0.954009	0.96678	0.00520516	0.0613699	0.478711	0.521461	0.0842435	0.780485	YGR262C
0.153625	0.156835	0.153803	1.75772	0.226962	0.303786	-0.097473	-1.42619	0.115554	0.185525	0.135006	2.00425	0.637982	0.682253	0.0227333	0.508318	YGR263C
0.213261	0.208278	-0.0338309	-1.47886	0.246354	0.322099	-0.0638506	-1.35683	0.074635	0.139124	0.16383	2.39655	0.169163	0.24711	-0.0862876	-1.67541	YGR264C
0.00947499	0.0236706	0.129871	4.67613	0.0378616	0.0898464	0.123206	3.05449	0.428454	0.490278	0.0712614	0.880207	0.0373408	0.107681	0.224617	3.06869	YGR266W
0.0393019	0.0559686	0.175171	3.0164	0.558505	0.620644	0.0461628	0.637427	0.00165948	0.0223023	0.348328	7.53728	0.0154045	0.0760098	0.224233	4.0556	YGR267C
0.599122	0.592174	0.0338195	0.570072	0.607327	0.668825	0.0599104	0.55683	0.249514	0.311112	0.142675	1.34604	0.282052	0.342968	0.0686619	1.24209	YGR268C
0.248872	0.241632	-0.0215174	-1.34822	0.356963	0.434895	0.0421778	1.04026	0.0619563	0.125666	-0.091242	-2.57034	0.00264286	0.0463042	-0.163458	-6.65823	YGR270W
0.220925	0.215908	0.117111	1.44899	0.206536	0.281523	0.141322	1.50598	0.486382	0.544226	0.0589745	0.765995	0.188838	0.265188	0.127893	1.58188	YGR271C-A
0.00246003	0.0149083	0.312252	6.7875	0.585116	0.64608	0.0351885	0.592948	0.321899	0.380525	0.0491133	1.12932	0.0359253	0.106422	0.179462	3.10846	YGR271W
0.445337	0.424339	-0.036071	-0.845712	0.0339529	0.0848078	-0.0782871	-3.16707	0.00656368	0.0454528	-0.053742	-5.18941	0.0183159	0.0815244	-0.164048	-3.84915	YGR274C
0.282712	0.271954	0.12096	1.2401	0.415685	0.49025	-0.116298	-0.907043	0.366252	0.426378	0.0437678	1.01798	0.959907	0.970223	-0.00346569	-0.0534897	YGR275W
0.0688289	0.0845322	0.236783	2.47159	0.0143527	0.0485444	0.145815	4.14204	0.140425	0.209345	0.117645	1.83491	0.0416675	0.114326	0.177919	2.95726	YGR276C
0.0361	0.0530569	-0.0561586	-3.10346	0.0132584	0.0467346	-0.114886	-4.24048	0.0858303	0.151652	0.0983463	2.26892	0.900655	0.923041	0.0081697	0.132947	YGR277C
0.350591	0.335247	0.159794	1.05584	0.24225	0.318198	0.179169	1.37105	0.263712	0.323333	0.16907	1.29916	0.277664	0.34028	0.195823	1.25542	YGR278W
0.0131464	0.0281199	-0.278779	-4.25112	0.431771	0.504811	0.0992071	0.873344	0.381433	0.441795	0.120196	0.982607	0.023492	0.0891412	0.471685	3.56446	YGR279C
0.527731	0.515498	0.0318435	0.690723	0.295251	0.374696	0.275643	1.20317	0.599972	0.656915	-0.117534	-0.568694	0.487494	0.528599	0.0579886	0.76391	YGR280C
0.0410865	0.0578452	-0.0904198	-2.97142	0.0591772	0.117875	-0.200661	-2.6139	0.993787	0.995628	0.00148543	0.00828398	0.0892091	0.171316	0.485342	2.23405	YGR281W
0.570117	0.559172	0.021568	0.617847	0.0162456	0.0515129	0.244175	3.99143	7.28E-05	0.00685714	0.257749	16.8438	1.99E-05	0	0.79392	23.3575	YGR282C
0.770153	0.778452	-0.0297487	-0.312671	0.383194	0.461031	-0.12138	-0.978584	0.841579	0.877874	-0.0270878	-0.213224	0.510192	0.550393	-0.120642	-0.722099	YGR283C
0.00516094	0.018716	-0.139077	-5.54876	0.0560082	0.114371	-0.0916309	-2.66653	0.0134897	0.0593688	-0.140536	-4.21888	0.0847025	0.165242	-0.164665	-2.2809	YGR284C
0.23334	0.227855	-0.0351531	-1.40275	0.0318129	0.0805095	-0.0836068	-3.23538	0.943678	0.958077	-0.0054069	-0.0751845	4.52E-05	0.008	-0.244688	-19.0046	YGR285C
0.00985435	0.0244679	-0.327203	-4.62361	0.0202494	0.0597954	-0.307289	-3.73269	0.377822	0.438155	-0.0647246	-0.990907	0.776836	0.813517	-0.0294284	-0.303223	YGR286C
0.14874	0.152609	0.104414	1.78543	0.173249	0.247706	-0.0963849	-1.65509	0.0185912	0.0722888	-0.188185	-3.83169	0.389189	0.4369	-0.0866248	-0.965006	YGR288W
0.126686	0.134573	0.0829491	1.92401	0.624886	0.685142	-0.0372552	-0.528864	0.177463	0.246844	0.16747	1.63464	0.153178	0.23301	0.105195	1.76022	YGR295C
0.00758755	0.0220945	0.378877	4.98182	0.250023	0.326459	-0.226193	-1.34432	0.261656	0.322071	0.208151	1.3058	0.0609565	0.138598	0.290401	2.58575	YHL001W
0.0181972	0.0346973	0.2352	3.85677	0.0242789	0.0669213	0.189011	3.52779	0.00624584	0.0442312	0.316224	5.26204	0.00237831	0.0443509	0.268777	6.84918	YHL002W
0.0586491	0.0756734	-0.164399	-2.62244	0.898722	0.92106	0.0213145	0.135554	0.776576	0.822286	-0.0327862	-0.30359	0.792866	0.828481	-0.0436428	-0.280692	YHL003C
0.00116875	0.0100841	-0.661988	-8.26609	0.00014428	0.0371111	-0.607723	-14.1632	0.245172	0.307309	-0.330268	-1.36091	7.84E-05	0.0102609	-0.628175	-16.5301	YHL004W
0.132508	0.139049	-0.0899019	-1.88504	0.841211	0.873992	0.0133713	0.213728	0.195964	0.261313	0.0463681	1.55048	0.744912	0.785448	-0.0177068	-0.348675	YHL007C
0.142628	0.14812	0.225018	1.8215	0.785937	0.830706	-0.0359579	-0.290409	0.919512	0.939215	0.0129397	0.107576	0.610801	0.651969	-0.0697204	-0.551258	YHL009C
0.0923644	0.106474	0.0639623	2.2028	0.836987	0.870015	0.00860796	0.219527	0.0195567	0.0734677	-0.153025	-3.77282	0.999406	1	5.75E-05	0.000792621	YHL010C
0.101728	0.114302	0.0742138	2.11662	0.848133	0.879854	-0.00539898	-0.204245	0.0586617	0.122449	0.105535	2.62223	0.855123	0.88323	0.0115462	0.194691	YHL011C
0.152549	0.155891	0.13534	1.76374	0.324536	0.405564	0.1707	1.12233	0.084783	0.150379	0.142321	2.28004	0.278807	0.340799	0.0941586	1.25193	YHL013C
0.111991	0.122384	0.147691	2.03174	0.0476587	0.103392	0.220797	2.82349	0.165141	0.233008	0.161049	1.69593	0.817649	0.851341	-0.0150151	-0.246194	YHL014C
0.146277	0.150786	-0.0711695	-1.79977	0.052759	0.109626	-0.122861	-2.72417	0.489555	0.546734	0.0690904	0.760055	0.527398	0.566218	-0.0795943	-0.691312	YHL015W
0.607268	0.600685	0.0730015	0.556924	0.976338	0.982418	0.00208793	0.0315558	0.288403	0.347508	-0.105675	-1.22315	0.122	0.203282	-0.264103	-1.95681	YHL017W
0.0664502	0.0821997	-0.133678	-2.50445	0.106428	0.175371	-0.162706	-2.07663	0.337216	0.394842	-0.0516826	-1.08939	0.552875	0.594363	0.0474037	0.647021	YHL018W
0.517763	0.504859	0.0535924	0.70846	0.312882	0.393454	0.0974217	1.15366	0.0755373	0.140622	0.0986883	2.38549	0.945869	0.958251	-0.00416017	-0.0722535	YHL019C
0.125721	0.133686	-0.107306	-1.93066	0.189879	0.264837	0.0549916	1.57722	0.0786874	0.143227	0.33369	2.348	0.472814	0.515202	-0.104908	-0.791746	YHL020C
0.0015955	0.0114831	0.216803	7.61605	0.00475532	0.0255052	0.261766	5.67557	0.655348	0.710242	0.0771166	0.481454	0.00028691	0.0161143	0.427721	11.8863	YHL021C
0.376902	0.359713	0.0552128	0.993035	0.589955	0.649468	0.0450884	0.585003	0.863168	0.898623	0.02015	0.183724	0.583197	0.62524	0.0258509	0.596109	YHL023C
0.58929	0.58069	0.0330014	0.586093	0.291372	0.371051	0.0671057	1.21443	0.35345	0.411815	0.0623197	1.04882	0.426434	0.471242	-0.058129	-0.884408	YHL025W
0.0268183	0.0436634	0.193891	3.41845	0.000723518	0.0141091	0.216346	9.36701	0.0844735	0.150445	-0.067318	-2.28335	0.669002	0.709143	0.0295347	0.460618	YHL027W
0.0120573	0.0269937	-0.315508	-4.36052	0.245888	0.322233	-0.0762827	-1.35844	0.62809	0.683476	0.0230454	0.523813	0.501225	0.542679	-0.0802299	-0.738447	YHL029C
0.399406	0.37945	0.0607795	0.942272	0.20458	0.279538	0.0436359	1.51404	0.941083	0.956161	0.005128	0.0786571	0.123631	0.205452	0.0852959	1.94524	YHL030W
0.00623175	0.0203182	-0.28163	-5.26536	0.0746789	0.134359	-0.116679	-2.39601	0.0345991	0.092729	-0.179593	-3.14744	0.0181581	0.0814452	-0.189296	-3.8593	YHL031C
0.0122363	0.0272405	-0.213352	-4.34173	0.00301627	0.0216455	-0.183533	-6.42546	0.0431761	0.105038	-0.195357	-2.92156	0.110378	0.192149	-0.190088	-2.0445	YHL032C
0.00346285	0.0168922	-0.188335	-6.18973	0.0377489	0.0895236	0.127946	3.05754	0.987871	0.992726	0.00140948	0.0161732	0.526622	0.565478	-0.0572152	-0.692684	YHL033C
0.000385716	0.00680255	-0.120895	-11.0179	0.4371	0.509105	-0.0402802	-0.862408	0.142196	0.210844	-0.0650375	-1.82411	0.696692	0.735433	-0.0197238	-0.419068	YHL034C
0.586559	0.577642	0.0548968	0.590573	0.0112027	0.043316	0.146192	4.45508	0.28642	0.345412	0.286963	1.22902	0.134799	0.215944	0.0738536	1.87021	YHL036W
0.0740052	0.0905138	0.073373	2.40437	0.139927	0.2144	0.125933	1.83797	0.0591182	0.122251	0.0890631	2.61485	0.0796888	0.159062	0.0898358	2.33643	YHL038C
0.0824581	0.0976729	0.201109	2.30529	0.194519	0.268688	0.155336	1.55675	0.49962	0.557225	0.0703559	0.741396	0.00929205	0.0632511	0.194993	4.70237	YHL039W
0.424972	0.405482	-0.0318363	-0.88746	0.678084	0.735879	-0.0253688	-0.44689	0.0658657	0.129274	-0.186746	-2.51272	0.0821032	0.162493	-0.184314	-2.30921	YHR001W
0.000215238	0.00607547	-0.797599	-12.7919	0.00252297	0.021437	-0.849216	-6.7417	0.00177188	0.021957	-0.82953	-7.40761	0.00151441	0.0355475	-0.855652	-7.72167	YHR001W-A
0.0138383	0.029064	0.173073	4.18715	0.255362	0.332143	0.0934893	1.32643	0.134461	0.203241	-0.057924	-1.87238	0.350437	0.402006	0.0799583	1.05622	YHR002W
0.167693	0.169246	0.0985927	1.68285	0.903655	0.927269	-0.00804656	-0.128904	0.00880145	0.050878	0.276226	4.77597	0.492022	0.533182	0.0231496	0.755454	YHR003C
0.448747	0.427142	0.0743029	0.838873	0.707658	0.76331	0.0373482	0.402853	0.100539	0.168644	-0.124149	-2.12707	0.815891	0.850309	-0.0119911	-0.24863	YHR004C
0.0168972	0.033122	0.30378	3.9444	0.00707034	0.0321162	0.126032	5.0821	0.00938281	0.0518988	0.291014	4.68927	0.00558241	0.0554836	0.25562	5.42931	YHR005C
0.004044	0.0176982	0.568917	5.93361	0.000144303	0.0351579	0.842965	14.1627	0.00181994	0.0228125	0.485606	7.35523	0.000970309	0.0291948	0.617617	8.67832	YHR005C-A
0.0133275	0.0284697	-0.344046	-4.23398	0.00479581	0.0257449	0.211684	5.66233	0.485748	0.543293	0.117934	0.767188	0.828084	0.859935	0.026782	0.23178	YHR006W
0.0862671	0.100979	-0.101701	-2.26432	0.0236283	0.0669187	0.129777	3.558	0.432408	0.494503	-0.0530746	-0.872031	0.13365	0.214739	-0.182057	-1.87761	YHR007C
0.00854016	0.0226929	-0.321706	-4.81724	0.000835945	0.0142946	-0.520934	-9.02202	0.015032	0.0635059	-0.5623	-4.08537	0.170063	0.248389	-0.356964	-1.67089	YHR008C
0.0931006	0.106977	-0.113265	-2.19567	0.44086	0.511802	-0.0536477	-0.854754	0.558726	0.61477	0.0180553	0.637052	0.123668	0.205493	0.0943856	1.94498	YHR009C
0.661663	0.660506	-0.0752753	-0.471788	0.997583	0.99921	0.000467202	0.00322245	0.746509	0.79317	0.0465153	0.346382	0.228651	0.302361	0.0882011	1.41992	YHR011W
0.542631	0.528719	-0.0204134	-0.664653	0.148149	0.221825	-0.0477879	-1.78885	0.494648	0.552103	0.0169526	0.750577	0.624194	0.666462	0.0171786	0.529958	YHR012W
0.500658	0.485334	0.0424768	0.739487	0.710312	0.764626	-0.0436952	-0.39895	0.395554	0.456552	0.0755522	0.950783	0.405847	0.451526	-0.057113	-0.928192	YHR013C
0.0477471	0.0653446	0.277446	2.82167	0.56378	0.626566	0.0905738	0.628498	0.105995	0.17458	-0.239953	-2.08024	0.258068	0.325105	0.185741	1.3175	YHR016C
0.195038	0.193622	0.187819	1.55449	0.199274	0.27348	0.0535822	1.53629	0.526295	0.582193	0.0863801	0.693263	0.018736	0.0821758	0.153368	3.82263	YHR017W
0.00103965	0.0100704	0.353952	8.52327	0.00594286	0.0293727	0.539849	5.33559	0.00197379	0.0238985	0.892052	7.19839	0.0153624	0.0759756	0.940648	4.05891	YHR018C
0.0424922	0.059826	-0.102892	-2.93756	0.423832	0.497389	-0.0570082	-0.889844	0.452079	0.51202	0.109482	0.832231	0.725595	0.764874	0.0318399	0.376602	YHR019C
0.0191359	0.0356635	-0.134836	-3.79804	0.202704	0.276691	-0.101198	-1.52184	0.180148	0.249077	0.183184	1.62188	0.877727	0.904724	0.0101974	0.163943	YHR020W
0.00351769	0.0167655	-0.28288	-6.16338	0.0147887	0.0485232	-0.199359	-4.10531	0.654551	0.709431	-0.0490603	-0.482678	0.121356	0.203233	-0.204433	-1.96143	YHR023W
0.0028473	0.0154274	0.138732	6.52613	0.00643265	0.0310088	0.193629	5.21882	0.0138317	0.0597178	0.170605	4.18773	0.00803125	0.0603636	0.161338	4.90221	YHR024C
0.0114594	0.0267422	0.0849098	4.42579	0.0123735	0.0444893	0.26226	4.32755	0.0229883	0.0778664	0.347029	3.58871	0.0335881	0.103494	0.196364	3.17835	YHR025W
0.0145528	0.0298429	-0.0768512	-4.12502	0.0468146	0.101875	-0.137098	-2.84112	0.869241	0.902563	0.00276706	0.175461	0.0629116	0.140091	-0.163204	-2.55589	YHR027C
0.0565463	0.0733959	0.160569	2.65735	0.0946611	0.161311	0.220426	2.18079	0.843788	0.879706	0.0155504	0.210195	0.00412513	0.0502388	0.217431	5.90146	YHR028C
0.0838474	0.098746	-0.130386	-2.2901	0.337122	0.417389	0.126783	1.08963	0.0173754	0.0699862	0.529737	3.91125	0.48357	0.525579	0.189042	0.771288	YHR029C
0.194726	0.193411	-0.107263	-1.55585	0.614089	0.674318	0.0443144	0.546002	0.00301167	0.0302568	0.367774	6.42811	0.0194864	0.0844377	0.57169	3.77699	YHR030C
0.0974749	0.110377	0.0562365	2.15462	0.395833	0.471905	0.0680368	0.950166	0.960576	0.972365	0.00437173	0.0525962	0.944875	0.957681	0.00478857	0.0735834	YHR034C
0.299106	0.287599	-0.069516	-1.19211	0.115857	0.185049	-0.0861307	-2.00196	0.824934	0.864061	0.0797712	0.236124	0.521349	0.561146	-0.113905	-0.702051	YHR037W
0.0131069	0.0280641	0.250008	4.25488	0.000588849	0.0155	0.289505	9.88015	0.00412073	0.0399482	0.22166	5.90318	0.000272019	0.0173538	0.292061	12.0494	YHR038W
0.000682795	0.0101408	0.397806	9.50878	0.028362	0.0743403	0.169172	3.35783	0.0247472	0.0798059	0.152377	3.50663	0.11135	0.192397	0.13281	2.03679	YHR039C
0.00454535	0.0182405	-0.183418	-5.74654	0.133251	0.205461	-0.105774	-1.8802	0.00141434	0.0213161	-0.156633	-7.86209	0.000611597	0.0214513	-0.275096	-9.78379	YHR039C-A
0.256487	0.24813	0.102818	1.3227	0.801939	0.841831	0.0280776	0.268018	0.285465	0.344461	-0.160668	-1.23186	0.861242	0.888113	0.019997	0.186347	YHR040W
0.384651	0.367002	-0.106912	-0.975268	0.580582	0.642395	0.0852692	0.600428	0.212903	0.277687	0.0671094	1.48028	0.953577	0.964776	0.00543819	0.0619469	YHR041C
0.351748	0.336375	0.0718037	1.05299	0.0971065	0.163928	0.0945862	2.158	0.00419732	0.0395429	0.147782	5.87351	0.361038	0.412162	0.0679232	1.03042	YHR042W
0.707526	0.712909	0.0321316	0.403049	0.903846	0.92734	0.00677365	0.128647	0.12134	0.190929	0.208098	1.96154	0.587647	0.628982	0.0525605	0.588788	YHR045W
0.0410255	0.0579103	0.339298	2.97292	0.533443	0.597907	0.0865838	0.680668	0.17358	0.243221	0.513205	1.65346	0.338525	0.390661	0.265658	1.08606	YHR046C
0.380962	0.363661	0.0578094	0.983687	0.191051	0.26547	-0.103412	-1.572	0.0511896	0.114904	0.229839	2.75351	0.74493	0.785278	-0.0240454	-0.34865	YHR047C
0.128083	0.135634	-0.190498	-1.91448	0.367637	0.446212	-0.104203	-1.0147	0.0718598	0.136897	0.59296	2.43156	0.646028	0.687729	-0.0909928	-0.49582	YHR049W
0.227767	0.222541	0.0765193	1.4232	0.916788	0.938471	0.0108248	0.111235	0.437624	0.498765	0.0768089	0.861337	0.513674	0.553896	0.0708932	0.715808	YHR050W
0.000200337	0.00677895	-0.694755	-13.0281	0.00041063	0.0172063	-0.690852	-10.8422	4.99E-05	0.00847059	-0.926435	-18.5363	0.00886521	0.06214	-0.665379	-4.76613	YHR051W
0.00903475	0.0229087	-0.206338	-4.74037	0.266461	0.340481	-0.0906911	-1.29037	0.766754	0.812687	0.0416291	0.317491	0.0643533	0.141718	-0.115125	-2.53454	YHR052W
0.781321	0.789729	0.0446402	0.296901	0.19354	0.267703	0.123749	1.56103	0.178912	0.247744	0.108142	1.62773	0.381273	0.429678	-0.104463	-0.982974	YHR056C
0.00333961	0.0164521	-0.391583	-6.25088	0.0545148	0.111642	-0.236248	-2.69253	0.010252	0.0529744	-0.314429	-4.57113	0.35734	0.408496	-0.115164	-1.03934	YHR057C
0.791229	0.801287	0.030857	0.282986	0.358231	0.436166	0.127088	1.03719	0.0511471	0.114922	0.219719	2.75432	0.971748	0.977968	0.00305146	0.0376804	YHR058C
0.518234	0.505561	0.0580339	0.707615	0.758172	0.809616	0.0297312	0.329697	0.92733	0.945242	0.00850221	0.0970835	0.0279385	0.0971402	0.121498	3.37406	YHR060W
0.0375049	0.0546953	0.140123	3.06419	0.76554	0.816263	-0.0107175	-0.319214	0.0405486	0.102111	0.114364	2.98473	0.00436647	0.0498852	0.154638	5.81025	YHR062C
0.0263794	0.043046	-0.209073	-3.43645	0.440451	0.51164	-0.0676307	-0.855584	0.70837	0.75744	0.0517651	0.401806	0.15848	0.237121	-0.176691	-1.73109	YHR063C
0.0568049	0.0737339	-0.0517774	-2.65298	9.35E-05	0.0411429	-0.117145	-15.809	0.836618	0.873596	-0.0145651	-0.220034	0.000170902	0.0119091	-0.26496	-13.5662	YHR064C
0.000531124	0.0104599	-0.397558	-10.147	0.241522	0.317267	-0.083168	-1.3736	0.370455	0.430899	-0.132797	-1.00806	0.0077426	0.0599603	-0.321107	-4.95337	YHR065C
0.928865	0.936422	0.00627415	0.0950248	0.790577	0.83431	0.0269236	0.283899	0.10054	0.168547	-0.20455	-2.12706	0.234302	0.306977	-0.118031	-1.39927	YHR066W
0.0022993	0.0149671	0.361145	6.91134	0.249594	0.32672	0.164375	1.34577	0.0819264	0.147736	0.576073	2.31118	0.184575	0.262243	0.171451	1.60126	YHR068W
0.00658463	0.0205337	0.29646	5.18478	0.956	0.969751	-0.00572642	-0.0587088	0.00300198	0.030375	0.110327	6.4337	0.0691362	0.148599	0.141336	2.46744	YHR069C
0.588996	0.58054	-0.0520845	-0.586575	0.986687	0.990507	-0.00130755	-0.0177513	0.311969	0.372162	-0.0925352	-1.15615	0.220165	0.294136	-0.114112	-1.45191	YHR070W
0.0164651	0.0331593	0.307776	3.97533	0.0888938	0.152462	0.124003	2.23724	0.0547458	0.118826	0.173916	2.68845	0.254569	0.322884	0.102486	1.32906	YHR072W
0.0559326	0.072919	-0.235316	-2.66782	0.0538375	0.111265	-0.22669	-2.7046	0.679513	0.731707	0.0610206	0.444739	0.229973	0.30292	-0.189866	-1.41505	YHR072W-A
0.365388	0.348122	-0.0431407	-1.02003	0.159264	0.234559	0.0131787	1.72687	0.956755	0.969294	-0.00243013	-0.0577001	0.107432	0.189769	-0.0696173	-2.06834	YHR073W
0.470708	0.452938	-0.0485115	-0.795793	0.265341	0.339723	-0.0790975	-1.29394	0.839696	0.876622	0.0159612	0.215808	0.13281	0.214305	-0.102408	-1.88307	YHR074W
0.683344	0.685264	0.0132449	0.438985	0.446237	0.517886	-0.0358479	-0.843903	0.422987	0.48475	-0.135302	-0.891615	0.844035	0.875726	0.0387063	0.209857	YHR075C
0.402434	0.383065	0.0415089	0.935628	0.0638216	0.122731	0.188284	2.54235	0.0317354	0.0872119	0.114751	3.23795	0.573616	0.61655	-0.0195891	-0.612	YHR076W
0.0801989	0.0953727	-0.124809	-2.33061	0.169699	0.243801	0.0406449	1.67272	0.10201	0.170188	0.0774962	2.11417	0.652022	0.693424	-0.0282131	-0.486566	YHR077C
0.260128	0.250869	-0.079171	-1.31076	0.0729595	0.131778	-0.387237	-2.41751	0.184928	0.252679	-0.127549	-1.59964	0.878183	0.904951	0.0155905	0.163324	YHR079C
0.697959	0.702987	0.0349631	0.417188	0.0525297	0.10931	-0.19428	-2.7284	0.0025277	0.0304378	-0.493152	-6.73832	0.73479	0.774985	0.0608563	0.363266	YHR080C
0.841985	0.854969	0.0115611	0.212667	0.0834166	0.145539	0.104215	2.29478	0.266252	0.325193	0.0842137	1.29104	0.820637	0.854178	-0.00702179	-0.242061	YHR081W
0.0257208	0.0428058	-0.243079	-3.46413	0.0401428	0.0922117	-0.258133	-2.99491	0.0270559	0.0832505	-0.228615	-3.40885	0.0011384	0.0300546	-0.437965	-8.32327	YHR082C
0.534812	0.521725	0.0404917	0.678268	0.0181628	0.0556149	0.264994	3.85899	0.0318987	0.0875635	0.173938	3.23254	0.156187	0.236205	0.166805	1.74356	YHR083W
0.0360595	0.0529953	-0.202705	-3.10461	0.0956199	0.162471	-0.269495	-2.17178	0.0678521	0.131862	-0.193824	-2.48493	0.559272	0.599973	-0.0401258	-0.636126	YHR084W
0.604905	0.599061	-0.0663558	-0.560726	0.755177	0.806767	0.0471773	0.33397	0.51565	0.572046	0.0867277	0.712252	0.475196	0.517517	0.0669323	0.787185	YHR085W
0.150993	0.154424	-0.189936	-1.77253	0.998921	0.999603	-0.000153105	-0.00143922	0.988053	0.99264	-0.00173691	-0.0159299	0.0278628	0.0970312	-0.183895	-3.37699	YHR086W
0.0946699	0.108453	-0.25682	-2.1807	0.0120689	0.0446978	-0.670407	-4.35928	0.000596979	0.0151111	-1.40059	-9.84519	0.226525	0.300526	-0.668196	-1.42782	YHR087W
0.964241	0.966302	-0.00256344	-0.0477013	0.210709	0.286059	-0.0954854	-1.48905	0.737925	0.785342	-0.0252909	-0.358737	0.332392	0.384481	-0.075506	-1.10179	YHR088W
0.00935854	0.0234793	-0.23615	-4.69276	0.181006	0.254633	-0.153474	-1.61784	0.607577	0.663678	0.0734145	0.556428	0.164358	0.242113	-0.209422	-1.69998	YHR089C
0.879669	0.892108	-0.0339336	-0.161311	0.966847	0.976973	0.0140049	0.044222	0.306365	0.365951	-0.209315	-1.17165	0.0893728	0.171366	0.187045	2.2324	YHR091C
0.000762095	0.00915254	0.724204	9.24156	0.0140355	0.0479595	0.662224	4.16962	0.0119517	0.0549244	0.533313	4.37175	0.0791755	0.158498	0.604128	2.34234	YHR094C
0.343952	0.329738	0.137831	1.07235	0.0492748	0.105642	-0.338471	-2.79074	0.0722183	0.137315	-0.858932	-2.42695	0.65228	0.693426	-0.178368	-0.48617	YHR096C
0.000525487	0.00953514	-0.440736	-10.1749	0.059455	0.117838	-0.209839	-2.60944	0.0152009	0.0642053	-0.5732	-4.07176	0.437744	0.482339	-0.19386	-0.861093	YHR097C
0.517992	0.505261	0.0370901	0.708049	0.0035693	0.0224096	-0.103637	-6.13903	0.0889152	0.15562	0.0474283	2.23702	0.0321099	0.102912	-0.111324	-3.22558	YHR098C
0.49453	0.478535	-0.0232875	-0.750796	0.729209	0.779609	-0.0214526	-0.371352	0.496204	0.553641	0.0487501	0.747697	0.0725655	0.150793	-0.0431807	-2.42251	YHR099W
0.334816	0.321453	0.0919066	1.09554	0.50143	0.569378	-0.0685216	-0.738071	0.249326	0.311251	0.0858709	1.34668	0.554494	0.596241	0.0536761	0.644255	YHR100C
0.869388	0.883726	-0.0201195	-0.175262	0.998346	0.999564	-0.000143704	-0.00220485	0.344176	0.40059	-0.0432494	-1.07179	0.0411776	0.113674	-0.23664	-2.96918	YHR101C
0.00289087	0.015332	-0.162408	-6.49947	0.393908	0.470359	-0.0500741	-0.954442	0.393063	0.45347	0.103256	0.956326	0.534073	0.573205	-0.0563423	-0.679563	YHR102W
0.00809381	0.0222879	-0.33248	-4.89141	0.00881787	0.0362672	-0.309182	-4.77343	0.283513	0.342676	-0.0608978	-1.2377	0.796744	0.832012	-0.0274184	-0.275269	YHR103W
0.0902138	0.104507	-0.127309	-2.22396	0.00741431	0.0324274	-0.276288	-5.01445	0.0108046	0.0528414	-0.418946	-4.50217	0.710825	0.749941	0.0411765	0.398195	YHR104W
0.0290476	0.0463246	0.49496	3.33214	0.00661302	0.0307152	0.296316	5.17853	0.61511	0.670619	0.117144	0.544373	0.00625478	0.0583643	0.473585	5.25993	YHR105W
0.00798164	0.0224584	-0.417619	-4.91084	0.0204081	0.0598931	-0.295979	-3.72373	0.0905482	0.158108	-0.461563	-2.22064	0.0420665	0.115042	-0.619017	-2.94768	YHR106W
0.666214	0.66614	0.0237477	0.464853	0.179269	0.252794	-0.0556693	-1.62604	0.252205	0.314502	0.071402	1.33696	0.282925	0.343677	-0.089874	-1.23946	YHR107C
0.777893	0.786714	0.0123442	0.301732	0.204802	0.279865	-0.0968218	-1.51311	0.356425	0.415585	0.0189036	1.04157	0.0337431	0.103926	-0.18944	-3.17354	YHR108W
0.0236849	0.0408376	0.271919	3.55533	0.140072	0.214691	-0.154634	-1.83708	0.0686778	0.132997	-0.192507	-2.47364	0.601064	0.64221	-0.0331483	-0.566928	YHR109W
0.891099	0.902896	0.0114716	0.145844	0.727053	0.77727	-0.0543755	-0.374482	0.703203	0.751864	-0.0479343	-0.409426	0.0899362	0.171632	-0.124922	-2.22674	YHR110W
0.123423	0.131873	0.111338	1.94671	0.637282	0.695562	0.0333877	0.50941	0.0547608	0.118845	0.149915	2.68819	0.00709522	0.0584125	0.107809	5.07707	YHR111W
0.148365	0.15232	-0.139426	-1.7876	0.154397	0.229398	-0.110038	-1.75343	0.211361	0.275297	0.112366	1.48643	0.391954	0.439315	-0.125917	-0.958803	YHR112C
0.0156461	0.0317887	-0.162782	-4.03674	0.00209718	0.0195519	-0.254247	-7.08314	0.397133	0.457968	-0.0811611	-0.947285	0.0025383	0.0459532	-0.372307	-6.73076	YHR113W
0.146554	0.150825	0.157197	1.79815	0.616533	0.676926	-0.0375127	-0.542106	0.66485	0.717597	0.0156163	0.466928	0.883489	0.910444	0.0117322	0.156136	YHR114W
0.0857697	0.100858	0.1181	2.26956	0.806865	0.846391	0.0705487	0.261158	0.00311498	0.0322264	0.367654	6.36982	0.178597	0.254977	0.293996	1.62923	YHR115C
0.00918421	0.0231551	0.151013	4.71814	0.0090908	0.0363716	0.351579	4.73198	0.628533	0.683629	-0.0371507	-0.523116	0.0676489	0.145983	0.200577	2.48773	YHR116W
0.0178742	0.0340071	0.144395	3.87783	0.00244314	0.020634	0.0955949	6.80004	0.0778619	0.142965	0.097126	2.35765	0.383113	0.431795	0.0514537	0.978768	YHR117W
0.122532	0.131286	0.292526	1.95302	0.980236	0.985747	-0.0032654	-0.0263555	0.74158	0.789032	0.0637268	0.353469	0.0063184	0.059249	-0.635877	-5.24507	YHR118C
0.773614	0.78209	0.0360719	0.307775	0.677672	0.735674	-0.0355305	-0.44751	0.568565	0.626196	0.0741827	0.620448	0.193368	0.270736	-0.147436	-1.56178	YHR119W
0.767491	0.775489	-0.0550846	-0.316445	0.448123	0.517923	0.247443	0.840123	0.147851	0.215631	0.406188	1.79058	0.0325253	0.103724	0.357862	3.21205	YHR120W
0.358718	0.341465	0.0624304	1.03601	0.135305	0.208643	-0.112776	-1.86697	0.749938	0.796082	0.0437488	0.341465	0.00456743	0.0492998	-0.163749	-5.73889	YHR121W
0.0576195	0.0744926	-0.142727	-2.63935	0.146093	0.220088	0.0794879	1.80085	0.279436	0.337799	0.11813	1.25001	0.464464	0.507895	0.0696392	0.807878	YHR122W
0.361659	0.344357	0.121102	1.02893	0.0216292	0.062441	0.151552	3.65743	0.356241	0.415249	0.242988	1.04201	0.39425	0.441346	-0.0808574	-0.95368	YHR123W
0.683278	0.685414	0.0180567	0.439083	0.792664	0.835878	-0.0079692	-0.280976	0.11623	0.186033	-0.063092	-1.99915	0.00418478	0.0496216	-0.130128	-5.87832	YHR127W
0.00467148	0.0180616	0.143975	5.70344	0.553571	0.615215	-0.0210488	-0.645832	0.931349	0.948238	-0.0079163	-0.0916954	0.316943	0.370107	-0.054906	-1.14262	YHR128W
0.425429	0.406083	0.111088	0.886505	0.0259415	0.0701619	-0.232403	-3.45476	0.27037	0.329636	0.128415	1.27801	0.155596	0.235583	-0.130874	-1.7468	YHR129C
0.102023	0.114488	0.0945858	2.11405	0.327998	0.408702	0.386165	1.11322	0.201057	0.265436	0.156896	1.52874	0.718515	0.758482	0.0200217	0.386926	YHR131C
0.0295863	0.046717	0.161659	3.31246	0.472548	0.539397	0.0603017	0.792256	0.155359	0.223867	0.201465	1.74811	0.101684	0.184992	0.117267	2.11701	YHR132C
0.00365235	0.0163663	-0.225386	-6.10075	0.000389946	0.0180667	0.492761	10.9871	0.365986	0.426175	0.056063	1.01861	0.0278461	0.0970248	0.359133	3.37764	YHR132W-A
0.0270608	0.0439251	-0.212353	-3.40866	0.118327	0.188368	-0.116698	-1.9835	0.0818817	0.147829	-0.116506	-2.31167	0.00431398	0.0501643	-0.247441	-5.82955	YHR133C
0.164917	0.166972	0.101708	1.69708	0.0307368	0.0788473	-0.179858	-3.27181	0.481705	0.540637	-0.0644023	-0.774809	0.0110889	0.0668676	-0.140828	-4.46834	YHR135C
0.0106843	0.0252321	-0.485782	-4.51682	0.0145713	0.0483585	-0.360766	-4.12346	0.111192	0.181008	-0.456642	-2.03803	0.442747	0.487201	0.128708	0.850934	YHR138C
0.000284991	0.00592481	-1.315	-11.9067	0.00125788	0.0142428	-1.33774	-8.10824	0.00119686	0.0222695	-1.25376	-8.21475	0.00247543	0.0455502	-1.17966	-6.77617	YHR139C
0.206057	0.202894	-0.11852	-1.50795	0.223567	0.299659	-0.129675	-1.43894	0.289089	0.347894	0.0728285	1.22113	0.677488	0.716995	-0.0758461	-0.447788	YHR142W
0.598464	0.591505	0.0336063	0.571139	0.222368	0.298257	0.0586392	1.44349	0.662675	0.715745	-0.0307078	-0.470243	0.439953	0.484497	-0.079017	-0.856596	YHR143W-A
0.169581	0.171173	0.0659883	1.67331	0.780687	0.827103	0.0254806	0.297795	0.285313	0.344726	0.0870908	1.23232	0.101845	0.18493	0.0864379	2.1156	YHR144C
0.0152984	0.0309781	0.292297	4.06399	0.481469	0.54979	0.0362393	0.775255	0.786546	0.832135	0.0407465	0.289554	0.0400794	0.112051	0.268217	2.99652	YHR146W
0.00332722	0.0164085	-0.979484	-6.25718	0.005424	0.02762	-0.832581	-5.47287	0.00898403	0.051424	-0.596031	-4.74801	0.00302145	0.0476977	-0.738642	-6.42249	YHR147C
0.657255	0.655734	-0.0278116	-0.478529	0.831242	0.865368	0.0111154	0.227429	0.732221	0.779168	0.0373814	0.366984	0.938246	0.952394	0.00295278	0.0824554	YHR148W
0.00613754	0.0203845	-0.655518	-5.28782	0.036139	0.0879848	-0.196821	-3.10234	0.60964	0.665472	0.124091	0.553118	0.293957	0.35344	-0.359508	-1.20691	YHR149C
0.00235134	0.0152222	-0.331486	-6.8701	0.965542	0.976658	-0.00989236	-0.0459641	0.842766	0.878571	-0.00879114	-0.211596	0.412931	0.458208	-0.169341	-0.912921	YHR154W
0.0109035	0.0257495	-0.20078	-4.49027	0.124171	0.195152	-0.200103	-1.94145	0.0620264	0.125717	-0.152803	-2.56927	0.229633	0.302875	-0.115842	-1.4163	YHR155W
0.341982	0.328203	-0.11721	-1.0773	0.0514421	0.108526	0.347171	2.74872	0.0125476	0.0565351	0.244611	4.30984	0.020441	0.0851266	0.235877	3.72188	YHR156C
0.811874	0.820364	-0.0110882	-0.254199	0.364011	0.442102	0.0292669	1.02331	0.306821	0.366632	0.0204702	1.17038	0.0609841	0.138504	-0.0404257	-2.58532	YHR158C
0.312326	0.299908	0.0289897	1.15518	0.00420229	0.023373	0.204674	5.8716	0.05138	0.115274	0.16451	2.74989	0.269108	0.333917	0.0738219	1.28198	YHR159W
0.0384049	0.0553033	0.22213	3.03993	0.0440544	0.0983408	0.156835	2.90144	0.156295	0.224125	0.125605	1.74297	0.271977	0.335476	0.126869	1.27299	YHR161C
0.00828716	0.022394	0.302212	4.85869	0.00126547	0.0141609	0.557061	8.09545	0.00143749	0.0211795	0.464344	7.82853	0.000223249	0.0148235	0.361869	12.6732	YHR163W
0.274319	0.263241	0.150609	1.26571	0.24621	0.322091	-0.0941953	-1.35733	0.248273	0.310706	-0.113358	-1.35027	0.206525	0.283444	-0.172282	-1.50602	YHR164C
0.782278	0.790465	-0.0199526	-0.295554	0.818349	0.854544	-0.0121592	-0.245226	0.693804	0.74355	0.0251797	0.423359	0.109386	0.191337	0.0946051	2.05245	YHR165C
0.159411	0.162705	0.218109	1.72609	0.443124	0.51442	-0.141142	-0.850173	0.527117	0.582451	0.103346	0.691809	0.859817	0.887386	-0.0236311	-0.188288	YHR166C
0.00250995	0.0148419	0.1443	6.75106	0.0213077	0.0618897	0.124267	3.67444	0.00837366	0.0492443	0.183522	4.84434	0.0987578	0.181354	0.0625067	2.14297	YHR167W
0.0107747	0.0254723	-0.249894	-4.50579	0.14451	0.218786	-0.14124	-1.81022	0.00899144	0.0512191	-0.232323	-4.74689	0.0463467	0.121318	-0.139844	-2.85105	YHR168W
0.0619682	0.0782634	0.224305	2.57016	0.091061	0.15598	0.160138	2.21556	0.2648	0.323986	0.101838	1.29567	0.100781	0.183658	0.168024	2.12493	YHR169W
0.470958	0.452964	0.019305	0.795313	0.390158	0.467437	-0.0569832	-0.962828	0.551235	0.607673	0.0436753	0.649828	0.040283	0.112419	-0.118486	-2.99138	YHR170W
0.146924	0.150993	-0.131756	-1.79598	0.877457	0.906079	0.0129292	0.164308	0.0565284	0.119973	0.139701	2.65765	0.20488	0.282169	0.0832618	1.51279	YHR171W
0.171606	0.172137	0.117445	1.6632	0.161453	0.236528	0.0911809	1.71521	0.342481	0.39889	0.0789203	1.07604	0.758112	0.798903	-0.016788	-0.329782	YHR172W
0.00402528	0.0178233	0.370219	5.94113	0.00418616	0.0232589	0.280638	5.87779	0.0601932	0.123295	0.311956	2.59771	0.0296768	0.0992122	0.202412	3.30919	YHR174W
0.00965962	0.0245854	-0.391751	-4.65025	0.0998114	0.167183	-0.159968	-2.13353	0.0507229	0.114061	-0.391414	-2.76243	0.989002	0.992045	-0.00300661	-0.0146649	YHR176W
0.116627	0.125861	-0.159306	-1.99616	0.821397	0.857377	-0.0260931	-0.24101	0.691962	0.743062	-0.0399285	-0.426103	0.0335772	0.103581	-0.217442	-3.17869	YHR178W
2.10E-05	0.0042	0.985154	23.051	0.000226892	0.0222703	0.586614	12.621	0.00178884	0.0219789	0.618723	7.38893	0.00016649	0.00883721	0.421764	13.6568	YHR179W
0.831711	0.842638	-0.00821589	-0.226783	0.180704	0.254541	0.0984891	1.61926	0.998684	0.998663	0.000103961	0.00175462	0.50874	0.549419	0.0291374	0.724731	YHR181W
0.0167423	0.0330642	0.125047	3.95538	0.11959	0.189756	0.0502148	1.97422	0.197494	0.262714	0.0366646	1.54389	0.208533	0.284999	0.067026	1.49783	YHR182W
0.00803379	0.022458	0.388843	4.90177	0.00882464	0.0361331	0.241374	4.77238	0.00329761	0.0332364	0.364778	6.27236	0.0892157	0.171216	0.208229	2.23398	YHR183W
0.174005	0.174333	0.165201	1.65138	0.255758	0.332428	0.175266	1.32511	0.832017	0.869998	0.0299061	0.226362	0.161049	0.239827	0.206046	1.71735	YHR184W
0.969558	0.971399	0.00240363	0.0406034	0.285407	0.363292	-0.0559587	-1.23204	0.157151	0.225249	0.069657	1.7383	0.966568	0.974628	-0.00193222	-0.0445939	YHR186C
0.734378	0.742481	-0.0176668	-0.363862	0.292733	0.372511	0.0994702	1.21047	0.0765948	0.141996	0.0531954	2.37271	0.30907	0.364108	-0.0549722	-1.16414	YHR187W
0.0291972	0.0464111	0.161699	3.32663	0.241348	0.317082	-0.0751201	-1.37421	0.0223898	0.0775436	-0.0629331	-3.61836	0.750353	0.790323	-0.0181158	-0.34087	YHR188C
0.528281	0.51599	-0.0628434	-0.689751	0.782786	0.828684	0.0134184	0.294839	0.0587731	0.122341	-0.227678	-2.62043	0.0546027	0.132483	-0.140733	-2.69098	YHR189W
0.0239226	0.0410125	-0.216158	-3.54422	0.254532	0.331107	-0.0627212	-1.32918	0.752908	0.799116	-0.0317522	-0.337213	0.0518508	0.129516	-0.186858	-2.74102	YHR190W
0.0864764	0.101097	-0.301418	-2.26213	0.931864	0.950722	0.0100629	0.0910042	0.139878	0.208707	0.405246	1.83828	0.0644612	0.141604	-0.24107	-2.53296	YHR191C
0.337706	0.323832	0.121363	1.08814	0.89086	0.91542	0.0102476	0.146167	0.870216	0.902652	-0.00650376	-0.174136	0.655019	0.695995	0.0201153	0.48196	YHR192W
0.00258103	0.0147659	-0.17954	-6.70068	0.0307559	0.0787677	0.0534484	3.27115	0.817567	0.856955	0.0182896	0.246309	0.0321477	0.102947	-0.0587151	-3.22434	YHR193C
0.218028	0.212945	-0.158034	-1.46016	0.29852	0.377619	0.0821729	1.19379	0.0541695	0.118808	-0.191668	-2.69866	0.417939	0.463108	0.126277	0.902257	YHR195W
0.251717	0.244326	-0.0761192	-1.3386	0.00532532	0.0272115	-0.19353	-5.5008	0.902937	0.928013	-0.00821123	-0.129871	0.0344163	0.104571	-0.279562	-3.15295	YHR196W
0.572358	0.562153	-0.0429464	-0.614099	0.568874	0.631689	0.0438345	0.61993	0.655862	0.710618	0.0590412	0.480665	0.515677	0.555522	0.0332979	0.712203	YHR197W
0.0256389	0.0427591	-0.18468	-3.46763	0.470458	0.537553	-0.0827072	-0.796275	0.590121	0.647459	-0.0804171	-0.584731	0.725899	0.76508	-0.0266863	-0.37616	YHR198C
0.00434668	0.0180068	-0.13917	-5.81749	0.0354112	0.0864282	-0.363243	-3.12337	0.98766	0.992772	0.00363971	0.0164537	0.108453	0.1903	-0.41874	-2.05999	YHR199C
0.195107	0.193435	-0.182052	-1.55419	0.362516	0.440211	0.0566134	1.02688	0.327034	0.385249	-0.135035	-1.11575	0.886663	0.914066	-0.019347	-0.151841	YHR199C-A
0.156288	0.160751	0.21814	1.74301	0.958566	0.97193	0.00326425	0.0552799	0.0147996	0.0636542	0.157658	4.10441	0.665511	0.705555	-0.0720808	-0.465923	YHR200W
0.171226	0.172	-0.103987	-1.66509	0.612273	0.673251	-0.0363728	-0.548902	0.269847	0.329216	0.0839117	1.27966	0.0200005	0.0847122	-0.140224	-3.74692	YHR201C
0.994295	0.993536	-0.000424553	-0.00760619	0.595417	0.654947	-0.0363141	-0.576088	0.813397	0.853165	0.0102189	0.252086	0.00277639	0.0459572	0.248503	6.57059	YHR202W
0.0679402	0.0838651	0.282711	2.48371	0.27513	0.349932	0.0632896	1.2632	0.0344509	0.0927698	0.321422	3.1519	0.00680168	0.0601664	0.382455	5.13779	YHR204W
0.0200651	0.0367523	-0.0686928	-3.74321	0.80983	0.84762	-0.00994728	-0.257037	0.86346	0.898838	-0.0180602	-0.183325	0.357661	0.408992	-0.050912	-1.03857	YHR205W
0.796774	0.807176	0.0384826	0.275226	0.485083	0.553279	0.102784	0.768438	0.945299	0.960247	0.00991613	0.0730159	0.4576	0.500399	-0.109622	-0.821311	YHR206W
0.0710377	0.0873393	0.13387	2.44223	0.615257	0.675363	-0.0413852	-0.544139	0.168293	0.236866	0.321528	1.67981	0.469383	0.512438	-0.0724315	-0.798347	YHR207C
0.00425049	0.017431	0.255777	5.85329	0.0523935	0.109017	0.295561	2.73092	0.00282947	0.0305976	0.887419	6.53717	0.00898514	0.0619784	0.488319	4.74784	YHR208W
0.188635	0.188978	0.0892688	1.5828	0.502506	0.570008	0.0475391	0.736098	0.0355302	0.0943493	0.129825	3.1199	0.00463521	0.0495057	1.25957	5.71569	YHR209W
0.0537298	0.0709924	0.142368	2.70653	0.145575	0.220283	0.129911	1.80391	0.0117641	0.054522	-0.114167	-4.39202	0.262814	0.329336	0.118888	1.30206	YHR214C-B
0.00020752	0.00663918	-1.45604	-12.9116	0.228882	0.305847	0.392964	1.41907	0.0522889	0.116721	1.02359	2.73286	0.141171	0.221772	1.20157	1.83035	YHR216W
0.00778666	0.0223329	0.373894	4.94541	0.635799	0.694043	-0.0363282	-0.511726	0.189489	0.256021	0.253117	1.57896	0.973041	0.97957	-0.00738066	-0.0359545	YIL001W
0.00169263	0.0129205	0.240712	7.49794	0.949141	0.963805	0.00353846	0.0678766	0.347854	0.404564	0.0871156	1.06261	0.0810678	0.161042	0.129008	2.32077	YIL002C
0.0921828	0.106412	0.52553	2.20456	0.177032	0.25162	0.246097	1.63671	0.219972	0.285484	0.456727	1.45265	0.320545	0.373939	0.160034	1.13294	YIL002W-A
0.247811	0.240619	0.289623	1.35184	0.613041	0.673527	0.0786608	0.547675	0.203759	0.268318	0.242775	1.51744	0.479667	0.522295	-0.0725207	-0.77867	YIL003W
0.110054	0.121116	0.193537	2.04708	0.227555	0.304459	0.279901	1.42399	0.0622441	0.126151	0.29231	2.56596	0.017367	0.07921	0.39637	3.91183	YIL004C
0.322742	0.308402	0.0599157	1.12708	0.938697	0.955894	-0.00471152	-0.081851	0.634546	0.690383	-0.0516757	-0.513685	0.135678	0.216212	0.159499	1.86459	YIL005W
0.417681	0.39778	-0.0545079	-0.902805	0.768557	0.818527	-0.0164162	-0.314934	0.307827	0.36726	0.141945	1.16758	0.93814	0.952585	0.0065019	0.0825968	YIL007C
0.699706	0.704445	-0.0516285	-0.414599	0.208453	0.283873	0.182394	1.49816	0.0316178	0.0871466	-0.122973	-3.24187	0.904171	0.926594	-0.00769164	-0.128209	YIL008W
0.0482111	0.0657388	-0.172961	-2.81215	0.0157005	0.0496877	-0.257802	-4.03254	0.719303	0.767038	0.056582	0.385774	0.48134	0.52298	-0.115276	-0.775499	YIL009W
0.00048737	0.00839344	0.407705	10.3744	0.00420265	0.02331	0.308081	5.87147	0.117943	0.187996	0.12207	1.98634	0.00639736	0.0588098	0.151427	5.22687	YIL010W
0.751383	0.759898	-0.0211891	-0.339395	0.563941	0.626611	-0.0783029	-0.628226	0.866789	0.901253	-0.0132633	-0.178796	0.414538	0.459941	0.0546753	0.909487	YIL014W
0.11283	0.122875	-0.182139	-2.02518	0.0354774	0.086346	-0.410458	-3.12144	0.409333	0.471082	0.0834003	0.920648	0.26619	0.332309	-0.117886	-1.29123	YIL015W
0.0850049	0.100006	-0.197577	-2.27767	0.108021	0.176076	0.153346	2.06351	0.892068	0.918352	-0.0115509	-0.144536	0.688649	0.727781	0.0661272	0.431045	YIL016W
0.275496	0.264113	-0.0467458	-1.26207	0.447992	0.518433	-0.067688	-0.840385	0.182909	0.251146	-0.127112	-1.60896	0.761811	0.800726	-0.0324269	-0.324513	YIL017C
0.0411087	0.0578082	0.0848116	2.97087	0.825417	0.860595	-0.0237167	-0.235457	0.0480453	0.110395	-0.170162	-2.81554	0.65836	0.699706	0.0416811	0.476836	YIL019W
0.00137459	0.0108	0.318272	7.92132	0.000644036	0.0147475	0.197725	9.65381	0.00239239	0.028861	0.313982	6.83837	0.00395011	0.0509231	0.236557	5.97181	YIL020C
0.238929	0.233458	-0.0805212	-1.38273	0.115076	0.184677	-0.137319	-2.00789	0.0992535	0.167538	0.0660584	2.13851	0.139178	0.220244	-0.110696	-1.8426	YIL021W
0.0024423	0.0149753	0.217469	6.80067	0.00198182	0.0186266	0.290391	7.19063	0.00130231	0.0214133	0.298719	8.03465	0.000269786	0.017625	0.365989	12.0749	YIL022W
0.0165463	0.0330369	0.445265	3.96945	0.266557	0.340347	0.333403	1.29006	0.425174	0.486833	0.233639	0.887036	0.0300735	0.099605	0.712027	3.29502	YIL024C
0.353964	0.338009	-0.113131	-1.04756	0.661822	0.720408	0.0431763	0.471545	0.070663	0.135296	0.119924	2.44713	0.597515	0.638419	-0.0982081	-0.572678	YIL026C
0.120163	0.129111	0.113693	1.97004	0.296258	0.375521	0.0751552	1.20027	0.122427	0.191575	0.187431	1.95377	0.445514	0.490091	0.0481065	0.845356	YIL027C
0.561186	0.549634	0.0286617	0.632882	0.593265	0.653054	0.0469066	0.579594	0.0547361	0.118918	0.139554	2.68863	0.367922	0.418074	0.059715	1.01402	YIL030C
0.0139233	0.02895	-0.39914	-4.17955	0.578696	0.64036	0.0767956	0.603553	0.204871	0.269939	0.0476084	1.51283	0.0145819	0.07413	-0.238103	-4.12257	YIL031W
0.206329	0.203122	-0.0735686	-1.50683	0.669657	0.728732	-0.0105261	-0.459625	0.459884	0.519232	-0.070265	-0.816824	0.454384	0.496971	-0.0803411	-0.827659	YIL033C
0.0355708	0.0522558	0.122831	3.11871	0.0314055	0.0796803	-0.15626	-3.249	0.821261	0.860724	0.00976607	0.241199	0.512687	0.553197	0.0403315	0.717587	YIL034C
0.00167823	0.012022	0.240644	7.51491	0.342195	0.422399	0.0384237	1.07676	0.00628011	0.04459	0.228539	5.25399	0.0307572	0.100645	0.20064	3.2711	YIL035C
0.796335	0.807065	-0.0295334	-0.27584	0.100775	0.16883	0.167604	2.12498	0.350288	0.4079	-0.0865443	-1.05659	0.117892	0.199508	-0.14054	-1.98672	YIL036W
0.44846	0.42696	-0.0440516	-0.839447	0.775582	0.824884	0.0111392	0.304994	0.745916	0.793234	0.0184127	0.347233	0.00470252	0.0491633	-0.123852	-5.69305	YIL038C
[truncated: 2,459 more rows]
