# Supplementary material for: Multilevel Gene Expression Changes in Lineages Containing Adaptive Copy Number Variants
Source: Mol Biol Evol. 2025 Jan 23;42(2):msaf005. doi: 10.1093/molbev/msaf005 (PMC11789944; doi:10.1093/molbev/msaf005)
Supplement: msaf005_Supplementary_Data [file msaf005_supplementary_data.zip › ST7_unit_object_all_24k_which.clust.tab.txt]

cluster
YAL062W	1
YAL060W	2
YAL059W	3
YAL058W	4
YAL056W	3
YAL055W	4
YAL053W	4
YAL051W	4
YAL049C	3
YAL048C	3
YAL047C	4
YAL046C	4
YAL044W-A	4
YAL044C	4
YAL043C	4
YAL042W	4
YAL041W	4
YAL039C	4
YAL038W	4
YAL036C	3
YAL035W	3
YAL034W-A	4
YAL034C	5
YAL033W	4
YAL032C	4
YAL031C	4
YAL030W	4
YAL029C	4
YAL028W	6
YAL027W	4
YAL026C	3
YAL025C	3
YAL024C	4
YAL023C	4
YAL022C	4
YAL021C	4
YAL020C	3
YAL019W	3
YAL017W	3
YAL016W	3
YAL015C	4
YAL014C	4
YAL013W	4
YAL012W	4
YAL011W	4
YAL010C	4
YAL009W	4
YAL008W	3
YAL007C	3
YAL005C	3
YAL003W	4
YAL002W	3
YAL001C	4
YAR002W	3
YAR002C-A	4
YAR003W	4
YAR007C	4
YAR008W	4
YAR014C	3
YAR015W	3
YAR018C	4
YAR019C	4
YAR042W	4
YBL107C	4
YBL105C	3
YBL104C	4
YBL103C	3
YBL102W	4
YBL101C	3
YBL099W	3
YBL098W	4
YBL097W	4
YBL092W	3
YBL091C-A	4
YBL091C	4
YBL088C	3
YBL085W	4
YBL084C	4
YBL082C	4
YBL080C	4
YBL079W	3
YBL078C	4
YBL076C	4
YBL075C	7
YBL074C	3
YBL069W	3
YBL068W	3
YBL067C	3
YBL066C	3
YBL064C	3
YBL061C	4
YBL059C-A	4
YBL058W	3
YBL057C	4
YBL056W	4
YBL055C	4
YBL054W	3
YBL052C	3
YBL051C	4
YBL050W	3
YBL047C	3
YBL046W	4
YBL045C	3
YBL042C	4
YBL041W	3
YBL039C	6
YBL038W	4
YBL037W	3
YBL036C	3
YBL035C	4
YBL034C	4
YBL033C	3
YBL032W	3
YBL031W	4
YBL030C	3
YBL029C-A	3
YBL028C	4
YBL026W	4
YBL025W	4
YBL024W	3
YBL023C	4
YBL022C	3
YBL020W	4
YBL019W	4
YBL017C	4
YBL016W	4
YBL015W	3
YBL013W	4
YBL011W	3
YBL010C	4
YBL008W	4
YBL007C	4
YBL006C	4
YBL005W	4
YBL004W	4
YBL002W	3
YBL001C	4
YBR001C	3
YBR002C	3
YBR003W	3
YBR005W	4
YBR006W	5
YBR007C	4
YBR011C	4
YBR014C	3
YBR015C	3
YBR016W	3
YBR017C	3
YBR022W	4
YBR023C	4
YBR024W	3
YBR025C	3
YBR026C	3
YBR028C	3
YBR029C	3
YBR030W	4
YBR031W	4
YBR034C	3
YBR035C	3
YBR036C	4
YBR037C	4
YBR038W	4
YBR039W	3
YBR041W	3
YBR042C	4
YBR043C	4
YBR044C	4
YBR046C	4
YBR049C	3
YBR052C	3
YBR054W	8
YBR055C	4
YBR056W	3
YBR057C	3
YBR058C	3
YBR058C-A	4
YBR059C	4
YBR060C	3
YBR061C	4
YBR065C	4
YBR066C	4
YBR070C	4
YBR071W	4
YBR072W	8
YBR073W	4
YBR074W	4
YBR077C	4
YBR078W	4
YBR079C	3
YBR080C	3
YBR081C	3
YBR082C	4
YBR084W	3
YBR085W	4
YBR085C-A	4
YBR086C	3
YBR087W	4
YBR088C	4
YBR089C-A	4
YBR091C	4
YBR094W	3
YBR095C	4
YBR097W	3
YBR098W	3
YBR101C	3
YBR102C	4
YBR103W	4
YBR104W	4
YBR105C	3
YBR106W	4
YBR107C	4
YBR108W	3
YBR109C	4
YBR110W	4
YBR111C	3
YBR111W-A	3
YBR112C	3
YBR114W	3
YBR115C	4
YBR117C	9
YBR119W	4
YBR120C	3
YBR121C	4
YBR122C	4
YBR123C	4
YBR125C	4
YBR126C	3
YBR126W-A	4
YBR127C	4
YBR128C	3
YBR129C	4
YBR130C	4
YBR131W	4
YBR132C	4
YBR133C	4
YBR135W	4
YBR136W	3
YBR137W	4
YBR139W	3
YBR140C	3
YBR141C	3
YBR142W	4
YBR143C	3
YBR145W	2
YBR146W	4
YBR149W	3
YBR150C	3
YBR151W	4
YBR152W	4
YBR153W	4
YBR154C	4
YBR155W	3
YBR156C	3
YBR157C	1
YBR159W	4
YBR160W	4
YBR162C	4
YBR164C	4
YBR166C	4
YBR167C	4
YBR169C	5
YBR170C	3
YBR171W	4
YBR172C	4
YBR173C	4
YBR175W	4
YBR176W	4
YBR177C	4
YBR179C	4
YBR185C	3
YBR187W	4
YBR188C	4
YBR189W	3
YBR191W	3
YBR192W	3
YBR193C	4
YBR194W	4
YBR195C	4
YBR196C	4
YBR197C	3
YBR198C	3
YBR199W	3
YBR200W	4
YBR202W	4
YBR204C	4
YBR205W	4
YBR207W	4
YBR208C	1
YBR210W	4
YBR211C	4
YBR212W	3
YBR213W	4
YBR214W	3
YBR215W	3
YBR216C	3
YBR218C	3
YBR221C	4
YBR222C	4
YBR223C	3
YBR227C	4
YBR229C	3
YBR230C	3
YBR230W-A	4
YBR231C	3
YBR233W	4
YBR233W-A	4
YBR234C	4
YBR235W	4
YBR236C	4
YBR237W	4
YBR239C	4
YBR241C	5
YBR242W	4
YBR244W	3
YBR245C	3
YBR246W	4
YBR247C	3
YBR248C	4
YBR249C	4
YBR251W	4
YBR252W	4
YBR253W	4
YBR254C	4
YBR255W	4
YBR256C	4
YBR257W	4
YBR258C	4
YBR260C	4
YBR261C	4
YBR262C	4
YBR263W	3
YBR265W	3
YBR267W	3
YBR268W	4
YBR269C	4
YBR271W	4
YBR272C	3
YBR273C	3
YBR275C	4
YBR276C	4
YBR278W	4
YBR279W	3
YBR280C	3
YBR281C	4
YBR282W	4
YBR283C	4
YBR286W	3
YBR288C	4
YBR289W	4
YBR290W	3
YBR291C	4
YBR294W	2
YCL061C	4
YCL059C	3
YCL057C-A	3
YCL057W	3
YCL054W	3
YCL052C	3
YCL051W	4
YCL050C	3
YCL047C	4
YCL045C	4
YCL044C	3
YCL043C	4
YCL040W	3
YCL039W	4
YCL038C	3
YCL037C	3
YCL035C	3
YCL034W	4
YCL033C	3
YCL032W	3
YCL031C	4
YCL030C	4
YCL029C	4
YCL028W	4
YCL026C-B	10
YCL024W	4
YCL018W	6
YCL017C	3
YCL016C	3
YCL014W	4
YCL012C	5
YCL011C	6
YCL010C	4
YCL009C	4
YCL008C	4
YCL005W-A	4
YCL005W	4
YCL004W	4
YCL001W	4
YCR002C	4
YCR003W	4
YCR004C	4
YCR005C	2
YCR008W	3
YCR009C	4
YCR011C	4
YCR012W	4
YCR015C	4
YCR017C	4
YCR019W	4
YCR020W-B	4
YCR023C	4
YCR024C	4
YCR026C	4
YCR027C	4
YCR028C-A	4
YCR030C	3
YCR031C	4
YCR032W	6
YCR033W	4
YCR034W	3
YCR035C	3
YCR036W	3
YCR038C	4
YCR042C	3
YCR046C	4
YCR047C	4
YCR048W	4
YCR052W	4
YCR053W	4
YCR054C	4
YCR057C	3
YCR059C	4
YCR060W	2
YCR061W	3
YCR063W	4
YCR065W	3
YCR066W	3
YCR067C	4
YCR068W	4
YCR071C	4
YCR072C	4
YCR073W-A	4
YCR075W-A	4
YCR076C	3
YCR077C	4
YCR079W	4
YCR082W	3
YCR083W	3
YCR084C	4
YCR086W	4
YCR088W	3
YCR092C	4
YCR093W	4
YCR094W	4
YDL240W	4
YDL238C	4
YDL237W	4
YDL236W	4
YDL235C	4
YDL234C	4
YDL231C	4
YDL230W	4
YDL229W	4
YDL226C	4
YDL225W	4
YDL224C	4
YDL223C	8
YDL222C	8
YDL220C	4
YDL219W	4
YDL217C	4
YDL216C	4
YDL215C	11
YDL213C	4
YDL212W	4
YDL210W	12
YDL209C	3
YDL208W	4
YDL207W	4
YDL205C	3
YDL204W	8
YDL203C	4
YDL202W	4
YDL201W	3
YDL198C	4
YDL195W	3
YDL193W	3
YDL192W	4
YDL190C	3
YDL189W	4
YDL188C	3
YDL185W	4
YDL183C	5
YDL182W	3
YDL181W	5
YDL180W	4
YDL178W	3
YDL175C	4
YDL174C	2
YDL173W	4
YDL171C	3
YDL170W	4
YDL168W	3
YDL167C	4
YDL166C	4
YDL165W	4
YDL164C	4
YDL161W	4
YDL160C-A	4
YDL160C	4
YDL159W	4
YDL156W	4
YDL153C	3
YDL150W	4
YDL149W	3
YDL148C	3
YDL147W	3
YDL145C	3
YDL144C	3
YDL143W	4
YDL141W	4
YDL140C	4
YDL139C	4
YDL138W	4
YDL137W	4
YDL135C	4
YDL134C	3
YDL133W	4
YDL132W	3
YDL131W	4
YDL130W-A	5
YDL130W	4
YDL128W	4
YDL126C	3
YDL125C	3
YDL124W	5
YDL123W	4
YDL122W	4
YDL121C	3
YDL120W	4
YDL119C	4
YDL117W	4
YDL116W	4
YDL115C	6
YDL113C	3
YDL112W	3
YDL111C	4
YDL110C	3
YDL108W	4
YDL107W	4
YDL106C	4
YDL105W	4
YDL104C	4
YDL103C	3
YDL102W	4
YDL101C	4
YDL100C	4
YDL099W	3
YDL098C	4
YDL097C	3
YDL095W	4
YDL093W	4
YDL092W	4
YDL091C	4
YDL090C	4
YDL089W	3
YDL088C	4
YDL087C	4
YDL085C-A	4
YDL085W	1
YDL084W	3
YDL082W	3
YDL081C	4
YDL080C	4
YDL078C	3
YDL077C	4
YDL076C	3
YDL075W	3
YDL074C	4
YDL073W	3
YDL072C	3
YDL070W	4
YDL069C	3
YDL067C	4
YDL066W	4
YDL065C	3
YDL064W	4
YDL063C	3
YDL061C	3
YDL060W	4
YDL059C	4
YDL058W	3
YDL056W	3
YDL055C	4
YDL053C	4
YDL052C	4
YDL051W	3
YDL047W	4
YDL046W	3
YDL045W-A	4
YDL045C	4
YDL044C	4
YDL043C	4
YDL042C	3
YDL040C	4
YDL036C	4
YDL035C	4
YDL031W	3
YDL030W	4
YDL029W	4
YDL025C	3
YDL022W	5
YDL021W	4
YDL019C	3
YDL018C	4
YDL017W	4
YDL015C	3
YDL014W	3
YDL012C	3
YDL010W	4
YDL008W	4
YDL007W	3
YDL006W	4
YDL005C	4
YDL004W	3
YDL003W	4
YDL002C	4
YDL001W	4
YDR001C	3
YDR002W	4
YDR003W	3
YDR005C	3
YDR006C	4
YDR007W	3
YDR011W	3
YDR012W	4
YDR013W	4
YDR014W	3
YDR016C	4
YDR017C	3
YDR019C	4
YDR021W	4
YDR022C	3
YDR023W	4
YDR026C	4
YDR027C	4
YDR028C	3
YDR030C	3
YDR031W	3
YDR032C	3
YDR033W	5
YDR034C	4
YDR035W	4
YDR036C	3
YDR037W	3
YDR041W	4
YDR044W	4
YDR045C	4
YDR047W	4
YDR049W	4
YDR050C	4
YDR051C	3
YDR052C	4
YDR054C	4
YDR055W	4
YDR057W	4
YDR058C	3
YDR060W	4
YDR062W	4
YDR063W	3
YDR064W	4
YDR066C	4
YDR068W	4
YDR069C	4
YDR070C	8
YDR071C	3
YDR073W	4
YDR074W	5
YDR075W	3
YDR076W	4
YDR079W	4
YDR080W	4
YDR081C	4
YDR083W	3
YDR084C	4
YDR086C	3
YDR087C	3
YDR088C	4
YDR089W	13
YDR090C	13
YDR091C	4
YDR092W	4
YDR093W	4
YDR096W	3
YDR097C	4
YDR098C	3
YDR099W	4
YDR101C	3
YDR103W	4
YDR107C	3
YDR108W	4
YDR109C	6
YDR110W	4
YDR113C	4
YDR116C	4
YDR117C	4
YDR118W	4
YDR119W-A	4
YDR120C	3
YDR121W	4
YDR122W	4
YDR123C	4
YDR127W	4
YDR128W	3
YDR129C	3
YDR131C	4
YDR135C	3
YDR137W	4
YDR138W	3
YDR139C	4
YDR140W	4
YDR141C	4
YDR142C	4
YDR143C	4
YDR144C	3
YDR145W	4
YDR146C	4
YDR147W	4
YDR148C	5
YDR150W	3
YDR152W	3
YDR153C	4
YDR155C	3
YDR156W	3
YDR158W	4
YDR159W	3
YDR161W	3
YDR162C	4
YDR163W	4
YDR164C	4
YDR165W	3
YDR166C	3
YDR167W	4
YDR168W	3
YDR169C	3
YDR170C	3
YDR171W	5
YDR172W	4
YDR173C	3
YDR174W	4
YDR175C	4
YDR176W	4
YDR177W	3
YDR178W	4
YDR179C	4
YDR180W	4
YDR181C	4
YDR182W	3
YDR183W	4
YDR186C	4
YDR188W	4
YDR189W	4
YDR190C	4
YDR192C	4
YDR194C	3
YDR195W	4
YDR196C	3
YDR198C	4
YDR200C	4
YDR201W	4
YDR202C	3
YDR204W	3
YDR205W	4
YDR206W	4
YDR207C	3
YDR208W	3
YDR211W	4
YDR212W	3
YDR213W	4
YDR214W	3
YDR216W	3
YDR217C	4
YDR219C	3
YDR221W	3
YDR224C	4
YDR226W	4
YDR227W	4
YDR228C	4
YDR229W	3
YDR231C	3
YDR232W	4
YDR233C	3
YDR234W	3
YDR235W	3
YDR236C	3
YDR237W	4
YDR238C	3
YDR239C	4
YDR240C	4
YDR242W	4
YDR243C	4
YDR244W	3
YDR245W	4
YDR246W	3
YDR251W	3
YDR253C	4
YDR254W	4
YDR255C	4
YDR257C	4
YDR258C	6
YDR259C	3
YDR261C	13
YDR264C	4
YDR265W	4
YDR266C	3
YDR267C	3
YDR268W	4
YDR272W	3
YDR279W	4
YDR280W	4
YDR283C	3
YDR284C	4
YDR287W	3
YDR288W	4
YDR289C	3
YDR291W	4
YDR292C	4
YDR293C	4
YDR294C	3
YDR295C	4
YDR296W	4
YDR297W	4
YDR298C	4
YDR299W	3
YDR300C	4
YDR301W	3
YDR302W	4
YDR303C	3
YDR304C	4
YDR305C	4
YDR308C	4
YDR310C	4
YDR311W	4
YDR312W	3
YDR313C	3
YDR316W	4
YDR317W	14
YDR318W	4
YDR320C	3
YDR320C-A	4
YDR321W	4
YDR322W	3
YDR322C-A	4
YDR323C	4
YDR324C	4
YDR325W	4
YDR326C	4
YDR328C	4
YDR329C	3
YDR330W	5
YDR331W	4
YDR333C	4
YDR334W	3
YDR335W	3
YDR337W	4
YDR339C	3
YDR341C	3
YDR345C	4
YDR346C	4
YDR347W	4
YDR348C	4
YDR349C	4
YDR350C	3
YDR351W	3
YDR352W	4
YDR353W	4
YDR354W	4
YDR356W	4
YDR357C	4
YDR358W	3
YDR359C	3
YDR361C	3
YDR362C	4
YDR363W	4
YDR363W-A	4
YDR364C	4
YDR365C	6
YDR367W	4
YDR368W	3
YDR369C	4
YDR372C	4
YDR373W	3
YDR374W-A	4
YDR375C	4
YDR376W	3
YDR377W	4
YDR378C	4
YDR379W	3
YDR379C-A	4
YDR381W	4
YDR381C-A	4
YDR382W	3
YDR383C	3
YDR384C	15
YDR388W	4
YDR389W	4
YDR390C	3
YDR392W	3
YDR393W	4
YDR394W	3
YDR395W	3
YDR397C	4
YDR398W	3
YDR399W	4
YDR400W	3
YDR404C	3
YDR405W	4
YDR406W	16
YDR407C	3
YDR408C	4
YDR409W	4
YDR411C	4
YDR412W	3
YDR416W	4
YDR419W	4
YDR421W	4
YDR422C	4
YDR423C	4
YDR424C	4
YDR425W	3
YDR427W	3
YDR428C	4
YDR429C	4
YDR430C	3
YDR432W	4
YDR434W	4
YDR435C	4
YDR436W	3
YDR439W	3
YDR440W	4
YDR441C	3
YDR443C	4
YDR448W	3
YDR449C	3
YDR452W	3
YDR453C	5
YDR454C	4
YDR457W	4
YDR458C	4
YDR460W	4
YDR462W	4
YDR464W	4
YDR465C	3
YDR466W	3
YDR468C	3
YDR469W	4
YDR470C	3
YDR472W	4
YDR473C	4
YDR475C	3
YDR477W	3
YDR478W	4
YDR479C	3
YDR480W	3
YDR481C	4
YDR482C	4
YDR483W	4
YDR484W	4
YDR485C	4
YDR486C	3
YDR487C	4
YDR488C	4
YDR489W	3
YDR490C	3
YDR493W	4
YDR494W	4
YDR495C	3
YDR496C	3
YDR497C	4
YDR498C	4
YDR499W	4
YDR500C	3
YDR502C	3
YDR505C	3
YDR506C	3
YDR507C	4
YDR510W	4
YDR511W	3
YDR512C	3
YDR513W	3
YDR514C	4
YDR515W	3
YDR516C	4
YDR517W	4
YDR518W	4
YDR519W	4
YDR524C	4
YDR527W	3
YDR529C	4
YDR530C	3
YDR531W	4
YDR532C	4
YDR533C	5
YDR539W	2
YDR541C	16
YEL072W	4
YEL071W	2
YEL066W	4
YEL063C	5
YEL062W	4
YEL061C	4
YEL060C	3
YEL058W	4
YEL056W	3
YEL055C	4
YEL053C	3
YEL052W	4
YEL051W	4
YEL050C	4
YEL048C	4
YEL047C	4
YEL046C	4
YEL044W	4
YEL043W	3
YEL042W	3
YEL041W	4
YEL040W	17
YEL039C	16
YEL038W	4
YEL037C	4
YEL036C	3
YEL034W	4
YEL032W	4
YEL031W	3
YEL030W	16
YEL029C	4
YEL027W	4
YEL026W	3
YEL024W	4
YEL022W	3
YEL021W	4
YEL020W-A	4
YEL020C	6
YEL019C	4
YEL018W	4
YEL017W	3
YEL015W	3
YEL013W	4
YEL012W	4
YEL011W	5
YEL009C	4
YEL007W	3
YEL006W	4
YEL005C	3
YEL003W	4
YEL002C	3
YEL001C	3
YER001W	4
YER002W	3
YER003C	4
YER004W	4
YER005W	4
YER006W	3
YER007W	4
YER007C-A	3
YER008C	4
YER009W	4
YER010C	4
YER012W	4
YER013W	3
YER014W	4
YER015W	5
YER016W	4
YER017C	3
YER018C	4
YER019W	13
YER019C-A	4
YER020W	4
YER021W	3
YER022W	3
YER023W	4
YER024W	4
YER025W	3
YER026C	4
YER027C	4
YER029C	4
YER030W	3
YER031C	3
YER033C	3
YER034W	4
YER036C	3
YER040W	4
YER041W	3
YER042W	4
YER043C	4
YER044C	4
YER046W	13
YER047C	4
YER048C	3
YER048W-A	4
YER049W	4
YER050C	4
YER051W	4
YER052C	6
YER053C	1
YER054C	1
YER055C	3
YER056C	4
YER057C	4
YER059W	3
YER061C	4
YER062C	5
YER063W	4
YER065C	18
YER067W	4
YER068W	4
YER069W	4
YER070W	4
YER071C	4
YER072W	4
YER073W	4
YER074W-A	4
YER075C	3
YER078C	3
YER080W	4
YER081W	6
YER082C	3
YER083C	4
YER086W	4
YER087W	4
YER087C-B	3
YER088C	3
YER089C	4
YER090W	4
YER091C	3
YER092W	4
YER093C	4
YER093C-A	4
YER094C	4
YER095W	4
YER098W	3
YER099C	4
YER100W	4
YER101C	3
YER103W	7
YER105C	3
YER107C	4
YER110C	3
YER111C	4
YER112W	4
YER113C	4
YER114C	4
YER116C	3
YER118C	3
YER119C	4
YER120W	4
YER122C	4
YER123W	3
YER125W	3
YER126C	4
YER127W	3
YER128W	3
YER129W	3
YER131W	3
YER132C	19
YER133W	3
YER134C	13
YER136W	3
YER137C	19
YER139C	3
YER141W	4
YER142C	4
YER143W	3
YER144C	4
YER145C	2
YER146W	4
YER147C	3
YER148W	4
YER149C	4
YER151C	4
YER152C	4
YER153C	4
YER154W	4
YER155C	4
YER156C	4
YER157W	4
YER159C	4
YER161C	3
YER162C	3
YER163C	4
YER164W	4
YER165W	3
YER166W	3
YER167W	4
YER168C	4
YER169W	3
YER171W	3
YER172C	3
YER173W	4
YER174C	3
YER175C	4
YER176W	4
YER177W	4
YER178W	4
YER179W	4
YER180C-A	3
YER183C	4
YFL053W	16
YFL049W	4
YFL048C	3
YFL047W	3
YFL046W	4
YFL045C	4
YFL044C	4
YFL042C	3
YFL041W	3
YFL039C	4
YFL038C	4
YFL037W	4
YFL036W	3
YFL034C-B	3
YFL034C-A	4
YFL033C	3
YFL030W	1
YFL029C	4
YFL028C	4
YFL027C	4
YFL026W	13
YFL025C	4
YFL024C	3
YFL023W	6
YFL022C	3
YFL021W	3
YFL018C	3
YFL017W-A	3
YFL017C	4
YFL016C	3
YFL014W	4
YFL013C	4
YFL010C	4
YFL009W	4
YFL008W	4
YFL007W	6
YFL005W	4
YFL004W	4
YFL002C	3
YFL001W	4
YFR001W	3
YFR002W	4
YFR003C	3
YFR004W	3
YFR005C	4
YFR007W	15
YFR008W	4
YFR009W	4
YFR010W	4
YFR011C	3
YFR013W	4
YFR014C	3
YFR015C	3
YFR016C	4
YFR017C	5
YFR019W	4
YFR021W	3
YFR024C-A	3
YFR025C	4
YFR028C	4
YFR029W	4
YFR030W	3
YFR031C	4
YFR032C-A	4
YFR033C	3
YFR034C	4
YFR037C	4
YFR038W	3
YFR039C	4
YFR040W	3
YFR041C	4
YFR044C	4
YFR047C	4
YFR048W	4
YFR049W	3
YFR050C	4
YFR051C	4
YFR052W	4
YFR053C	5
YGL254W	4
YGL253W	4
YGL252C	4
YGL250W	3
YGL248W	3
YGL246C	4
YGL245W	4
YGL244W	4
YGL243W	4
YGL242C	3
YGL241W	4
YGL240W	4
YGL238W	3
YGL237C	3
YGL236C	3
YGL234W	3
YGL233W	3
YGL232W	4
YGL231C	4
YGL228W	4
YGL227W	3
YGL226C-A	4
YGL226W	4
YGL225W	3
YGL224C	4
YGL223C	4
YGL222C	3
YGL221C	4
YGL220W	4
YGL219C	4
YGL216W	3
YGL213C	4
YGL212W	4
YGL211W	3
YGL210W	4
YGL209W	4
YGL208W	3
YGL207W	4
YGL206C	3
YGL205W	5
YGL203C	3
YGL202W	4
YGL201C	4
YGL200C	4
YGL198W	4
YGL197W	3
YGL196W	13
YGL195W	4
YGL194C	3
YGL191W	4
YGL190C	3
YGL189C	4
YGL187C	4
YGL184C	3
YGL181W	3
YGL180W	3
YGL178W	3
YGL175C	4
YGL174W	4
YGL173C	3
YGL172W	4
YGL171W	3
YGL169W	4
YGL167C	4
YGL164C	4
YGL161C	4
YGL160W	4
YGL157W	4
YGL156W	5
YGL155W	4
YGL153W	3
YGL151W	4
YGL150C	4
YGL148W	4
YGL147C	4
YGL145W	3
YGL143C	4
YGL142C	3
YGL141W	3
YGL139W	3
YGL137W	3
YGL136C	3
YGL133W	4
YGL131C	4
YGL130W	4
YGL129C	4
YGL128C	3
YGL126W	4
YGL125W	4
YGL124C	4
YGL123W	4
YGL122C	3
YGL121C	5
YGL120C	5
YGL119W	6
YGL115W	4
YGL113W	3
YGL112C	3
YGL111W	3
YGL110C	3
YGL108C	3
YGL107C	3
YGL106W	4
YGL105W	3
YGL103W	4
YGL101W	4
YGL100W	4
YGL099W	3
YGL098W	4
YGL097W	4
YGL095C	3
YGL094C	3
YGL093W	3
YGL092W	4
YGL091C	4
YGL090W	4
YGL087C	4
YGL086W	3
YGL084C	4
YGL083W	3
YGL080W	3
YGL079W	4
YGL078C	3
YGL077C	4
YGL076C	3
YGL075C	4
YGL073W	3
YGL071W	4
YGL070C	4
YGL068W	4
YGL067W	4
YGL066W	3
YGL065C	4
YGL064C	3
YGL063W	4
YGL062W	4
YGL061C	4
YGL060W	3
YGL059W	6
YGL058W	4
YGL057C	4
YGL056C	3
YGL055W	3
YGL054C	4
YGL050W	4
YGL049C	4
YGL048C	3
YGL047W	3
YGL045W	4
YGL044C	4
YGL043W	4
YGL040C	3
YGL039W	4
YGL038C	5
YGL037C	3
YGL035C	4
YGL031C	3
YGL030W	4
YGL029W	3
YGL028C	3
YGL027C	4
YGL026C	4
YGL025C	4
YGL023C	3
YGL022W	4
YGL021W	4
YGL020C	4
YGL019W	4
YGL018C	3
YGL017W	4
YGL016W	4
YGL014W	3
YGL013C	3
YGL012W	4
YGL011C	4
YGL009C	4
YGL008C	4
YGL006W	4
YGL005C	4
YGL004C	4
YGL003C	3
YGL002W	4
YGL001C	4
YGR001C	4
YGR002C	4
YGR003W	4
YGR004W	4
YGR005C	4
YGR006W	4
YGR007W	4
YGR008C	3
YGR009C	3
YGR010W	4
YGR012W	4
YGR013W	4
YGR017W	4
YGR019W	3
YGR020C	4
YGR021W	3
YGR024C	4
YGR028W	4
YGR029W	4
YGR030C	3
YGR031W	4
YGR032W	4
YGR033C	3
YGR034W	4
YGR037C	4
YGR038W	4
YGR040W	4
YGR042W	3
YGR043C	1
YGR044C	3
YGR047C	4
YGR048W	3
YGR049W	4
YGR054W	4
YGR055W	13
YGR056W	3
YGR057C	3
YGR058W	4
YGR060W	3
YGR061C	3
YGR063C	4
YGR065C	4
YGR068C	4
YGR070W	6
YGR071C	3
YGR072W	3
YGR074W	4
YGR075C	4
YGR076C	4
YGR078C	4
YGR080W	4
YGR081C	4
YGR082W	4
YGR083C	4
YGR084C	4
YGR086C	3
YGR087C	5
YGR088W	8
YGR089W	3
YGR090W	3
YGR091W	4
YGR092W	13
YGR093W	4
YGR094W	4
YGR095C	3
YGR097W	3
YGR099W	4
YGR100W	3
YGR101W	4
YGR102C	3
YGR103W	3
YGR104C	3
YGR106C	4
YGR112W	3
YGR113W	4
YGR116W	3
YGR119C	4
YGR120C	3
YGR121C	3
YGR122W	3
YGR123C	3
YGR124W	3
YGR125W	5
YGR127W	6
YGR128C	3
YGR129W	3
YGR130C	4
YGR132C	3
YGR133W	3
YGR134W	4
YGR135W	3
YGR136W	4
YGR140W	4
YGR141W	4
YGR143W	3
YGR145W	3
YGR147C	4
YGR148C	3
YGR149W	3
YGR150C	4
YGR152C	4
YGR154C	3
YGR155W	3
YGR156W	4
YGR157W	4
YGR158C	4
YGR159C	6
YGR162W	3
YGR163W	4
YGR165W	4
YGR166W	4
YGR167W	4
YGR169C-A	4
YGR170W	6
YGR171C	4
YGR173W	3
YGR174C	3
YGR175C	4
YGR178C	4
YGR179C	4
YGR180C	3
YGR181W	4
YGR183C	4
YGR184C	3
YGR185C	4
YGR186W	3
YGR187C	3
YGR188C	4
YGR189C	4
YGR191W	3
YGR192C	4
YGR193C	4
YGR194C	3
YGR195W	4
YGR196C	3
YGR197C	4
YGR198W	4
YGR199W	4
YGR200C	3
YGR202C	3
YGR203W	4
YGR204W	4
YGR205W	3
YGR206W	3
YGR207C	4
YGR208W	4
YGR209C	3
YGR211W	6
YGR212W	4
YGR216C	4
YGR217W	3
YGR218W	3
YGR220C	4
YGR222W	6
YGR223C	3
YGR229C	4
YGR231C	3
YGR232W	3
YGR233C	4
YGR234W	2
YGR235C	3
YGR238C	4
YGR240C	4
YGR241C	4
YGR243W	4
YGR244C	4
YGR245C	4
YGR246C	3
YGR247W	4
YGR248W	8
YGR250C	3
YGR251W	3
YGR252W	4
YGR253C	3
YGR254W	4
YGR255C	3
YGR256W	8
YGR257C	4
YGR258C	3
YGR261C	4
YGR262C	4
YGR263C	4
YGR264C	4
YGR266W	4
YGR267C	4
YGR268C	4
YGR270W	3
YGR271W	4
YGR271C-A	4
YGR274C	3
YGR275W	4
YGR276C	4
YGR277C	3
YGR278W	4
YGR279C	4
YGR280C	3
YGR281W	3
YGR282C	4
YGR283C	3
YGR284C	3
YGR285C	4
YGR286C	4
YHL039W	3
YHL038C	3
YHL036W	3
YHL034C	3
YHL033C	3
YHL032C	6
YHL031C	3
YHL030W	3
YHL025W	4
YHL023C	4
YHL021C	4
YHL020C	4
YHL019C	4
YHL015W	4
YHL014C	15
YHL013C	4
YHL011C	4
YHL010C	6
YHL009C	4
YHL007C	4
YHL004W	3
YHL003C	3
YHL002W	4
YHL001W	4
YHR001W	3
YHR001W-A	4
YHR002W	3
YHR003C	4
YHR004C	4
YHR005C	4
YHR005C-A	4
YHR006W	4
YHR007C	4
YHR008C	5
YHR009C	6
YHR011W	4
YHR012W	4
YHR013C	3
YHR016C	3
YHR017W	4
YHR018C	4
YHR019C	4
YHR020W	4
YHR023W	4
YHR024C	4
YHR025W	3
YHR027C	3
YHR028C	4
YHR029C	13
YHR030C	4
YHR034C	3
YHR037W	4
YHR038W	3
YHR039C	4
YHR039C-A	3
YHR040W	3
YHR041C	4
YHR042W	4
YHR046C	4
YHR047C	4
YHR049W	4
YHR050W	4
YHR051W	4
YHR052W	3
YHR056C	4
YHR057C	3
YHR058C	4
YHR060W	4
YHR062C	4
YHR063C	4
YHR064C	3
YHR065C	3
YHR066W	3
YHR068W	3
YHR069C	3
YHR070W	4
YHR072W	4
YHR072W-A	4
YHR073W	4
YHR074W	4
YHR075C	3
YHR076W	4
YHR077C	3
YHR079C	4
YHR080C	5
YHR081W	4
YHR082C	3
YHR083W	3
YHR084W	3
YHR085W	4
YHR086W	4
YHR087W	8
YHR088W	4
YHR089C	4
YHR091C	4
YHR094C	2
YHR096C	5
YHR097C	5
YHR098C	4
YHR099W	3
YHR100C	4
YHR101C	4
YHR102W	3
YHR103W	3
YHR104W	5
YHR105W	4
YHR106W	6
YHR107C	4
YHR108W	3
YHR109W	4
YHR110W	4
YHR111W	4
YHR112C	4
YHR113W	4
YHR114W	4
YHR115C	4
YHR116W	15
YHR117W	4
YHR118C	4
YHR119W	4
YHR120W	4
YHR121W	4
YHR122W	4
YHR123W	4
YHR127W	3
YHR128W	3
YHR129C	4
YHR132C	4
YHR132W-A	4
YHR133C	4
YHR135C	4
YHR138C	3
YHR139C	20
YHR142W	4
YHR143W-A	4
YHR144C	4
YHR146W	4
YHR147C	4
YHR148W	4
YHR149C	13
YHR154W	4
YHR155W	6
YHR156C	3
YHR158C	4
YHR161C	4
YHR163W	2
YHR164C	4
YHR165C	4
YHR166C	4
YHR167W	4
YHR168W	4
YHR169W	4
YHR170W	3
YHR171W	3
YHR172W	4
YHR174W	4
YHR176W	4
YHR178W	4
YHR179W	4
YHR181W	4
YHR182W	3
YHR183W	2
YHR184W	11
YHR186C	4
YHR187W	4
YHR188C	4
YHR189W	4
YHR190W	4
YHR191C	4
YHR192W	4
YHR193C	4
YHR195W	3
YHR196W	4
YHR197W	3
YHR198C	3
YHR199C	3
YHR200W	4
YHR201C	4
YHR202W	4
YHR204W	4
YHR205W	4
YHR206W	4
YHR207C	4
YHR208W	4
YHR209W	4
YHR216W	14
YIL164C	4
YIL162W	4
YIL161W	4
YIL160C	9
YIL159W	4
YIL157C	3
YIL156W-B	4
YIL156W	4
YIL155C	5
YIL154C	3
YIL153W	4
YIL151C	5
YIL150C	3
YIL149C	3
YIL147C	3
YIL145C	4
YIL144W	3
YIL143C	3
YIL142W	3
YIL140W	4
YIL138C	4
YIL137C	3
YIL136W	5
YIL135C	3
YIL133C	4
YIL131C	4
YIL130W	3
YIL129C	3
YIL128W	3
YIL126W	3
YIL125W	3
YIL124W	5
YIL122W	3
YIL121W	13
YIL118W	4
YIL116W	3
YIL115C	3
YIL114C	4
YIL112W	4
YIL111W	4
YIL110W	4
YIL109C	4
YIL108W	4
YIL107C	3
YIL106W	4
YIL105C	3
YIL104C	6
YIL103W	6
YIL098C	4
YIL097W	3
YIL096C	3
YIL095W	3
YIL094C	4
YIL093C	4
YIL091C	3
YIL090W	3
YIL088C	4
YIL087C	5
YIL085C	3
YIL084C	3
YIL083C	3
YIL079C	6
YIL078W	4
YIL076W	3
YIL075C	3
YIL074C	3
YIL070C	3
YIL068C	4
YIL066C	5
YIL065C	3
YIL064W	3
YIL063C	3
YIL062C	4
YIL061C	3
YIL056W	3
YIL053W	4
YIL051C	4
YIL050W	3
YIL048W	3
YIL047C	4
YIL046W	3
YIL045W	6
YIL044C	3
YIL043C	4
YIL042C	4
YIL041W	3
YIL039W	4
YIL038C	4
YIL036W	4
YIL035C	4
YIL034C	4
YIL033C	3
YIL031W	3
YIL030C	3
YIL027C	4
YIL026C	4
YIL022W	4
YIL021W	3
YIL020C	4
YIL019W	3
YIL017C	6
YIL016W	3
YIL015W	4
YIL014W	3
YIL010W	4
YIL009W	4
YIL007C	4
YIL005W	4
YIL004C	4
YIL003W	4
YIL002C	3
YIR001C	3
YIR002C	4
YIR003W	3
YIR004W	4
YIR005W	4
YIR006C	3
YIR007W	3
YIR008C	4
YIR009W	4
YIR010W	4
YIR012W	4
YIR014W	6
YIR015W	4
YIR021W	6
YIR022W	4
YIR023W	3
YIR024C	3
YIR026C	3
YIR027C	16
YIR028W	12
YIR029W	1
YIR030C	4
YIR031C	5
YIR032C	3
YIR033W	4
YIR034C	4
YIR036C	3
YIR037W	3
YIR038C	5
YIR039C	15
YJL217W	13
YJL212C	3
YJL210W	4
YJL208C	4
YJL207C	3
YJL205C	4
YJL204C	4
YJL203W	4
[truncated: 2,177 more rows]
