# Supplementary material for: Multilevel Gene Expression Changes in Lineages Containing Adaptive Copy Number Variants
Source: Mol Biol Evol. 2025 Jan 23;42(2):msaf005. doi: 10.1093/molbev/msaf005 (PMC11789944; doi:10.1093/molbev/msaf005)
Supplement: msaf005_Supplementary_Data [file msaf005_supplementary_data.zip › ST8_DESeq_Exp_RNA_results.txt]

	baseMean_deseq_exp_RNA_DGY1726	log2FoldChange_deseq_exp_RNA_DGY1726	lfcSE_deseq_exp_RNA_DGY1726	stat_deseq_exp_RNA_DGY1726	pvalue_deseq_exp_RNA_DGY1726	padj_deseq_exp_RNA_DGY1726	baseMean_deseq_exp_RNA_DGY1743	log2FoldChange_deseq_exp_RNA_DGY1743	lfcSE_deseq_exp_RNA_DGY1743	stat_deseq_exp_RNA_DGY1743	pvalue_deseq_exp_RNA_DGY1743	padj_deseq_exp_RNA_DGY1743	baseMean_deseq_exp_RNA_DGY1741	log2FoldChange_deseq_exp_RNA_DGY1741	lfcSE_deseq_exp_RNA_DGY1741	stat_deseq_exp_RNA_DGY1741	pvalue_deseq_exp_RNA_DGY1741	padj_deseq_exp_RNA_DGY1741	baseMean_deseq_exp_RNA_DGY1735	log2FoldChange_deseq_exp_RNA_DGY1735	lfcSE_deseq_exp_RNA_DGY1735	stat_deseq_exp_RNA_DGY1735	pvalue_deseq_exp_RNA_DGY1735	padj_deseq_exp_RNA_DGY1735
YAL001C	2606.59199159344	-0.136056614674655	0.13075601994258	-1.04053805503106	0.298089993457528	0.654751040263793	2399.83771713607	-0.162966646173371	0.139077492655326	-1.17176865258312	0.241289951424938	0.371664878598913	3006.89648112479	0.131354360911889	0.118974887563013	1.10405114560263	0.269570951967603	0.377086560076509	2504.22138264152	-0.158516517744327	0.14195966112389	-1.11663071388983	0.264152253639023	0.489535778220597
YAL002W	2293.95725217508	-0.162414660242869	0.123488132746394	-1.31522484493646	0.188434347594619	0.537599445866203	1780.86294120995	-0.780110925483535	0.1385451019383	-5.63073623368477	1.79441974607176e-08	2.54517330159738e-07	2146.75088505534	-0.545233693525355	0.116773645338675	-4.6691502345759	3.0244814947599e-06	1.7661629071822e-05	2099.32032296981	-0.339563840741535	0.139043179090644	-2.44214669833009	0.0146002124620988	0.0785966786215498
YAL003W	6176.92298448486	-0.0930537028611965	0.132313377762951	-0.703282649377369	0.481879621305959	0.786997530507587	5114.24754338575	-0.461157111102173	0.168201407316725	-2.74169591360082	0.0061122898131301	0.0208806500286803	5744.36016126574	-0.486171407467411	0.121534514336981	-4.00027440862924	6.32690756245246e-05	0.0002812120895845	6015.64767724046	-0.076014113198694	0.144036888891528	-0.527740593286065	0.597679394530993	0.768444935825563
YAL005C	54303.223199709	-0.416411757453877	0.128939264609624	-3.22951863200558	0.0012399880134851	0.0160560416600718	39356.383316495	-1.45550808479236	0.164581831457512	-8.84367412795567	9.2621481271592e-19	4.58120095827951e-17	38115.8088611574	-2.57547645523794	0.109625389017624	-23.4934304755251	4.7608573029785396e-122	8.887445552366721e-120	51028.5724880818	-0.518890557068906	0.134611922866969	-3.85471469404461	0.0001158646681511	0.0016974907204824
YAL007C	311.444394100765	-0.267566306475152	0.193167746599424	-1.38515001176676	0.166006602195253	0.505487195155772	282.211829215013	-0.347518321904442	0.242179194710222	-1.43496357034411	0.151297478890907	0.263009465407533	371.903604272303	0.10959018013164	0.187547041978071	0.584334356734104	0.558995381533811	0.6567004208153	294.878590012953	-0.3373014940314	0.201279291409133	-1.67578836188259	0.0937796545477804	0.264702569808165
YAL008W	692.782221112122	0.131246073453147	0.161300949808387	0.813672043525205	0.415832853803071	0.749283756250564	556.00542235832	-0.303576122590141	0.186883955889446	-1.62440976350975	0.104288384702361	0.198590616081792	557.955490876509	-0.723504603689843	0.159583332751751	-4.53371032685057	5.79564988521891e-06	3.19119180644737e-05	678.24691761429	0.163616890860476	0.157682288491256	1.03763645508956	0.299439339149478	0.524948638490769
YAL009W	379.236858112402	0.0591391668356112	0.176615812634281	0.334846387497992	0.737740966207305	0.909921114454135	371.437598692894	0.205656771888234	0.190677177931377	1.07855997303593	0.280783932946463	0.417389319281064	418.254149082206	0.191080042705114	0.175980171600711	1.08580438902324	0.27756554418872	0.385875999387881	384.804257633105	0.188819958984157	0.179788847974726	1.05023176415648	0.293611568836277	0.518976832271086
YAL010C	367.199464006481	0.146019120685471	0.183463794715979	0.795901561458072	0.426089253616193	0.757201289508912	336.328201333902	0.107419020094998	0.198735398728732	0.540512766130917	0.588843459415285	0.709333284686981	394.093361032224	0.20167358463239	0.183921059314995	1.09652252647692	0.272850170776355	0.380868915625204	353.7267804136	0.134411137976392	0.188368633006988	0.713553715556272	0.475503186517859	0.680112936326952
YAL011W	649.214007850298	0.089864782401198	0.153127382072448	0.586862918865032	0.557295775628985	0.830705111856958	629.093360637339	0.205400150919607	0.169969919231933	1.20845001190668	0.226874212642782	0.354907991243708	682.375556206714	0.0888053942633913	0.150071925595325	0.591752214220657	0.554016526450238	0.652706359643226	641.972762458398	0.150128136029482	0.165284398348098	0.908301917966292	0.363718729472176	0.587502284691222
YAL012W	1066.93701363298	0.0264560044043747	0.164956657570536	0.160381549881138	0.872580522545476	0.962204687554417	857.61254252429	-0.42204378688975	0.191824041619748	-2.20016106076195	0.0277954699214084	0.0722290691902097	936.055742599551	-0.546305755383217	0.165417505960279	-3.30258730605211	0.0009579726132576	0.0031879169136987	870.013436231932	-0.516559631707512	0.187120028542337	-2.76057905576172	0.0057698991547769	0.0409698238143488
YAL013W	359.629922473837	0.171236614369464	0.178158311703354	0.96114861401799	0.336477449226128	0.688639778397314	330.353787816977	0.141072707499675	0.209826955612823	0.672328810603275	0.501374392252652	0.634336162651093	360.076318185674	0.0368882762902854	0.202712431074476	0.181973429526544	0.855603577896292	0.89715127836308	322.787252588324	-0.0373185396673817	0.201274049993932	-0.185411580223614	0.852906226190281	0.929173255075896
YAL014C	817.631528277522	0.113751043198402	0.144717516558034	0.786021249561634	0.431855038159562	0.758827249807997	796.803425510638	0.243694025972128	0.160991894505646	1.51370369744659	0.130101006769087	0.234546581362214	971.147689367328	0.434554915709913	0.137352683081467	3.16378905719787	0.0015572962203149	0.0048766630016031	858.181552827654	0.330423235113769	0.151009358030009	2.18809774059238	0.0286624834648033	0.124061175625143
YAL015C	692.336991953281	0.183541297273011	0.164646163933634	1.11476206240063	0.264952397700775	0.622885653083707	628.343943561612	0.119947447521507	0.177124921254998	0.67719125389941	0.498284616217955	0.631531553669143	648.023403477019	-0.149635937107418	0.154724430791704	-0.967112538994333	0.333487777842953	0.443959919571468	656.670033667989	0.126464814442802	0.163598307336098	0.773020311163684	0.439510360218808	0.649003943502485
YAL016W	2581.4696283863	-0.0886547181705578	0.125727812209679	-0.705132115261074	0.480728022269855	0.786175185854134	2330.95010212739	-0.174582278012903	0.145239164147548	-1.20203306757911	0.22935071662809	0.358039546028259	2781.89609588235	-0.0169713151419792	0.11938653612387	-0.142154347491667	0.886958090917576	0.91953179364744	2563.99226493469	-0.0133824069413223	0.134333700861113	-0.099620622788903	0.92064552065281	0.9642603283127
YAL017W	4588.09026813711	-0.193455776533397	0.125249961230303	-1.54455757617107	0.122453314459324	0.432698280885574	4028.00055461001	-0.374011463523719	0.136846173684924	-2.7330794384127	0.0062745197121315	0.0213712656233177	4613.28139360247	-0.335844472997859	0.116962226858634	-2.87139260270562	0.0040866762071527	0.0114138973025063	4541.73988123316	-0.125157023810991	0.133309765637288	-0.938843626441598	0.347811036284675	0.571803201414396
YAL018C	4.42174945874343	3.92796558968505	1.82129020753001	2.15669395983414	0.0310295179346445	0.190656953084631	7.95063498167353	4.92199323068361	1.71491312476844	2.87011228708639	0.0041032605864482	0.0149061952377751	5.52716983666476	4.20145711769988	1.85118651475379	2.26960227087581	0.023231725724532	0.0508287322373786	3.14799375557435	3.46802616047158	1.89898667107879	1.82625092281529	0.0678124740180773	0.215858518780315
YAL019W	1520.31492985767	-0.0010401957607439	0.153371702568884	-0.006782188261076	0.994588638183434	0.998383461291314	1241.10517846278	-0.403000260010151	0.157127086518565	-2.56480450913557	0.0103233950348757	0.0320845795203145	1455.83405167639	-0.285616403895653	0.135936909234514	-2.10109532064552	0.0356325995919434	0.0722856075151572	1452.74339457824	-0.0405701164179994	0.149467615230351	-0.271430813661374	0.786059705393264	0.888905054813197
YAL020C	598.741298712241	-0.0129009564017426	0.176871293363452	-0.0729397979537158	0.941854024083691	0.982066490973951	591.036304886808	0.15838747471048	0.207910988128162	0.761804251600431	0.446176842513097	0.584015265569991	637.840180760633	0.0251775208414623	0.176813646492581	0.142395801121147	0.886767378811898	0.919498803294115	631.745467320577	0.226625252238565	0.17937246714022	1.26343388063791	0.20643329455323	0.425589410609029
YAL021C	1503.60223123575	-0.0603137099997753	0.146011769452986	-0.4130743037067	0.679552175345539	0.890096698010481	1257.54014783925	-0.389404335584948	0.166558719094306	-2.33794026336422	0.0193903472137894	0.0535873635750714	1589.99521968575	-0.0420150424540807	0.157584327365673	-0.266619423114236	0.789762199342122	0.848371828550551	1314.23772496161	-0.379219806227447	0.150219211616978	-2.52444279360462	0.01158818637752	0.0674108245715145
YAL022C	1287.39985466272	0.21055018644153	0.136651128662189	1.54078629648223	0.123368805681763	0.433846022536881	1393.39073949382	0.597147412543933	0.153974764483564	3.87821611253496	0.0001052252229099	0.0006478590860774	1481.36332499826	0.443619486223815	0.129025318879766	3.43823592203022	0.0005855173276131	0.0020736773408183	1340.42870003646	0.400311670111963	0.142493177170866	2.80933921230447	0.0049643309618186	0.0364113856477119
YAL023C	2497.44063300488	0.168352251098412	0.139369919878593	1.20795255708739	0.227065511751459	0.589087934566312	2284.43671144947	0.125495817060869	0.136828727781838	0.917174478600443	0.359051218113363	0.497683688436415	3484.32590848827	0.861713884186011	0.13204618684742	6.52585208826759	6.761602177090389e-11	7.76376821405201e-10	2308.83389793889	0.0394523842704768	0.13418350841281	0.294018130373393	0.768744049335608	0.879541679222057
YAL024C	1262.59628142836	-0.217725654710019	0.145944261064121	-1.49184115307118	0.135740792622505	0.453357015406265	1077.98697882504	-0.494800858737789	0.150251562483424	-3.29314950579882	0.0009907177841128	0.0044826300364823	1348.07981055467	-0.169004013857421	0.135924119528591	-1.24337030428122	0.213731407917209	0.312105483737648	1139.04337347548	-0.446784618217924	0.145248331097723	-3.07600517569683	0.0020979420338364	0.018297144815337
YAL025C	1121.39005504495	0.127795148066962	0.179864867688422	0.710506446919586	0.477390134498441	0.783645518569762	786.10539902232	-0.790337807562997	0.174283827310956	-4.53477422292821	5.76651368663165e-06	4.91470025103643e-05	968.462564137727	-0.476362153733994	0.15404813936704	-3.09229410813588	0.0019861596024279	0.0060717937766773	1118.55248235651	0.205851470977973	0.210125040860233	0.979661777269553	0.327253099483861	0.550047541885886
YAL026C	2810.56862819624	-0.0343702531737691	0.122003669017787	-0.281714914399486	0.778162117458964	0.927321872730592	2415.70428865013	-0.271482362065919	0.133860837941396	-2.02809399852086	0.0425506553238405	0.101336797851387	3028.25947655562	0.0357040845666734	0.120652494006311	0.29592496086161	0.767287388327116	0.831515377574723	2741.85707962038	-0.0123907519712539	0.132628157960643	-0.0934247460100498	0.925566132015863	0.96649415444046
YAL027W	511.906947831575	0.0115241405805209	0.16101219751947	0.071573090474263	0.942941655827829	0.982150070512987	553.427239532472	0.418127627112969	0.174233159532088	2.39981659194996	0.0164032883316421	0.0469001134264887	556.446208971965	0.104948783018584	0.159297055710818	0.658824374061905	0.510008553551817	0.613756788631977	541.37360610473	0.255952227041086	0.165418333087543	1.54730266146274	0.121790280279106	0.309122961392626
YAL028W	367.744049001831	-0.211529224285713	0.206072754163583	-1.02647836752742	0.30466615522656	0.661538303650483	331.703983202473	-0.30338080497637	0.218900694851028	-1.38592892627789	0.165768607077806	0.281462555031089	328.48075756977	-0.776498983732147	0.200124437322456	-3.88008078434215	0.0001044217769228	0.000442378347769	362.823666172892	-0.151199363997401	0.190450617630355	-0.793903248404602	0.427251758454892	0.637216093785965
YAL029C	3510.13088872311	0.0656482695596484	0.123600865061881	0.531131149662921	0.595327899845116	0.84826157627064	3098.10009471062	-0.0831111034446273	0.138787931751666	-0.598835232975001	0.549282764694402	0.676750981325635	3564.72930257337	-0.034012439171806	0.114634025537196	-0.29670456927965	0.76669206827138	0.831203173368948	3511.48287147891	0.155947807954918	0.145245412020729	1.07368491565614	0.282963924322477	0.508459316086239
YAL030W	213.35680201634	-0.175386946411514	0.21696962823502	-0.808347914121587	0.41889032710389	0.751531221886633	198.364127876553	-0.171211427035137	0.31859143693716	-0.537401220450589	0.590990500483432	0.71090333921274	208.862551725071	-0.401982688335492	0.238886086610817	-1.68273796954272	0.0924258279142569	0.159543127829752	192.016302199206	-0.403195428176453	0.235050807920135	-1.71535435995374	0.0862802777245592	0.250805673057
YAL031C	880.497929072802	-0.022641758453853	0.142488490312765	-0.158902367511607	0.873745795392584	0.962579698360501	700.853728343952	-0.513521109879153	0.180875279132558	-2.83908952258096	0.0045242462056194	0.0161616128345184	816.537295827126	-0.41441316997208	0.142528150070326	-2.90758821866138	0.0036422759512539	0.0103349016561454	771.555829482464	-0.328149419557207	0.154830419954303	-2.11941180327521	0.0340556801647686	0.139522904221129
YAL032C	448.779875293531	-0.0679199550366908	0.167891842036316	-0.40454589224174	0.685811337844991	0.890752465426075	369.373856732223	-0.451514200290295	0.201066406265927	-2.24559740573037	0.0247298068111081	0.0656474275302213	439.4910529882	-0.285602621382918	0.178818961545678	-1.59716072006135	0.110229886023432	0.18298919977556	406.861716903901	-0.271621547204738	0.177773139339142	-1.52791106808639	0.126534619798919	0.315899846754246
YAL033W	637.046777056325	0.370254455780688	0.153572948311074	2.41093538837783	0.015911666984952	0.118843691353178	856.175097590012	1.21179130263442	0.191538598810375	6.32661672456997	2.50594756393541e-10	5.052933293551991e-09	973.503105858847	1.22149718609732	0.140547551264232	8.69098874444913	3.5929864143771195e-18	8.186067866141891e-17	670.64968070496	0.578735416511574	0.157935781645992	3.66437174958105	0.000247946441221	0.0032316803048336
YAL034C	559.476235347021	-0.485111362793082	0.169893390809537	-2.85538690164191	0.0042984429304465	0.0442693730986205	438.430965309957	-1.16317569867171	0.186172302161294	-6.24784506163528	4.1615417519324603e-10	8.16367529438412e-09	454.691909777013	-1.61689989203171	0.176518853255094	-9.15992746505705	5.19322122689964e-20	1.2898356755394099e-18	505.296173196653	-0.735821416447741	0.167891059732141	-4.38273138320584	1.17200584010654e-05	0.0002405105601665
YAL034W-A	216.021156159701	-0.0329123669741267	0.211640200890295	-0.155510941851671	0.876418528529054	0.963477766975529	200.868245293093	-0.0301949699635767	0.233063518349615	-0.129556827157658	0.896917062210476	0.931358162392252	276.742189121328	0.495029671764404	0.20527007297253	2.41160177222059	0.015882618495078	0.036779797211291	204.853698119796	-0.0948403537955134	0.215091023881545	-0.440931248938328	0.659262770133215	0.812599286637043
YAL035W	3638.20236884778	-0.113376384721426	0.13894386320974	-0.815986990013951	0.414507576697467	0.747719619548862	3080.35057879319	-0.408325859586194	0.158232331432753	-2.58054631369524	0.0098644123725012	0.0308736367764545	3629.1634897471	-0.276138548197153	0.118629535397574	-2.32773859622484	0.0199259883626662	0.0446598352652012	3477.34601233397	-0.153403949687994	0.153983451384911	-0.996236597558336	0.319135201365018	0.542963809829396
YAL036C	1385.5353027566	0.1735397061996	0.135472175432741	1.28099888885123	0.200194056381061	0.552562326339334	1089.86692503638	-0.319800777247644	0.155386536575784	-2.0580983674327	0.0395806917083255	0.0957285808185766	1274.51214900675	-0.215222035449127	0.128412141543775	-1.6760255912075	0.0937331800446006	0.161438664558959	1417.42957734429	0.31800190955484	0.177976219576073	1.78676628997008	0.073975269864472	0.226745173043273
YAL037C-A	7.22747009796078	0.079517773640309	1.0165673290112	0.0782218465722823	0.937651584207356	0.981219918530497	8.91732657392628	0.793770942855479	0.955078816485162	0.831105170750911	0.405914218935103	0.541749443029853	8.20475409619461	0.298305342786013	1.03730072105575	0.287578458908619	0.77366943591848	0.836395483964178	5.77206612388789	-0.523951553630466	1.06193086989086	-0.493395162045073	0.621733400109503	0.784213423372644
YAL037W	267.722141468683	0.366950982652623	0.2045152710979	1.79424734731407	0.0727736979891812	0.325261902672881	315.829743795409	0.929520864520256	0.20985706171102	4.42930467500893	9.45373896898564e-06	7.68381845695504e-05	390.271644687442	1.11895403947544	0.184485145684167	6.0652798648139	1.3172407610158801e-09	1.3142883248274e-08	254.490161136855	0.317061909632321	0.202860220049929	1.56295753575681	0.118062583175475	0.303522065231664
YAL038W	50918.3133602051	0.111969983015163	0.121278977941361	0.92324312849421	0.355880517907154	0.704158740735835	38584.4421974288	-0.521056442061516	0.137416157327521	-3.79181351156267	0.0001495512007893	0.0008698018080082	52477.5123806432	0.0561921672600098	0.108523337710698	0.517788785761523	0.604605643439482	0.696150588655846	48605.5348944636	0.0722413208625723	0.137729774066379	0.524514915908853	0.599920448090554	0.769957027378213
YAL039C	1489.05304421101	0.342910444293037	0.132750602432002	2.58311780143283	0.0097911884836381	0.0833402925636725	1445.51052555143	0.454409056626856	0.152734635916986	2.97515395835845	0.002928415350704	0.0112528151623666	1288.49304242475	-0.205848928782665	0.130455602736553	-1.57792325101103	0.114583242720258	0.188915448895195	1591.06696333415	0.58797838624066	0.142000248430706	4.14068561667047	3.46269276071863e-05	0.0005981672539187
YAL040C	618.938555083851	-0.542296425655099	0.173918493734698	-3.1181067292495	0.0018201687672721	0.0221185881727043	524.166683682739	-0.895784288081022	0.192737442608532	-4.64769209322987	3.35669457609565e-06	3.01165759873884e-05	581.334842032709	-0.97868934995364	0.168938145052225	-5.79318157927619	6.906536517146171e-09	6.13949720809906e-08	579.283126415327	-0.668445781250924	0.188546016428865	-3.54526599878135	0.0003922170633723	0.0045789408764818
YAL041W	1521.34357077262	-0.0479172709692678	0.137744273595998	-0.347871237898488	0.727936886605652	0.906298906017046	1357.50285341197	-0.169220721913085	0.160750280498352	-1.05269316724347	0.292481641232146	0.430684798425045	1566.41845284225	-0.109729873673566	0.128778717857551	-0.852080805734872	0.394169244450563	0.502961327289895	1416.77360613407	-0.164484689841142	0.146715086985386	-1.12111639791704	0.262238319581394	0.487068671689486
YAL042W	1997.63529435527	0.133956555251639	0.132574518955726	1.01042459974058	0.312291906993812	0.668965787446404	2043.3027962146	0.388443402674342	0.136428055947313	2.84723988755183	0.0044100116922291	0.0158219080365345	2459.37891917054	0.541113529662706	0.121353286465315	4.45899361627398	8.2345373288811e-06	4.387962018622e-05	2067.04754257576	0.311814247564421	0.136226283222115	2.28894336826332	0.0220826430273754	0.104117429485507
YAL043C	692.251645123828	0.0413910357116545	0.153178798353583	0.270213868737314	0.786995723720246	0.930381425940165	550.672763366157	-0.438958171192067	0.186400710304198	-2.35491683736454	0.0185268514819635	0.0516671853852374	642.514168817136	-0.337538721557577	0.155306653176799	-2.17336936089485	0.029752528929887	0.0623381190866242	599.932596562081	-0.29346337848804	0.165046714547982	-1.77806252788343	0.0753935859495355	0.229270983652108
YAL044C	1790.29491466761	0.114047489839833	0.127192787706191	0.896650603360285	0.36990538669812	0.715579003412006	2320.36061600445	0.929706067354017	0.13459087963746	6.90764537581084	4.92763892949148e-12	1.30211171164234e-10	2075.06506145792	0.373116147508594	0.118103754056875	3.15922343441271	0.0015819016170569	0.0049456859307987	1797.14151294344	0.212840508763123	0.13694704678358	1.55418107773787	0.120141229764606	0.30682140187457
YAL044W-A	81.4091702730311	0.156528168874836	0.349621795654701	0.447707124728086	0.654364579059236	0.879131926726831	60.4285075925522	-0.530609728190294	0.379454128481503	-1.39835012551763	0.162007952331725	0.276560477918494	68.6297615068854	-0.513770058298043	0.376935771081218	-1.36301751575427	0.172876990418273	0.26334275955529	74.8617543440085	0.0106632240896132	0.322376366452467	0.0330769411137508	0.973613231011572	0.987434239022778
YAL046C	369.519797202839	0.121060978515401	0.176177997063168	0.687151520243447	0.491987250856809	0.791880340909711	356.375577722427	0.222953000665428	0.190331226822381	1.17139475422753	0.241440139867537	0.371698347808843	386.344657548787	0.105127312825194	0.178990780905584	0.587333673239003	0.556979630019907	0.654864103804389	376.995604273874	0.259882558438998	0.185246760913422	1.402899339009	0.160646858022491	0.366875835586485
YAL047C	705.82412034787	0.117123781998795	0.158576197570431	0.738596231926771	0.46015221299114	0.774163422384975	643.462045860529	0.0650513412297663	0.170444482120182	0.381657067571703	0.702715748791595	0.796477199953957	715.421776393925	0.0135341014614158	0.155865799403975	0.0868317585587712	0.930805243274317	0.951522689070566	664.51249773398	0.0388288250593062	0.165515046883059	0.234593928410267	0.814523922488082	0.904037195903056
YAL048C	675.501136321076	0.150381549188871	0.151961646867352	0.98960199687846	0.322368693592515	0.67726678711923	568.651285728271	-0.133130586650627	0.174288683321856	-0.76385100921772	0.4449560350822	0.582939319660226	619.287488086189	-0.25243158839721	0.154856056200188	-1.63010472170932	0.103079365971278	0.173608932152441	620.745609888446	0.0041437442443414	0.160415895396844	0.0258312571462476	0.979391930564627	0.989758270877095
YAL049C	1685.1338963181	-0.137673126976239	0.129950895213223	-1.05942422905471	0.289406620073703	0.64701654153545	1656.95224296935	0.0293268630227108	0.13990632033332	0.209617856811908	0.833965941546174	0.890071244213732	1826.16413773089	-0.0472941262791557	0.120643729573061	-0.392014789716152	0.695047286047754	0.773210043129248	1715.81680017557	0.011938881665003	0.140493143514144	0.0849783937235419	0.932278567876245	0.967658731715442
YAL051W	1823.8950918631	-0.131556038724817	0.13168548135995	-0.999017031841346	0.317786440696436	0.674495019710661	1557.88600539784	-0.397785703728415	0.145664261070466	-2.73083940291972	0.0063173247520364	0.0214670336700145	1851.28894329453	-0.240499983120266	0.123119018110598	-1.95339425875071	0.0507728960129401	0.096907239190925	1675.0582701615	-0.294640052664601	0.145665969355501	-2.02271027315602	0.0431030271118115	0.161448037473174
YAL053W	2070.57838121012	-0.199863902744897	0.136262069442328	-1.46676109912956	0.142441055399809	0.464539083818694	2271.49652613339	0.273225570962277	0.145428433294162	1.878763077985	0.0602768505906269	0.132229770419999	1942.13915699956	-0.57980979668187	0.128911681016251	-4.49772892658794	6.86831893489572e-06	3.72162562511625e-05	1916.39864878566	-0.34405204025762	0.150770846513133	-2.28195336309696	0.0224920938085056	0.10537916455474
YAL054C	386.567899219599	0.0692026247300346	0.208041155920683	0.332639108948321	0.739406718230728	0.90996639099282	317.977447700604	-0.293174189533823	0.201551096709658	-1.454589899633	0.145782828888855	0.255417871867939	291.369953510342	-1.08957151373067	0.202030105660013	-5.39311460621744	6.9246754271608e-08	5.21106589037445e-07	392.762065553274	0.205242178941232	0.179165517244584	1.14554509203381	0.251983427578054	0.476389446388173
YAL055W	372.977111107201	-0.347360453424319	0.182918729023383	-1.89898790177968	0.0575660666947773	0.280701258659959	353.76020375177	-0.280246317096123	0.197917087091361	-1.41597838374995	0.156781833456391	0.270189538478896	366.196906551577	-0.584761615661435	0.192811218624768	-3.03281945849555	0.0024228050374319	0.0072571287534256	406.760315624518	0.0208108614419636	0.192455213370131	0.108133529237995	0.913889771595521	0.960420455345685
YAL056W	3865.2037090794	-0.155288382009983	0.125184334501851	-1.24047775329018	0.21479873769903	0.573218928064938	4082.77992094475	0.211764498501403	0.142361994206101	1.48750724996747	0.136880889835976	0.243657246841216	4782.07425526356	0.301995260479614	0.116139371119279	2.60028324218714	0.0093146843402616	0.0233350988212529	4024.70644035051	0.0588444618415928	0.138131846841947	0.426002136270021	0.670106289366645	0.818123438093834
YAL058W	743.706301374604	0.206943703187485	0.149876704813179	1.38075962802517	0.167352880533816	0.50714056153389	742.588766427246	0.395010806919383	0.15863589129318	2.49004688472012	0.0127726244851699	0.0380613686383513	815.174160322388	0.315605757070825	0.156663096196709	2.01455074444939	0.0439517428421697	0.085928626968796	758.443015497883	0.342815146487933	0.154711594587954	2.21583357990045	0.0267029017671991	0.118286591248076
YAL059W	597.44022810404	0.282028405029593	0.155764067149985	1.81061274393938	0.0702008181004845	0.315965770618751	507.857628598127	0.0379301098417419	0.218192894378862	0.17383751175637	0.861993163082177	0.908294689504107	521.857920592648	-0.251077967111774	0.162903597577338	-1.54126717178591	0.12325177513835	0.200635168136605	658.289974612125	0.602275873522159	0.199003074015842	3.02646517648373	0.0024743132013703	0.0209339919536994
YAL060W	3613.08189689384	0.601307709686321	0.125698472521166	4.78373123893823	1.72070727380827e-06	5.39570121152134e-05	3896.39320946393	0.942702784453846	0.144867985167238	6.50732308705455	7.65017624783576e-11	1.6457832693764201e-09	4171.72376585383	0.818532860098756	0.130457645130541	6.27431883566273	3.51168246434398e-10	3.742561035204161e-09	3673.4966790177	0.716889686421384	0.133302298198254	5.3779244327445	7.5349427516521e-08	2.61106070082699e-06
YAL061W	6281.28283747718	-0.787320384524587	0.120980374156202	-6.50783558916798	7.624129308804729e-11	5.2533881475430705e-09	5486.42195242917	-1.04365860159725	0.132289262020246	-7.8892162951028	3.04090086003529e-15	1.0796130844800099e-13	5871.59636936763	-1.30718721635263	0.106632205167645	-12.2588406973062	1.50639558537498e-34	7.03025101013308e-33	6530.37756147589	-0.522271617892536	0.129113855719598	-4.04504702444002	5.23126225616446e-05	0.0008432678182847
YAL062W	1446.95075827368	-0.998185453329194	0.154479147120981	-6.46161939609534	1.03588374904545e-10	6.588675977445141e-09	1280.23192628911	-1.21856948638646	0.16095696467099	-7.5707782442178	3.70994888922789e-14	1.2129646453085799e-12	1265.62788402981	-2.01259699273383	0.165133909937833	-12.187666321784	3.61629357188858e-34	1.66091197623169e-32	1680.15891980893	-0.319869733224187	0.169941473061188	-1.8822346744577	0.0598041596582615	0.199243910156799
YAL063C	553.739185366903	0.173408950601182	0.166305993590514	1.04271016851117	0.297082546952703	0.654305091994765	571.281825753096	0.447531096212242	0.169724099166081	2.63681526908161	0.0083688392638051	0.0268946679809913	530.293828067618	-0.0902274627575865	0.204897267642219	-0.440354641112819	0.65968027153031	0.743296287255823	515.750511742957	0.0691275682537522	0.170994330867851	0.404268187739953	0.686015516163591	0.827623079805628
YAL063C-A	24.9136810391233	1.2209912394232	0.566881562605485	2.15387361305475	0.0312500847978114	0.191402635777495	23.1298555867032	1.21799740646717	0.608339047403658	2.00216871112496	0.0452665895986782	0.106486891872988	14.1826635379998	-0.329688262890016	0.793119514738996	-0.415685475849767	0.677640170626009	0.758804889205247	25.7075009946626	1.36004754920593	0.547815118385286	2.48267618683971	0.0130399564518112	0.0729808781302045
YAL064C-A	2.0226225966763	0.559502313918162	2.00282350255514	0.279356774675535	0.779971039860102	0.92794910148207	5.77563126397779	2.72372009091721	1.44412734589188	1.88606641835665	0.0592860049453511	0.130558602495874	7.51976644390945	2.96467723773846	1.32971589175635	2.22955689716739	0.0257768740551227	0.0553883528659719	2.94876783468926	1.50520794489817	1.69235802055056	0.889414607677693	0.373780297172688	0.596050311308445
YAL064W	8.09101201772192	0.348311203999144	0.926898173485668	0.375781519440581	0.707079327905102	0.900258501961006	10.4811818429507	1.1132650018642	0.892889278254919	1.24681192727501	0.212466466088049	0.338251290027933	8.31107033710266	0.284565321308892	1.01875523049436	0.27932648863143	0.779994279972992	0.841660805184357	6.34499467749114	-0.231497428897533	0.999499658279273	-0.231613314701954	0.816838365062163	0.905217085142615
YAL064W-B	118.576065987866	0.282224519970667	0.270214184429674	1.04444746513342	0.296278413047766	0.653528755609935	122.825915543086	0.556943468756628	0.280594883506408	1.98486680083712	0.047159292924066	0.109514778551994	124.397974688459	0.278504403321253	0.285662443778993	0.974942311761229	0.329588876292185	0.439882570826308	116.584753209185	0.325627410370763	0.267955987897716	1.21522722043092	0.224279441234825	0.446408816349974
YAL065C	73.380216721667	0.34287241465909	0.336845514741274	1.01789217802839	0.308729199279746	0.665273494203711	81.2150723607959	0.767889498903188	0.350090339914529	2.19340384853424	0.0282782952941228	0.0730238709804055	68.6315023520245	0.0268433516247378	0.389047334667232	0.0689976494703351	0.944991490493175	0.961439127194796	67.0343722591164	0.199367838260768	0.347733549881737	0.573335067405985	0.566417846053644	0.747057026450208
YAL067C	482.747981002629	0.984519017639971	0.177374617794102	5.55050677421505	2.84842672999001e-08	1.30846777088747e-06	608.791175665086	1.60647325764597	0.169093342253741	9.50051158865445	2.0886165176166003e-21	1.24606430798426e-19	320.177098257906	-0.187460726284522	0.228384103252221	-0.820813373676434	0.41175257967692	0.521175017189487	526.133525626467	1.23816872186983	0.184219545272871	6.72115827902962	1.8028562357128798e-11	1.1722616894461202e-09
YAL067W-A	2.19099665205124	4.44599648883904	2.21721403486403	2.00521754730445	0.0449397949613323	0.242641355630775	2.22792452424259	4.56658711022703	2.26678014810987	2.01456992379028	0.043949731472974	0.103935023635775	4.44323832066994	5.38704225722089	4.79532911160423	1.12339364657678	0.261270346962103	0.36778679101671	2.39202381074608	4.60403195072404	2.06203281508661	2.23276366750286	0.0255645334034175	0.114772656947693
YAL068C	16.1952413361047	1.84534414294194	0.739474706175751	2.49547973383063	0.0125786940380364	0.101968460913382	23.7386627749507	2.64165000585577	0.689626470205967	3.83055192917233	0.0001278561456969	0.0007596545330064	25.1814640011702	2.54316612228944	0.748599063367955	3.39723390896016	0.0006807075394262	0.0023701892482909	16.239161832581	1.92542388336318	0.712409373443639	2.70269307948053	0.0068780224335399	0.0464447092449188
YAR002C-A	1028.04772574016	-0.0341821074422066	0.147476387049957	-0.231780206485718	0.816708731391745	0.94211278723803	902.450922307392	-0.204544242187596	0.161419925584625	-1.26715609269912	0.205099481997988	0.330431710000656	1287.81951666462	0.436842683493244	0.165621180034429	2.63760156401756	0.008349461879216	0.021285610526442	1006.85650619176	-0.000288290522693	0.155751450859856	-0.0018509652468818	0.998523144250233	0.999733388233468
YAR002W	836.226749211834	-0.0943192929985528	0.150554205171432	-0.626480627964884	0.530999739333197	0.813290947674131	701.890725126191	-0.415480681303678	0.17374199530398	-2.39136589042131	0.0167858151594321	0.0477813636633712	843.687967558887	-0.220899198485257	0.144343315105775	-1.53037359799712	0.125924280294105	0.204010025213322	764.460045924865	-0.271451075723655	0.155192183588763	-1.74912852855374	0.0802688048742033	0.239285654215388
YAR003W	712.131397365087	-0.0876454303658134	0.164832935398826	-0.53172280256824	0.594917996464139	0.84826157627064	754.3318921451	0.278208264067559	0.168356472391037	1.65249520922114	0.0984336409584092	0.189751992080718	906.61743166856	0.431465728705475	0.159275316050138	2.70893029381687	0.0067500519815487	0.0177961507139966	753.58942988259	0.165051013804636	0.160124386079487	1.03076750422452	0.302649860372798	0.527222980727689
YAR007C	1060.69007492202	-0.0382411505353567	0.147679367539575	-0.258947144563772	0.795676022278644	0.933584596989416	1098.81837027745	0.264902419127531	0.157298282691562	1.68407699432399	0.0921667897865571	0.180891337309493	1521.63423822009	0.758919611280545	0.14917005134506	5.0876137967199	3.62596817461762e-07	2.47081937774251e-06	1009.31725948003	-0.087018912762893	0.169334532343114	-0.513887578385789	0.607330592557502	0.773634633310645
YAR008W	249.960684850401	-0.140305380865005	0.218236425156993	-0.642905421329524	0.520285471443311	0.806174222923657	283.535611726695	0.411788020919464	0.21833461859387	1.88604090167415	0.0592894431240981	0.130558602495874	368.576675835791	0.745573118263309	0.188281100795278	3.95989355869544	7.4983177162086e-05	0.0003289822943419	257.551501399702	0.0473948338712309	0.204300306800718	0.231986112078929	0.816548800543352	0.90510081329607
YAR014C	1393.29158146021	0.106277436044458	0.131810602720492	0.806288977145655	0.420076244759744	0.751710676256028	1385.6464777554	0.290239026757738	0.149068707969041	1.94701510942199	0.0515329232561662	0.117317477137464	1454.69184175198	0.0866391024636058	0.124969380633778	0.693282642709908	0.48813219359424	0.594699158806288	1423.14614472643	0.25171007189695	0.140963093673472	1.78564520214073	0.0741567231149786	0.22716720587956
YAR015W	2306.68351041809	-0.0283782675371412	0.161804860881541	-0.175385754065308	0.860776533701316	0.957606041724795	2192.52149722249	0.0366754285059308	0.142900782968296	0.256649598022619	0.797449283367078	0.866636432459208	2192.40101480454	-0.339802199411077	0.121220613036311	-2.80317176179675	0.0050602711960919	0.0138392199488583	2276.19268047255	0.0248404568722967	0.162612179806806	0.152758894824538	0.878588414375895	0.944146611872373
YAR018C	569.265400375807	-0.287843707716091	0.161020413179097	-1.7876224637179	0.0738369387521371	0.327973349588242	834.296312457399	0.901662137735567	0.193668823812742	4.65569067847172	3.22896408229353e-06	2.91059425922627e-05	844.648786322626	0.64694537378467	0.146913370772386	4.40358403311696	1.06477012569785e-05	5.57127008807727e-05	510.828061290635	-0.544657829514435	0.167648677705378	-3.2488048040057	0.0011589097361191	0.0113757929633806
YAR019C	591.650268909483	-0.187551766600361	0.168448025244923	-1.11341030165039	0.265532252621921	0.623730412184545	499.468190941803	-0.499833330930744	0.174019292448001	-2.87228688210015	0.0040751284020556	0.014813296521794	553.193920235536	-0.575747521625131	0.15960815752535	-3.60725623647204	0.0003094520295672	0.0011704567941865	550.812497655212	-0.312860623482026	0.17174016726171	-1.82170908803918	0.0684991382740247	0.217190252070883
YAR020C	21.5777121572874	-0.137013763197267	0.577698165710582	-0.237171885475414	0.812523446266494	0.941330205562544	18.602854906316	-0.372642391252222	0.651365138731718	-0.572094466059083	0.567257978035262	0.690586922314346	19.8626712958357	-0.572893411338863	0.666510548323542	-0.859541402277652	0.390041888152651	0.499595486219431	18.0023769080387	-0.60457300169893	0.619634824482481	-0.975692420457274	0.329216909423369	0.552218790807862
YAR023C	347.400837741661	-0.146148051709938	0.188818457091383	-0.774013589355865	0.438922755089955	0.764650481455721	321.284516407279	-0.160042034203241	0.222422587354444	-0.719540385294609	0.471808028309691	0.606745124406262	350.533385133246	-0.273793616849538	0.19476841744879	-1.405739289952	0.159801555428253	0.247000961875881	352.605491347298	-0.0054054742061375	0.189790118626439	-0.0284813258206403	0.977278261823721	0.989417302514673
YAR027W	673.586707243478	-0.0159892558892271	0.158964703436521	-0.100583686463531	0.919880947338509	0.977176766817245	758.225621522394	0.495901979127313	0.161018099343593	3.07979029158156	0.002071463926361	0.0083770522305041	734.553374484142	0.0889176803028781	0.149038354494487	0.596609380212709	0.550768207098222	0.649694663157907	646.085780885122	-0.0417651827418113	0.162132495380119	-0.257599086746263	0.796716334601439	0.894914097115397
YAR028W	96.1613837448292	0.336489418188081	0.309872976505926	1.08589468491986	0.277525588699831	0.635159393987593	115.234887045845	0.937893288452747	0.290007616582385	3.23402984895851	0.0012205669831751	0.005359196609738	207.470335252321	1.86289697819319	0.241254656297509	7.7217037249466	1.1478495545892999e-14	1.91429549637125e-13	87.8690554436979	0.172323683309277	0.302355441537232	0.569937430043102	0.568720136836723	0.749188124715255
YAR029W	15.4748021050015	0.719041209355896	0.699725560442446	1.02760460672787	0.304135856351908	0.661538303650483	11.8463730480962	0.237843147321406	0.823380191018408	0.28886187682901	0.772687078511589	0.849618111979207	22.1579120156298	1.38314951939234	0.669515891798509	2.06589497924659	0.0388383970495567	0.0776902190548859	9.53318857245576	-0.53973706679062	0.835378040917105	-0.646099179478167	0.518215126738083	0.710810841060271
YAR031W	222.250998660049	0.0647468270312479	0.21887339179679	0.295818630577814	0.767368594293479	0.923253750798259	233.833084340999	0.397683205624786	0.223389106221402	1.78022649515702	0.0750389009784323	0.155868671917512	236.796631306226	0.104243940821391	0.220115383557924	0.473587711755546	0.635793939947055	0.723282785624849	213.096229422804	0.0389464880540718	0.216729781713479	0.179700674942588	0.857387563542675	0.931250343510033
YAR033W	54.0853765193632	-0.0136767722259021	0.392128650729317	-0.0348782783417248	0.972176801445165	0.991101767804434	63.8162321377658	0.614240272646471	0.37812555048558	1.62443471978468	0.10428306211182	0.198590616081792	124.828210754132	1.75548336938067	0.297373326714443	5.90329801524668	3.56305790300156e-09	3.32035685743479e-08	56.2856570698252	0.180461702534499	0.371530233697794	0.485725483868126	0.627161812885133	0.789168386859374
YAR035W	101.891287880121	0.64308200118073	0.290496778582931	2.21373195364761	0.0268472234540022	0.172083864176927	95.4387752933285	0.663929786370171	0.308547737942774	2.15178951171993	0.0314139362870261	0.0797868783916625	114.355785686045	0.797792359910441	0.303906845251163	2.62512138958604	0.0086618080518848	0.0218985946685267	92.985266449507	0.51101067547513	0.302697843287478	1.68818736838443	0.0913752672169342	0.25959188580481
YAR042W	2297.22746305739	0.0098176964625076	0.142267453850705	0.0690087310679667	0.944982669682414	0.983203252223947	1772.57649076157	-0.585311408452591	0.155367291664239	-3.76727560983359	0.0001650387677924	0.0009428226547035	2098.02898891396	-0.427125805480046	0.136719889963474	-3.12409412847068	0.0017835339100349	0.0055017647853797	2044.95030618303	-0.243612915785269	0.159511062044269	-1.527247782462	0.126699408643572	0.316091155402027
YAR050W	559.686323244624	0.151390815038206	0.183520000737963	0.824928151860502	0.409412382470891	0.742148095753686	531.895436851826	0.213402677023988	0.188886533528474	1.12979296637797	0.258563472670553	0.390782662926218	515.328858000311	-0.233325912375803	0.213371474259501	-1.09351970869373	0.274165680492108	0.382404625935847	501.708406339467	-0.0639069026843367	0.174986298122173	-0.365210895768067	0.714953985572266	0.844547604512493
YAR064W	1.23475955551474	1.73727478817618	2.56380259452732	0.677616440471882	0.49801491932119	0.796493604042843	6.95511598649055	4.70104775337519	1.7291376578638	2.71872382860652	0.006553429971271	0.0221135272558284	1.92430104988369	2.46025461046217	2.62755229013152	0.936329457534419	0.349103585815236	0.459046228382816	0.958423182883497	1.32406879683173	2.66511838754975	0.496814251485859	0.619320044339678	0.782363042260143
YAR066W	36.5855320015289	-1.58088500793875	0.478436761470781	-3.30427160964574	0.0009522352818688	0.0130605161408937	51.9797138768338	0.0619771943371871	0.412625951424196	0.150201881687931	0.88060534136584	0.919203302756875	55.839933369217	-0.0863964527407856	0.429525571638025	-0.20114390957285	0.840586048685152	0.887191585581065	66.0616633618225	0.583083638873167	0.343158413228145	1.69916754593894	0.0892876194200516	0.255922463389717
YAR068W	22.3139708558337	-1.10425003251206	0.585775691730602	-1.88510729977491	0.0594153527016423	0.28562795800424	31.3819614842605	0.282548321793626	0.525790917017879	0.537377715454181	0.591006733186883	0.71090333921274	34.1777086509672	0.189361270912958	0.542785959870028	0.348869139795548	0.727187554196804	0.798829608226444	29.04247512535	-0.0423790427262119	0.485748959438191	-0.0872447421714023	0.93047697580704	0.967658731715442
YAR071W	506.163583926454	-0.500005473930799	0.197019494120612	-2.53784771990484	0.0111536504949854	0.0930220879898786	917.876556155748	1.220911926409	0.159178165935327	7.67009670726478	1.7186672002940902e-14	5.71605005063328e-13	710.025953378169	0.351275055955397	0.155452902087178	2.2596879906327	0.0238406221728134	0.0519253596214042	852.860153720296	0.978550599112178	0.155213323975032	6.30455281834949	2.89027149880596e-10	1.49339296103483e-08
YBL001C	2701.99535411427	-0.11139135331251	0.132202833476565	-0.842579167051328	0.399463846446674	0.736862618985033	2657.77112483534	0.0553969020294466	0.142288624470308	0.389327693873422	0.697033752445612	0.791859898979733	2859.76092232051	-0.0917413643036146	0.114834989519858	-0.798897310716873	0.42434995845565	0.533850697735402	2839.37557454254	0.125244056058177	0.135049504097537	0.927393676082821	0.353722172860464	0.577380125192136
YBL002W	716.733721214521	-0.857769290351353	0.187838099284801	-4.56653518970503	4.95851829767562e-06	0.00014137883698	588.722361135109	-1.42660849607125	0.191220351545231	-7.46054739750753	8.6163752322059e-14	2.75485986015334e-12	1050.42388415843	0.218743425700113	0.155717814274388	1.40474246135171	0.160097874425709	0.247326855125888	621.995384610708	-1.35624797716703	0.185928979049782	-7.29444105000919	2.99901498940079e-13	2.2835920715345198e-11
YBL003C	2801.21977314621	-0.670328121993572	0.130515431643861	-5.13600662811051	2.80637764666266e-07	1.06165449796624e-05	2623.44374848616	-0.641218367256604	0.144366970942661	-4.44158634810783	8.92980991685607e-06	7.26818705890944e-05	5573.67528997315	1.05769136793401	0.115642473309855	9.14621883864426	5.896117853695521e-20	1.45195038380153e-18	2674.35942162546	-0.723680947077865	0.141779694081097	-5.10426370834123	3.3208492221097e-07	1.0009247108515e-05
YBL004W	6136.39920102676	-0.0458471694535649	0.117802377349874	-0.389187132594092	0.69713772131539	0.895103351966042	5204.15052764588	-0.3272965326332	0.12889017966762	-2.53934421906484	0.011106049285359	0.033987682292106	5744.2080610538	-0.409755782745041	0.106501915278723	-3.84740294738064	0.0001193765425138	0.0005006029358897	6002.07346153619	-0.0162951359670062	0.131728018242851	-0.123702885569605	0.901550526857843	0.954320998523201
YBL005W	1087.78624146838	0.214628324644109	0.141613552898258	1.51559169480274	0.129622628410647	0.44367579730386	936.472822811276	0.0030366816300024	0.154488822088189	0.0196563193955158	0.984317536113204	0.988588264749586	989.183253247339	-0.203129996068746	0.135629998927634	-1.49767748783311	0.134217063536014	0.215084763708412	1011.00748237116	0.102820322476201	0.147876005886996	0.695314441713918	0.486858265728971	0.688599492476623
YBL006C	1218.20385481239	0.191105613446191	0.154498942034192	1.23693800701818	0.216110098490495	0.574572921480472	1457.82382752243	0.814482249305544	0.177635055249165	4.58514367089924	4.53674369032725e-06	4.00215483779327e-05	1427.14841824463	0.470199350103695	0.143238810222486	3.28262535393416	0.0010284524849041	0.0034028899543398	1294.110723469	0.433346924967954	0.157676485606647	2.74832942464875	0.0059899793165808	0.0419661141707665
YBL007C	4416.63938456126	0.0112559510594917	0.123536367323184	0.0911144734412088	0.927401632337455	0.978026541907282	3887.47203815183	-0.148630448278646	0.136364123863612	-1.08995272412928	0.275733969694181	0.411574021826213	4473.13574031116	-0.0981040993335457	0.114066528020303	-0.860060361582003	0.389755769860397	0.499340749153349	3851.70217347625	-0.306114054491487	0.14055089148135	-2.17795882519967	0.0294091023360622	0.125880529007982
YBL008W	1092.43657430072	0.210086448802045	0.144321248367676	1.4556861943629	0.145479388044223	0.46746211996256	1078.0385338774	0.368254387053543	0.152878114690162	2.40881036373248	0.016004611675565	0.0460102770822129	1267.81619240076	0.464178037346192	0.140073535790448	3.31381680862691	0.0009203178213214	0.0030838906959973	1075.45365204746	0.254608814782067	0.14955770521123	1.70241188457971	0.0886781837186568	0.254733974293355
YBL008W-A	43.2329939368776	-0.118539623996497	0.414812597748182	-0.285766692332856	0.77505682041444	0.926482626302928	45.5499161138107	0.239305951541009	0.42643581173705	0.561176957831511	0.574676909360516	0.696910158103375	51.3179374687527	0.225764360913816	0.422180101909653	0.534758412091459	0.59281692415954	0.686657976005243	42.5756275734604	-0.0745028242413761	0.40680174435305	-0.183142833765033	0.85468594762327	0.930236520386659
YBL009W	497.277061482337	-0.0309162504507416	0.178911959070554	-0.172801475157677	0.862807477480118	0.958159953886209	521.858799593313	0.303775101452591	0.190902026129544	1.5912617985859	0.111550670216844	0.209235852872773	765.565196141155	0.922375462445521	0.154238327312322	5.98019622306829	2.22868984942269e-09	2.14242992667926e-08	432.588362161356	-0.359476033202714	0.189419701265523	-1.89777531482225	0.0577256863418217	0.19478632469978
YBL010C	410.419487924451	-0.0007129529036758	0.173030596799876	-0.0041203863181517	0.996712416674743	0.999600298863461	421.505390819104	0.275270672990844	0.18971372263562	1.45097923949103	0.146785641204301	0.256697888409031	561.702101792462	0.679892928986017	0.159556754274716	4.2611353688946	2.03390984572292e-05	0.0001002575492095	372.198544967594	-0.194572734989491	0.182310772970357	-1.06725857073256	0.285855090543587	0.510357378351674
YBL011W	2206.70082811078	0.0409988475893772	0.124799751665628	0.32851706066871	0.742520746890029	0.911304088846371	1965.05820910378	-0.082252734969987	0.136354816540604	-0.60322573897119	0.546358527105592	0.673958595432033	2270.87430293576	-0.0212522847405813	0.11900256617117	-0.178586776944058	0.858262178038503	0.898961669558157	2123.25215355887	0.0232565430679876	0.134886416813691	0.172415752581746	0.863110688855377	0.934310055444456
YBL013W	220.355299616864	0.0440190047350481	0.217858320201649	0.202053356026542	0.839875012208568	0.951869310879811	199.576329933761	-0.0306059293126524	0.235247214589398	-0.130101133677915	0.896486413199921	0.931078046157205	229.077820777975	0.0108467052265829	0.222513391603974	0.0487463030804355	0.961121475190455	0.973230092200728	200.286149271721	-0.13981342180059	0.223561927157363	-0.625390126030612	0.531715041045201	0.721123726863974
YBL014C	2030.50249705697	0.0078768266864083	0.137999088386121	0.0570788313062551	0.954482399097058	0.985997523821841	1989.55131816642	0.157041680458256	0.142367719406328	1.10307084438185	0.269996400981211	0.404784759709395	2323.93156184547	0.241647826245818	0.12203334837207	1.98017861076018	0.0476834624041762	0.0922890290745711	2081.27771358819	0.166798228539156	0.14408591218535	1.15763037488766	0.247014908132362	0.471074206588567
YBL015W	1219.77038763453	-0.181426610473103	0.137506379194999	-1.31940504531662	0.187033735945235	0.536979793477688	1271.02319374766	0.15089523926952	0.147574048548674	1.02250524908348	0.30654182955374	0.445270473802082	1313.99845409299	-0.108729620551391	0.133077892258564	-0.817037441050947	0.413907031777537	0.523101112229004	1217.23076171169	-0.0906495556034038	0.143953470271698	-0.629714278039367	0.528881539205868	0.718628191449721
YBL016W	402.104897286547	0.508221430900187	0.175097914854128	2.90249847534495	0.0037019896188735	0.0391720583437663	391.84823698581	0.62320656386358	0.186353575021706	3.3442157672102	0.00082515534417	0.0038262611992886	349.437259295025	0.002898703468537	0.187478932379384	0.0154614890950584	0.987664008068186	0.991267014523809	389.474830806419	0.506498268586663	0.182271689918301	2.77880930831162	0.0054558543034864	0.0390755307602425
YBL017C	5491.33692203455	-0.150434839364552	0.116545498201134	-1.29078206954791	0.196779256992689	0.549183927843803	5450.88669333096	0.0442817658795593	0.131868777635828	0.335801746808094	0.737020372828906	0.823862641985876	6074.72306403454	-0.000200417259526	0.107701285567952	-0.0018608622772626	0.998515247576094	0.998741876521927	5358.10541899539	-0.126523585473404	0.129426249284799	-0.977572835283146	0.328285638088662	0.551462695970708
YBL018C	821.472944885809	0.350342362202422	0.163552054379261	2.14208475419094	0.032186662498245	0.195279247945327	876.273238886276	0.68936854013666	0.191128817262308	3.60682679886289	0.00030996440941	0.001638140673293	900.313805327214	0.455064664142558	0.157445503969816	2.89029951741142	0.0038487493404464	0.0108277649164625	876.720252932877	0.592715916618748	0.164058352870361	3.61283595896585	0.000302866319476	0.0037370733279491
YBL019W	801.14559354198	0.004526999273554	0.150656779856176	0.0300484271459657	0.976028431311516	0.992790408403725	741.737214508765	-0.0051672716720137	0.164896220373016	-0.031336507655086	0.975001175796669	0.984356560421375	843.726009411979	0.0080129154000024	0.148622590733098	0.0539145183816121	0.957003269494219	0.970418419583502	843.339399220745	0.236717611493241	0.155803065059969	1.5193386048094	0.128677287182763	0.318910261638821
YBL020W	1034.46844747621	0.240459750313258	0.155416392763154	1.54719683064389	0.121815789998446	0.431235347101532	970.710618940513	0.266931111295941	0.1687594871461	1.58172506808373	0.113712347414898	0.212138412150231	1241.01898091918	0.573092458487209	0.138056683352989	4.15113882623055	3.308250114112e-05	0.0001562844360029	1010.25964361689	0.264193253948428	0.154911583651711	1.70544544004157	0.0881113797189755	0.253926373321423
YBL021C	252.329804862887	0.267762245149068	0.200699811027368	1.33414298587733	0.182157000433702	0.530344425809995	279.550296087938	0.704134941742597	0.20855615154449	3.3762367426136	0.0007348465851349	0.0034489514908159	295.765299170097	0.544179183467926	0.204347767659094	2.66300527625905	0.0077446199765198	0.0199902389848887	238.009204025335	0.200778361405794	0.206609353242665	0.971777696675609	0.331161153797923	0.554201734247709
YBL022C	3338.57147854238	0.014492367318455	0.122728906512362	0.118084383950698	0.906000796678993	0.973703346430656	2981.13020314373	-0.101267856757166	0.138171325013584	-0.732915145361822	0.463610185111784	0.599265611177551	2957.58510045633	-0.52787124297015	0.112030187117545	-4.7118661188729	2.45458625768997e-06	1.44650617853888e-05	3199.93124826228	-0.0138150581043663	0.136184663379677	-0.101443567590651	0.919198352895273	0.963576654735512
YBL023C	1772.87299496428	0.172964310757431	0.130990224276246	1.32043678612738	0.186689228455699	0.536347173654709	2020.72122623855	0.687026381998373	0.147377602473212	4.66167430104075	3.13647274531018e-06	2.83605746517344e-05	2577.17101516659	0.956469965456875	0.123513965457019	7.74382040053367	9.64732558742687e-15	1.63242904018828e-13	1752.74000970419	0.229281125080575	0.140111882994704	1.63641455799465	0.101752854398288	0.276471693191978
YBL024W	1653.81448296142	-0.0378256727111146	0.137507569013693	-0.275080659067924	0.783254270420819	0.928990925654856	1288.63328770811	-0.60959403381638	0.149527753628961	-4.07679523715062	4.56606687602104e-05	0.0003138221972866	1666.59337559426	-0.164687392802396	0.127993647965754	-1.28668410831184	0.198204414320407	0.293427716979329	1593.10537230747	-0.0543863483103317	0.159723479605344	-0.340503152352512	0.733477649235015	0.85708244093197
YBL025W	322.866943119582	0.0498854921245657	0.194363775343144	0.256660440128282	0.797440912897592	0.934140458176738	340.020980262006	0.387287737965838	0.207881717575241	1.86301971372573	0.0624594926993183	0.135750358756208	402.482924161586	0.497480292844759	0.193281687571786	2.57386149249133	0.0100570525178552	0.0249464907504622	328.650486322136	0.187417278063894	0.198090245294803	0.946120682444386	0.344087035834483	0.567470884186012
YBL026W	565.998815751107	-0.31792541383391	0.165076833298017	-1.92592387121912	0.0541138802936527	0.272594551035389	598.602054957734	0.0730739878275766	0.17068507440916	0.428121721131904	0.668562503432238	0.770615787324268	658.996949999366	-0.0047485203611518	0.153636660184902	-0.0309074693203885	0.975343333114109	0.982755670867039	575.819208573679	-0.161230015455196	0.162677417750393	-0.991102623122418	0.32163547227327	0.54530192538363
YBL027W	6379.55846415505	0.0454712203743652	0.13182269262429	0.344942281705348	0.730137762957207	0.906687258648998	5224.05827145219	-0.338817105785083	0.147517983682178	-2.29678509242	0.0216310323963263	0.0586592242162793	5960.06596579675	-0.311269313809086	0.132485766795189	-2.34945474777136	0.0188009292758981	0.0424837866925507	5887.91096551086	-0.0943831869076768	0.155299102804434	-0.607751012100388	0.543352624304513	0.729915942234096
YBL028C	1319.53215452303	-0.0610050861859526	0.132650271736158	-0.459894166725055	0.645592187419391	0.875056411910777	1291.5973222605	0.0884083750965806	0.177002088412149	0.499476451886387	0.617443771965748	0.732953252998109	1462.65842405479	0.0907372823846314	0.127152830802872	0.713608040117516	0.475469584495235	0.58283043538952	1402.42625862391	0.199966641902738	0.165391152967493	1.20905283211879	0.226642548734349	0.449633332028
YBL029C-A	599.96731580785	-0.600950726768589	0.162330321516362	-3.70202388041236	0.0002138864809187	0.0039052837588578	594.75948564219	-0.37480452892498	0.167299593316561	-2.24031942633465	0.0250701929620578	0.0664291239338043	550.415884615112	-1.15796936472487	0.16238826738524	-7.13086840182714	9.97376439907812e-13	1.3808175736235699e-11	678.419549415223	-0.0903743483062966	0.158995251120078	-0.568409104483523	0.569757209718431	0.750212735526863
YBL029W	576.3027196729	-0.39121619999615	0.168156294913705	-2.326503448455	0.0199917087176967	0.141803933894643	527.834985584363	-0.438352420499844	0.183184696933517	-2.39295327523421	0.016713369368012	0.0475985573487625	599.062011870509	-0.427119634336815	0.171009247324485	-2.49764057218712	0.0125022885199376	0.0300584726484747	582.635401150928	-0.252204949058655	0.170368628046355	-1.48034853570596	0.138780256718517	0.33561276457587
YBL030C	2829.3655785199	-0.389081560958742	0.133590934663659	-2.91248475757977	0.0035856569965195	0.0383198609385885	2665.49505813079	-0.343258760423285	0.190608623571321	-1.80085640403802	0.0717255159477289	0.150717342334607	2847.56761628379	-0.53875457052151	0.124073648050816	-4.34221592566423	1.41052802861229e-05	7.17917827755438e-05	2737.44428890078	-0.390899359919477	0.149234769831489	-2.61935848033851	0.0088095317086429	0.0551739826817278
YBL031W	170.663632861347	-0.402406707313555	0.230955778076956	-1.74235392880913	0.0814465322526316	0.345241086577464	161.254860368129	-0.346816653006551	0.258868858418351	-1.33973879718691	0.180330279466529	0.300221900826468	226.903914037229	0.288472441204389	0.219760412247756	1.31266791072074	0.189294875075575	0.282477937612778	155.950461895048	-0.593733210942664	0.248474017889704	-2.38951829243659	0.0168704837168187	0.0874033028372695
YBL032W	630.777544229953	-0.18973659255777	0.181269677182858	-1.04670894496254	0.295233836938105	0.652467906910176	624.948467378629	0.0008755252705194	0.179243453638104	0.0048845592558553	0.996102701080989	0.998116922527172	869.091311389874	0.543618221910376	0.144372079477271	3.76539718675977	0.0001662845374859	0.0006715203199099	594.14410319514	-0.275017597237889	0.170439958232105	-1.61357465755402	0.106619717458494	0.285123985643394
YBL033C	1622.72691693286	0.161848952073024	0.141281781960069	1.14557552875974	0.251970827482417	0.612212640979429	1326.52297075164	-0.210733845907732	0.167981341773791	-1.25450745709313	0.209657616995711	0.335230888753093	1466.03650481376	-0.28506304253555	0.135851531045551	-2.09834250922038	0.0358748999165885	0.0726918927931714	1663.1357657197	0.312245597250932	0.167312766999477	1.86623891798949	0.0620079463792862	0.204234482468372
YBL034C	1281.99123242279	-0.184000772214023	0.13505350126514	-1.36242874483342	0.173062617305033	0.514212745873476	1107.21841328958	-0.418714693867601	0.148103849769512	-2.82716954703899	0.0046961456455491	0.0166727575771736	1384.91292734604	-0.10127862986678	0.12939141182883	-0.78273069622859	0.433785272426366	0.543358878770327	1146.88462725376	-0.440050911911448	0.146776745047977	-2.99809695171813	0.0027167123388617	0.0225208751880003
YBL035C	520.276523124897	0.0994360556144653	0.167605704950797	0.593273693420257	0.552998001143117	0.828614536964901	436.812790437009	-0.197905465817692	0.186889592113317	-1.05894321657942	0.289625640889614	0.427349205463589	653.327187717007	0.559337789500889	0.161487099941949	3.46366855124624	0.0005328626434971	0.0019082154195038	438.547309059969	-0.316347946412382	0.180191003198444	-1.75562564610392	0.0791523502099279	0.237088328501477
YBL036C	1140.45756112337	0.120410295277027	0.137978468636078	0.872674530071876	0.382840504190603	0.724927475175436	1167.60429447716	0.378541290082983	0.154888520102215	2.44395962872636	0.0145270520273158	0.0424800657312162	1233.25416979285	0.19686543089668	0.132113822198361	1.49011986498353	0.13619272182544	0.217600022419608	1105.69578964117	0.125033118411385	0.14741096297563	0.84819416336121	0.396329847221561	0.611453166054698
YBL037W	1444.71460649496	0.0731241819866309	0.131273256358867	0.557037922383281	0.577501519550016	0.839422098230912	1296.74100692353	-0.0252815815620364	0.152136629077605	-0.166176822211173	0.868017799024365	0.911654991461706	1596.00846382426	0.208865514305884	0.126265611410893	1.65417576466006	0.0980918055458746	0.167226169785914	1354.4480995628	-0.0189276175259085	0.141938226616069	-0.133351092071244	0.893915722738902	0.950364819734786
YBL038W	1074.0267829528	0.0463068345959768	0.142083524596153	0.325912766646208	0.744490356242788	0.911716794159869	984.816991488215	0.0094517674538768	0.152654608005731	0.0619160310805813	0.950629701035817	0.968878844644993	1077.56443655015	-0.090154745436947	0.13653210527899	-0.660319016195677	0.509049129396739	0.61295616142716	1075.47820437473	0.141295760708222	0.148643190460693	0.950570021205155	0.341822692941823	0.564804756799426
YBL039C	3743.38022595743	0.237372581856021	0.154993589539479	1.53149935143324	0.125646026594798	0.437372324501686	2607.93608960476	-0.659027659486339	0.164169246830763	-4.01431859016634	5.96177757140194e-05	0.0003961057038542	3436.9115639906	-0.14783214387393	0.134683204417808	-1.09762865023119	0.272366677067164	0.380629306976014	3658.71848956619	0.261339490473217	0.213604748564717	1.22347228808932	0.221151364741942	0.443605874440768
YBL039W-B	171.883412152612	-0.443236125769085	0.229913380290742	-1.92783962903151	0.0538750768097661	0.272577748754306	169.545228132414	-0.24633027178958	0.251285815642353	-0.980279253565886	0.326948292656682	0.465522088952407	163.107868673172	-0.819413669341348	0.252312354837588	-3.24761611403769	0.0011637616863282	0.0037872999850581	168.475652439258	-0.396553171349625	0.234755244023807	-1.68921965086927	0.0911773445086937	0.259180697551042
YBL040C	1269.55869221592	0.0802856040216543	0.141363629235813	0.56793677734269	0.570077898214956	0.838004651849021	1652.37156827891	0.912516222044965	0.186388616373712	4.89577228372872	9.7920404708335e-07	9.78696687473463e-06	1653.89810038987	0.630646322256431	0.144127633681336	4.37561004887362	1.21093328613412e-05	6.2290408238739e-05	1271.4883884439	0.174056032729182	0.149121514556492	1.1672093946125	0.243125817897548	0.467618676096462
YBL041W	1481.22461905715	-0.0864297121797199	0.130135605881407	-0.664151149059727	0.506593575923369	0.8005572313806	1489.69861645257	0.140359045396028	0.141335140098827	0.993093757843115	0.320664265687264	0.459555251493857	1496.77738670566	-0.207286339411696	0.12397608036586	-1.67198655418031	0.094526973495245	0.162322728669728	1484.04805375881	0.0152544987495573	0.154516974281403	0.0987237733621169	0.921357592657577	0.964280575399969
YBL042C	4214.51635047222	0.517326419291927	0.153781520645455	3.36403500967211	0.0007681179879326	0.0110046210746393	2926.96700962266	-0.291375853099933	0.143060969029667	-2.03672500666138	0.0416776071231583	0.0996894582189825	3405.67180447301	-0.203593574897354	0.127466131743524	-1.59723663150778	0.110212970118068	0.18298919977556	4056.84401873373	0.502203122808105	0.163210758378594	3.07702217548162	0.0020907974611863	0.018297144815337
YBL043W	633.042650298557	-1.89675639860091	0.177097681835284	-10.7102271410026	9.113792657255e-27	2.77634904737852e-24	563.805953735078	-2.21300828749024	0.21359704055974	-10.3606692381644	3.7433364893975203e-25	2.9674915430333504e-23	568.398099782352	-3.57653248762972	0.19790657176402	-18.0718227583382	5.3129047322244105e-73	5.69366290470049e-71	691.407688298898	-1.21473569569836	0.685234793965485	-1.7727291526874	0.0762735979681281	0.231050678046068
YBL044W	1.6555627891226	2.3571379874293	2.32019163664839	1.01592383585792	0.309665657244288	0.665664330747656	1.70946581334499	2.54172143776678	2.37123182091472	1.07189917719065	0.283765319831913	0.420956140955469	6.85769036067251	4.52376613552019	1.76887252254098	2.55742914080762	0.0105449039139187	0.0260005790156997	2.97889065842634	3.39806885283911	1.9536882095871	1.73930969955399	0.0819803021053822	0.242183754820591
YBL045C	1867.13269004658	-0.528282396818607	0.129718422814638	-4.07253176037684	4.6504856305595e-05	0.0010660736587156	1729.50473991759	-0.538684789027799	0.141898270429079	-3.7962745239875	0.0001468868357499	0.0008560263026033	1858.15696362283	-0.729822117970982	0.121286988478154	-6.0173158483726	1.7733286743702501e-09	1.72765202669708e-08	1823.28922274478	-0.496848616830116	0.147273239441968	-3.37365171508905	0.000741781568819	0.0077485377955886
YBL046W	630.541508198282	-0.0484633665411774	0.153075082526528	-0.316598663487761	0.751548150034849	0.915021798539226	632.984510298274	0.171116729639162	0.184814357956612	0.925884393026075	0.354506062860132	0.493511326863503	724.845095989043	0.202496204352565	0.149101726895027	1.35810770652663	0.174429510205354	0.265358458348681	597.376414562155	-0.113227723958784	0.161580633569074	-0.700750587850495	0.483458679594068	0.686065566162548
YBL047C	6637.88230150688	-0.230942649274164	0.134685550844196	-1.71468021496469	0.0864038729284783	0.357729339420624	5530.96491037524	-0.59736734714871	0.143542435066552	-4.16160800721923	3.16014470477971e-05	0.000228596967582	6255.34783591038	-0.599124482659392	0.109699498704361	-5.46150611201995	4.72111990888161e-08	3.67713605823659e-07	5836.43716570899	-0.552007494625503	0.132644857413887	-4.16154463420391	3.16102197364867e-05	0.0005560131963983
YBL049W	1346.43022019714	-0.0177639099364831	0.140566825315483	-0.126373416320775	0.89943634412917	0.97131360775585	1341.24649901131	0.178958848446758	0.155882034148905	1.14804024353319	0.250951950876602	0.382173405190236	1156.93734076269	-0.679670247081722	0.135675431070537	-5.00953077295451	5.45629021712626e-07	3.58405805749259e-06	1347.35188254452	0.0780552801073207	0.148636319926765	0.525142711726039	0.599483986238985	0.769739034471934
YBL050W	2083.75028718045	0.0243816919594981	0.137140205708534	0.177786607753213	0.858890565257192	0.957271209457989	2098.57738719914	0.247398777711859	0.147184506834144	1.68087513443682	0.0927871707276357	0.181896801152042	2207.74542314788	0.0459286039637356	0.128306876401192	0.357959021776241	0.720373980168804	0.793453411350756	2102.36859349875	0.140937474396184	0.145945704709845	0.965684291129927	0.334202182390988	0.557196205559392
YBL051C	1239.2517885455	-0.094368444555372	0.177149080180509	-0.532706376229635	0.594236851627311	0.847871276854535	981.633468047184	-0.61823890963838	0.167871703207446	-3.68280596328017	0.0002306807446721	0.0012677582805485	1097.54582169509	-0.661427412981392	0.146198620577751	-4.52416999809948	6.06329760737183e-06	3.32275598994894e-05	1097.0054009102	-0.374982117393594	0.145961749005218	-2.56904373885098	0.0101979584960323	0.061410599184744
YBL052C	1956.31533681073	-0.177029765355012	0.128417778881209	-1.37854561025208	0.168034895974553	0.508196478674991	1869.26820025748	-0.0919892321376543	0.143138765095136	-0.642657718029875	0.520446222386456	0.651204819232523	2385.82807777872	0.245287553164378	0.124047839107682	1.97736256374004	0.0480006624095999	0.0927478575507027	2023.50455736961	0.0198157750316819	0.140899927854317	0.140637226245923	0.888156538203985	0.94847054559632
YBL054W	544.050066752347	-0.0248513529362413	0.165580270204298	-0.150086437868346	0.880696419796761	0.963701865999012	379.260712019092	-1.03708280578655	0.19684352436961	-5.26856450628894	1.37494726501254e-07	1.65422449534876e-06	407.351101706945	-1.27692308923364	0.190062355247875	-6.71844294241384	1.83676637422532e-11	2.2567658190322601e-10	481.281427973316	-0.306929760409267	0.212277280396788	-1.44589077001342	0.148207841169112	0.351796052848914
YBL055C	615.199646648211	0.601388395719579	0.169879628412486	3.54008542012668	0.0003999975432026	0.006633770143429	659.557994236943	0.928351159015505	0.16801774480697	5.52531615087477	3.28892822467939e-08	4.54248869599514e-07	604.418827629177	0.433656239737303	0.157635952131873	2.75099832159177	0.0059413947741658	0.0159106208043026	558.79947529047	0.44060589941652	0.193197648095988	2.28059660021125	0.0225723286705489	0.105599083279278
YBL056W	3010.77497146944	-0.0432796192901265	0.122892759711135	-0.352173874131049	0.72470786885887	0.905211313620906	2970.22562922236	0.127621378867605	0.146850746696005	0.869055021775228	0.384817036545592	0.522397113339724	3498.79611925111	0.235853679771406	0.112689902577872	2.09294421572885	0.0363541345784062	0.0733803197785967	3087.04750637295	0.120223795981649	0.133416756480468	0.90111466620199	0.367527355792189	0.590800224435944
YBL057C	618.235143338838	0.266224038392637	0.15689859208655	1.69679048646771	0.0897362780044794	0.366426037914776	569.656560990307	0.244826400858296	0.170115560624122	1.439176992158	0.150100382394423	0.261478300095282	677.817083306984	0.374426336864252	0.155922433742354	2.40136283071975	0.0163341316760882	0.0376596095655468	600.71636497699	0.277055465888598	0.164342728360771	1.68583951752582	0.0918267140246058	0.260363152405876
YBL058W	2081.47733921237	-0.10397916547438	0.128555087870449	-0.80882964024858	0.418613144505211	0.751531221886633	2001.10158048936	-0.0036051686942384	0.137899371238408	-0.0261434744905812	0.979142901271296	0.986472835943069	2083.8937278927	-0.255022986402108	0.117283478975876	-2.17441525975336	0.0296739630996507	0.0621960247945233	2062.12067011621	-0.0353185896503999	0.142803213848441	-0.247323492928415	0.804657878706713	0.899469797967114
YBL059C-A	525.375681025666	0.228523371085472	0.175452993035593	1.30247633358476	0.192753603104721	0.543428083180772	462.193430631355	0.0804391159278019	0.177636981122257	0.452828658872785	0.650672125269833	0.759008181603815	502.858478287659	-0.031925435493654	0.167424314381978	-0.190685777101743	0.848771782454159	0.893371750403692	492.398394837294	0.142349940177472	0.168420130851302	0.845207395683312	0.397995053814499	0.612604747322862
YBL059W	189.357903962431	0.548234518781435	0.230082013821007	2.3827786869422	0.0171825207551551	0.126690993797246	179.259684614553	0.594143014423965	0.245913395947047	2.41606607942539	0.0156892137989471	0.0453287470067433	188.087078225038	0.408625024278116	0.242365951993213	1.68598361658307	0.0917989550081812	0.158674000188872	176.989337071557	0.462433369378365	0.232453147627972	1.98936161586619	0.0466613031779465	0.169522130662238
YBL060W	992.128128451366	0.184333894762267	0.154164560470952	1.19569565274375	0.231815348446718	0.5939562801282	1077.63162511838	0.582472961767647	0.151057762993837	3.85596178722315	0.0001152754956482	0.0006999992584642	1090.14089215461	0.300423401210296	0.137698876562934	2.18174184647753	0.0291285906486593	0.0611636988693002	997.548402150726	0.285358705227738	0.150852131618633	1.8916451638161	0.0585382741010208	0.196954065245702
YBL061C	1022.15721678302	0.349223564402477	0.143630794073131	2.43139757498428	0.0150407002305304	0.113953436225205	1108.66842912132	0.725952936206558	0.149442324379959	4.85774655351861	1.18729248595258e-06	1.15791765451693e-05	1324.94369474615	0.84998083969376	0.130313492025527	6.52258508679406	6.91058360450223e-11	7.887879155671481e-10	931.442184212952	0.187339051483953	0.156438150473311	1.19752791066086	0.231100855482994	0.454534229722813
YBL063W	1057.16829801156	-0.219243627562353	0.138202220201362	-1.58639728973176	0.112649214852995	0.412405854249926	1158.78691748745	0.254694681583602	0.147469917532927	1.72709584330468	0.084150452009691	0.169501798043885	1465.25201991106	0.535845528321918	0.136664399539935	3.92088598146834	8.82240015688605e-05	0.0003804053276156	1000.61834467786	-0.292045981315795	0.14916962688376	-1.95781130124681	0.0502521588340421	0.177571688029229
YBL064C	2280.32180962168	-0.380790021374767	0.129013541930001	-2.95155078822169	0.0031618254364873	0.0349248962335664	1969.38094077648	-0.63571391354316	0.154018501964616	-4.12751653492388	3.6670207143552e-05	0.0002607008461176	2024.04612345428	-1.02141736944457	0.122884847916968	-8.31198790378724	9.41120210020634e-17	1.92447443653336e-15	2319.41853754977	-0.220878588227167	0.147575455431851	-1.49671629052954	0.134467095591414	0.329032170058146
YBL066C	811.875931755504	-0.451848948883423	0.167197793466748	-2.70248153109321	0.0068824007896724	0.0640629005654977	681.110541892697	-0.827430960988991	0.168399968977714	-4.91348642171363	8.94709317912041e-07	9.03609567671375e-06	737.054411602056	-1.01246300635632	0.157527756817463	-6.42720385798118	1.29972469049184e-10	1.4409016827349202e-09	746.188860063705	-0.635711616584962	0.161046607337333	-3.94737664515577	7.90122044956769e-05	0.0012032727037275
YBL067C	1672.79446628749	-0.0305791899546402	0.131126664669011	-0.233203445171338	0.815603430738753	0.94211278723803	1470.27947889196	-0.196462685063636	0.150899882401914	-1.30194061079762	0.192936688382351	0.315402433804707	1738.57593445766	-0.0645749738831683	0.122384044742744	-0.527642095984874	0.597747769630646	0.690176844144562	1574.9226810205	-0.112486629155306	0.140795130939704	-0.798938346834448	0.424326162243989	0.634843717917777
YBL068W	659.645171141698	0.314570700097036	0.156278368211116	2.01288702779443	0.0441265155733519	0.240027065643575	533.321667778672	-0.0705150537242217	0.175538382344775	-0.401707323391663	0.687899434238341	0.785492112458026	627.481447745738	0.0422246450963122	0.155404981767133	0.27170715260328	0.785847201151211	0.846240743033505	606.281755566343	0.172868454470543	0.178321233994526	0.969421591574732	0.332334883753379	0.555683898376424
YBL069W	868.146693240101	0.0771949932855165	0.147194500292856	0.524442103012887	0.599971079031758	0.849562768357652	743.062747407778	-0.163753633830198	0.16152444808918	-1.01380091848255	0.310677756954445	0.449500695661239	947.36410388884	0.17881599155479	0.148526953767356	1.20392956981315	0.228616801621618	0.329105828603061	855.870888838656	0.126168874973864	0.154655597320642	0.815805422886071	0.414611431186234	0.62646379954954
YBL071C-B	74.8328165739358	-0.0056911575493466	0.339133621498078	-0.0167814607239667	0.986610960014735	0.995381599540751	58.019049797337	-0.589278827820735	0.392277764532189	-1.50219788400059	0.13304601115167	0.238740237685183	74.6390065987017	-0.164824675263006	0.361418864670779	-0.456048898867377	0.648354815590326	0.734108651500923	80.0014640624134	0.257738995316493	0.31979537086153	0.805949737865631	0.420271830750977	0.631717684300235
YBL071W-A	197.44970466416	0.0751559053774542	0.232528963941536	0.323210941568339	0.74653549507558	0.912747664870608	172.78928354485	-0.099132929588633	0.265986949817368	-0.372698471322369	0.709372874328361	0.801159411346258	171.351608892597	-0.527010448281662	0.246750101900267	-2.13580640584567	0.0326951967870299	0.0672377767613867	195.856461228274	0.139891266117903	0.219320516163158	0.637839398544159	0.523578229912893	0.714104929650227
YBL072C	9384.15572227016	0.0207291800980667	0.135997952547994	0.152422736590474	0.87885352538699	0.963701865999012	8019.88008061338	-0.229798273177789	0.150086331273002	-1.5311072715862	0.125742882973613	0.22851151458998	8896.09410004633	-0.292566362034634	0.115288094892457	-2.53769794971063	0.011158424402966	0.0272808627038294	9033.59791456363	0.0038236817791621	0.141272444259322	0.0270660127614368	0.978407082711145	0.989675997905963
YBL074C	534.78435062062	0.129236980302637	0.162460150854825	0.795499570957088	0.426322960432564	0.757380381397251	441.1830544428	-0.218275602394717	0.207563937472064	-1.05160657989587	0.292980087683667	0.431089694234777	490.247113587555	-0.277101956183971	0.169332735402364	-1.63643465349762	0.1017486515521	0.171794409456849	479.040552694712	-0.0949904263373866	0.17293979380685	-0.549268761378759	0.582821021985435	0.759978651245991
YBL075C	13285.3117665386	-2.49954709743441	0.175782389028142	-14.2195535699213	6.92935708914522e-46	5.0133898539965696e-43	11568.9416255775	-3.26983265581091	0.488636051233385	-6.69175482970895	2.2051008997088798e-11	5.38435396903598e-10	12318.6021214708	-4.74318847417065	0.302515223111634	-15.6791728541222	2.0997065988118003e-55	1.62013361164318e-53	13626.3129031037	-2.01620909673356	0.184613664152009	-10.9212343842189	9.12471602558217e-28	2.11218926560176e-25
YBL076C	8548.92249449988	0.245382183553696	0.119520437206924	2.05305627462581	0.0400671200109494	0.226135411667915	7832.22619566346	0.207858874730945	0.131122365121436	1.58522822966502	0.112914488791527	0.211058186898116	9262.34949739121	0.323991154985166	0.11582448923178	2.79725951855325	0.0051538117806172	0.0140738646304504	8323.28291848098	0.259911794861021	0.148728560789582	1.74755805798954	0.0805405833477591	0.239757384688005
YBL078C	832.125428971956	-0.211653696012488	0.14544738188709	-1.45519082754473	0.145616439516339	0.46746211996256	997.21652058557	0.489661735693577	0.156536610953463	3.12809720812947	0.001759419810809	0.0073250089533466	891.804750539339	-0.154029408114532	0.146948952929867	-1.04818309381248	0.294554258184844	0.404121738292008	857.713825906615	-0.0210693664488329	0.163933442790998	-0.12852390634957	0.897734380579589	0.952022880779564
YBL079W	3992.14212017472	-0.011327747231334	0.118985871071506	-0.0952024566389609	0.924154018736396	0.978026541907282	3502.68079296731	-0.182187551107015	0.130585761030785	-1.39515632997739	0.162968702663643	0.27779083426053	4173.75185495386	-0.028158552824162	0.115970803216888	-0.24280725875029	0.808154712153463	0.861763648283046	3610.34313518858	-0.216379436503079	0.132206075857221	-1.63668299735909	0.10169672342553	0.276471693191978
YBL080C	671.03851160882	0.125381580838008	0.154343107833083	0.812356201700977	0.416587270264334	0.749753457801606	691.217602541133	0.398870053411263	0.164370591580706	2.42665095729986	0.0152389091021112	0.0442264628755855	731.802158751044	0.223632057465881	0.156655982002359	1.42753602261108	0.15342544963299	0.239125525727475	677.990086533249	0.241732861498034	0.160933125321064	1.50207026064879	0.133078964359958	0.326740758061551
YBL081W	238.320881480877	-0.133809010724997	0.237688160055666	-0.562960353993483	0.573461880934579	0.83867527765623	208.006768683391	-0.331988496928545	0.273400307026075	-1.21429452856058	0.224635274250219	0.353155211107312	247.466050064145	-0.169760148845615	0.248083291547193	-0.684286909395998	0.493794011526286	0.598920131586325	215.302180407146	-0.359872583999824	0.26700975275273	-1.34778816237882	0.177726526356985	0.39002783770492
YBL082C	639.244411074505	0.347823389849289	0.16046409114783	2.16760888595849	0.0301884570926061	0.187213973910418	671.956314287093	0.651729594115832	0.166491921436191	3.91448178682719	9.05985757428539e-05	0.000569021659943	716.755484730322	0.507827596311612	0.157651184469593	3.22121015468525	0.0012765050751499	0.0040858046846751	622.041029640032	0.359728544671109	0.160774718405058	2.23746959870148	0.0252556641368421	0.11409408927393
YBL084C	1108.34774589319	-0.0984532625873762	0.13853349316483	-0.71068201875365	0.477281304737518	0.783645518569762	960.352610486067	-0.314833532224706	0.153194453034326	-2.0551235765316	0.0398670702544028	0.0961695437941763	1071.83782365852	-0.360173840489041	0.135473044740657	-2.65863841163782	0.0078457116322947	0.0202241127911312	1033.74483953124	-0.210900799996623	0.148768469649499	-1.41764448134412	0.156294586619252	0.362094694128041
YBL085W	814.518089526793	-0.32947560039461	0.158242691867868	-2.08209046816342	0.0373342070300514	0.214866296560647	807.501885618317	-0.125993810203288	0.169149608800378	-0.744866104609085	0.456352667712197	0.593596962924362	954.283747621766	0.0024658835252213	0.148208907878066	0.0166378901276978	0.986725496785577	0.990834712805506	728.632925913984	-0.602493411637044	0.16995083719694	-3.5451041111311	0.0003924580395256	0.0045789408764818
YBL086C	648.129257105686	-0.0260661876777629	0.152766404157092	-0.170627749089116	0.864516477267309	0.958902422744197	546.625973389362	-0.322719807799878	0.189821921148452	-1.7001187526044	0.0891085906259314	0.176902714906437	578.854292693639	-0.550668247228552	0.172307694712787	-3.19584246162912	0.0013942321508997	0.0044283323036534	635.817551957482	0.0132765334119331	0.162088484706483	0.0819091710060396	0.934718941539445	0.968969913248127
YBL087C	4685.23931250371	0.0660122416016084	0.119900097713017	0.550560365343571	0.581935085116593	0.841218849314396	4089.30999268202	-0.115889797734366	0.141490457188688	-0.819064409268382	0.412749666487176	0.549099383899146	4847.89481283181	0.0202331481376099	0.10631659492522	0.190310347616393	0.849065945605721	0.893371750403692	4817.83793925969	0.230848626291251	0.149723931320222	1.541828512354	0.123115271456803	0.310714381125391
YBL088C	3574.62356831891	-0.0770466709690301	0.119033367099401	-0.64726952489457	0.517457521466294	0.806174222923657	3046.92096998938	-0.345123779119534	0.133625840190124	-2.58276227583294	0.0098012832419816	0.0307092723992137	3352.89355344114	-0.438976247754477	0.111314905132467	-3.94355317674742	8.02831791981858e-05	0.0003506405720904	3379.29679466113	-0.148723870840709	0.131550184018555	-1.13054855795361	0.258245149647029	0.482396604585976
YBL089W	673.482413115146	0.200145604313269	0.162995552222352	1.2279206492717	0.219476757091019	0.579002493182687	779.114327771324	0.744755038331763	0.175320359287747	4.24796664436116	2.1571950254373e-05	0.0001622609872195	928.330658910775	0.860230417973865	0.152078952213854	5.65647254568275	1.54515681432036e-08	1.2907136001101e-07	692.448572253051	0.358147034741905	0.160113674863996	2.23682977138663	0.0252974679549823	0.11410479115782
YBL090W	618.009918864934	-0.0298855252845679	0.173441688543464	-0.172308777293059	0.863194784277574	0.958222365055351	618.735864032676	0.181313184595537	0.186052568064666	0.974526643096474	0.329795116894615	0.467923951690504	632.348510185391	-0.108957967233196	0.157618044463274	-0.691278511950985	0.489390532838426	0.595730545548164	689.796987542967	0.359746691635001	0.159672259876174	2.2530318786368	0.0242571390286278	0.111057012309074
YBL091C	1139.20125762931	0.0762723664627504	0.139632130719851	0.54623793298534	0.584902394406801	0.842890154347507	1099.29523276597	0.181085013136565	0.173460138933401	1.04395750084169	0.2965050527972	0.435390697928799	1244.7589699668	0.182503402443898	0.13195011481574	1.38312424129947	0.166626773908338	0.255369898550569	1100.9111515104	0.0712419080154174	0.148520894615743	0.479675995756262	0.631457799040601	0.791454248845049
YBL091C-A	113.46969984969	-0.304853058635466	0.290109480379922	-1.05082073924725	0.293340928751385	0.649702997372371	101.613810840202	-0.420637274401767	0.30337446810864	-1.38652826331824	0.165585656158894	0.281257467622987	111.853713006662	-0.516480290967172	0.29749182441013	-1.73611591508861	0.0825433408538525	0.14567804620959	109.043156560377	-0.320503090757339	0.27253951702591	-1.17598759348674	0.239599833795616	0.463733858921481
YBL092W	3788.052976395	-0.0604034370305558	0.136817051276558	-0.441490563251929	0.658857891764224	0.881115868191158	2885.79949351616	-0.722305270567883	0.168972519877629	-4.27469076682398	1.91402762444058e-05	0.0001451700899428	3244.29512446964	-0.746325968600465	0.132034080831232	-5.65252519578206	1.58107613039754e-08	1.3183987848142e-07	3383.54078071003	-0.309360723267257	0.150337939087639	-2.05776881833478	0.039612330649445	0.152316649480623
YBL093C	1210.88378157508	0.0523201291322093	0.143639496999748	0.364246117711628	0.715674231884243	0.90246676560915	1142.33138013134	0.0953246277168163	0.156478975330761	0.609184892189649	0.542401893110063	0.670557520920302	1064.22535602703	-0.507918164008314	0.138737082499845	-3.66101228926218	0.0002512207071224	0.0009692094880786	1211.97682988435	0.144927352108587	0.148559233865521	0.97555263538703	0.329286205966289	0.552218790807862
YBL095W	1460.39571107811	-0.0094090957767146	0.148579337642113	-0.0633270811812243	0.949506051373561	0.984723351612644	1445.32147065641	0.168067464992441	0.163943559282913	1.02515442343429	0.305290329443005	0.444009835759405	1853.42533748479	0.491218466657335	0.131517013548244	3.7350184086802	0.0001877014564435	0.000750157685386	1458.13719974864	0.0784670055582204	0.150097768557969	0.522772632212155	0.601132486861733	0.77082953721889
YBL097W	1056.2758420138	0.290529299305816	0.138996884708114	2.09018568952758	0.0366011225340425	0.213154000728851	1139.32330005083	0.661089175981134	0.148055542390612	4.46514304906597	8.00152719479234e-06	6.62444032564568e-05	1338.60927968087	0.747430631040001	0.138389120330228	5.40093490916381	6.62944792818594e-08	5.0347263990042e-07	1017.35054703118	0.276777968798611	0.148330661203301	1.86595250471689	0.0620480107661176	0.204250192436589
YBL098W	522.800432976451	0.815972019882792	0.16576063692117	4.92259220909508	8.54053004146685e-07	2.9424159452387e-05	458.637969349697	0.682779071080082	0.196948760976234	3.46678530850201	0.0005267224106509	0.002578800837933	560.432521493825	0.858139872387638	0.165808711239314	5.17548122757598	2.27324287750718e-07	1.61414190578332e-06	490.932435240896	0.743305541160916	0.177025660149118	4.19885761496266	2.68264929548083e-05	0.0004821270643772
YBL099W	3955.66283308165	-0.474494607221463	0.153397537536998	-3.09323483831688	0.0019798739522755	0.0235308222500425	3188.40042133759	-1.02364483787695	0.145010547511059	-7.05910608191369	1.6757710979434598e-12	4.61794635418992e-11	3654.09786751872	-0.967772127382739	0.124941861277235	-7.7457796569505	9.499712325938231e-15	1.61216525601773e-13	3597.18261344128	-0.70023675980354	0.146541590155339	-4.77841655096868	1.76681061566981e-06	4.50419957395648e-05
YBL100W-C	5.6723534332466	0.626666979622956	1.121525086262	0.558763229908312	0.576323320144573	0.838973686367401	6.23231334605651	1.01127100675438	1.12618501366946	0.897961697660445	0.369205969873136	0.507866638377903	4.72370240640012	0.0186698680953806	1.34353957698356	0.0138960313601607	0.988912927940802	0.991953585064446	6.10429724425907	0.875694796708934	1.04237345901563	0.840096981686293	0.400854012304768	0.614856527824976
YBL101C	1846.29229086203	-0.298557478970617	0.153866370234742	-1.94036863620772	0.0523349054148398	0.267120310882798	1493.57975900707	-0.788728415528172	0.152904032935449	-5.15832316771623	2.49171280065551e-07	2.81082689617806e-06	1554.4973826264	-1.14424673070607	0.137493541420359	-8.32218531056495	8.63561582473335e-17	1.77844515223245e-15	1690.22354530145	-0.484118304370841	0.139338221944814	-3.47441138270431	0.0005119754435127	0.0057847910400875
YBL102W	1072.8540635165	0.0715385384886686	0.14019640270372	0.510273709660386	0.609859718638393	0.856556188177389	1067.68857827873	0.259506646830829	0.151213052107424	1.71616565643071	0.0861317270630876	0.172233691953728	1138.30929492437	0.0967317046629916	0.134857648511352	0.717287493373791	0.47319672259139	0.580782488576113	1131.42996750197	0.304745171850475	0.154916504668679	1.96715755046394	0.049165050165744	0.175226240296636
YBL103C	708.31892538272	0.080927936294374	0.155133003192464	0.521668082412944	0.601901451257463	0.850953981406496	674.489336338036	0.149083832150467	0.178556593915789	0.834938821810066	0.403752155056082	0.539984682530517	756.938860547705	0.125682093777199	0.146647130180318	0.857037526903252	0.391424145411151	0.500811746516544	646.890261609826	-0.0870038231826135	0.162337481147128	-0.53594414899022	0.591997150871061	0.765219457692837
YBL104C	2034.50171340337	0.0897432051944802	0.133713705487686	0.67115936146684	0.502119014210816	0.79925295562741	1849.88270356685	0.029181051611041	0.144708179708131	0.201654472262022	0.840186857186	0.893615391019184	2214.48989291546	0.184151185360152	0.130867825473555	1.40715400973301	0.159381725626456	0.246600241667321	2001.83324543502	0.134843430354526	0.141111246290904	0.955582449300627	0.339283231967185	0.562058652601016
YBL105C	2958.67242123354	0.001150160442119	0.120957959358302	0.009508761955152	0.992413219972224	0.99762914778279	2724.35690207466	-0.0245207255760721	0.132690278750765	-0.184796699554229	0.853388496649937	0.901642578128046	3175.9272152241	0.0600619367305945	0.111143466610166	0.540400066350825	0.588921162079699	0.683394177853463	2900.53236705616	0.0374525373655262	0.134216230096738	0.279046262426921	0.780209321955912	0.884787643770109
YBL106C	730.204917526628	0.0577004992285431	0.148786340720315	0.387807771527947	0.698158293914357	0.895400001146975	767.665448283352	0.388659105132274	0.175046759866842	2.22031590546392	0.0263973309875316	0.0695634582991099	837.587995551929	0.293489608393835	0.154063053799256	1.90499669554942	0.0567805006479828	0.106511752755227	757.492257602885	0.247694511558897	0.155322314131953	1.59471298726897	0.110776432472293	0.291790266143449
YBL107C	398.39550835269	0.106044098771049	0.17233021784992	0.615354057425965	0.538320925025219	0.819261996879981	331.088470100777	-0.22113765605873	0.205434916817823	-1.07643656435888	0.281732057008714	0.41843099129716	355.048906357801	-0.394217471363889	0.200151737617853	-1.96959305003168	0.0488850288095881	0.0941423167125079	397.114317411049	0.188766417727145	0.181279923431481	1.04129797803282	0.297737274845686	0.523997634570713
YBL108C-A	19.7702854498722	1.49017766244686	0.633127485701176	2.35367709679595	0.0185887508055125	0.133987160227031	20.4054385320768	1.69077590491517	0.686799336097487	2.46181936418643	0.0138234267622751	0.0406691259142279	21.039937873536	1.52065439454648	0.710369233252122	2.1406535128004	0.0323019899538788	0.0665710882703336	21.4456769055736	1.70918805252139	0.593781578470586	2.87847941817895	0.0039959735475495	0.0305478189163399
YBL111C	1210.49394127181	0.386593969441618	0.139643296329666	2.76843915606917	0.0056325501598027	0.0547000005451988	1440.32045061793	0.967039477796594	0.142678866078502	6.77773453332976	1.2207488613596399e-11	3.12587330118948e-10	1689.306799839	1.0435003093109	0.137409752570059	7.59407749299939	3.0999285295706e-14	5.039125393434009e-13	1132.93125022489	0.298624990255335	0.14534828979205	2.05454767085721	0.0399227144549457	0.153001820232299
YBL112C	73.488997831826	-0.666095332460405	0.341299189581502	-1.95164639352694	0.0509802011175684	0.263223375618631	82.9184785235871	-0.0266244097908925	0.327593973492052	-0.0812725872429348	0.935225174066659	0.95912094878954	80.4642982999141	-0.513932173617947	0.344796368204495	-1.49053824520895	0.136082768170389	0.217544469448078	64.9600087258188	-1.00524653397721	0.366967588929203	-2.73933329346736	0.006156392756517	0.0427695616830298
YBL113C	893.816267180328	0.116251162430283	0.173312069416003	0.670762069958581	0.502372114242236	0.79925295562741	972.824048889092	0.527911554757621	0.183304906006895	2.8799641332991	0.0039772041360936	0.0145487233473919	1038.05129204435	0.378743402956872	0.164288899829923	2.30534992533858	0.0211469835433013	0.0469599362107001	856.513968382106	0.089124654208048	0.178058540095528	0.500535689892958	0.616697932306061	0.780984904852597
YBR001C	2775.49744627923	0.154995996488582	0.122407482006144	1.26622975939332	0.205430835999839	0.561129626600786	2541.41397204917	0.115176812862472	0.133685166902476	0.861552672829399	0.388933724099949	0.526124231268444	2865.60710493356	0.104661777027469	0.112237000986475	0.932506892625192	0.351074626257604	0.460591444605022	2744.67339469701	0.21294337016559	0.134089028804743	1.58807452081462	0.112269489033874	0.294116583539623
YBR002C	572.245068304938	0.102878112463763	0.160100873613858	0.642583079914299	0.520494664980455	0.806174222923657	441.727504420074	-0.467648104633963	0.193541855245475	-2.41626341775442	0.0156807126419545	0.045326815214281	580.724050349649	0.004760294267141	0.186652177030993	0.0255035560948784	0.979653312057598	0.985614345771439	554.647729602162	0.103516728739506	0.177080825456261	0.584573335214515	0.558834641396906	0.741324881815036
YBR003W	626.469790140059	0.115537635122996	0.152845548250582	0.755911025511704	0.449702543036482	0.771451783964184	541.245637324928	-0.0926478087562255	0.175630911301402	-0.527514251732324	0.597836522168917	0.716586568722354	635.114745885307	0.0122824039726341	0.153367186457737	0.0800849533483405	0.936169689795486	0.95464563785841	559.95476776397	-0.112819149684011	0.166683235583186	-0.676847610314757	0.498502646948379	0.695643795006093
YBR004C	404.23709317071	-0.0480210873831217	0.174276231933185	-0.275545820852566	0.782896927737719	0.928990925654856	438.843063990981	0.376582907448763	0.188314959858935	1.99975035297704	0.0455272279951387	0.10687033498827	385.636901815902	-0.349424209896415	0.183018221041967	-1.90923181258707	0.0562321941290819	0.105702807236387	386.37834204179	-0.0880992684303008	0.183679764397483	-0.479635134111201	0.631486859130924	0.791454248845049
YBR005W	460.856871840231	-0.066567032068113	0.169445231598667	-0.392852790486178	0.694428211621232	0.893136474922312	679.788439821526	1.07337252827392	0.166744636081756	6.43722373022927	1.21678517096949e-10	2.5238479513980104e-09	449.281303230822	-0.300705031314359	0.174616418287899	-1.72208910400722	0.0850533785980748	0.149254873603632	430.149569004226	-0.175553504334649	0.177864813623713	-0.98700524717635	0.32364006626922	0.547159464236828
YBR006W	3199.1405630394	-0.511511399756687	0.129929745644228	-3.93683060965348	8.25648438555741e-05	0.0017314685370871	2611.58186381656	-1.01337460161303	0.137666416551046	-7.36108796176353	1.82417307889647e-13	5.556047161881e-12	2627.51075251104	-1.60435708311609	0.122987288203918	-13.0449016849286	6.79445842430662e-39	3.54230008121283e-37	3358.60597320372	-0.241618516448211	0.152779141349804	-1.58148890164921	0.113766294578247	0.295894627741265
YBR007C	580.326807309737	0.01993303180196	0.158557909774678	0.125714521781261	0.899957906350259	0.971603747799056	591.56367359467	0.274478017359731	0.170786448542821	1.6071416655222	0.108023295112585	0.204157677601741	840.702631142742	0.828744732288154	0.163940512373872	5.05515519189165	4.30040928369354e-07	2.88371593565869e-06	504.304673934283	-0.307993813913671	0.169117575157378	-1.82118158699389	0.0685792584704471	0.217223956632993
YBR008C	1033.9194116643	0.123336321867703	0.18707124063325	0.659301351988689	0.509702274405795	0.801673033766506	1086.20723612229	0.446309155248936	0.156763714730812	2.84701824025616	0.0044130833704649	0.0158231186275594	1155.68178860378	0.286326729525192	0.153383857147825	1.86673314160592	0.0619388631704978	0.114489949208371	1095.11370020694	0.362792214176091	0.154963242153729	2.34115012782314	0.0192244350196732	0.0954951119818443
YBR009C	4363.79313528573	-0.531617326041001	0.125593852914037	-4.23282918476008	2.30769778742257e-05	0.0005708100339146	4069.25447276322	-0.519047714362887	0.137990606352429	-3.76147136448719	0.0001689167623158	0.000961181222735	8034.14229080689	0.972655130029921	0.111206460583204	8.74639049681999	2.20285842476318e-18	5.05870702543829e-17	4075.03355410266	-0.662947393909833	0.137532497282871	-4.82029634455273	1.43345125382815e-06	3.73665874139797e-05
YBR010W	12825.1836531899	-0.374106426257677	0.115568027382885	-3.23711007905531	0.0012074682506123	0.0157052274933585	13248.7132126058	-0.0443357165708978	0.134077245358111	-0.330672937473322	0.740891546145595	0.827274077467861	25616.0636273329	1.24199406197782	0.109000565703566	11.3943817994074	4.4598424231535196e-30	1.73215490622748e-28	12067.59809068	-0.470532881205715	0.127111597005181	-3.70173054459016	0.0002141339621206	0.0028737582507994
YBR011C	3482.05208429772	-0.0301007156882124	0.183366836200393	-0.16415572364087	0.869608555610205	0.960735697627766	2615.66163684883	-0.73647098496866	0.167968361616033	-4.38458158359723	1.16208925537137e-05	9.23765181433261e-05	2955.05598071428	-0.741606910997843	0.127515761277323	-5.81580585465811	6.0342469733662e-09	5.405601739144e-08	2934.99319324402	-0.467449001956279	0.142446294461441	-3.28158063867933	0.0010322700342965	0.0102995632559897
YBR013C	361.543383892389	0.102936446059738	0.195447997993382	0.526669227193737	0.598423308904675	0.849267747560248	341.935431548744	0.153176837426615	0.217952828551824	0.702798116658501	0.482181571086088	0.615843026235972	352.295040866001	-0.115689528015472	0.189611802249131	-0.610138855509996	0.541769829495047	0.642858725299946	347.214987087763	0.0845711186151648	0.19023221590013	0.444567804748508	0.656632118301324	0.810738226714266
YBR014C	743.98314332575	-0.355305084787118	0.149417054807098	-2.37794196416084	0.0174095657504431	0.127577058578136	752.207698161524	-0.0911305933366966	0.164451319293615	-0.554149359993824	0.579476631727	0.700968074373777	1029.9434823337	0.428094356806545	0.147361177088116	2.90506879264789	0.003671723901532	0.0104005218884807	809.92272720106	0.0053593077497136	0.154186303487712	0.0347586499480533	0.972272193252966	0.986592877845855
YBR015C	1730.30148646223	-0.0167066944309052	0.130202854706771	-0.128312812100244	0.897901426328596	0.97131360775585	1489.80164677134	-0.246601143846491	0.162521015679658	-1.51734926597162	0.129178525830134	0.233392484851385	1842.84690136813	0.0201843262594079	0.120242228356099	0.167863873909853	0.866690371227732	0.905495067393914	1609.79400811819	-0.134988590402149	0.139540722570144	-0.967377751210175	0.333355228181078	0.556701915797354
YBR016W	261.982937094886	-0.415762099850703	0.203098223235897	-2.04709865614037	0.0406483989098047	0.228392982853157	264.274860670471	-0.151125973323665	0.209100629159494	-0.722742795806665	0.469837917762105	0.605287629138312	244.937414257218	-0.844446153144342	0.214330259877418	-3.93992968434465	8.15054952223129e-05	0.0003554425778835	212.160093365188	-1.09813794378644	0.225653920118889	-4.8664696062354	1.13609385703398e-06	2.98844325029801e-05
YBR017C	2283.13578335368	0.101332882747868	0.130961028130243	0.773763647053006	0.439070573853435	0.764650481455721	1783.04926176252	-0.429686924283782	0.144514703695893	-2.97330938163902	0.0029460733315907	0.0113056540914559	2211.46961017089	-0.137871758760664	0.128182346833266	-1.07559084512629	0.282110283550809	0.390941621386142	2180.54122440551	0.0622912998591456	0.141603177513833	0.439900438343344	0.660009218398198	0.813133614467384
YBR018C	113.105401765919	-0.0152244078509418	0.27172502072404	-0.0560287301124306	0.955318919783668	0.986333554710644	81.928823816512	-0.85999851019636	0.33111256805744	-2.59729950826623	0.0093959954992802	0.0296531653283124	82.1838138770246	-1.41676099442869	0.347362000800773	-4.07862976135165	4.53019147517611e-05	0.0002083960100703	110.16166566791	0.0079421324995088	0.274870456138232	0.0288940929159543	0.976949056826707	0.989417302514673
YBR019C	47.2581837366199	1.4736499210465	0.431243900929242	3.4172075659994	0.0006326702318336	0.0094136126011649	44.3746757349069	1.49633724633169	0.455350080510531	3.28612491877462	0.001015759524614	0.0045851796949622	33.1070113236561	0.61163864192829	0.544104987123663	1.12411879398797	0.26096263332779	0.36753243102164	35.6927482876817	0.964247318266844	0.454289393591415	2.12253979923221	0.0337924342301011	0.138965121665153
YBR020W	282.545966668638	0.118215333929892	0.225452186672753	0.524347692850206	0.600036730657582	0.849562768357652	227.901661036142	-0.302859387599215	0.264305943098474	-1.1458667332591	0.251850297810723	0.383192912601565	272.163954583699	-0.138166577678655	0.230290999614007	-0.59996516542217	0.548529451219483	0.648537501003193	245.322362848122	-0.199497188194599	0.229810231305915	-0.868095328310409	0.385342148321579	0.603596409932277
YBR021W	1129.41296222906	0.338783539732342	0.167779701839018	2.01921648458644	0.0434647236988824	0.237110104400689	719.487280364686	-0.855883359431787	0.167879009778422	-5.09821543837695	3.42870469540578e-07	3.77222700994548e-06	1198.44304533633	0.361461561697084	0.131363403268016	2.75161538681826	0.0059302124002353	0.0158880273889639	1044.77269156415	0.216409015138979	0.157402122156774	1.3748799074223	0.169168679421798	0.378861899308803
YBR022W	446.957885555062	0.278614948005333	0.17034545193724	1.63558782953584	0.101925879215854	0.393560366178359	425.769095584863	0.344280565694026	0.183853327257068	1.87258273119335	0.0611260278041336	0.133788321823949	484.749047136499	0.359757241190094	0.168359034157621	2.13684548019729	0.0326105616010937	0.0670875648722108	433.370495350909	0.284498360871825	0.175908561567796	1.61730821022135	0.105811767934583	0.283881641649249
YBR023C	2293.09835498943	0.161726180472364	0.128545079737602	1.25812812752145	0.208345422431396	0.565334553522746	2651.45615263508	0.710761413153088	0.133020948294516	5.34322918507107	9.13052008596901e-08	1.14121640901734e-06	2835.18012276044	0.576098667174594	0.115999272672928	4.9663989600949	6.82075640617382e-07	4.40500957083223e-06	2114.4529045808	0.0248998723768746	0.136922887600248	0.181853251952813	0.855697892198484	0.930894928201775
YBR024W	662.901301850691	0.146983706295487	0.15510591138995	0.947634458147484	0.343315577746172	0.69382352094792	610.925546197466	0.124931120841894	0.175135942403013	0.713337988351982	0.475636635709836	0.609636591551013	607.441252868446	-0.256982534497008	0.163580247200585	-1.57098756662161	0.116185536843889	0.191175917462493	646.701908783128	0.170029544636575	0.16613372973959	1.0234498732021	0.306095188976202	0.529733107449932
YBR025C	3335.47990516671	-0.270734196842379	0.126057348823082	-2.1477065745873	0.0317370727539186	0.193770229008102	2666.19105762248	-0.802198912177248	0.16043825078968	-5.00004773318589	5.73161228976287e-07	5.9656187627442e-06	2977.02366090072	-0.855373568859966	0.122928804050442	-6.95828431316209	3.44441563344233e-12	4.4995108963274894e-11	3230.35082255265	-0.270314744204839	0.140395713397888	-1.92537747529909	0.0541821514428609	0.187531166507079
YBR026C	2478.44445719291	-0.335314106189727	0.124406061632328	-2.69531967968506	0.0070321128185779	0.0652072893745424	2100.40339732717	-0.654376297979216	0.138181429366672	-4.73563127099223	2.18374303096047e-06	2.0284624269933e-05	2311.92750313366	-0.761355818552861	0.129726034426712	-5.86895160957829	4.385594017199771e-09	4.03488594237441e-08	2576.92876366131	-0.111579370865661	0.138561142138814	-0.805271731622115	0.420662890676046	0.631957746127157
YBR028C	929.861727700491	0.225873928326706	0.1650407834227	1.36859462032606	0.171126026566116	0.511373350549763	749.711409697339	-0.181299035228446	0.162554735531133	-1.11531069603151	0.264717303458047	0.397901048080966	1014.74918644191	0.322742867425733	0.142005402276455	2.27275062956704	0.0230412117257403	0.0504882590900641	828.812161011752	-0.0052201383974262	0.156125205285099	-0.0334355902872559	0.973327228574932	0.987317208021583
YBR029C	921.969927923732	-0.095068200832251	0.156766826041394	-0.606430602907968	0.544228851960998	0.823528521607911	747.316621108794	-0.536431910181772	0.178146680413232	-3.01118106123255	0.0026023362677316	0.0101617543733892	1006.43670835137	0.0156039707239189	0.148511015704832	0.105069449898127	0.916320700543881	0.941706250052822	826.741735434391	-0.33467147611089	0.166053712063138	-2.0154411000679	0.0438584516761882	0.163221131736399
YBR030W	1001.44865421159	0.224188172966727	0.14725819822727	1.52241556440021	0.127904987353359	0.44162573197755	879.931798057759	0.0702565498182149	0.156621750562715	0.448574668370103	0.653738510860352	0.761355178951967	1144.49957923906	0.438710141495027	0.145193476417276	3.02155546048228	0.0025147956698291	0.0074861741467599	968.837184042939	0.22004382584042	0.155691507699389	1.41333223045976	0.157558061537778	0.363262351441881
YBR031W	5077.92639592719	0.0830020962013138	0.151615413199526	0.547451571378718	0.584068533111185	0.842829386598739	3455.4770562535	-0.977674150398031	0.166085483491603	-5.8865719618865	3.942881220250081e-09	6.23427694578886e-08	4412.44668362788	-0.509697519271822	0.144393592962328	-3.52991783648462	0.0004156887389497	0.0015302740027366	4404.19474620415	-0.244493326392348	0.182758732367662	-1.33779285522999	0.180963971597771	0.393402893927986
YBR033W	247.517394607774	-0.182392310341899	0.20526124501875	-0.8885862030372	0.374225508700337	0.720050278489757	232.253460959322	-0.151671495741283	0.221895264047417	-0.68352741277467	0.494273634347346	0.627134734042554	237.16525828307	-0.482974102361935	0.220172612901178	-2.19361570904695	0.028263048120055	0.0596492558244925	232.049730016482	-0.282922749494076	0.21036044110597	-1.34494274687108	0.178643724326438	0.390854908384535
YBR034C	2774.48458829078	-0.0002797173925395	0.153669156039809	-0.0018202572314976	0.998547645660321	0.999600298863461	1959.69496582734	-0.943542038463653	0.168400807876595	-5.60295434660317	2.1072874291263e-08	2.96712222685009e-07	2181.25869101679	-1.0118479461736	0.148960542008566	-6.79272465399199	1.1003527349117799e-11	1.38730746774172e-10	2830.06487425582	0.14632434986398	0.457189677701604	0.320051735637571	0.748929112106158	0.867678232584252
YBR035C	1241.56429683627	-0.0217541614651216	0.143820135420488	-0.151259497854864	0.879771017640601	0.963701865999012	1162.7006304877	0.0018453827125214	0.147583875286152	0.0125039589111166	0.990023544204713	0.993112541222512	1180.2658640236	-0.330927508859543	0.129941585177578	-2.5467405866051	0.0108734230411541	0.0266403467989665	1203.63387889985	-0.0162048816236796	0.146996960798708	-0.110239569142317	0.912219381858034	0.959471748966275
YBR036C	2108.32134164165	0.211566001605045	0.125283486577228	1.68869822659852	0.0912772756707576	0.369449560547094	2266.34031884352	0.581950381260057	0.141514713085598	4.1122959483941	3.91743669653122e-05	0.0002757932623214	2326.93378915891	0.33920776444986	0.116983584433011	2.89961849001218	0.0037361710152585	0.0105520847561255	1971.58257901589	0.117183033564915	0.137650125955461	0.851310761624962	0.394596748425062	0.610629512482222
YBR037C	740.905141530004	0.277369349213286	0.149590848792568	1.85418661269784	0.0637124666832095	0.296922691107763	690.906051950532	0.287427605091639	0.162727476908348	1.76631267535431	0.0773434062278264	0.159226713568279	772.997247626969	0.256538197552626	0.147151017536192	1.7433667931622	0.0812695649110642	0.143824762122425	760.419716887701	0.429172077977236	0.160377204188547	2.67601670791493	0.0074502930920824	0.0490498818246659
YBR038W	939.992708850553	-0.141297214421893	0.164098102493844	-0.861053310638945	0.389208682245455	0.728974681639416	1120.18328392589	0.530962386731379	0.171558296149434	3.09493856402543	0.0019685366752036	0.0080224800981715	1242.93745383017	0.483528027346012	0.152991633678723	3.16048672544672	0.0015750578199632	0.0049285249083132	799.833484479537	-0.566143520252373	0.175860648333401	-3.21927347372826	0.0012851585623194	0.0123687031779504
YBR039W	1857.11430977377	-0.519519314805374	0.128318761898827	-4.04866215288915	5.15112396016507e-05	0.0011646369328685	1820.58104164294	-0.337310441423493	0.138467532028999	-2.43602551790156	0.0148496369186327	0.0432921152887293	1952.87227670933	-0.519258247692252	0.119876003031432	-4.33162797024606	1.48010880854549e-05	7.50668687395327e-05	1826.38860913739	-0.464960747103208	0.136958911941645	-3.39489223820146	0.000686556177388	0.0073304439087538
YBR040W	690.985087152207	0.135883422858483	0.158670792905485	0.856385856339824	0.391784385363884	0.730517723517616	637.079154870065	0.114929978127505	0.205244622838254	0.559965842408826	0.575502736526121	0.697717763075166	659.876126136476	-0.141464154496241	0.155079536330713	-0.912203878367056	0.361661402687004	0.470639653103146	680.135599685985	0.17870569146107	0.184071272124691	0.970850526528733	0.331622717551225	0.55481372259871
YBR041W	1191.9590650531	0.0199896230948852	0.137360241301655	0.145526994605275	0.884294803999193	0.964422183519613	1118.58524409218	0.0493794662779307	0.153743266923956	0.321181325633952	0.748072983050613	0.832037932027809	1239.72203460384	-0.0116126431826856	0.133288967131357	-0.0871238140156132	0.930573096508925	0.951453446907624	1081.7977453057	-0.17053005487049	0.146152416711672	-1.16679599768036	0.243292763701032	0.467667244185295
YBR042C	605.816094291653	0.179435605118065	0.157079938716822	1.14232031527301	0.253320899881959	0.612968799547148	623.357969375182	0.444897472186407	0.164945391539846	2.69724099614467	0.0069916650422946	0.0233068926265893	733.295387813471	0.540135156805832	0.148275508416082	3.64278067615951	0.0002697086333453	0.0010336449411719	632.282954969357	0.376804401162131	0.159815385149502	2.35774797782856	0.0183861706304493	0.0925224082073134
YBR043C	4027.57072444627	-0.0713226614503418	0.127353458940931	-0.560037097095438	0.575454134344553	0.838973686367401	4996.54578074627	0.684198859813516	0.136134716991895	5.02589548744023	5.01088743700586e-07	5.31099003625511e-06	4263.93694628603	-0.0517042672247161	0.119991955620244	-0.430897779417416	0.666542698150993	0.748986911495106	3911.77139059328	-0.0609815837580102	0.15655695116209	-0.389516934925957	0.696893785626347	0.833421024471931
YBR044C	752.913036621517	0.310639083612536	0.149799126557751	2.07370423814038	0.0381067873836033	0.218378302352768	690.717921083555	0.2782138615202	0.161725639993227	1.72028295285678	0.0853810206363914	0.171146507247245	755.770755871172	0.187738895791802	0.146343240954802	1.28286687220345	0.199538720766888	0.294981988585889	699.901875795646	0.204252448578098	0.157979866901332	1.29290176390429	0.196045037375806	0.414358156060552
YBR045C	390.817884475346	0.042188214051707	0.177449132938739	0.2377482118567	0.812076387912771	0.941330205562544	390.353745355615	0.241400886235848	0.188387796923765	1.28140405152429	0.200051781823253	0.324466532115184	375.261221235468	-0.229266467575319	0.184713039657998	-1.24120347973166	0.214530589694751	0.312888599945568	345.906395181117	-0.226454765742342	0.187226223466516	-1.20952482803693	0.22646127844079	0.449427784066136
YBR046C	1315.48457644958	0.135227491419902	0.135573508660943	0.997447751817751	0.318547222735055	0.674872373788616	1449.52141914546	0.574256885695513	0.144699537896929	3.96861589222602	7.22912977458949e-05	0.0004684767525817	1392.27568218788	0.152624380390751	0.132882510411534	1.14856635322494	0.250734837834566	0.355463622378402	1376.77858255024	0.343527246834241	0.145271964172552	2.36471812569564	0.0180437982880695	0.0915960181518052
YBR047W	173.248584965431	-0.048126611448067	0.228490485752988	-0.210628513872104	0.833177160571924	0.949110294310234	175.874742695722	0.201637878388415	0.242035168039382	0.833093306323178	0.404792108390869	0.540875532500105	154.166059061753	-0.586355947949222	0.268269795965353	-2.18569498604662	0.0288379279713506	0.060685486970984	157.50228157107	-0.230638997382198	0.248472565250389	-0.928227215547036	0.353289719890582	0.576887022857448
YBR048W	2810.93331471848	-0.116520851465989	0.150695531592693	-0.773220348569635	0.439391985461267	0.764650481455721	2385.89061172454	-0.403858853284962	0.171478252481056	-2.35516077077808	0.0185146933278273	0.0516671853852374	2610.64526347864	-0.517713794120362	0.141035597636999	-3.67080228534123	0.0002417903257645	0.0009365733702809	2662.08364097745	-0.184789797931013	0.162412311348755	-1.13778195997842	0.255211539667903	0.479983483931803
YBR049C	2056.58321235222	-0.163460489774807	0.125976671382306	-1.29754571208463	0.194443487398925	0.546508365825724	1855.93714949965	-0.25367377553677	0.150061156458085	-1.69046928281954	0.0909382100567504	0.179060708267579	2518.9149779376	0.269184587513747	0.116477854881089	2.3110366154026	0.0208308325144514	0.0463468003695235	1870.2736419457	-0.360886378490869	0.148154417490366	-2.43587997309858	0.0148556129681033	0.0795602061689694
YBR050C	28.7876779221837	0.434991919221489	0.52585782007423	0.827204431722791	0.408121200196261	0.741431447142756	29.9134839637661	0.708737656220256	0.527821905094325	1.34275908100783	0.179349997080566	0.298774712661725	29.0826453255278	0.341906589488356	0.56575600973604	0.604335762421467	0.545620434397276	0.646103019000826	26.3533161338071	0.303329190882297	0.513898050444591	0.590251686341048	0.555021924869099	0.738031222246663
YBR052C	1309.7434956086	-0.201122257757866	0.149476394628595	-1.34551183320682	0.178460002540135	0.523796396907861	1346.93449685457	0.0972834128159848	0.151746706663648	0.641090768655804	0.521463711531859	0.652195914984843	1589.6749999474	0.212812179261177	0.130680813426146	1.6284883272589	0.103421382321996	0.173982424272497	1303.19014362436	-0.117519178245684	0.150094319187716	-0.782968861724258	0.433645397652466	0.642803769522238
YBR053C	1388.57310971268	-0.151431875311105	0.13550994073404	-1.11749643229727	0.263782124180257	0.620638591363953	1251.27015433725	-0.245520129528325	0.146701191549222	-1.67360692122222	0.0942078773819841	0.183748225955356	1363.83702607985	-0.367858601568088	0.132103226304907	-2.784629958386	0.0053588841407132	0.0145322692231994	1412.07266511435	-0.004539877103937	0.144338515533959	-0.031452984583792	0.97490828644217	0.988055035663894
YBR054W	9260.90841542306	-0.942739261015538	0.130163415759732	-7.24273602926753	4.39722250967259e-13	3.8562308918159e-11	6517.56096694378	-2.7185068115202	0.174887411813887	-15.5443252508831	1.73843907038481e-54	6.2877168126980605e-52	6589.20895972202	-5.13156285333451	0.380664549673113	-13.4805378061633	2.03617202845565e-41	1.10124556342737e-39	8320.19837007275	-1.2826190892915	0.143941956571968	-8.91066871562369	5.07256746681061e-19	7.159743397666591e-17
YBR055C	1314.63895891044	0.229922528430703	0.135730512176792	1.69396346291852	0.0902722261516846	0.367186633481924	1167.13041943773	0.105622889069992	0.147424559258213	0.716453822900665	0.473711170894907	0.608111478697611	1333.50994735682	0.131500264920373	0.137169145677165	0.958672333134344	0.33772384045574	0.447847815013145	1287.00730034363	0.258268299978393	0.1468047371246	1.75926407442281	0.0785326655920102	0.235720194907138
YBR056W	3372.41704987024	-0.331024372111748	0.133985325512922	-2.47060169346548	0.0134885961600515	0.107279488124662	3148.6393004944	-0.314206005168759	0.142540496283856	-2.2043279865046	0.0275012861124238	0.0718509899469962	2742.19038058397	-1.36645797180259	0.12563402305324	-10.8764961798885	1.49187815051721e-27	5.16975979463657e-26	3545.30701688315	-0.0747629376510115	0.140391817925278	-0.532530590143103	0.594358560908569	0.7664790961082
YBR056W-A	97.2005471627863	0.207355820372041	0.290368361911562	0.714112994291009	0.475157311464784	0.782200470899848	350.827077594542	2.87977504466378	0.236104153620671	12.1970537176168	3.22275054800747e-34	4.44048986221886e-32	122.277062558638	0.655478105739371	0.29519098973233	2.22052206381278	0.0263833496559974	0.0564020851345612	68.8594737360945	-0.781121397371695	0.339567347652844	-2.30034307706839	0.0214287909961214	0.102232822336813
YBR057C	993.182649630778	0.0900967337406799	0.149277498482052	0.60355200654379	0.546141529265887	0.823796040649134	823.192301330976	-0.249515222544346	0.1609869998223	-1.54990914061238	0.12116332542841	0.222453097796386	950.756997236529	-0.185779181969931	0.142859629907553	-1.30043163411632	0.193453073612008	0.287471377561703	950.823865220403	0.0563243907149953	0.160152402005046	0.351692450502371	0.725068922945266	0.852366454996382
YBR058C	1631.60426752494	0.115560212486867	0.131518855118166	0.878658899387761	0.379586249884087	0.722295912962496	1463.64919559075	0.0167098107196023	0.151710979432793	0.110142395639893	0.912296445814933	0.943265951747546	1613.12594225274	-0.0608446974972021	0.12548999848436	-0.484856946625794	0.62777782418512	0.716890839412716	1596.7580120851	0.144532653331373	0.146465303934602	0.986804720631367	0.323738380084137	0.547159464236828
YBR058C-A	863.468576761712	0.0697670815163537	0.160378972900887	0.435013893993878	0.66355234243193	0.882876376924102	922.419054038575	0.440597870201691	0.205709714385574	2.14184279783624	0.0322061341880272	0.0814228477702549	990.552734018634	0.306007024325051	0.144953655228489	2.11106800889357	0.0347664666970968	0.0707182927156763	871.966497437959	0.186290322690012	0.159148700483927	1.17054253112689	0.241782708911393	0.466088120076692
YBR059C	2297.1402935054	-0.144585005818982	0.13235979706907	-1.09236345945387	0.274673377402533	0.634401240385419	1980.1555223285	-0.381775658104292	0.140655136327028	-2.71426744926435	0.0066422517216342	0.0223610882566011	1998.36939173046	-0.795326211472258	0.127242875328098	-6.25045771263419	4.09251533507362e-10	4.30607022619473e-09	2053.80401675924	-0.396968064990121	0.138413992641252	-2.86797640480614	0.0041310634043445	0.031414538660896
YBR060C	612.798141417225	-0.203278898940287	0.158902854906643	-1.27926524076434	0.200803668487417	0.553453158669127	477.879413574881	-0.814730091293153	0.180829283328782	-4.50552076685399	6.62103631948557e-06	5.57728343244003e-05	591.982147423133	-0.479263919237604	0.160534075396834	-2.98543420175986	0.0028317605215414	0.0082932176812552	547.124331359071	-0.468218276709089	0.169395435953365	-2.76405485232784	0.0057087941687597	0.040685704254449
YBR061C	389.02231499564	0.0910587711791502	0.181934871336551	0.500502023115217	0.616721631963924	0.86110096143974	323.641672098723	-0.235088577837023	0.206624824408863	-1.13775572954311	0.255222495479612	0.386338629699324	399.638287462965	0.0266151019812268	0.185412170546181	0.143545603844801	0.885859297482415	0.919051228850975	357.847691724062	-0.0593844993321096	0.199767298826497	-0.297268370153448	0.766261627694217	0.878264218551482
YBR062C	607.387051869126	0.0238393341263118	0.160584528087285	0.148453493062259	0.881984886348571	0.963701865999012	615.698544377899	0.264013980874467	0.171888091975664	1.53596434656943	0.12454712492016	0.226866292701595	637.369289678157	0.0172454996597181	0.16309982608316	0.105735855603703	0.91579193114279	0.94149722961864	645.290689567591	0.279335652641081	0.164272105428711	1.7004448315317	0.0890472851585303	0.255613412307745
YBR063C	1069.48846438716	-0.040081266102796	0.165902573146364	-0.241595204598999	0.809093838210587	0.941330205562544	1071.73184383873	0.1725370127883	0.147973248383822	1.16600138655308	0.243613884877684	0.373851379418498	1239.29677334006	0.229608709739552	0.155607773310413	1.47556066676386	0.140061870809484	0.222614129737567	1103.02482601793	0.137018464510518	0.153166906010479	0.894569643530858	0.371017185347545	0.5933297756989
YBR065C	1214.41069013368	0.026313022281667	0.147383514514491	0.178534365721614	0.858303334767839	0.957271209457989	1174.94077487006	0.139331486200302	0.14612432150506	0.953513314999226	0.3403300531317	0.47954468406943	1320.03335203002	0.118604980641975	0.138776528232847	0.854647267461341	0.392746451689224	0.501727089608287	1238.13300968276	0.168168227271975	0.16243866388703	1.03527216518433	0.300541825140293	0.525607598092135
YBR066C	954.700673876482	-0.622963958638641	0.16160966119627	-3.85474453709838	0.0001158505360931	0.0023363864212796	1464.50224536972	0.785035563691111	0.14969326249064	5.24429457030638	1.56881388730789e-07	1.86936387861503e-06	1442.78594721066	0.453842071751906	0.133063164874934	3.4107265686824	0.0006479002964755	0.0022668676032066	1010.59232169143	-0.316782069791161	0.152471493671474	-2.07764784198758	0.0377418062929448	0.14824865151602
YBR067C	301.016264490645	1.7008994668804	0.222939673634695	7.62941579284567	2.3581990547300302e-14	2.43736716585311e-12	166.577845897745	0.618225385668086	0.271716234426029	2.27526112664567	0.022890269911303	0.0616319077727824	490.352953099559	2.48152423979277	0.202721125108239	12.2410737335234	1.87535123556124e-34	8.68212608015432e-33	186.791808337771	0.789176840764534	0.248433623040619	3.17661044067092	0.0014900704237775	0.0139081250683882
YBR068C	168.624268094815	-0.318127194759527	0.2467221024795	-1.28941506076036	0.19725382826423	0.549689532014139	293.516485017664	1.25185846977	0.212901070396977	5.88000082590367	4.102644350838431e-09	6.46921058809319e-08	120.479344537966	-2.1509277081293	0.311744381341854	-6.89965188424879	5.21301259752801e-12	6.67427077475544e-11	182.075505141031	0.0201575567701831	0.232776717909717	0.086596103558781	0.930992563176693	0.967658731715442
YBR069C	183.151069942408	1.49438155745701	0.239320304125334	6.24427401978562	4.25773000784003e-10	2.5940780300398e-08	162.620813764803	1.40517636357959	0.263297357860679	5.33684186957593	9.45794557627916e-08	1.17453070922591e-06	145.167234389913	0.910357916990694	0.275090436289768	3.30930413019435	0.0009352818147357	0.0031237469006319	193.220601481797	1.65811089215447	0.236942803822552	6.99793733088531	2.5975822384915597e-12	1.87902605176883e-10
YBR070C	232.053369820887	0.0203588721579911	0.209899112942021	0.0969936074175533	0.922731471055716	0.978026541907282	289.201061687105	0.765814855864759	0.2043499468684	3.7475657204743	0.0001785590606743	0.0010100892317912	390.489913464456	1.15085911952665	0.191222449518011	6.01843100759072	1.7611574658825702e-09	1.72159092146325e-08	219.074370381804	-0.056687034090475	0.211829252227761	-0.267607204832714	0.789001684529509	0.890226498539888
YBR071W	141.440077873415	-0.692651487032156	0.256311353559472	-2.7023831656815	0.0068844374830234	0.0640629005654977	181.2920302461	0.302047228156875	0.263726635624978	1.14530421791142	0.252083159350957	0.383350704330515	185.230298102892	0.0264273465977771	0.246841415647008	0.107062044383869	0.914739758240708	0.94108426327804	123.380653570812	-1.11864490552806	0.266248952697311	-4.20149973998135	2.65152551987187e-05	0.0004795118182343
YBR072C-A	5.59800058958348	-0.259285144502397	1.12063404689383	-0.231373609628479	0.817024565430073	0.94211278723803	5.02413393362489	-0.359846962292248	1.22010406808055	-0.294931368320371	0.768046308739927	0.846274091383109	9.24367024080906	0.920694478501066	0.984923994946682	0.934787337119254	0.349897906701849	0.459262310551744	5.14235645283581	-0.446748396614179	1.11636244119405	-0.400182216929782	0.689022311562453	0.829838109679899
YBR072W	19139.4473889907	-1.68136498969172	0.164352605543932	-10.2302302061301	1.45173872061735e-24	3.50110988122218e-22	14913.0207237762	-3.31276846356351	0.53328600689364	-6.21199210318716	5.23170569860878e-10	1.01257126681769e-08	15561.1137386766	-6.15619316649384	0.149877524540107	-41.0748254975779	0.0	0.0	16837.3952142749	-2.37868607773942	0.15795059633643	-15.059684058887	2.9820872153710503e-51	2.1571673394190298e-48
YBR073W	2201.54538366961	0.0350737570967423	0.129450710478638	0.270942947837511	0.786434912400504	0.930381425940165	2629.41713286666	0.680849745300262	0.14928600065886	4.56070724847204	5.09816165894574e-06	4.41002414354544e-05	3369.32516804062	0.96081233543784	0.12917875712563	7.43785090379391	1.02336466154484e-13	1.57087832794695e-12	2131.37491044241	0.0345170701408605	0.146333994109344	0.235878685270277	0.813526808307276	0.903797204775236
YBR074W	3000.35610146671	0.0907874069344648	0.127854752494918	0.71008237991054	0.477653052196937	0.78369517020343	3019.31387267011	0.306404438957577	0.131422343466016	2.33144860209261	0.0197297172846392	0.0543177326004792	3894.18002487737	0.630800174356652	0.121909805607955	5.1743185973507	2.28744222584986e-07	1.6202482449196e-06	3002.40802429781	0.181681047210765	0.131765763513147	1.37881830884422	0.1679507802264	0.377156059437399
YBR076W	15.81623915659	0.674278301197295	0.698698795173149	0.965048610152816	0.334520464868765	0.687262847268307	12.9400989980912	0.371787321343196	0.784846344364916	0.473707145370015	0.635708757244364	0.746822285459427	14.1750852766485	0.289633490263436	0.822691559920636	0.352055988384489	0.724796274173701	0.796959156116893	12.9860383814189	0.263302937493828	0.711023242102705	0.370315514180892	0.711147415568777	0.842062921416851
YBR077C	984.57987692439	0.190875663971773	0.141729466587046	1.34676061773324	0.178057342227538	0.523070066306388	983.263011176499	0.380917448466654	0.152503283244997	2.49776555862544	0.012497881698852	0.0374354251507539	1166.94227254393	0.499569782877564	0.133716817236112	3.73602807188748	0.000186949807313	0.0007476700310439	960.377675842945	0.211889697824405	0.151477394105121	1.39882059020212	0.16186679020691	0.368643492690825
YBR078W	5283.39601717989	-0.147782108748226	0.166401264549524	-0.888106885174803	0.37448325939739	0.720050278489757	3959.92128313945	-0.902432027108883	0.147044448601225	-6.13713768655231	8.40215607686624e-10	1.56849281344597e-08	4767.25019592789	-0.659853489381291	0.1090688378054	-6.04988099862764	1.4495286680488302e-09	1.43227005748445e-08	4077.50931790723	-0.952916724953139	0.136462708791529	-6.98298262867469	2.8897815596301897e-12	2.06458838093579e-10
YBR079C	3587.99327015152	0.0208408113685206	0.138340003667548	0.150649203527595	0.880252445487202	0.963701865999012	2829.21582863946	-0.495122775008974	0.160874862268372	-3.07768888207661	0.0020861258671888	0.0084186962297222	3486.18341538438	-0.214465688434249	0.126721196085793	-1.6924215921151	0.0905656183075919	0.157198522701876	3312.71612677541	-0.119649359172155	0.172938220827766	-0.691861860261171	0.489024084177815	0.689467520452865
YBR080C	1472.85780575051	0.0340880712447196	0.133792830741136	0.254782495114955	0.798891096073254	0.934636043494784	1305.99371058678	-0.102070419851984	0.168759235993131	-0.604828643903903	0.545292859224102	0.673268567597584	1445.48353533943	-0.170171751559838	0.126863861038981	-1.34137295023324	0.179799395411434	0.271478670062787	1337.52007741352	-0.154076533061044	0.144473528600891	-1.0664689549231	0.28621170527551	0.51063288359041
YBR081C	2319.44862204258	-0.0659624610299451	0.12955544611359	-0.509144640450785	0.610650843454322	0.857268913732228	2079.53984489082	-0.172875086740913	0.144836748258837	-1.19358580483986	0.23264002943571	0.361516608577994	2395.895711099	-0.119655011912568	0.122720175098649	-0.97502315178725	0.329548775936744	0.439882570826308	2209.10224484203	-0.114550262601839	0.136959664476377	-0.836379550430315	0.402941413172224	0.615581298317757
YBR082C	899.66583844148	-0.226399399692605	0.176710858755409	-1.28118555524633	0.200128498525236	0.552562326339334	725.247737517757	-0.713999450875418	0.174784699189038	-4.08502262605489	4.40725217713642e-05	0.0003050809611134	797.764716746025	-0.823650512996778	0.145602854049853	-5.65682945139775	1.54194846793243e-08	1.2907136001101e-07	859.573785814027	-0.268559773705574	0.156228742831725	-1.71901641681161	0.0856113826833216	0.249530176095736
YBR083W	161.467719097327	-0.180739883124376	0.247593226424583	-0.729987187995346	0.465398016038017	0.7766283461274	152.263805090725	-0.134698683776978	0.28042416436774	-0.480339075203013	0.630986308128055	0.743993024681551	154.272264919203	-0.48589640931957	0.286208111536936	-1.69770313884644	0.0895638050561331	0.156022197429212	139.992722173121	-0.534439891673654	0.255708371274844	-2.09003674384684	0.0366144991470224	0.145928448046707
YBR084C-A	5393.1475468497	0.0527918826449277	0.124565146858021	0.423809420022597	0.671704807596757	0.886417561871872	4448.54708990058	-0.306537840403205	0.135557543280971	-2.26131156543493	0.0237399705635504	0.0635739054378833	4869.20199022755	-0.415624009093279	0.126203745741465	-3.29327791858656	0.0009902653755664	0.0032878174001163	4995.41096006141	-0.075856380524773	0.143336019193967	-0.529220644966578	0.596652396816411	0.767674841820149
YBR084W	2723.25317964208	0.15680425133537	0.174398555469409	0.899114392967977	0.368591732440194	0.71423131816667	2135.502386089	-0.350794072874853	0.167665223465653	-2.09222917921744	0.0364180194627979	0.0899492439740553	2530.04325922012	-0.202904788920661	0.14464062098861	-1.40282022805087	0.160670453433912	0.248012780480674	2781.96322026861	0.298759774152747	0.207637409128665	1.43885331360313	0.150192087426727	0.354330719337927
YBR085C-A	9320.39996791349	0.186781920314599	0.13193223064695	1.41574139540191	0.156851233674604	0.489673646444773	8669.01309129957	0.189642996444339	0.140497689613056	1.3497944127525	0.177081937560164	0.296605838686157	8777.44185078351	-0.12769540631615	0.108567662858149	-1.17618269523765	0.239521878016105	0.342466824608049	9127.29458981453	0.217807780801805	0.147879685881411	1.47287154083131	0.140785677191301	0.338201209591556
YBR085W	123.107618449265	0.883003012259653	0.277590631286942	3.18095393985723	0.0014679096614102	0.0184300675059486	97.9600682830637	0.519574176014521	0.321400725279874	1.61659304148141	0.105966154949429	0.20096238253107	152.39090931647	1.22879455706846	0.345115898163359	3.56052724203048	0.0003701109097688	0.0013800462853302	108.069969524603	0.645501569003698	0.366248756178067	1.76246760737082	0.0779903246668931	0.234457147453148
YBR086C	2824.3816034596	-0.644696828245267	0.129764857857885	-4.96819276719218	6.75797659114183e-07	2.35633545238126e-05	2266.81388204822	-1.26332524483531	0.13539279641396	-9.33081580627618	1.0505911187176001e-20	5.845933465402641e-19	2708.64352155762	-1.01236625809415	0.117863697895298	-8.58929658726186	8.750337381086939e-18	1.94762317016731e-16	2488.27621203237	-1.02281099859999	0.133767175869719	-7.64620312830817	2.0700058259667102e-14	1.81501874467718e-12
YBR087W	585.11613530078	0.04732446408035	0.179883709723749	0.263083656396831	0.792486100666095	0.932931812386851	562.001927586723	0.139357092832854	0.171809919999913	0.811112029112899	0.417301338473178	0.553881386638597	834.91358115167	0.813154389940393	0.159090994632664	5.1112534170645	3.2002834430393e-07	2.19952972504376e-06	565.764799454859	0.0428768443502992	0.162903430875128	0.263204059730123	0.792393301883658	0.892038401565284
YBR088C	633.677023800138	-0.119190095072631	0.154296010066964	-0.772476845129712	0.43983205579072	0.765178220293563	589.826971507102	-0.112422689333627	0.192996008876642	-0.582513027020597	0.560221169408419	0.68485488754274	1031.62876053032	0.980650978905252	0.147929571261811	6.62917475215053	3.37568757056227e-11	3.97863624660771e-10	573.096900861623	-0.330831070154763	0.164836529769196	-2.00702520623307	0.0447469791384952	0.165058235185453
YBR089C-A	1064.08816168398	0.085468379391213	0.149992960739345	0.569815936494101	0.568802545461133	0.838004651849021	1000.38392614356	0.119296859546172	0.15938376174428	0.748488166175772	0.454165760332252	0.59147879812566	1337.62787269648	0.549895134185411	0.138562590500521	3.96856851621394	7.23056688267384e-05	0.0003181999281371	996.493011082171	-0.0093509122625228	0.155808563798471	-0.0600153934710398	0.952143374572667	0.979042947521681
YBR090C	762.148994596598	0.0349239895641112	0.153870741725907	0.226969657599506	0.82044733619774	0.943592202985784	714.379949096105	0.0607557356010774	0.165375584446217	0.367380322824113	0.713335347104144	0.804692330154324	943.406409040745	0.468148356442873	0.144181843625191	3.24693002025867	0.0011665706959423	0.0037926655154036	719.937377684925	-0.0360504059636664	0.158939403036562	-0.226818556474466	0.820564833749052	0.907866230419641
YBR091C	195.956638437317	0.198619896030302	0.226089345355426	0.878501796349843	0.37967146329409	0.722295912962496	189.671895147253	0.306002871239018	0.23482576285584	1.30310604559549	0.192538559933128	0.315018559890588	202.711746994116	0.153646994944202	0.232918311469406	0.659660436205693	0.509471761219487	0.613337441684454	198.457624989566	0.313350648519543	0.219920443422259	1.42483638011721	0.154204503392506	0.359396480520512
YBR092C	365.81102555003	0.0442699378937345	0.213170706646873	0.207673646112501	0.835483796398268	0.949868437154424	272.961347965251	-0.665196710051085	0.237420288832531	-2.80176859914569	0.0050823313647162	0.0178684396158039	274.140464653382	-1.1577892944698	0.234219710602773	-4.9431761805622	7.68599660200427e-07	4.92567689211503e-06	371.586481458291	0.172320185875317	0.229149881263163	0.751997709644976	0.452052436142115	0.659332088281665
YBR093C	410.7594994736	0.420028162480475	0.17350232494587	2.42087915889033	0.0154830232362875	0.116384075963158	380.716939334824	0.413941227258839	0.192478119363894	2.1505884857294	0.0315086949504046	0.0799389818842574	396.878843479692	0.199580085369945	0.17850434499254	1.11806850067591	0.26353773832338	0.370527913429883	377.268777641879	0.286695154227248	0.185348373586604	1.54679077393301	0.121913705666348	0.309165037112688
YBR094W	1748.9763720149	0.106921839326017	0.130576885420415	0.818842010067581	0.412876559008036	0.745858153414018	1517.30070501103	-0.0901000843695087	0.141895865046649	-0.634973290728999	0.525445834935309	0.655617733240758	1674.73580217878	-0.166765042825615	0.131909756093646	-1.26423585157132	0.206145386334742	0.302705747454745	1730.60239008044	0.167125935835089	0.13899274566237	1.20240761515034	0.229205640214157	0.452444980886343
YBR095C	1245.08149270995	0.0970269587314982	0.134279900031586	0.722572467723576	0.469942588343469	0.779555557307491	1231.18892719123	0.266379623922143	0.150835569903375	1.76602656848637	0.0773913916131931	0.159268841844078	1458.30860066771	0.384247830050257	0.128069435474634	3.00030861092038	0.002697061895555	0.0079429502237034	1234.17662554858	0.161628092733269	0.144858448551626	1.11576573095539	0.264522426170007	0.489853209678665
YBR096W	651.604845433218	0.66198394620539	0.15942528335415	4.15231469110734	3.29129242356344e-05	0.00078073772736	622.65921291699	0.728429350636049	0.164896228319701	4.41750158908286	9.98483367389427e-06	8.03647183182561e-05	658.171274921091	0.566736955474046	0.151830153685949	3.732703561944	0.0001894354919724	0.0007555225306993	522.395839941016	0.189908338102292	0.170846544216075	1.11157260437243	0.266321956985227	0.492240550965669
YBR097W	2638.30829165968	-0.151224916646212	0.129567285389955	-1.16715354644558	0.243148366860099	0.603299385671262	2417.25414053133	-0.193521148976447	0.144423935461557	-1.33995205405518	0.180260933141061	0.300192811535919	2918.76433122481	-0.0013152088021778	0.130209655617883	-0.0101007010266391	0.991940943634203	0.994174271009895	2664.7193183547	-0.0246145313129349	0.141778928334649	-0.173612056474541	0.862170356222783	0.934074647174182
YBR098W	567.717572633365	-0.180558642597517	0.157936098299817	-1.1432385916914	0.25293954336673	0.612781659196572	537.798004646153	-0.121084309387554	0.171145705619373	-0.707492536545702	0.479260449155746	0.613059288077873	621.433659157204	-0.0588179374297893	0.163248792231322	-0.360296309858419	0.718625558588264	0.791969553990492	526.429612439376	-0.315086941052629	0.168476442375191	-1.87021364299076	0.0614541559040388	0.202793423588955
YBR101C	3213.4815214816	-0.209084547541604	0.139260333649352	-1.50139341234141	0.133253836765855	0.450510050935029	2846.17026854127	-0.360985175579571	0.14900256357338	-2.42267761656192	0.0154065922074117	0.0446012751897408	2982.24573011335	-0.630809213670555	0.130456743919116	-4.83538983666232	1.32884951676358e-06	8.19834984382817e-06	3158.2016396098	-0.161799535076796	0.151242122087781	-1.06980471341765	0.284707220267024	0.509641728090663
YBR102C	1024.00476411248	-0.0209271766341682	0.139013996367396	-0.150540069209005	0.880338540258286	0.963701865999012	945.166183544767	-0.0395419762464052	0.151826889743838	-0.260441192684118	0.794523471764174	0.864105869404111	1081.55546183817	-0.0077558103889497	0.133529677424219	-0.058083045945732	0.953682478967228	0.968748552884562	955.512811528065	-0.129443927350766	0.148876279741512	-0.869473146262886	0.384588389889085	0.603596409932277
YBR103W	1453.12367666207	0.0910192136907244	0.138598909137126	0.656709452169443	0.511367755557708	0.802983334011941	1485.57110179851	0.348091821754409	0.150657453982901	2.31048522693019	0.0208613054910363	0.0567847482956854	1856.18367874455	0.592828974711631	0.140474017793749	4.22020373605355	2.44081631714036e-05	0.0001184983559336	1488.26560320425	0.244658607666729	0.146880458420286	1.66569882949751	0.0957734152457286	0.267253494060351
YBR104W	971.20839571001	0.4653195736032	0.160237809622279	2.9039311926447	0.0036850913830675	0.0391337516126322	1130.45339821404	0.987150910360145	0.168033459819624	5.87472823222116	4.2353759232622e-09	6.66035882280389e-08	1499.90437991155	1.31943140483031	0.137590283896411	9.58956815456307	8.84544570132257e-22	2.38086484993273e-20	1022.19066210886	0.667230341337485	0.156300616146156	4.26889130567189	1.96446961446609e-05	0.0003776872311931
YBR105C	2356.88247722394	-0.172501870043227	0.174201197490265	-0.99024503004847	0.322054367589027	0.677097958447253	1636.44944751102	-1.28638639044205	0.191277965367752	-6.72521995917736	1.7532738419991198e-11	4.37336022571073e-10	1826.60737910889	-1.35173783083971	0.169404717437826	-7.9793399574945	1.4711786309985001e-15	2.72875344153471e-14	2358.53261995248	-0.0744049831008178	0.208430285266261	-0.356977792386402	0.721108430996124	0.84904465720744
YBR106W	4935.4866636988	0.0362985746705661	0.120590326780971	0.301007349756134	0.76340888999892	0.921296807090293	4630.43516213281	0.0638894826137745	0.138632146429439	0.460856188548542	0.64490178606548	0.75440603112208	5523.28229239768	0.208580432142299	0.115718031772884	1.80248859185294	0.0714685679776568	0.129097264156664	5206.97254926929	0.271174185950337	0.141184842340074	1.92070325295372	0.0547691292824663	0.188352856755498
YBR107C	400.036726463804	-0.0744670506267613	0.176011186546922	-0.423081351178264	0.672235908082514	0.886464857705324	383.042301528945	0.0140096466207564	0.193448816032525	0.0724204309340455	0.9422673259499	0.963750621292342	457.47546627674	0.164389324002156	0.177837334035353	0.924380276469261	0.355288360056427	0.464749941149762	415.307712503749	0.12531501014838	0.178090291418392	0.703659975792698	0.481644551307273	0.685002953653278
YBR108W	424.015491055182	-0.0646556796400436	0.185888648120116	-0.347819408521735	0.7279758128066	0.906298906017046	331.213851232087	-0.632324723430241	0.204022921605357	-3.09928275928403	0.0019398978309223	0.0079225044089962	378.946346764027	-0.589457876171408	0.194739333369176	-3.02690712745712	0.0024706985582151	0.0073738692915889	359.321384940502	-0.487946075444785	0.187104989137401	-2.60787313953697	0.0091106712300291	0.0561485137467292
YBR109C	415.066603726614	-0.35664083503981	0.212787593965659	-1.67604148528211	0.093730066970139	0.37518344827969	362.816935469154	-0.564331890947221	0.216032855694566	-2.61225029467319	0.0089948374208915	0.0286006176674172	414.590496221394	-0.52734909665977	0.202552440018807	-2.60351885472624	0.0092272192130487	0.0231360128188531	387.421049217361	-0.475527430096909	0.206464401784533	-2.3031933155875	0.0212679687573318	0.101905738797395
YBR110W	1148.64665114263	0.044274516567106	0.143190505750734	0.309200085124212	0.757169329152833	0.917800225578346	1141.41392446064	0.229673359803886	0.15460068747522	1.48559080528474	0.137387388581756	0.244408489923954	1336.68848352843	0.318373194437551	0.150561320412343	2.11457493575124	0.0344661917547845	0.0701815100932224	1165.76177416472	0.174809090468621	0.151090823407717	1.15698019592427	0.247280451599361	0.471192615543464
YBR111C	855.11054566883	-0.273546373936887	0.16346719826597	-1.67340222894021	0.0942481393643107	0.376340640743664	693.144487552089	-0.749799879322393	0.190324549138877	-3.93958573770363	8.16224286898098e-05	0.0005184950546958	724.496999394962	-1.07868954169411	0.16528955920309	-6.52605976381562	6.75223870577893e-11	7.76376821405201e-10	790.383275127934	-0.424546661569878	0.16693561736355	-2.54317603561681	0.0109849870525216	0.0652670637299207
YBR111W-A	763.949313750163	-0.118534579291468	0.151865813534433	-0.780521807592934	0.435083796483314	0.761983989985862	724.779640814828	-0.0562824918962457	0.188524633375111	-0.298541845108694	0.765289643554321	0.844050155755451	744.262864382271	-0.359082186420958	0.152129301237682	-2.36037491462568	0.0182564739837254	0.0413827712275045	805.116964743736	0.128099539159072	0.163982787262478	0.78117673993448	0.434698552143766	0.644199877402297
YBR112C	1654.9665591937	-0.418802385915689	0.156563725051858	-2.67496436851493	0.0074737192928363	0.0683378945765193	1420.37020344808	-0.701712846496587	0.16887125394184	-4.15531258350375	3.24843127277699e-05	0.0002343974036852	1796.79977903536	-0.3115352863163	0.137603740980985	-2.26400302851759	0.0235739285100444	0.0514974244619579	1459.90923772856	-0.755670776734549	0.155181873155433	-4.86958148763711	1.11834857825222e-06	2.95519781842265e-05
YBR114W	3387.06822626561	-0.183137578972591	0.133556059070065	-1.37124126189225	0.1702997594534	0.510472915656859	2877.64145916118	-0.474790982796992	0.140036899442876	-3.39047054516278	0.0006977275181564	0.0032940145159525	2950.28733140269	-0.841625668301752	0.126280152844553	-6.66475015545609	2.6511597277249498e-11	3.17645162408784e-10	3599.77279547076	0.0892833300022774	0.165387985466522	0.539841692553601	0.589306211612081	0.764000683951607
YBR115C	6095.92973258374	0.111805133791898	0.11639407691796	0.960574083771494	0.336766364687664	0.688639778397314	5857.06348649708	0.203889710920813	0.128302820432848	1.58912883000516	0.112031310124316	0.209794709703599	6192.96387083096	0.0147120589993772	0.104478920591307	0.140813658067227	0.888017153001498	0.920300011536474	5811.08287383751	0.0684626479674431	0.128068919824608	0.534576601889075	0.59294266679895	0.765757467700407
YBR117C	7094.75385762944	-1.18678056816466	0.124586991442154	-9.52571817030896	1.63904651552493e-21	3.2713107696063e-19	5349.87782341452	-2.57013919214883	0.148319703453159	-17.3283733200054	2.8734133946200802e-67	1.84760481274071e-64	5252.85832974915	-6.21665389814124	0.14003034088699	-44.3950493783223	0.0	0.0	7098.3051061228	-1.03584687284405	0.158310986804263	-6.543114244653	6.0250766958822e-11	3.4867118839070304e-09
YBR118W	116723.662545496	0.0462682599552432	0.120351439824222	0.38444292833405	0.700650188293052	0.896609173079856	88628.5893325373	-0.597263311498791	0.167982726519687	-3.55550432995737	0.0003772547314042	0.0019405983383436	109630.038764542	-0.29369684500008	0.107735855929384	-2.72608262557069	0.0064090952304904	0.0170019070682341	108485.939614705	-0.0722708999654625	0.138632153791652	-0.521314125106049	0.602147962712163	0.771124477353993
YBR119W	437.541494189553	0.0381649444982547	0.199814870088996	0.191001522966015	0.848524399970188	0.954241713950685	368.373580910797	-0.255982621462227	0.221072176459143	-1.15791424123214	0.246899035244125	0.377391631526083	393.029643085997	-0.447197188279348	0.200612242266278	-2.22916200540629	0.0258031275362979	0.0554024666992784	398.440111316969	-0.140624968125732	0.178986995177708	-0.785671428173384	0.432060006210147	0.641305411628985
YBR120C	402.013519411437	-0.0273972926784874	0.184294746903443	-0.148660193189563	0.881821773357018	0.963701865999012	352.154659847088	-0.203433393288991	0.200704188766327	-1.01359814431099	0.310774543518337	0.449500695661239	407.171716366391	-0.135209098386005	0.192403846031659	-0.702735944081685	0.482220323068484	0.58889362776308	379.579126604425	-0.0998200211575452	0.17921853276937	-0.556973766133887	0.577545353226732	0.755349733044947
YBR121C	4167.67954242756	0.137670899684394	0.128651146200674	1.07011016807927	0.284569722793044	0.642140177593037	3530.16206496076	-0.129001941328237	0.144110987905266	-0.895156873208295	0.370703235097025	0.509039723665537	4541.33625184712	0.234668144604325	0.119018126318899	1.97170088172579	0.0486437629411287	0.0937713045104303	4018.1815832361	0.125540930149037	0.148556908089068	0.845069621897136	0.39807196814466	0.612604747322862
YBR122C	1041.06598503329	0.29496005978396	0.139625137598161	2.11251401329214	0.0346423853027722	0.204322394384866	950.099483602429	0.248131020150445	0.152568480508885	1.62635833641926	0.103873448493626	0.198248391979107	1119.29590695157	0.352666818903213	0.133764440818731	2.6364766057754	0.008377197640165	0.0213375188132196	1020.2277475971	0.326656273890691	0.148270279742137	2.20311362775326	0.0275867409162705	0.120734413956617
YBR123C	917.605614392458	-0.0137578279760416	0.145436721836117	-0.0945966589617199	0.924635203698867	0.978026541907282	856.725619371917	0.0004912104753006	0.164276451145266	0.0029901454035324	0.997614212703175	0.998476902267948	1086.56061883345	0.311580592929895	0.133349704482987	2.33656755474585	0.0194616811544813	0.0437887825975829	878.081406158104	-0.0460573556490408	0.161870571930133	-0.284531988117767	0.776002723610726	0.882785091711278
YBR125C	865.319044223668	0.211737319641294	0.14428580929967	1.46748540739396	0.142244056048921	0.464359050429304	831.468540291522	0.300740345039869	0.161976368109398	1.85669272962553	0.0633548824708713	0.137264958764108	975.079225855069	0.392458591154081	0.140914538628315	2.7850823270213	0.0053514133992767	0.014518813568502	892.15894409792	0.375166999470309	0.157464634681877	2.38254767636081	0.0171933054744863	0.0886214278402367
YBR126C	8594.78915022827	-0.45843896631312	0.117828174280403	-3.89074148957061	9.99383602797081e-05	0.0020367719341512	7051.78771773319	-0.926660574019962	0.139635114092157	-6.63630047531155	3.2165382764174395e-11	7.628732379355621e-10	7407.88309575815	-1.26498426613145	0.11023802847816	-11.475026210053	1.76124300099156e-30	7.029181549474569e-29	8319.02009437977	-0.458855375690781	0.132060303339974	-3.47458974487975	0.0005116351858937	0.0057847910400875
YBR126W-A	930.938977132269	0.20850712088141	0.145234874683084	1.43565463416684	0.151100640165383	0.478430254528028	1087.31475349919	0.774000177929749	0.178078366559365	4.34640205255771	1.38388805638332e-05	0.0001080777352535	1115.95693221401	0.543653075574295	0.133130519791609	4.08360965183101	4.43414913304187e-05	0.0002046285568812	1060.48649093969	0.619512047721457	0.147002197671236	4.21430466711096	2.50548884361e-05	0.0004588374663914
YBR127C	5351.52021692518	-0.26146867299903	0.128456092294261	-2.035471174073	0.0418034861506898	0.232631907847826	5480.52054334416	0.0308494635858081	0.149761993308909	0.205989937127613	0.83679877175896	0.891650615387425	6587.03096128137	0.198231690636137	0.113335300515548	1.74907279315806	0.0802784374195183	0.142331898696922	5424.02457870781	-0.120142597578434	0.135966118941343	-0.883621585391172	0.376900522812041	0.5983332950617
YBR128C	583.618272872572	-0.393263703534549	0.166088037183836	-2.36780270393141	0.01789407534982	0.130441949779292	569.293060563263	-0.234803882729024	0.178967528469336	-1.31199153688517	0.189522990088294	0.311874615561463	611.522846460835	-0.405898032482125	0.164665158382196	-2.4649903869768	0.0137016927494324	0.032443410777809	606.732998101587	-0.162770256327945	0.182304057878683	-0.892850429233249	0.371937276247745	0.594393912293297
YBR129C	1142.90369465202	0.0371917309188982	0.149875080232952	0.248151533003957	0.804017164670195	0.938236159094978	1207.02740564524	0.382436561880461	0.176061984502508	2.17217000570054	0.0298428421792148	0.0764161626951841	1312.13695973558	0.276944793661995	0.147635126531223	1.87587331124361	0.0606726782010674	0.112752982899671	1134.18989988864	0.107069912179136	0.157955176154523	0.677849974820659	0.497866820958464	0.695643795006093
YBR130C	522.569667793245	-0.262059956700061	0.165255389260197	-1.58578765795918	0.112787486350606	0.412556805013278	483.210790390098	-0.276839174381026	0.195560233005862	-1.41562100906644	0.156886496808352	0.270208975306528	534.486608079733	-0.349030308523768	0.170507500906543	-2.04700852846982	0.040657247177245	0.0807424466076585	492.863474972259	-0.346015363751202	0.168001074284725	-2.05960209019129	0.0394365962519237	0.151959734525201
YBR131W	807.706315525509	0.0676529110634026	0.150330336163711	0.450028336195085	0.652690008781425	0.878346842787001	692.219340219871	-0.168684590140229	0.172781603395572	-0.976287908117374	0.328921810417565	0.466994729363702	764.477713397419	-0.246296278431889	0.151148023964073	-1.6295037935159	0.103206412471395	0.173721788531693	782.575481580235	0.0707223390390325	0.159396042062253	0.443689429950913	0.657267138550123	0.810977241922195
YBR132C	1063.24769269183	0.117337819270317	0.154854077187682	0.757731545731945	0.448611710003584	0.770265374518168	806.650119818998	-0.508266323429918	0.157432100367787	-3.22847959369485	0.0012445013753441	0.0054477529947932	870.36857039931	-0.681969796330349	0.14123048295077	-4.82877196255194	1.37377617149482e-06	8.45580536446046e-06	950.303527821817	-0.111025695526006	0.151992942055601	-0.7304661257586	0.465105311465309	0.67104573359505
YBR133C	1411.28497609566	0.0794772013291092	0.132579351879917	0.599468923344075	0.54886022749513	0.825557760802973	1430.6277486884	0.315123086846939	0.147781095268316	2.13236399604964	0.0329769347999982	0.0830450486020842	1886.99720438008	0.691165002391796	0.132418437093111	5.21955263605623	1.79355837141522e-07	1.28616137489217e-06	1316.07740663544	-0.028086547791487	0.141937337675596	-0.197879911314668	0.84313902184079	0.922178325343536
YBR135W	145.277933429482	0.207574129276888	0.255436933540499	0.812623790928721	0.416433786971189	0.749710344942221	115.970715941993	-0.22872235464605	0.291916168702092	-0.783520678772222	0.433321415310603	0.570954241894914	126.096284915046	-0.356485934494562	0.283804698148939	-1.25609595901573	0.209081181074106	0.306239634238383	118.006165420239	-0.302083446253725	0.267429803510209	-1.12958033206719	0.258653102351403	0.482645075816099
YBR136W	2815.18646765766	-0.0381582149143292	0.12328124583676	-0.309521652343257	0.756924744085713	0.917800225578346	2550.00994126354	-0.113047813500909	0.140859250247513	-0.802558676851291	0.422229860855468	0.558987912874814	2710.72830562413	-0.308599770506229	0.116510289589018	-2.64869112929676	0.008080414392038	0.0206908664100549	2717.36798195264	-0.0464880759147088	0.135088952514797	-0.344129368459028	0.730748997377058	0.855242897225759
YBR137W	518.798515481214	0.121176951502341	0.162098325779621	0.747552147250956	0.454730337598032	0.773557697502187	520.631757361433	0.328177549426228	0.172209080183063	1.90569248193746	0.0566901152797035	0.126324873748034	580.927235833132	0.29023795375706	0.162022195215068	1.79134687918404	0.0732376476728262	0.131704868577578	519.374854716079	0.212668025929391	0.166712226209866	1.27565944480685	0.202075930603866	0.420800811303649
YBR138C	456.699193164828	-0.479077820678768	0.178558767743465	-2.6830260240542	0.0072959312696591	0.0669236928506923	518.895281982952	0.13879923269619	0.198790773328129	0.698217680692275	0.485041070921511	0.618485930480405	568.417349072949	0.0478505081360273	0.166282372129494	0.287766571544717	0.77352542749135	0.836395483964178	410.292932933147	-0.749313613885062	0.183480419787141	-4.08388870460594	4.42882486028767e-05	0.0007281139052978
YBR139W	2385.22966473756	-0.147917764651416	0.135378637285187	-1.09262264429368	0.274559516267963	0.634391409245097	2376.2579904922	0.0568493465006709	0.158238645774079	0.359263353288779	0.719398086600834	0.809637636553681	2843.61360517213	0.211104110359037	0.119745925698967	1.76293355391261	0.0779116970570297	0.138773465949225	2209.19962186739	-0.28533022843346	0.146311201290966	-1.95015983681269	0.0511570711562096	0.179748616139032
YBR140C	8849.42618106187	-0.225663068435691	0.122167146501966	-1.84716656562049	0.0647230034400906	0.30089698306124	7072.57131898218	-0.746747648152257	0.126637761175763	-5.89672180887525	3.7079421266227602e-09	5.9440058412094e-08	7994.93279471789	-0.751168233018147	0.103838595917171	-7.23399836432043	4.68977423451195e-13	6.7177533403764095e-12	8305.0450767103	-0.324727325696742	0.128407965940873	-2.52887212500716	0.0114429709979164	0.0671163419495931
YBR141C	579.253518798429	0.30216378670414	0.173494363620894	1.74163460067443	0.0815724028421865	0.345241086577464	408.055481330601	-0.529774733169914	0.190485390586359	-2.78118301639376	0.0054161194192228	0.0188927565274517	438.49357530687	-0.720792822428358	0.179983196112746	-4.00477843485365	6.20756361448818e-05	0.0002771849586191	582.366661811138	0.394372604062479	0.206304428373809	1.9116051321395	0.0559268605720602	0.190493668116841
YBR142W	1343.59493406256	0.105291504276724	0.160980369279392	0.65406424862887	0.513070413515265	0.804324683629849	1024.37440234822	-0.508979185188643	0.164933333413272	-3.08596918921962	0.0020288984467299	0.0082336853514912	1103.42825757523	-0.686536050552143	0.147584132208805	-4.65182835225687	3.29004887113902e-06	1.90776681535887e-05	1402.2972449608	0.305153550948266	0.204425304293835	1.49273864115005	0.135505614320659	0.330177258978381
YBR143C	3620.10693077763	0.0998681032888517	0.138913626517436	0.71892229576424	0.472188798149342	0.781268592924873	3159.86199700292	-0.0800689202247761	0.135786301712143	-0.589668613219296	0.555412841669516	0.680392488302602	4163.31997191708	0.339911233640102	0.116880640336076	2.90819106280328	0.0036352616130351	0.0103275694426286	3630.57789791819	0.195704748711764	0.14603781013192	1.34009643485463	0.180213995008316	0.392214512641266
YBR145W	899.024855500796	0.850007026233769	0.158756145411504	5.35416770185813	8.59511173989718e-08	3.55346476789463e-06	752.792592046769	0.61023376346286	0.171824546480433	3.55149352035306	0.0003830514241089	0.0019651760561333	876.27045686222	0.675347068673035	0.162060568391399	4.16725101840924	3.08294952368574e-05	0.000146960699288	966.185286316251	1.07837855238775	0.161624719357204	6.67211399763944	2.52144579175994e-11	1.58604421705595e-09
YBR146W	629.69404874763	-0.0095960061211786	0.156591088051874	-0.061280665717067	0.951135688381972	0.985114931635855	548.969071803123	-0.199772558466143	0.172585735835924	-1.15752647516633	0.247057329023587	0.377533869305387	598.390902571629	-0.316573578805373	0.183344193990703	-1.72666268789196	0.0842282603983149	0.148244812325136	596.905396774442	-0.0697735061991505	0.16612744570307	-0.419999873614268	0.674485546024482	0.819987965714948
YBR147W	2120.87528493804	-0.374027540656191	0.133048327018427	-2.81121566154221	0.0049354692291168	0.0498542685831214	2237.73191298104	0.0176017909822793	0.141043625512172	0.124796784812939	0.900684432841216	0.934431841673022	2249.66743465529	-0.345931478975545	0.125475303507085	-2.75696865683224	0.0058339943366146	0.0156519820241025	2328.07510293845	0.0133409124861074	0.148047758272467	0.0901122221760006	0.928198036843613	0.967200248173146
YBR148W	502.687440962063	0.0138845013159703	0.163286840501656	0.085031355088468	0.932236463216516	0.979811512876861	473.397356064527	0.0521836520749411	0.209527930888671	0.249053440529931	0.803319443878347	0.870237154247744	472.998820192359	-0.325035265941273	0.168725252466263	-1.92641742234918	0.0540522737276933	0.102255805185407	549.342556237669	0.340421605112244	0.179547865768162	1.89599360402204	0.057960890282444	0.195352167771988
YBR149W	2547.21848597861	-0.167482899601781	0.129415884481208	-1.29414484375834	0.195615394322928	0.548035710014142	2193.70535234514	-0.410477787008798	0.163956049750665	-2.50358426927845	0.0122942399077027	0.0369593591407145	2292.08536145545	-0.694260104356618	0.121847499137465	-5.69777885694129	1.21378349481521e-08	1.03448675765767e-07	2514.09223718077	-0.108671411021523	0.143067434400778	-0.759581741831617	0.447504636258536	0.656786540712185
YBR150C	3105.35164728975	-0.145238133410539	0.133192830786617	-1.09043506735899	0.275521541666127	0.634681079264824	3568.9592885934	0.439535062393675	0.134618191888284	3.2650495169214	0.0010944494190824	0.0048945740249074	3401.58675484787	-0.0238153829703882	0.120020016525002	-0.198428426023647	0.842709878841905	0.888784776536924	3224.69857303745	0.0605860057585548	0.134852009980684	0.449277736143742	0.653231316361551	0.808436618431201
YBR151W	1437.87916875908	0.0895146371127691	0.139256827661414	0.642802501076736	0.520352260048364	0.806174222923657	1545.56055021507	0.473160930616721	0.152495365024911	3.10278893092539	0.0019170631282632	0.0078413855237269	1655.14639721135	0.332474848197055	0.129855462403552	2.56034549523857	0.0104568148763992	0.0258273955141794	1428.50571578697	0.161218147667671	0.147270001379422	1.09471138831807	0.273643097774645	0.500022926056794
YBR152W	366.334533568903	0.142353477006569	0.186711173339265	0.762426128338366	0.445805716834419	0.768182044965054	335.227221175042	0.0983300067253156	0.209810755112578	0.468660468204096	0.639312347968133	0.74940222122289	375.924050016709	0.0739242327865149	0.184038775376979	0.401677486905088	0.687921395109352	0.767495876903378	359.141010278069	0.176828741840655	0.186747802866633	0.94688525983322	0.343697249801218	0.567144563615526
YBR153W	795.533778225835	0.199175832005184	0.150567414823846	1.32283490580088	0.185890286408469	0.536027345075396	774.01427191536	0.320913616510606	0.158947498367681	2.01899130094052	0.0434881236670579	0.103131065127648	910.917998244228	0.421102398784939	0.139841049531746	3.01129318032858	0.0026013754823118	0.0076924680205102	811.113206863784	0.333570977542083	0.160149708302119	2.08286971658299	0.0372631006579332	0.147296149936789
YBR154C	1428.43871738086	0.0648944443617668	0.15388101693649	0.421718322725603	0.673230628866962	0.886813582130628	1157.23182316908	-0.352057907990813	0.159761921601744	-2.20364092057196	0.0275496070640143	0.0719123031481511	1529.37454333187	0.115199861209384	0.138925588829585	0.829219887998427	0.406979993152458	0.516376500849216	1440.02586051409	0.174475165244853	0.20496555950131	0.851241377670272	0.394635281956715	0.610629512482222
YBR155W	670.35439769559	-0.0939713902054234	0.176987463215445	-0.530949415841014	0.595453832824397	0.84826157627064	528.961408723077	-0.633586565742387	0.19467585563422	-3.2545718814399	0.0011356341711675	0.0050514265100929	560.377834363368	-0.887753637911578	0.18114548348452	-4.90077710376612	9.54583110284077e-07	6.0638556083578e-06	663.591273171687	-0.0317692383265484	0.189846569114023	-0.167341651075441	0.867101233344525	0.93600351377817
YBR156C	203.409927864322	-0.709630215750489	0.227615171484035	-3.11767537780434	0.0018228345816136	0.0221185881727043	190.331022159897	-0.683003096291986	0.246782806175633	-2.76762837280446	0.0056465802474776	0.0195318349624345	252.585728270983	-0.144473329326544	0.232857326991435	-0.620437119987458	0.534970040163043	0.636355934722206	181.66583683519	-1.03748417896878	0.238461614462797	-4.35073871870746	1.3567965074421e-05	0.0002726312982141
YBR157C	2586.50642030764	-0.750369636686536	0.128212481087596	-5.85254750802208	4.8409989864464e-09	2.63159142898093e-07	1875.3605523745	-2.03191253344193	0.20346954372302	-9.98632275014067	1.7495185990146502e-23	1.1911134273526801e-21	1834.2271059692	-3.72527207988036	0.135218299730578	-27.5500585889851	4.418221260812961e-167	1.3456971808591898e-164	2588.98445153172	-0.623997588684764	0.139870077675329	-4.46126576216827	8.14769713654511e-06	0.0001746323086266
YBR158W	1108.87801660367	-0.350290354590208	0.144454113521776	-2.42492474634447	0.0153115603080427	0.115696228541712	1281.21886145165	0.285309587298847	0.144326714341973	1.97683144523628	0.0480606859944743	0.111073158885792	1919.35378740884	0.95341824839943	0.127713603954482	7.46528340660747	8.31205128945347e-14	1.30004975167749e-12	937.110977506046	-0.845531853686905	0.155018355437632	-5.45439829560756	4.91389495503419e-08	1.72343697604745e-06
YBR159W	1684.03024164268	-0.121828733342891	0.12821920533728	-0.950159790979999	0.342031066088359	0.692436449989304	1768.45154234835	0.225337977514555	0.139366201428912	1.61687679799105	0.105904877661805	0.20096238253107	2274.13522223676	0.550091025020421	0.126578368577136	4.34585333342481	1.38735250263809e-05	7.06999313723911e-05	1701.80978671231	0.0043794061343405	0.137614165397428	0.0318238033249908	0.974612563939783	0.988055035663894
YBR160W	627.571921663155	-0.0916268215586314	0.154665556007022	-0.592419048714836	0.553570013761434	0.828790598492502	677.525692750939	0.324633853315638	0.164535097655262	1.97303710844612	0.0484913346632338	0.111889694456194	869.625966337259	0.635877438063125	0.143847103105884	4.42050916795358	9.84686077047766e-06	5.1803439344322e-05	593.985863344906	-0.162033634270924	0.164456190162931	-0.985269293362525	0.324491811601112	0.547952761521925
YBR161W	1131.39156776595	-0.241622753867951	0.152845102136392	-1.58083412873995	0.113915968830005	0.41426940663798	1101.62719777428	-0.0981396054403609	0.154641545550217	-0.634626387696649	0.525672113883375	0.655758681406142	1592.77788623118	0.556151629430541	0.133722667575533	4.15899293301488	3.19653787886385e-05	0.0001515017584355	1066.20833730958	-0.328879101359761	0.150505669360768	-2.18516088301912	0.0288770525085278	0.124524219721945
YBR162C	1768.95639099927	-0.518023990788637	0.179035082602425	-2.89342168729572	0.0038106930541942	0.0400354010074105	1739.32014827341	-0.327252228628291	0.163606730546723	-2.00023695562349	0.0454746830323401	0.106802755969218	2280.13726326414	0.114674201350726	0.14148321473117	0.810514530424093	0.417644517290381	0.527018931870788	1401.17844807403	-1.36023266217471	0.164905674235933	-8.24854977536189	1.60328237958737e-16	1.93295731889002e-14
YBR162W-A	948.088832988655	-0.150807862404835	0.150096479306177	-1.004739505563	0.315022300020031	0.672512011072814	1214.12358811195	0.696270406882946	0.170037266037178	4.09481064421906	4.22513562955322e-05	0.0002938805275026	1204.68151986012	0.375701057608903	0.12972548041728	2.89612384861022	0.0037780326513446	0.0106599097773434	936.57147267787	-0.090723816020598	0.152539659776729	-0.59475559440338	0.552006854121488	0.735988530590072
YBR163W	995.260137587651	-0.134013401735852	0.139953223735797	-0.957558519615398	0.338285424289775	0.689631403021177	1040.12452937149	0.20163044269976	0.149214509911958	1.35127906005072	0.176606057190576	0.2960658322601	1177.76777723946	0.202476848170564	0.131718864636381	1.5371894430575	0.124246924793452	0.201857651257638	949.64068950907	-0.176918752990425	0.154779935844731	-1.14303415378013	0.25302441098256	0.477194546434208
YBR164C	773.133871117317	-0.0390979582389081	0.146384166608031	-0.26709144263942	0.789398756122792	0.930937245403162	802.266076381537	0.26769498031376	0.170384917611522	1.57111899378386	0.116155011501314	0.215514283923726	849.320159103918	0.0865549952935382	0.140694397509859	0.61519859230694	0.538423577326329	0.639412526572434	797.621037304772	0.141756631540725	0.15260148365757	0.928933508004543	0.352923546378484	0.576785810656054
YBR165W	594.217532010656	0.0328742894812906	0.170154516347032	0.193202567801628	0.846800327809476	0.953927656162173	605.184421881338	0.283119428471227	0.175365022536788	1.61445779994032	0.106428163229878	0.201669869224396	693.056250288028	0.314324268386249	0.153438702534583	2.04853314837829	0.0405077874952333	0.0805839003901393	593.66273972781	0.120511594572089	0.163483704707412	0.737147441011137	0.461032691764594	0.667165838269994
YBR166C	1212.82513745794	0.261074053595748	0.135953187653012	1.92032315021606	0.0548170939555849	0.273897463300875	1141.49052350002	0.295033684230978	0.147824177650788	1.99584187728714	0.0459511369149056	0.107529004984456	1485.77706468294	0.642228778261329	0.128310744155604	5.00526111424067	5.57863576661718e-07	3.64786047247612e-06	1172.0890500021	0.256010759444968	0.144142091380615	1.77609993717211	0.0757164466011901	0.2300110637696
YBR167C	150.438808400252	-0.0646579515103565	0.243252974374591	-0.265805389128719	0.790389092557354	0.931346104992257	141.063037670531	-0.0362509636123978	0.262581070619765	-0.13805627163769	0.890195944941585	0.92704595400538	160.131693891762	-0.0251667228951706	0.26412299980541	-0.0952841021558589	0.924089169838398	0.947156391679089	149.487035029505	0.0210098340332184	0.258119202432138	0.0813958583292231	0.935127142758112	0.968969913248127
YBR168W	754.880252633114	-0.0418664758848566	0.156408851140782	-0.267673316308506	0.78895079102325	0.930740341489652	719.71388030495	0.0322590022817206	0.163228019980225	0.197631523592755	0.84333336897334	0.895645110341112	814.200092359203	0.0303589582921863	0.146663817696075	0.206996918320358	0.836012265205354	0.884137971261583	771.511401405295	0.11163095884106	0.155347884934393	0.71858692436144	0.472395472244519	0.677342070832268
YBR169C	6919.92602396378	-0.634074136965218	0.134659874560222	-4.70870880457896	2.49290908678901e-06	7.51508218454937e-05	5189.13116121054	-1.60986194794048	0.162087290640487	-9.93206772461382	3.01928518708953e-23	2.00834521582611e-21	5099.79987427325	-2.71543027944486	0.129616196950279	-20.9497759025171	1.88516228718153e-97	2.53707771067895e-95	6739.79369209251	-0.611179835577195	0.146921516450398	-4.15990693768489	3.183772928027e-05	0.0005583179980149
YBR170C	1288.20723532081	-0.0037168784340372	0.138814114259954	-0.0267759402842616	0.978638443208209	0.992933246183048	1154.93434280259	-0.107892040677147	0.148699469461355	-0.725571120515577	0.468101730640231	0.60406957301032	1156.87576056502	-0.500991860561392	0.137943828524336	-3.63185410989958	0.000281392195984	0.0010727382333067	1177.22148644125	-0.173993231170281	0.147909676703889	-1.17634785666262	0.239455899315167	0.46371865949737
YBR171W	345.42152750382	-0.097362115088115	0.184850437739326	-0.526707517054483	0.598396714696473	0.849267747560248	291.443678901695	-0.401009902745876	0.226218328537226	-1.77266760540089	0.0762838020175325	0.157718600312776	328.465478990481	-0.413979447809436	0.201526176283306	-2.05422171672361	0.0399542374443995	0.0797293696864619	308.269228837317	-0.347053256758159	0.206425482945216	-1.68125200341794	0.0927139763292223	0.262108344414855
YBR172C	1980.12266777043	0.212790795197466	0.171333277468203	1.24197002673317	0.214247621121244	0.573043082740185	1660.97878616537	-0.0763432925195259	0.151609323060754	-0.503552756375893	0.614575698621671	0.730746443334475	2099.28792305191	0.234371688682783	0.13632413708036	1.71922370977214	0.0855736451636683	0.149928757057871	1858.15358358519	0.125594618777483	0.17813703525668	0.705044959328711	0.480782257601143	0.684449427979782
YBR173C	212.823089271442	-0.32499942779127	0.252213530006053	-1.28858839485523	0.197541220100656	0.550225496603753	190.520697778256	-0.448081869726569	0.271397293546557	-1.65101819502744	0.098734859663307	0.190142639890701	197.45754401513	-0.762809634227574	0.254653985695315	-2.99547494669983	0.0027401781026547	0.0080617237824416	198.504950817574	-0.444752036581638	0.240134159725905	-1.8520981649978	0.0640117279742319	0.208344133738403
YBR175W	653.573938363627	0.127541439246427	0.164279058139196	0.776370650593574	0.43753016867493	0.764390164892995	643.582436221896	0.284061073589372	0.181008255634531	1.56932661769258	0.116571853169706	0.215941521860783	724.581740162657	0.269870740339639	0.159019174144873	1.69709559737605	0.0896785884482849	0.156170444019601	677.726084044597	0.311580207462253	0.167767376368745	1.85721571265091	0.0632804703984173	0.206894961692453
YBR176W	550.234939945698	0.303920333802194	0.163129704944781	1.86305942198002	0.0624539064420937	0.29388878901369	524.391384527617	0.36962156062298	0.178130434814769	2.07500509953471	0.0379860621497029	0.0927533087174391	596.972961315369	0.383260022232588	0.17004111241083	2.25392563479947	0.024200846685823	0.0525122983767744	545.669380681558	0.366376899588929	0.168798975215664	2.17049244002122	0.0299695607265509	0.127342950130079
YBR177C	1087.37712234349	0.233873330344218	0.146738344908264	1.59381196844238	0.110978156069144	0.40939551773627	919.309789886019	-0.0285276418770961	0.166214884459403	-0.171631090499984	0.863727563447934	0.909129030497125	1400.8163149748	0.73731775681536	0.14293674758495	5.15834989443256	2.49135722071503e-07	1.74545813998522e-06	858.195206593982	-0.367869220682789	0.162019861236802	-2.2705192923547	0.0231760941063622	0.107554175295524
YBR179C	1579.58375726367	-0.0119656598845263	0.12958499324865	-0.0923383146809782	0.926429247676034	0.978026541907282	1462.33756826745	-0.0219743139328938	0.141979367967597	-0.154771177301683	0.877001714549976	0.917183805976441	1599.27530457822	-0.123683089116069	0.123232000526315	-1.00366048256807	0.31554229081534	0.42623959490829	1489.17221568241	-0.0891266260267256	0.143231779811101	-0.622254545354869	0.533774504776536	0.722393138246448
YBR180W	40.1738769151758	0.890584277465563	0.444865754361752	2.00191691253754	0.0452936683803413	0.243294716766137	43.7077674017832	1.23026766832454	0.447879576275819	2.74687155541761	0.0060166692433299	0.0206026419592605	41.2805059943266	0.844153063708327	0.506245048206368	1.66747915204143	0.0954191665200438	0.163418383146343	27.8748848964597	0.0870126967988336	0.519711398171314	0.167425030709354	0.867035631478731	0.93600351377817
YBR181C	15290.9283671065	0.0863200358741314	0.113661056642621	0.759451288100758	0.447582642948353	0.769418573992583	12680.6237117804	-0.251003624197927	0.136134893532463	-1.84378609836773	0.0652143194700454	0.140206783300102	14614.8847856229	-0.194269219546854	0.101885703466027	-1.90673679366243	0.0565546798551234	0.106225878715222	15561.6050555373	0.222899678732893	0.14601969885991	1.52650416672028	0.126884353550874	0.316091155402027
YBR182C	277.546315766786	0.0896953356957698	0.195774965663871	0.458155287585488	0.646840880452539	0.87562059575709	398.312075293684	1.1304460325834	0.191695619758344	5.89708848855527	3.6997147855215704e-09	5.9440058412094e-08	410.945459381691	0.932433273502097	0.180985016957545	5.15199152491625	2.5773468618745e-07	1.79916843059925e-06	250.499670977254	-0.113329098497447	0.201424782535697	-0.562637313396936	0.573681878258439	0.753152683639199
YBR182C-A	7.60086927880716	-0.888185297466457	0.98626055120555	-0.900558474513443	0.367823121726809	0.713458521633636	8.28316330099368	-0.321647786830551	0.956598530691376	-0.336241146636595	0.736689026810051	0.823731897293904	8.61908907132679	-0.605403464010323	1.00311121258595	-0.603525767047939	0.546158979355854	0.646608431573716	7.58137840719648	-0.782923145026319	0.921934577318926	-0.849217682346978	0.395760175813122	0.611072006443714
YBR183W	944.913274440138	-0.45661788761457	0.161141611240627	-2.83364355177458	0.0046020632976819	0.0469783815996179	858.134827732415	-0.533890487451224	0.168186529382769	-3.17439505655155	0.0015014917546538	0.0064007462389392	1099.2148785415	-0.131665914236235	0.1479064519797	-0.890197232601496	0.373359990376813	0.482607608735898	926.063125679382	-0.413224218013003	0.163173736531162	-2.53241867715695	0.0113278642901568	0.0668140569981195
YBR184W	199.824183270787	0.593139675474827	0.23494466693995	2.52459305929437	0.0115832332546316	0.0959138112701115	185.289359787947	0.589423925259454	0.252591315449448	2.33350827684105	0.0196214844311317	0.0540454690161635	209.815696385104	0.59003352711606	0.243533939513483	2.42279794058599	0.0154014905381991	0.0358954594218921	189.50226304728	0.544081216515159	0.236276838273222	2.30272768372667	0.0212941695713175	0.101905738797395
YBR185C	252.189238967998	-0.265438074727293	0.205660050750065	-1.29066424791403	0.196820127038363	0.549183927843803	212.211313198872	-0.599297285838282	0.22634063182894	-2.64776713308466	0.0081025316469205	0.0261951679557145	248.956654630533	-0.469655089216331	0.225277755529086	-2.08478235284839	0.0370890612948282	0.0746294846012416	239.056032488305	-0.336411806831081	0.210489717029472	-1.59823392600209	0.109990926063095	0.291026885141566
YBR186W	55.7437455341079	-0.220168445970323	0.395557251915702	-0.556603234813764	0.577798543152589	0.839432220825097	55.2588376662486	-0.0279998372674017	0.423710165583422	-0.0660825241916198	0.947312124110634	0.96634853908483	46.609148971096	-1.07216480863314	0.472215779386067	-2.27049763145797	0.0231774068416296	0.0507482608371208	72.0484012022287	0.567307704544065	0.343086766257646	1.65354003808482	0.0982210045980697	0.270797976945702
YBR187W	1964.02578177041	0.0851116647801021	0.125602672179036	0.677626226445108	0.498008712968664	0.796493604042843	1707.12101847772	-0.107950934369087	0.149652455057033	-0.721344226046584	0.470697752827114	0.605976030713629	2160.60423953454	0.208743134340103	0.129706996424048	1.60934367532237	0.107541213947467	0.179504183765212	2020.05491265751	0.248984900056685	0.155703108060159	1.59910038507699	0.10979829914782	0.290785430772867
YBR188C	269.215855640613	-0.203845818579729	0.202668497033222	-1.00580909990325	0.314507409049624	0.672218937806213	262.587855502147	-0.0563798511010859	0.225313479124657	-0.250228487528228	0.80241065599774	0.869415927028444	270.672883901419	-0.345167706813796	0.214774820961175	-1.60711439669268	0.108029275723171	0.180059164346196	257.877961400886	-0.237975037719721	0.206182057449019	-1.15419857898432	0.248418765042342	0.472228758529035
YBR189W	4942.43500016785	-0.0301235454443952	0.161688451311119	-0.18630610411644	0.852204720876801	0.955508919415742	3672.61164799116	-0.779624146877377	0.171740237210703	-4.53955438480547	5.63732393016665e-06	4.81878782627391e-05	4398.93839344192	-0.565050478117778	0.144031022382762	-3.92311648400409	8.74108624081087e-05	0.0003780617793391	4746.10670106262	-0.0551813250464427	0.176705159425253	-0.312279082432704	0.754828435543463	0.870678125670724
YBR191W	5854.21825344819	-0.008459879637969	0.122234660030455	-0.0692101539437444	0.944822340812002	0.983203252223947	4703.73856342134	-0.465064060078377	0.131156217660784	-3.54587886394525	0.0003913060413004	0.0020057467325119	5443.85465982143	-0.3888558861635	0.111675060777566	-3.48202976972649	0.0004976283662449	0.0017942525579187	5592.45389147219	-0.0479184158061199	0.136602164522699	-0.350788115060633	0.725747314139906	0.852366454996382
YBR192W	1004.24508475675	0.0609492919583735	0.148165078599418	0.411360710192428	0.680808059142127	0.890194596121188	881.474369363156	-0.103681373542507	0.162081854133652	-0.639685263330045	0.522377238021035	0.653056184149434	1093.73482798776	0.158257426543532	0.142963454125539	1.10697819601199	0.26830335543588	0.375858513170525	1008.9356074158	0.162525000888428	0.165134697716181	0.984196556727052	0.325018878479615	0.548043196317463
YBR193C	189.267752404765	0.0231180405859603	0.221355950344522	0.104438306492231	0.916821524697066	0.976697010176804	150.877024301241	-0.452959797031909	0.25990611114173	-1.74278240339222	0.0813716311826089	0.165401345154112	162.941347018012	-0.616066223703643	0.265275775971643	-2.32236140464441	0.0202134837191825	0.0451905697676369	179.590403889126	-0.036531368023541	0.225385524486335	-0.162083914247811	0.87123977326595	0.939244517118118
YBR194W	134.573941002331	0.18322711630716	0.261072819571625	0.701823792334276	0.482789059144979	0.787668621861546	124.638334212763	0.176837723950054	0.276533229109362	0.63948092068212	0.522510121628343	0.653081225456419	117.460342977907	-0.367581696654519	0.304607715101069	-1.20673797291233	0.227533070233173	0.327985413242407	136.298152434018	0.299123473566016	0.258999260330877	1.1549201846518	0.248123112833235	0.471946894074639
YBR195C	504.115082323324	0.0717075308758994	0.170322020933549	0.42101150798273	0.673746678543464	0.887089575843852	396.904666024993	-0.438366815052796	0.205146154388072	-2.13685124325335	0.0326100927096086	0.0823027005319379	524.95512696655	0.0434271088131973	0.161742362423812	0.268495576312938	0.788317879500323	0.847639459061384	426.255715933899	-0.335915545246126	0.179099136346332	-1.87558439475973	0.0607123708876778	0.201457849958137
YBR196C	13825.4704188458	0.204761064758449	0.115975930848528	1.76554793102614	0.0774717221477536	0.336552410576317	11770.3305005139	-0.0404542788269334	0.13645891378928	-0.296457576156608	0.766880660841213	0.845321597007257	14875.5838917648	0.266317361430164	0.108632088651155	2.45155335533845	0.0142241096971661	0.0333664056820025	13865.4817439457	0.29820311594214	0.12912877931961	2.30934666550243	0.0209243520750093	0.100823668158267
YBR196C-A	14.8326338506083	0.134683861301254	0.696449204350009	0.193386481684552	0.846656301659547	0.953927656162173	14.0740420179396	0.19778488015273	0.756620832681263	0.261405543714456	0.793779782362432	0.863946511290463	14.6329628344473	-0.0362003850034675	0.785163374659592	-0.0461055446188663	0.963226126743129	0.974338331666228	14.4812611024855	0.146559816504235	0.67888100668926	0.215884396617564	0.829077860015887	0.913706641765748
YBR196C-B	20.3763599014989	0.484395148010763	0.606497868228024	0.798675763570279	0.424478443704003	0.756409363162719	18.3698261584842	0.406134047113031	0.658742997503975	0.616528826343358	0.537545552630748	0.666451563014705	21.6463453698236	0.500970551335412	0.652225255901107	0.768094376601955	0.442431117547735	0.551561584930793	13.3355932643248	-0.69311661686703	0.699697391334112	-0.990594827780429	0.321883464287535	0.54530192538363
YBR197C	245.347604225091	-0.134035804929172	0.222138082068772	-0.603389583996117	0.546249549807021	0.823796040649134	231.057067142735	-0.0940140812453596	0.27650474871891	-0.340008920935143	0.733849809810933	0.821942563179744	293.792419610075	0.232706349273129	0.202801822947179	1.1474568911234	0.25119283999673	0.355764308629729	254.677146646673	0.0658626128997	0.20570972847362	0.320172572237614	0.748837513874051	0.867678232584252
YBR198C	1924.89763269262	0.0926575775887934	0.133092677856685	0.696188393538583	0.486310855289745	0.789412449418066	1687.70118882307	-0.0739767429821423	0.146359868420369	-0.50544417524119	0.613246898388182	0.730027865015827	2078.90960909797	0.165847534479298	0.127593827810435	1.29980844156267	0.193666631545697	0.287518931953552	1849.97156819498	0.0714827062861923	0.137338346781625	0.520486142154119	0.602724784129536	0.771188260327906
YBR199W	2955.81703335032	-0.0746627883925313	0.128384546840208	-0.581555882153476	0.560865866979796	0.833613097796351	2683.4589530329	-0.143257418905814	0.137874060114444	-1.03904547952603	0.298783585275451	0.437512235645435	3039.68494969815	-0.141506854732178	0.118326929137626	-1.19589729711985	0.23173664006319	0.332934442911042	3014.72702351039	0.0763731546749185	0.140273707672887	0.544458087990499	0.586126282321952	0.762355458801814
YBR200W	1294.89380238524	0.159533316759768	0.141158620106461	1.13017056017868	0.258404362275018	0.615491542735722	1332.03650328301	0.426526373473478	0.151434630201977	2.81657090524535	0.0048539327350424	0.0171802499924714	1446.17901370923	0.319297327229767	0.132168307249475	2.41583881850795	0.0156990090170053	0.0364709711507425	1304.7733123224	0.267017064844071	0.14427106728014	1.85080120274974	0.0641981579919093	0.208505895142152
YBR201C-A	44.0518007968089	0.393998642793751	0.449365245756746	0.876789307838536	0.380601087684341	0.723454546967806	33.5352031871398	-0.150526487977029	0.490606177023404	-0.30681735173067	0.758982400096028	0.839792129459958	33.4491640078739	-0.561092260881166	0.558419027724816	-1.004787145537	0.314999354879421	0.425812022118012	45.3837805996532	0.569778396096807	0.421061120687814	1.35319640807981	0.17599289247435	0.388136764004979
YBR201W	595.90094264952	0.133956513886864	0.160977256651366	0.832145587975686	0.405326772341725	0.741008009574828	689.612476764979	0.689253603163528	0.186045695761867	3.70475436338905	0.0002115956814028	0.0011762768571357	663.217830372154	0.286592156537123	0.157325814093699	1.82164737673905	0.0685085074009757	0.124790284019341	632.070483398398	0.376592710986918	0.165308374158407	2.27812240549924	0.0227192856811375	0.105944001802371
YBR202W	1881.30790031476	0.0520333883343047	0.129107138354812	0.403024875288513	0.686929924986221	0.890752465426075	1884.84345983385	0.258438682289399	0.138328635894754	1.86829488064951	0.0617209798134537	0.134649715944351	2424.49925431403	0.581240833898406	0.115632727280654	5.02661182147568	4.99221435117521e-07	3.31687077500011e-06	1725.642667048	-0.105179945143371	0.138858520377944	-0.757461226412994	0.448773586945204	0.657486600031849
YBR203W	2675.81846936973	-0.658513939828697	0.122185179508833	-5.38947475034066	7.0663906848516e-08	2.94246541610943e-06	2738.1669820712	-0.323203208820425	0.138461107055034	-2.33425266989929	0.0195824954559915	0.0539766598552297	2735.87142900651	-0.765595702418939	0.124814705218264	-6.13385819467459	8.57729806470172e-10	8.76975687286729e-09	2825.4753805514	-0.355622529928827	0.133755344232729	-2.65875380134387	0.007843025261045	0.0509400529581007
YBR204C	744.236518282223	0.187239086367998	0.154109357896127	1.21497544940912	0.224375455142475	0.584986287603804	724.72127237095	0.31203270846357	0.164154512322877	1.90084758590022	0.0573219790815722	0.127389513419761	760.473392245485	0.10751668605135	0.152521057755339	0.704930110200379	0.480853730924093	0.587687548227608	756.115063210844	0.316785035912882	0.16617676623684	1.9063136387032	0.0566095257813545	0.192056816735577
YBR205W	898.810222776861	0.125605001343338	0.149681919636276	0.839146114965359	0.401387320972521	0.738236356462965	819.891371949386	0.0751170039833209	0.169371527928887	0.443504318003554	0.657400996654432	0.764392117267269	1040.57768737008	0.380081977553731	0.148411019187172	2.56100914632479	0.0104368608466066	0.0257891177281436	873.700365394593	0.137705554181775	0.159446295170638	0.863648503305788	0.387781010751344	0.605855483050224
YBR207W	1597.33153310279	0.0947472557527147	0.134437342034383	0.704768885779389	0.480954074449492	0.786175185854134	1929.05491930319	0.755165840897941	0.149848050808049	5.03954397021346	4.66642413918867e-07	4.9916074849325e-06	2303.82706673575	0.876303180852458	0.131315907285275	6.67324468884602	2.5020869101343198e-11	3.01030705799321e-10	1657.57842341047	0.282343364385325	0.13991455070366	2.01796998929247	0.0435943869412164	0.162447338846632
YBR208C	18182.6496635599	-0.763097324198093	0.1441637678835	-5.29326706287781	1.2015025656224e-07	4.86314465022549e-06	16526.0815486835	-0.848685347928512	0.145331998211294	-5.83963172855183	5.2316337208670305e-09	8.13856568351008e-08	14617.8754549961	-2.21901997520204	0.129835453727383	-17.0910172183119	1.73127349592345e-65	1.69811520693373e-63	19058.6347240741	-0.472020833710951	0.147006127872848	-3.21089222973905	0.001323235497875	0.0125946773457281
YBR210W	193.043133319261	-0.0225517771421171	0.22804228751107	-0.0988929614250707	0.921223257481053	0.977459251017476	215.847820902752	0.473672027788129	0.233883755279117	2.02524552089071	0.0428421595507182	0.101902004652695	242.33683478313	0.455957707752089	0.232330134974197	1.9625422582513	0.0496993857496697	0.0954247993806698	195.761495213124	0.113410397369305	0.230088978899802	0.492897999337434	0.622084660997004	0.784485494266651
YBR211C	757.033392373647	0.0417403705098549	0.155573230553359	0.268300467640792	0.788468046287842	0.930708703732802	846.672407740398	0.528885336858407	0.169553881288404	3.11927590710116	0.001812961084814	0.0074993608276048	1015.51392165501	0.667316290569851	0.146583513580936	4.5524648322841	5.30210261127951e-06	2.95031421264178e-05	767.957319103479	0.171901620534131	0.160301472511995	1.07236457557349	0.283556312560122	0.508774831785557
YBR212W	1225.31340037055	-0.338696630742461	0.166910870804301	-2.02920654065472	0.0424372576660895	0.234600618310722	993.580330491276	-0.828188280329702	0.172219167325657	-4.80892047726398	1.51747554458821e-06	1.44672668476639e-05	1096.44180257612	-0.929881841007137	0.154609002707409	-6.01440941163626	1.8054369280335101e-09	1.75597705924872e-08	1104.12025637094	-0.582636477604015	0.147479229980749	-3.95063411763181	7.79444047611256e-05	0.0011932917205096
YBR213W	454.734244616743	0.290355802314192	0.171275132437914	1.69525954049076	0.0900261964080388	0.366951848457555	439.990951564996	0.394509399550465	0.182747084976965	2.15877259875413	0.030867813297061	0.0787619204365484	418.973026325277	-0.0771303457090579	0.17688641307828	-0.436044489606583	0.662804450903572	0.746090129815011	463.985285553111	0.422612760165974	0.177904599076569	2.37550216441613	0.0175250896184495	0.0893547961427024
YBR214W	956.7329964332	-0.371505898080512	0.178208491725441	-2.08467000917598	0.037099264783627	0.214259339103135	744.206305630416	-1.04489957053378	0.173262809674248	-6.03072045581099	1.63230330388606e-09	2.87116693604517e-08	790.099932528806	-1.3460287974916	0.149684859274779	-8.99241783045453	2.41850308078305e-19	5.78342038367418e-18	852.300591978339	-0.66064078459201	0.156305961532377	-4.22658725307266	2.37262296049725e-05	0.0004429151313676
YBR215W	461.842910082475	-0.269019098852209	0.179666479959266	-1.49732492623666	0.134308732059951	0.451250067667496	392.463380001356	-0.568977861429143	0.192401830539859	-2.95723725617709	0.003104091703533	0.0118102423986495	471.741959385633	-0.36005251199933	0.176053432476673	-2.04513202005895	0.0408418442439668	0.0809978590266744	439.521025021903	-0.32251420761297	0.176874689662136	-1.82340507977163	0.0682420615171538	0.21706791585494
YBR216C	1399.9768489089	-0.0671023044655406	0.134607228884329	-0.498504463851663	0.618128523722514	0.861895421658856	1364.32997683197	0.0706244353065309	0.144358158046041	0.489230648703666	0.62467841342256	0.738511537993126	1624.40634285076	0.20945283339968	0.130323020517671	1.60718215836074	0.108014414690624	0.180059164346196	1408.62215337814	0.044752218394898	0.142298798440332	0.3144947032962	0.753145338702285	0.869429897281094
YBR217W	535.083634349873	-0.154627787063948	0.164815354478634	-0.93818799560931	0.34814780640307	0.700186900337673	609.317508091109	0.407904129359499	0.206697523024654	1.97343501455916	0.0484460216404515	0.111829727655881	632.436215713301	0.181331647500685	0.158393305113853	1.14481888846466	0.252284189240688	0.356960538664024	579.104694808896	0.166342582716814	0.167357084315657	0.993938101855733	0.320253003183882	0.544129221792461
YBR218C	10408.7325501927	0.0513927206490624	0.113525957391896	0.45269576958204	0.650767826219007	0.877512654304949	8905.81189526633	-0.19202049923336	0.12550295276336	-1.53000782057631	0.126014793146859	0.2288912768176	9620.1772692663	-0.340438343842815	0.105602889477264	-3.22375974301452	0.0012651950020664	0.0040563343362651	10036.3367790087	0.0398856536080954	0.125903622546471	0.316795123137729	0.751399064939695	0.868707703426398
YBR219C	393.12262242949	0.0158354174335758	0.173023485304351	0.0915217804433949	0.927078000570871	0.978026541907282	373.754181349278	0.0808319397586724	0.189483939258951	0.426589926696671	0.669678036021037	0.770615787324268	447.526542457769	0.234413914317958	0.175330114718541	1.3369860317166	0.181227196381115	0.272972874923871	435.476485553035	0.376097334966185	0.185004465859579	2.03290949339379	0.0420616677435927	0.15867723026869
YBR220C	1162.8175547056	0.0977628058017103	0.141157189186705	0.692581131467573	0.488572454827273	0.790990209358271	1060.53165319261	0.0451454176730653	0.148638104700665	0.303727081046824	0.76133582438196	0.841292804219668	1290.24262013149	0.243377827006561	0.135557429030075	1.79538538572139	0.0725923192663806	0.130790987141278	1239.06111333408	0.352732457929493	0.150307024783593	2.34674632431416	0.0189381435787048	0.0943971032643968
YBR221C	1395.5050711386	-0.0932999057527116	0.143348920508635	-0.650858795599312	0.515137641999868	0.805189487414322	1163.57953655323	-0.43626881044064	0.174574076503748	-2.49904693284329	0.012452781777154	0.0373196520685605	1439.21401858452	-0.150165543147227	0.144195229945395	-1.04140437380691	0.297687913464036	0.40774436809855	1252.53178306599	-0.328034065154022	0.151468290552319	-2.16569464115472	0.0303345288141654	0.128229304782743
YBR221W-A	1.38285807242035	2.05442623372426	2.44063841180406	0.841757723630057	0.399923580352567	0.737400437583529	1.48816361114538	2.30275489597396	2.51878812173263	0.914231282935357	0.360595329604213	0.499106714283564	0.876157070210085	1.10696512778374	3.40796606096832	0.3248169459379	0.745319618388696	0.812578114471625	1.79733101770071	2.56983231542326	2.18179522779838	1.17785220293861	0.238855532901458	0.463395475583
YBR222C	646.545208791612	-0.02652089028922	0.161101926862424	-0.164621806863104	0.869241666000379	0.960697109568492	540.273239925859	-0.352374186498231	0.18224359687828	-1.93353397614063	0.0531704517761611	0.119960001726567	602.615148196885	-0.400326051803945	0.158277822814767	-2.52926180487362	0.0114302729995548	0.0278396421920974	551.248714878319	-0.422457797288817	0.166332167251131	-2.53984424222035	0.0110901846302715	0.065689763004484
YBR223C	376.379157847759	0.0556741169993382	0.191093764065661	0.291344499238647	0.770787857312274	0.924026868658451	337.803916672989	-0.0417588933699461	0.20369540198629	-0.205006558629913	0.837567000810826	0.89214066513754	354.594356829934	-0.272356520219663	0.197921069343047	-1.37608654360896	0.168794841101311	0.258096826561093	345.886972699044	-0.0906629199422845	0.200185590819365	-0.452894334558241	0.65062483069215	0.806576050244209
YBR225W	1052.86287498251	-0.223494531901642	0.139655282286569	-1.60032995703691	0.109525404498973	0.406797243870444	899.598824959515	-0.499190102654676	0.154049433856754	-3.24045399036557	0.0011933952939815	0.0052598465851266	1023.75062857993	-0.479592651240623	0.135391418721809	-3.5422677136285	0.0003967026397505	0.001468789620113	953.007308341214	-0.440231160484378	0.157546945038508	-2.79428560405773	0.0052014518131746	0.037672143725505
YBR227C	779.360382633812	0.0087390719156575	0.149987765863452	0.0582652316030465	0.95353736160742	0.985997523821841	821.161334055112	0.350314693951577	0.164024876671641	2.13574124279251	0.0327005107419961	0.0824565819886413	898.105247726809	0.261158357310546	0.141892409571181	1.84053789839642	0.0656893055757068	0.120412808327007	756.089424151561	0.0132218776337913	0.158847391822535	0.0832363533457499	0.933663607230429	0.968473076723874
YBR228W	609.349688256734	-0.166414915857372	0.155375585576146	-1.07104932374215	0.28414725238797	0.642127140427686	577.6106228154	-0.104749595784122	0.179744251769265	-0.582770212415958	0.560048000022547	0.68485488754274	647.266105836045	-0.135480245746701	0.153328605898402	-0.883594062261757	0.376915385500989	0.486117525271723	584.862419689972	-0.191930654365227	0.163766611971414	-1.17197670547601	0.241206408698052	0.465709183336088
YBR229C	2335.087406655	-0.0990470840828802	0.129340396987692	-0.765786145625528	0.443803559079871	0.766893454840713	2050.29011295592	-0.272824374816713	0.140894212304657	-1.93637744485048	0.0528214898809058	0.119405453883126	2312.08923263833	-0.28561377103816	0.128037228835083	-2.23070878397441	0.02570042541057	0.0552893538479437	2338.02726368046	0.0002587923793463	0.141274478151854	0.0018318409859433	0.998538403176902	0.999733388233468
YBR230C	750.233812525862	-0.812712952474477	0.169907184089972	-4.78327597992627	1.72461078806401e-06	5.39570121152134e-05	593.576301442046	-1.56907481408747	0.178521823386372	-8.78926051909939	1.50547594421797e-18	7.26015774099117e-17	676.142769326583	-1.53152189012582	0.156066738124175	-9.81324982205536	9.87364152510634e-23	2.78725675638002e-21	731.884578576055	-0.779388980839506	0.162476271759646	-4.79694033103167	1.61107567131267e-06	4.1436866266162e-05
YBR230W-A	259.736944999441	-0.152298065881622	0.199423832586844	-0.763690397010597	0.445051764783771	0.767868880590631	280.147243449436	0.269090037135287	0.22449693623117	1.19863567696175	0.230669639276911	0.359710375234569	350.432339134459	0.524987025004646	0.190916256138914	2.74982882873346	0.0059626403161343	0.0159601292828258	286.934220977896	0.227483422856418	0.200667800076158	1.13363191687995	0.256948979119256	0.481685695550092
YBR231C	717.883656371468	-0.0317435974037717	0.156452518238834	-0.202896046424214	0.839216284510302	0.951849800572968	765.882841457553	0.346300867794035	0.190004624445072	1.82259178588648	0.0683652406419211	0.14513193235319	784.633757404001	0.0787663016616459	0.153276438642175	0.513883949545087	0.607333129811999	0.698478013405098	720.331246612143	0.0693777860836549	0.165140623083807	0.420113384508951	0.674402625411349	0.819987965714948
YBR233W	276.241080242147	-0.170054627970443	0.200727516215978	-0.847191412399427	0.396888439353476	0.735268708483086	242.867274312254	-0.343853453922397	0.22059088494113	-1.55878360075559	0.119047606912886	0.219403981275437	322.411799559361	0.135152419526064	0.20066846768334	0.673510995954471	0.500622255608906	0.604949048487939	248.851826227182	-0.397377322322035	0.208788734894373	-1.90325077894203	0.0570078301124684	0.192813742174667
YBR233W-A	220.740301523173	-0.0627318477105964	0.210933882528839	-0.297400526451788	0.766160741805839	0.922996941213969	236.819095629822	0.333763941052985	0.236319521877635	1.41234180909441	0.157849341519171	0.27130209069541	257.049658796583	0.223445772924159	0.21461547967539	1.04114471734343	0.297808388404815	0.407812859370247	223.932100423676	0.0703731148963842	0.21040911024054	0.334458497618918	0.738033603518251	0.86074999757036
YBR234C	837.196831811927	-0.0929390212492267	0.15249083068768	-0.609472850466513	0.542211063028627	0.822841539803275	721.916357943802	-0.323501288604103	0.167615601614297	-1.93001895699731	0.0536044889331843	0.120797966299197	779.864580705209	-0.479871579366588	0.143814381390607	-3.33674264511302	0.0008476639960963	0.0028685368076525	730.454697516923	-0.41993557120091	0.157758157740788	-2.66189449227029	0.0077702230040768	0.0506377032934603
YBR235W	5219.07931592255	-0.0539170661974107	0.123662221676748	-0.436002729583409	0.662834749150442	0.882876376924102	5513.21745303158	0.301880728631067	0.133182049227845	2.2666773065987	0.0234099457028926	0.0628938513382728	7093.30433524083	0.620415724152182	0.121358034787467	5.11227563332505	3.18300930993066e-07	2.19286605673437e-06	5241.47613129864	0.0522544064960731	0.135367464587168	0.386018949645205	0.699482634675396	0.834585553177031
YBR236C	965.007307906479	0.156751163851572	0.142459882223634	1.10031793796869	0.271193619158633	0.630426228960203	917.610765678414	0.21931703789666	0.154121460706238	1.42301426998987	0.154732018572902	0.267453462210688	1040.85326521476	0.22576902995766	0.136114031500417	1.65867565209079	0.0971811682177652	0.166042934891115	962.835055288092	0.237756174902928	0.150066836638683	1.58433522174772	0.113117454610476	0.295401944869505
YBR237W	1075.66820840804	0.0842096206254552	0.13742530941481	0.61276646189876	0.540030769727405	0.821015481053544	991.640300132543	0.062603344729584	0.159444627999618	0.392633765809495	0.694589996801381	0.789910771444133	1112.59117212709	0.0379279921720051	0.134409521505511	0.282182331632288	0.777803705367855	0.839766799060406	1039.15427331311	0.078845396066579	0.148334042192799	0.531539455818906	0.595045007246413	0.766932173036747
YBR238C	735.119979472281	0.13541342262761	0.20631884526266	0.656330847796373	0.511611273610764	0.803147830664253	561.431581083689	-0.46545029667572	0.232393600816718	-2.00285332745804	0.04519303396074	0.106416381560331	576.029988792089	-0.82207322940516	0.22498766650001	-3.6538590856718	0.0002583280802984	0.0009939791227972	674.49595446156	-0.0162713077160882	0.561144922889037	-0.0289966228907781	0.976867284006001	0.989417302514673
YBR239C	349.575336262279	0.16108791708558	0.180255040467199	0.893666644039801	0.371500277294945	0.716031836491222	288.046343377992	-0.186717600828664	0.204133850479788	-0.914682206747245	0.360358488026159	0.498898222537652	314.270887610576	-0.300326108064443	0.213479061852131	-1.40681763100715	0.159481473106036	0.246637970300543	298.672892013219	-0.204403597538334	0.193740424752708	-1.05503845054142	0.291407739703752	0.516343107674713
YBR240C	328.845089939097	0.197509797438928	0.189037110482891	1.04482023098212	0.296106062722414	0.653528755609935	278.810228873214	-0.0604398764252212	0.220000481193952	-0.274726110130357	0.783526669744174	0.856718958037675	279.90522724062	-0.43891227837263	0.210562200576115	-2.08447801728767	0.0371167077652223	0.074659154618471	310.734492070019	0.129663437707527	0.189832569470366	0.683041050696878	0.494580903270082	0.693366463136822
YBR241C	1084.49742467399	-0.467997497870815	0.142870940187387	-3.27566611696542	0.0010541310106157	0.0140907858878613	957.122105049665	-0.649975732176974	0.171336185732342	-3.79356952180757	0.0001484970289154	0.0008645395435953	906.347851384648	-1.43717063714933	0.145271771155396	-9.89297938421913	4.4653655340818705e-23	1.2856253903349101e-21	1041.24068329024	-0.493776949369171	0.168748620240039	-2.9261095508028	0.0034323004874682	0.0268052940903894
YBR242W	599.02128939821	0.0351042754136308	0.157785903798465	0.222480428026501	0.823939907673152	0.944249710177031	522.499732801842	-0.15076965375576	0.177685796912873	-0.84851831927618	0.396149374595676	0.532276858784578	586.485315278147	-0.176568584705273	0.159853262340599	-1.10456666395121	0.269347402556633	0.37701410463486	556.277155400658	-0.0862689628176108	0.166363392448814	-0.518557367385697	0.604069445313726	0.772200106037229
YBR243C	289.809058765659	0.113299594852692	0.20844994032591	0.543533832034439	0.58676230350028	0.843438332017745	302.887137609791	0.422539338492708	0.208873786971403	2.0229409569261	0.0430792352226344	0.102297716140084	343.906094451329	0.42991775823565	0.192082311077009	2.23819546852125	0.0252083110410644	0.0544736728882149	248.550171479758	-0.242638268872044	0.209653196549237	-1.15733159744627	0.247136908796076	0.471074206588567
YBR244W	646.777806993362	-0.0362755544162998	0.156717772457025	-0.231470584653999	0.816949235010627	0.94211278723803	704.215644455705	0.394761753141082	0.187312206419756	2.10750682342849	0.035073670853811	0.0875631290901657	571.64963447241	-0.599023702064111	0.163468270997156	-3.66446465977811	0.0002478564585646	0.0009575068929997	692.745320536436	0.243998820803765	0.16482375275091	1.48036200323935	0.138776664519192	0.33561276457587
YBR245C	1847.07560207569	-0.125414205300232	0.128788416288918	-0.973800353433062	0.330155677589719	0.684434477754045	1598.71310378387	-0.347824341755651	0.152298097258167	-2.28383904997867	0.0223809917579394	0.0605228034127082	2071.5981644431	0.06285962212433	0.120139894216902	0.523220222009206	0.6008210105806	0.692895812720194	1742.9344047556	-0.204400849980548	0.140663626688303	-1.45311801489009	0.146190990042129	0.348581483054718
YBR246W	555.024472743932	0.0087722039318576	0.173938051674063	0.0504329204991646	0.959777402991467	0.98829240500171	500.615151317699	-0.0771401501555223	0.204752107519941	-0.376748992183192	0.706360150479826	0.798841227200693	655.832698616209	0.325367941530538	0.170827628518964	1.90465643263565	0.0568247457702871	0.10656020861071	526.529815103953	-0.0535594487205841	0.186700876927042	-0.286873043137948	0.774209531802568	0.881977871536579
YBR247C	1379.29905756303	0.158768478127756	0.152366904201557	1.04201420222944	0.297405094448672	0.654517371357002	992.728794756263	-0.646132499599508	0.153762514562114	-4.20214576640846	2.64396785464451e-05	0.000194912636622	1245.18205787173	-0.292123174345474	0.131316685350451	-2.22457011891422	0.0261101104576217	0.0559419508397841	1372.62220049166	0.230475538695167	0.19589119903186	1.1765487159925	0.239375677284438	0.46371865949737
YBR248C	3134.49967182621	0.302532762490063	0.123470719404324	2.45023892263374	0.0142761450585465	0.110814773100624	2678.04880935993	0.0753070272770466	0.145160556085731	0.518784367514896	0.603911120374578	0.722073068927207	3238.15663907934	0.25592198173697	0.111036908056633	2.30483706918821	0.0211757001640782	0.0470056681432761	3336.53765959949	0.540582347925216	0.173092024396324	3.12309218065103	0.0017896168803791	0.0161820513855532
YBR249C	1402.2191625762	0.359123282891642	0.164885672415801	2.17801387852561	0.0294050035180135	0.184594534015469	1054.52336685005	-0.238749185816062	0.206790527083182	-1.15454604804032	0.248276371230271	0.378896455777843	1080.18844821849	-0.571053848120367	0.165388897652965	-3.45279433035831	0.0005548118393921	0.001980688534585	1238.09276297559	0.112352992344103	0.175689061205961	0.639499076225303	0.522498314412674	0.713304492924309
YBR250W	231.341499621064	0.603985161604477	0.210805317380376	2.86513247915208	0.0041683481598804	0.0430828556239069	183.672854521957	0.206988111854887	0.236948147245477	0.87355868472121	0.382358634211587	0.520560021842448	180.681323102213	-0.194055413970878	0.252622321471167	-0.768164162377974	0.44238966175737	0.551561584930793	177.954054597134	0.0006715282561305	0.228256409985569	0.0029419907908524	0.997652634356151	0.999733388233468
YBR251W	753.983189458403	0.0214105359099516	0.152947922523303	0.139985790958942	0.888671217012164	0.967029329585712	673.312197527144	-0.0950533288090154	0.161654282852576	-0.588003776526608	0.556529757959959	0.681472219490961	879.525413365444	0.303843946634297	0.143428405036189	2.11843634848783	0.0341381302412721	0.0695869530490461	780.330406303588	0.204263227242089	0.158885326371512	1.28560158390255	0.198582143686931	0.417130622691932
YBR252W	500.839494117555	0.205484490859958	0.163933990834612	1.25345872331788	0.210038811847127	0.567291013985615	462.141936954107	0.186270638672423	0.188449203660993	0.988439510774007	0.32293744520455	0.461897922738193	651.52133345881	0.733369049143019	0.161802920182893	4.5324833959366	5.82942596027979e-06	3.20673840609688e-05	486.217071429047	0.211407489237038	0.170921673051247	1.23686765676376	0.216136219259358	0.43779499504862
YBR253W	235.175992153494	0.0315422452129569	0.211363700710714	0.149232082457373	0.881370505291633	0.963701865999012	210.839948798653	-0.0710183971419746	0.230631564039748	-0.307930085102033	0.758135532752389	0.839519771916968	234.083447968496	-0.127890670220693	0.232424639569738	-0.550245750439554	0.582150827762976	0.677475034686082	203.212326683901	-0.315738442737786	0.223226890797337	-1.41442834960434	0.157236171132847	0.362954017688785
YBR254C	549.760175181362	0.0640569750975463	0.164600873846184	0.389165461888169	0.697153750978389	0.895103351966042	617.746049224227	0.559290306417799	0.204073614316768	2.74063018038999	0.0061321484661524	0.0209361316658549	752.259369377575	0.732814016016948	0.153800233119659	4.76471329823542	1.89122363450373e-06	1.13886692745817e-05	594.734984262898	0.362572683535738	0.167866322271921	2.15988936094293	0.0307812355714789	0.129644112265028
YBR255C-A	186.951085419709	-0.736380634884824	0.26525042751037	-2.77617134040636	0.005500321355474	0.0538677834272141	167.780734674141	-0.867980026041194	0.247743782345291	-3.50353909117062	0.0004591192628687	0.0022944068862015	198.645742379042	-0.688532471082633	0.248102272102521	-2.77519615297242	0.0055168422922929	0.0149256504654041	191.807840600956	-0.51704325653782	0.220607768735426	-2.34372188931346	0.0190924018726765	0.0949207299288479
YBR255W	1001.7877286609	-0.125459108217423	0.146198420875931	-0.858142704043919	0.390813669313795	0.730517723517616	967.317150259003	-0.0108726434619654	0.158753963717414	-0.068487382660372	0.945397663671197	0.965021028794116	1035.41101783839	-0.177599016798835	0.141348337411352	-1.25646342964747	0.208947996929408	0.306122040058351	1014.41363286062	0.0077037783907527	0.152580588300407	0.0504898983321866	0.959731999102196	0.982341418916666
YBR256C	2138.69653082707	0.219419875183026	0.129885226277022	1.68933666647384	0.0911549305124048	0.36921255269825	2433.08133429425	0.722772103610301	0.165314482586785	4.37210395786628	1.23054903190761e-05	9.70188998317352e-05	2212.2720345244	0.175135711127888	0.121584665577767	1.44044242993677	0.149742266690893	0.234521920795723	2214.84227880822	0.394637951403661	0.14497372274565	2.72213435600351	0.0064861766269748	0.0443682082036687
YBR257W	485.171842890115	-0.0163607740752085	0.179804054096532	-0.0909922424019695	0.927498755152083	0.978026541907282	459.392507219925	0.0373128326346671	0.19338225494354	0.192948585926671	0.846999233831414	0.8978905598429	501.331488255754	-0.0664128212534971	0.181286366478333	-0.366342061698471	0.714109847088384	0.788956411817579	500.422074570576	0.158881265985817	0.189515219487396	0.838356235533814	0.401830661069232	0.615491479085571
YBR258C	232.669437824031	0.139126509522101	0.229102335404188	0.607267967289162	0.543673092865339	0.823447952202689	251.515842810276	0.533581375921278	0.222418052035085	2.39900210904243	0.0164398200034762	0.0469813522766009	258.649691452083	0.291196739409844	0.221276835010782	1.31598384166899	0.188179466091563	0.28114688551787	220.640041621287	0.0896511934226482	0.230432629818185	0.389055983492375	0.697234733415129	0.833586683519331
YBR259W	863.499010455134	0.136086905062471	0.150141321017822	0.906392085402775	0.364728360459392	0.710312163640296	863.730213566086	0.333560901690489	0.164471206859961	2.02808082982269	0.0425519990977832	0.101336797851387	1002.47700445809	0.396843675767887	0.145022875420245	2.73642123435989	0.0062111462236596	0.0165335341289412	875.500045092136	0.260156339320167	0.156450162017995	1.66287037331571	0.0963383859862197	0.268248385906336
YBR260C	1138.91511000936	0.165939247135125	0.142344516989255	1.16575791358125	0.243712337644333	0.603299385671262	1084.65499703447	0.232747636503423	0.151169997716415	1.53964172798389	0.123647708139858	0.225725327131029	1229.72667148837	0.236606076629336	0.133026211215468	1.77864252817135	0.0752983870463413	0.134824184974374	1042.34875533181	0.0083586513150303	0.147392867265444	0.0567100122964365	0.95477619819385	0.980008843374922
YBR261C	472.323873437919	0.608562273393896	0.165272259768325	3.68218038675677	0.0002312476882569	0.0041183434450192	387.958706769108	0.301658872978726	0.194234169090015	1.55306800236022	0.120406889470426	0.221274902942317	485.132818219188	0.552028658298473	0.166552476419008	3.3144428120642	0.0009182596117343	0.003078776577698	420.02554299429	0.397318902823637	0.17847377035118	2.22620333532395	0.0260005646659093	0.116010229546351
YBR262C	488.178053724551	0.0820696306720227	0.162928014174698	0.503717123710993	0.614460173461714	0.860303697144751	456.200361313389	0.0988791584594614	0.186119735914042	0.531266380611716	0.595234199054084	0.71462539855572	493.745618962746	-0.0274597967867632	0.182910760396951	-0.150126743375678	0.880664620926238	0.915302830693273	481.100714709871	0.130587682596649	0.16942338768067	0.770777189526992	0.440839009975162	0.650467962959271
YBR263W	1487.67912682232	0.0438280905159031	0.154581037198651	0.283528247126328	0.776771931557762	0.926969070721723	1313.10984480779	-0.106195654624483	0.178257353285315	-0.595743472385729	0.551346611874829	0.677562718819204	1559.7699227033	0.0361095629006315	0.147157761419679	0.245379941582902	0.806162258634632	0.859955942989607	1407.80097408091	-0.0219543730887746	0.164678377727538	-0.133316670905626	0.893942943809836	0.950364819734786
YBR264C	347.6471561151	-0.006767313188313	0.184678595411549	-0.0366437332557808	0.970769072833535	0.99080404305923	345.906731502508	0.185709639255142	0.193594781770547	0.959269860255061	0.337422814787665	0.476725055951225	398.451811418503	0.233261240337254	0.179431703908109	1.30000014075947	0.193600920927719	0.287518931953552	336.754232867891	-0.0032471576347465	0.186674273297535	-0.0173947784951117	0.986121674683751	0.992639786292376
YBR265W	613.372773330425	-0.133694586461561	0.159789426388484	-0.836692323661763	0.402765535116984	0.73973014481731	529.119944538669	-0.36778844513706	0.184807041467295	-1.99012138399579	0.0465775657207773	0.108599666730918	707.090505307338	0.131877092347766	0.154088472361949	0.85585307146138	0.392079055371948	0.501096818720944	576.729327099936	-0.225483764185889	0.171143330167272	-1.31751417928765	0.187666331385047	0.403277036659958
YBR267W	1122.71294544896	0.323631723778328	0.162450762993416	1.99218346417643	0.046350931867661	0.247261929631357	787.354629215537	-0.516890779945148	0.163663274156689	-3.15825760304834	0.0015871524011257	0.0067239025953985	954.54534725757	-0.285570649490613	0.143921278778344	-1.9842142309646	0.0472319627600518	0.0915376317791092	1107.25677788108	0.368273624238047	0.210871556935587	1.74643574311229	0.0807352635756882	0.240089912801905
YBR268W	558.784454225625	0.0585031854457513	0.160098019723944	0.365421043599589	0.714797135246809	0.90246676560915	566.451818798724	0.295385953235126	0.20394144885402	1.44838606813351	0.147509108922138	0.25779041642728	604.535354733212	0.137901461391976	0.157666401772487	0.874640759487671	0.381769402779036	0.491173751418915	576.220271897216	0.231839484133771	0.164411314151433	1.41011879462403	0.158504608523272	0.364816497041381
YBR269C	745.661766011066	0.187688471262854	0.151441677088923	1.23934490736422	0.215217794672964	0.573781941762836	664.39413609308	0.0723442018323026	0.190840023764937	0.379082963861978	0.704626256717347	0.798044365092124	642.722422902115	-0.409640037981963	0.152609059817387	-2.68424455580908	0.0072693910374113	0.0189154523082282	691.974280058344	0.0711667150222004	0.157810501181177	0.450963113921655	0.652016134077358	0.807623580459262
YBR270C	796.004996370807	0.0050082085588781	0.156984499739692	0.0319025672418782	0.974549751320312	0.992032001519867	706.092596170133	-0.13104189483861	0.170492224570686	-0.768609214693424	0.442125333579144	0.580571659955186	828.514123315582	-0.0253606833150893	0.15460095884414	-0.164039625010712	0.869699950056435	0.907492537139667	787.549983263867	0.0679016601678735	0.165623601093185	0.40997575055544	0.68182373613625	0.825884292108925
YBR271W	775.412153555398	0.280164329531032	0.166224466073019	1.68545783993051	0.091900272390537	0.37067510564211	715.784956880749	0.262134118179687	0.162011200106616	1.61799997782365	0.105662602444692	0.200745069056938	841.666857765978	0.361034498218737	0.150517465749735	2.39862195673045	0.0164568952712038	0.037867217866583	814.374630657869	0.485199363987094	0.158857037280696	3.05431457298149	0.0022557541324672	0.0193968041078576
YBR272C	1112.91408350028	0.167258509491533	0.139403800530402	1.19981312457157	0.23021192578578	0.592470709847975	1031.03825254225	0.159398218171738	0.149379007182442	1.06707241652141	0.285939136434876	0.423637937160427	1184.94761438966	0.200397523913553	0.134900396648759	1.4855221251523	0.137405566900503	0.219235184905765	1083.08594268337	0.181316611465219	0.146093805474478	1.24109719009883	0.214569847462293	0.435231583338342
YBR273C	835.448765546022	0.0249687857021722	0.14339053344745	0.174131339788361	0.861762243845488	0.957886527390193	780.097676971069	0.0395407672942052	0.156884057304643	0.252038148257623	0.801011577319221	0.868392802319837	799.824463868425	-0.256592593187148	0.143190878537755	-1.79196186103078	0.0731390755254146	0.131568489296106	817.004352453324	0.0553726700285016	0.158018484883673	0.350418940349066	0.726024314063574	0.852386053246209
YBR274W	843.04974430453	0.0913697833692345	0.156520011438568	0.583757837285209	0.559383248648022	0.832178786744781	830.466307444314	0.250909253832627	0.167544262237296	1.49756995842244	0.134245016818599	0.240221370540889	920.55631679669	0.193976549579711	0.152393871237335	1.27286319328168	0.203066592155761	0.299029294975556	834.016945291009	0.151263001703888	0.161617910200529	0.935929696877079	0.349309385926748	0.573461962087401
YBR275C	2400.1505968189	-0.0286346146615691	0.123471105649641	-0.231913487053578	0.81660520893055	0.94211278723803	2197.87597235694	-0.0708783964962891	0.135019839429751	-0.524948013533718	0.599619330681851	0.717979943442142	3079.74913366144	0.502334782661287	0.117402446612883	4.27874202926673	1.87952543070175e-05	9.32831360846573e-05	2243.67900736983	-0.132469791643746	0.134423276554111	-0.985467658872464	0.324394409822718	0.547948175611228
YBR276C	1627.45027349667	0.0390431102453214	0.134270098990733	0.290780378794657	0.771219292693457	0.924026868658451	1725.400256363	0.393799741171859	0.145581202652927	2.70501777699074	0.0068300734220145	0.0228736313039341	2023.59011715722	0.482077944105627	0.142954346592057	3.37225104096564	0.0007455645709645	0.0025560320925187	1692.77178361543	0.236641274652823	0.143027835934814	1.65451202632105	0.0980235218241605	0.270589709843321
YBR278W	566.765747326959	-0.0177653197848479	0.161822877938519	-0.109782498069262	0.912581871653953	0.975043585104694	620.907387218374	0.426642248470376	0.173743457040107	2.45558742607435	0.0140654535167621	0.0412762573537029	652.974368842059	0.235817680313215	0.157824149722403	1.4941799510911	0.135128591363613	0.216243795900134	594.403094372052	0.205104766095906	0.16724405903259	1.22637998193967	0.22005571552338	0.442789438711335
YBR279W	1316.74757495438	-0.129322938600772	0.140434211988657	-0.920879155936858	0.357113522227854	0.704249767173703	1128.76258333625	-0.384406364772989	0.156397830077175	-2.45787530800973	0.0139761690980458	0.0410578377247177	1306.13720836356	-0.310348966703226	0.143336069414442	-2.16518401802887	0.030373595760128	0.0632749267627484	1262.09798744415	-0.16064121637365	0.151264204928687	-1.0619909478874	0.288239794645385	0.512259599451961
YBR280C	1496.74670875335	-0.132880457320855	0.142969234004129	-0.929433932037556	0.35266424960269	0.703815247857703	1344.41705880352	-0.236267650876647	0.161039655891905	-1.46713956614039	0.142338092788383	0.250825378491587	1328.68755679366	-0.704416348970638	0.139184688407269	-5.06101897436767	4.17021707097999e-07	2.79965733059875e-06	1541.07379759707	0.0482219028616705	0.152760441019092	0.315670094560959	0.752252927961005	0.868919699423221
YBR281C	1396.50843200024	0.229917493096825	0.144137502936082	1.59512610121172	0.110684039776343	0.408831667023275	1477.41439234075	0.560041465305889	0.148758467277744	3.76477033915822	0.000166702227566	0.0009513863815823	1694.32142622117	0.590671843236803	0.145327803041679	4.06441046292705	4.81540194910338e-05	0.0002195959895938	1347.26524355886	0.220002948657743	0.149082270919472	1.47571503506664	0.140020408017821	0.337202705451157
YBR282W	375.912591291278	0.0448775004663302	0.179130901256264	0.250529083210097	0.802178216494996	0.937034816765496	386.470425535878	0.319789869957428	0.188282231637976	1.69846016363515	0.0894209452112294	0.177340304981969	416.717790854574	0.190915922695809	0.177729798244927	1.07419197332746	0.282736649148164	0.391341064008713	373.353145725676	0.116635236057484	0.182315760580609	0.639743024333405	0.522339679306855	0.713256187859549
YBR283C	3444.08939855417	-0.0553775467141019	0.122780902269367	-0.451027364114085	0.651969826990503	0.878181730839986	3219.99412801159	-0.0368936744680614	0.131214118259201	-0.28117153060604	0.778578839472159	0.85350175109403	4045.00615347628	0.252851663194655	0.118892881453106	2.12671827029767	0.0334434985453364	0.0684744185030034	3512.52108488822	0.0935716302862809	0.131313407631045	0.712582454254722	0.476104172204821	0.680333119928392
YBR284W	221.674541597103	0.342433262861197	0.23144769158252	1.47952766571062	0.138999342869855	0.458454844722397	271.588429114904	0.995055897268334	0.231928189166667	4.29036203336746	1.78382078779088e-05	0.000136547234113	216.518818493684	0.14487370353586	0.245590032591449	0.589900583534123	0.555257302884818	0.653635885230766	197.515990395943	0.126687398980946	0.244880713189143	0.517343311080177	0.604916524919813	0.772666679680118
YBR285W	199.783969095376	-0.0953284210259189	0.224275435826972	-0.425050655567401	0.670799748052904	0.886093178719049	180.189640968296	-0.183343771284958	0.238999122983164	-0.767131565155884	0.443003296267152	0.581328815305671	191.193281077988	-0.387143294680859	0.245289383155018	-1.57831248014592	0.114493840200781	0.188821844754037	207.931881758928	0.121165738729434	0.230378099150783	0.52594295714772	0.598927841017232	0.769537170507709
YBR286W	4728.38230370046	-0.42572691010808	0.123098410002577	-3.45842736798281	0.00054333875206	0.0083862525251296	3962.39988776244	-0.802217653096898	0.148003706312557	-5.42025381041987	5.95144789965736e-08	7.77449864454112e-07	4465.22809099479	-0.818744695816498	0.11168738524071	-7.33068192125661	2.28984559575787e-13	3.39777858016687e-12	4560.62529087444	-0.438204109097794	0.13683813929123	-3.20235360819378	0.0013630956222693	0.0129103672112478
YBR287W	1850.90623627108	-0.236413002158879	0.150696790768469	-1.568799182473	0.116694738976416	0.421154372141619	1926.01807440387	0.0990801646150967	0.144951934617888	0.683538062988153	0.49426690700558	0.627134734042554	2014.99435518791	-0.128322008566024	0.125812799273989	-1.01994399064733	0.307755024718502	0.418576246284618	1701.4176481332	-0.402879690628856	0.149767488373412	-2.69003436596576	0.0071444661224077	0.0477798890180614
YBR288C	971.936120953947	0.0589568339199298	0.139294592217836	0.423252855557595	0.672110786959857	0.886464857705324	883.032257499951	-0.0049656375326445	0.152808913449923	-0.0324957322222686	0.974076719427194	0.98359483080181	1139.54907194888	0.352190923143422	0.131358839955772	2.68113606409743	0.0073372675728848	0.0190834909861954	935.153863950443	0.0414539874863236	0.148404421821956	0.279331215184792	0.779990653021071	0.884787643770109
YBR289W	853.456993200829	-0.228047785729751	0.156336614156078	-1.45869722816231	0.144648459350167	0.466420770316861	743.427336590141	-0.437952786445013	0.171891089753862	-2.54785042710554	0.0108388932204089	0.0333303389439517	913.948719987397	-0.170045190979369	0.142736553162822	-1.19132196491669	0.233527214263967	0.335007929832815	774.204055847703	-0.438088408841052	0.160401701594758	-2.73119552028099	0.0063105021506321	0.0435913952486614
YBR290W	1351.90005663288	-0.0987424984723874	0.133465777193469	-0.739833840170521	0.459400822751144	0.773893540096138	1366.39883297208	0.142917605899157	0.14353705216652	0.995684415570662	0.31940350455895	0.458568525497309	1471.24383236932	0.0025963655692943	0.131304305465011	0.0197736514434873	0.984223936875568	0.989180952188071	1294.47434658435	-0.132030934738969	0.143436098799784	-0.920486096901347	0.357318795107714	0.580843782946164
YBR291C	1281.77994298509	0.27360178876197	0.133241814409945	2.05342286859123	0.0400315832681211	0.226135411667915	1135.20019733704	0.144873241597017	0.146436702787535	0.989323296955225	0.322504989204109	0.461507510515376	1309.4017586312	0.196000969089192	0.13295442517706	1.47419665669774	0.140428649786173	0.22307609454954	1233.05144172943	0.255205730457193	0.154869806333507	1.64787272935317	0.0993787905597138	0.272530207448355
YBR293W	691.85163851939	0.173088414949616	0.159247958345021	1.08691135979658	0.277075985440486	0.635088034114203	938.27072002125	1.07462215251949	0.165713168644125	6.48483256528201	8.88303779983245e-11	1.8693141726411e-09	796.189954932584	0.409377573076654	0.153739110922934	2.66280695015769	0.0077491857449282	0.0199931065117698	710.952761854768	0.331845999342854	0.16525304884825	2.00810818109374	0.0446317971006359	0.164965452423061
YBR294W	8909.91395477168	0.638615184184436	0.132234590621789	4.82941098226689	1.36937514684671e-06	4.50337690337998e-05	11846.1844222404	1.41054848601818	0.13891545789226	10.1540066701012	3.18032202803472e-24	2.35955430464576e-22	11251.5098474784	1.05049297153393	0.114839224126909	9.14751017799484	5.82608033917782e-20	1.4408344838812798e-18	10548.6713362036	1.08846884507563	0.139116069893666	7.82417765185292	5.109860584848171e-15	5.09840744905455e-13
YBR295W	1493.58604975841	0.123489453599125	0.150042404035512	0.823030358603812	0.410490729629291	0.743404362670319	2274.32471942678	1.27841119353419	0.153996345530161	8.30156838549009	1.0274588264562199e-16	4.24707444907298e-15	1709.12986915069	0.347767788719738	0.171915702387181	2.02289717513128	0.0430837498649455	0.084517173040149	1418.83956131294	0.0703435388625667	0.160345140252637	0.438700784767999	0.660878358376629	0.81326030211848
YBR296C	202.102739866235	2.63850663114648	0.250930350565145	10.5148963654817	7.37618555904792e-26	1.94060736435315e-23	1124.40249231779	5.40095444645801	0.23023047372359	23.4589034158106	1.07236996719859e-121	6.20580500017822e-118	74.6708691774146	0.621552389569329	0.361787084581519	1.7180060208293	0.0857955170823596	0.150271990725065	113.221745760992	1.66014819558023	0.309041028797931	5.37193460052105	7.7896362441347e-08	2.68325148480997e-06
YBR296C-A	0.213143548372109	1.14416064309543	4.99272376938224	0.229165621000698	0.818740192041644	0.942495670552314	0.47409836499203	2.3420502989171	4.32626183818844	0.541356576766468	0.588261831122826	0.708927783570969	0.837543576532613	2.98357746748373	3.38849893210915	0.880501227021672	0.378587840755167	0.487948292750591	0.478404762149216	2.28196514527451	3.57197459381148	0.638852568892305	0.522918846301377	0.713541939058258
YBR297W	132.834683740277	-0.0892935575565737	0.273027981028418	-0.327049107641754	0.743630743125422	0.911422003011248	315.27224790894	1.9841222135294	0.216316379540611	9.17231611283002	4.62963092813028e-20	2.48071057232314e-18	201.532258615783	0.847564958224551	0.257753428738951	3.28827811281205	0.0010080220817292	0.0033429362676027	146.695880278117	0.279809432691325	0.247281447799442	1.13154235864174	0.257826885394414	0.48198430915058
YBR298C	383.744133459542	-0.723302572171636	0.183194584076842	-3.94827486749414	7.87163943212504e-05	0.0016689028949868	423.269758089665	-0.141813057884162	0.187482539079307	-0.75640674902623	0.449405362787844	0.586670163422796	591.177048876104	0.435629408604485	0.165846438701744	2.62670342525664	0.008621644136218	0.0218161148300366	412.924971314378	-0.350166454507563	0.181740397721207	-1.92673978321939	0.0540120672654238	0.187166367224555
YBR298C-A	1.97270311968241	1.45014600106222	2.20794812812087	0.656784451859567	0.51131952299588	0.802983334011941	2.4549879164095	1.99767806981504	1.93408308710727	1.03288120512076	0.301659495355763	0.440056339708545	4.03329742812221	2.65183977794268	1.80274287531038	1.47100277818938	0.141290365545493	0.224197243052308	2.32855084610177	1.82999658507833	1.80677627891004	1.0128517882592	0.311130959664973	0.534594674459976
YBR299W	85.4725685944834	0.184056338561907	0.307573051155748	0.598415036266311	0.54956303529646	0.825734484732253	123.361914767394	1.21133006111202	0.288465167493188	4.19922471624108	2.6783042190698e-05	0.0001969421412421	147.047896309243	1.3164369407613	0.281364915463495	4.67875299446172	2.88624886407835e-06	1.69227175039731e-05	97.2679425167611	0.589696128488384	0.288099873441033	2.04684619068075	0.0406731887785287	0.154750653163278
YBR301W	15.0048837983195	0.734682132772161	0.77061466294625	0.953371598151649	0.340401826495105	0.690103597812142	19.0012830665226	1.40733729230484	0.698634279310124	2.01441202354762	0.0439662930465487	0.103935023635775	25.2942064033378	1.72363395546856	0.697477949196711	2.47123791863769	0.0134646205051952	0.0319871043695767	17.533148525779	1.17197996236356	0.66717785783155	1.75662298831786	0.0789820919637233	0.236700862865907
YBR302C	2023.77295206769	0.106529470678074	0.127854832971847	0.833206443604139	0.404728309152835	0.740428104815727	2523.57292548515	0.837595845267666	0.136294032280997	6.14550638241299	7.970880786165901e-10	1.49279893558389e-08	2147.14472777749	0.131742119581106	0.119296965663995	1.10432079179753	0.269454006699461	0.37701410463486	2195.87158289942	0.408477808658055	0.137226249434178	2.97667399890562	0.0029139367797825	0.0236175800344559
YCL001W	1103.69732276689	-0.0774787503271076	0.139678046439362	-0.55469526029449	0.579103118674908	0.840484703319625	1107.99210911188	0.143839573707358	0.152016313467671	0.946211432353591	0.344040756245745	0.482774940929711	1477.66440820596	0.564952700910841	0.134824802106713	4.19027279909288	2.78619276063678e-05	0.0001339177533704	1147.95610313898	0.127551429182034	0.146724020065846	0.869328887831673	0.384667266593935	0.603596409932277
YCL001W-A	34.0376799018415	-0.017471812440932	0.476984827789492	-0.0366297027138205	0.970780260075792	0.99080404305923	30.6120805515566	-0.111701297882842	0.522905374073574	-0.213616656896561	0.830846008891629	0.888579902690049	31.566138873262	-0.406997016225776	0.557382927627851	-0.730192828039965	0.465272325829012	0.57361119505166	27.845658958037	-0.531549806127625	0.513378307284972	-1.03539592262625	0.300484049115566	0.525607598092135
YCL001W-B	15.1413468306731	1.27650458774688	0.71304202223882	1.79022350427383	0.0734179879884077	0.326628220197466	9.22559884101043	0.315657971396802	0.918515816805865	0.3436608990518	0.731101320073862	0.819938631640977	12.1533658956816	0.688898279798568	0.861495718993689	0.799653747093797	0.423911438034587	0.533530989975241	5.84360738145752	-1.43704175184697	1.08635665709917	-1.32280843722559	0.185899090690972	0.400581843069074
YCL002C	537.63753754549	0.0282352622532386	0.16103549512001	0.175335644059073	0.860815905652869	0.957606041724795	516.892736046831	0.124492088071428	0.173112359321811	0.719140381190233	0.472054428784502	0.606865096371827	674.88033500996	0.49641243723828	0.152927281416605	3.24606854081157	0.0011701066436343	0.0037998917770548	573.512792685589	0.290960198134343	0.170653756066228	1.70497388889247	0.0881992943501181	0.253934983285638
YCL004W	304.283840448623	-0.0109866559518194	0.190279031228135	-0.0577397093148268	0.953955962982675	0.985997523821841	248.966833627679	-0.406478094542084	0.215581968734784	-1.88549207954468	0.0593634327912122	0.130599883332673	294.729147390117	-0.2587157551087	0.201352212954936	-1.284891540609	0.198830187462047	0.294203603897434	278.215262845862	-0.181170567909813	0.19768869763994	-0.916443732356353	0.359434206796209	0.583135899840108
YCL005W	458.974318238029	0.261602965311482	0.167371223694315	1.56301041204832	0.11805014582278	0.422295577269622	433.472186194759	0.304552757990509	0.181685952395576	1.67625924830678	0.0936874234191993	0.182942865796358	513.388306925039	0.421435080283215	0.16728783384862	2.51922133599133	0.0117614697303797	0.0284801873412115	427.018042306463	0.150390733727208	0.188499480164809	0.797831026354654	0.424968553768277	0.635476232727911
YCL005W-A	481.125772642611	-0.281731179993267	0.166381307255428	-1.69328625096541	0.0904009939032035	0.367186633481924	507.30392115009	0.0956708995755454	0.188051837604058	0.508747485770279	0.61092923301304	0.728507618266322	609.777516687603	0.25929661205615	0.157210406571706	1.64936035540294	0.0990738315335807	0.168629489142598	497.330620763315	-0.0773170206348466	0.180146691146316	-0.429189235410655	0.667785516159707	0.816323359107779
YCL008C	194.627217519638	0.0365741253409609	0.224313306069322	0.163049290217577	0.870479625919873	0.961147667841325	171.382378897979	-0.119492078925974	0.246821168933476	-0.484124110757208	0.628297790927987	0.741276109296689	185.947779368076	-0.247967844505876	0.241188922207203	-1.0281062755148	0.303899838992539	0.414794872854783	164.645683411361	-0.375295813718641	0.235793837493225	-1.59162689622634	0.111468562999128	0.292946673059017
YCL009C	1128.87972833099	-0.0303193337977488	0.141378109373455	-0.214455646154238	0.8301917515355	0.947574414886112	1115.09776141301	0.143464962021688	0.183733477162105	0.780831910643649	0.434901363091415	0.572905574370594	1210.12002237909	0.0257561659470349	0.13469937158837	0.191212220542079	0.84835932965366	0.893371750403692	1023.63556935775	-0.227246314288997	0.154398142226934	-1.47182026293419	0.141069420282915	0.338686120999297
YCL010C	1318.10051063599	0.0861500779996751	0.138307981677384	0.622885801346074	0.533359569188606	0.814409352591501	1230.24839364298	0.0992000499899105	0.153183883800343	0.647588032950033	0.517251439414414	0.648659232690258	1460.94555524847	0.229984823982051	0.130814441550529	1.75809965058954	0.0787305552314595	0.139844605010576	1342.34465333709	0.224643152004364	0.146783909622939	1.53043445007992	0.125909227156378	0.314609973037115
YCL011C	3040.79062350063	-0.0640440959056787	0.124365415229315	-0.514967089424251	0.606576017807037	0.85406282638757	2736.41029017027	-0.159647984087662	0.142309482734767	-1.12183658474263	0.261931927819432	0.394842424144583	3158.5696831128	-0.100680074571392	0.114935434262661	-0.875970715361014	0.381045954102454	0.490651713620087	3158.3149717042	0.135933368295403	0.137583138090768	0.988008924507335	0.323148277452943	0.546641064489969
YCL012C	477.950680201443	-0.429940678177429	0.19517049592508	-2.20289791312756	0.0276019447528013	0.174792184058221	391.398227586692	-0.897083392505838	0.196619206894687	-4.56254201547225	5.05379759193e-06	4.38475662136416e-05	393.419735095604	-1.45613073251953	0.193386622597411	-7.52963526102254	5.08822530426375e-14	8.15666477445272e-13	479.347025804728	-0.309003743154159	0.181818989085839	-1.69951304155736	0.0892225594213526	0.255862711284127
YCL014W	1728.06177438441	0.0204999203439328	0.132158482032561	0.15511619102043	0.876729718090221	0.963522703908969	1704.43405373795	0.186881077197229	0.145916251005137	1.28074204147864	0.200284287656595	0.324564975488775	2050.21909508464	0.347962450384755	0.123584157556856	2.81559106979121	0.0048687595522422	0.0133659921863499	1533.03173548813	-0.241618191600252	0.143711231054042	-1.68127563745795	0.092709387739729	0.262108344414855
YCL016C	402.450760277308	0.320667989542341	0.185128873743878	1.73213385387942	0.0832497328169705	0.348717856968744	360.786359379006	0.22664852707856	0.201349817325201	1.12564555602501	0.260315577113359	0.392917643389412	416.855687157164	0.279881945285632	0.185791748934427	1.506428282692	0.131957264793019	0.212298218336725	365.92177889367	0.153320225434955	0.19065346261339	0.804182747762941	0.421291440919017	0.632101003007091
YCL017C	1943.07691725606	0.180568901912145	0.133385676888882	1.3537353194419	0.175820835641837	0.518248276530852	1862.80277056248	0.265381593070125	0.149213610257206	1.77853476377038	0.0753160676329239	0.156276114518369	1994.06818074253	0.114099229021362	0.119491001714135	0.954877165515176	0.339639818488674	0.450079145773748	1798.84486725079	0.0578343898204645	0.145012303533392	0.398824019833235	0.69002287709024	0.830271611101949
YCL018W	1925.77706532509	0.358023848542916	0.156896405919163	2.28191236405619	0.0224945147306555	0.153560541530117	1411.69493740171	-0.321347203195778	0.151454517204766	-2.12174063294076	0.0338595244474207	0.0849350099597849	1337.6765595992	-0.978194394144231	0.142689715837458	-6.85539520772835	7.11156373212592e-12	9.00538715925879e-11	1961.460453366	0.48626307196686	0.146973466444904	3.30850924135443	0.0009379408927793	0.009555835196871
YCL021W-A	67.509245565537	0.868820177868895	0.358669915605869	2.4223391482424	0.0154209510467793	0.116219355024425	74.9863711180087	1.2533764304324	0.348689088018373	3.59453872662157	0.0003249668077655	0.001712734896666	67.7203596494139	0.764898017455306	0.375777991075418	2.03550510040859	0.0418000758712238	0.082446161917782	77.040082356966	1.22180194897395	0.322101494773808	3.79322036314034	0.0001487060777436	0.0021144031250675
YCL024W	916.733764728667	0.0974745663170175	0.142493866495333	0.684061487798913	0.49393633947502	0.793698926396839	947.750213726487	0.382662699101464	0.152170545089244	2.51469625003341	0.011913497662584	0.0360017811871404	1281.04596828455	0.807688976008139	0.141038641718482	5.72672117489839	1.02390245915255e-08	8.77825708313455e-08	861.119313691412	0.0132088637146116	0.15343517780121	0.086087583720371	0.931396793736591	0.967658731715442
YCL025C	909.912583973473	-0.0373208442721995	0.168867208969309	-0.221007053411906	0.825086940943419	0.944915554843789	1014.48218407911	0.454462282149484	0.174408016888526	2.60574192779198	0.0091675506152269	0.0290540062488052	678.789759194339	-1.32157095978336	0.177594303692087	-7.44151660446669	9.95358694357972e-14	1.53195233091744e-12	644.929801197537	-1.16937099983372	0.188596191848596	-6.20039560911432	5.63214072078786e-10	2.73892423119322e-08
YCL026C-A	6.37087472191294	0.398545012422569	1.04297160826173	0.382124507767574	0.702369014148534	0.897549298960964	8.18170893688116	1.14005405006513	0.983999653965903	1.15859192172504	0.246622563263214	0.377168280550798	6.9393114306119	0.488724974184419	1.12044214534518	0.436189388461335	0.662699326378559	0.746090129815011	4.71798505138073	-0.316724143830682	1.20676457307297	-0.26245727700156	0.792968919125861	0.892263491149399
YCL026C-B	13.0975076459673	0.4942067787073	0.740966399975458	0.666975963719365	0.504787486815657	0.79991164946471	25.2910255996485	1.99537019043459	0.625186145232201	3.19164173046972	0.0014146668623865	0.0060777113085605	32.910634832438	2.24506474739266	0.578485103773726	3.88093787160131	0.0001040544222592	0.0004411450121717	7.93513655415457	-1.00785723993806	0.919157345757656	-1.09650131676562	0.272859447408887	0.498906041755206
YCL027W	30.2302338085747	0.718164706210414	0.512608235664861	1.4010011081444	0.16121374173216	0.498143747742816	29.1299435564013	0.802673035330422	0.567556031499705	1.41426218872072	0.157284934476488	0.270653558077739	27.0456261570332	0.333711963891233	0.595657953155602	0.560240927067851	0.575315114461354	0.671510400844666	22.1662606194578	0.0097357114276547	0.551454249359978	0.0176546131233082	0.985914388478926	0.992603786730609
YCL028W	1012.41750098387	-0.0371241242485623	0.143156886526998	-0.259324753067755	0.795384682305748	0.933584596989416	927.853559447757	-0.0764965971402936	0.175750994094152	-0.435255558778311	0.663376938918985	0.767792469104833	990.793377563092	-0.254392460360514	0.137851961918243	-1.84540326318597	0.0649788988177455	0.119261937030857	920.711209923888	-0.224779668320467	0.154014819924875	-1.45946778647736	0.14443640064865	0.345536771622051
YCL029C	465.46499231556	0.203241186709137	0.169006477536861	1.20256447960587	0.229144900096747	0.591038628235281	393.809030068202	-0.0597260418856917	0.186066647637525	-0.320992733754432	0.748215897403269	0.832037932027809	482.154867653755	0.164604839465833	0.176089797074979	0.934777836081808	0.349902804082018	0.459262310551744	410.218520734162	-0.0591078768901366	0.178369396374854	-0.33137902628721	0.740358205379011	0.861542918666466
YCL030C	8995.87906362899	0.388029060745752	0.114105404411257	3.40061947764738	0.0006723334736086	0.0098269347102196	7253.04605404566	0.0050803353987023	0.125831522326974	0.0403741074156369	0.967794872701992	0.979036924706181	7315.63224698573	-0.34831855790768	0.104635236748267	-3.3288839279417	0.0008719473506578	0.0029422503313451	8060.48728967448	0.184586085481242	0.131443758927097	1.40429706962062	0.160230406536161	0.366456092969081
YCL031C	1904.10331542404	-0.0426034126454014	0.137637762596667	-0.309532877036415	0.756916206987339	0.917800225578346	1691.13596615182	-0.178345211179267	0.144470077697237	-1.23447854408317	0.217024637016634	0.344276747372604	2191.21588265955	0.210002840371084	0.117835098443226	1.78217562632465	0.0747205961896331	0.133872473730466	1908.08381554859	0.0549292118066655	0.154071050065132	0.356518708631146	0.721452143873241	0.849276098037796
YCL032W	554.878520530958	0.0384413175894883	0.160439828193348	0.239599593332661	0.810640680065484	0.941330205562544	541.863588103408	0.177404771388015	0.18854290662554	0.94092519609	0.346743194571621	0.485977928550732	584.234227680645	0.0413817393542214	0.158010644801992	0.261892098510693	0.793404631549014	0.850422782510492	560.938663457665	0.158181623616377	0.164353084366318	0.962449985202672	0.335823615262661	0.557970502878271
YCL033C	760.202627696145	-0.115241478343751	0.154733397982394	-0.744774430384212	0.456408094958896	0.773751434185071	731.297699139064	-0.0120539192048632	0.17636705824905	-0.0683456384912977	0.94551049477495	0.965021028794116	701.911594711562	-0.538840631393519	0.16116006769628	-3.34351206906297	0.0008272509556821	0.0028094491082938	834.514137682311	0.241420503751656	0.159444110435255	1.51413873546423	0.12999065608225	0.32092829639419
YCL034W	2404.78269834126	-0.17013704035353	0.139005044797146	-1.22396306264867	0.220966162013543	0.580286817483843	2884.59515323047	0.525230223469835	0.16762158304209	3.13342836845747	0.0017277708459183	0.0072036094274706	3143.51761743378	0.430427472719641	0.131341327895023	3.27716705486387	0.0010485431181566	0.0034551743789497	2458.9535677763	-0.0068299310338462	0.148684876409244	-0.0459356136198234	0.96336156856185	0.982972958142316
YCL035C	633.872520305724	-0.310815951043761	0.16219878046759	-1.91626564729854	0.0553312911321748	0.274058826708984	645.011823049145	-0.0309520131543875	0.204737877166336	-0.151178734403117	0.879834724966987	0.91887435722266	530.624791231859	-1.18776156922552	0.175803855819656	-6.75617473625808	1.4168253498144299e-11	1.76706213348622e-10	566.778056024486	-0.581137993396292	0.171757454562336	-3.38348047179158	0.0007157329728477	0.0075582969231204
YCL036W	1266.13082920984	0.231199464734831	0.190149406614849	1.21588317760638	0.224029427228776	0.584914269415043	807.740197695337	-1.02329185483859	0.178116011341599	-5.74508629028341	9.18741218550719e-09	1.35631516116148e-07	766.537468504761	-1.99620553755276	0.186277295566924	-10.7163115691444	8.53389927898259e-27	2.90503971338072e-25	1349.82369319409	0.477816653177993	0.566348533124489	0.843679510463153	0.398848520147748	0.613213705126199
YCL037C	810.739719786059	-0.247128581155079	0.156244363289477	-1.58167997841445	0.113722645627736	0.41426940663798	564.601655618499	-1.3925407623974	0.189690314645597	-7.34112737911326	2.1180210864341999e-13	6.417271218426559e-12	707.849827709295	-0.914308225533797	0.160666121557908	-5.69073440416782	1.26494132407429e-08	1.07177385686939e-07	741.408659804291	-0.437574034381824	0.208425750946742	-2.09942405098319	0.0357795363921557	0.143789011875976
YCL038C	885.983152453467	-0.146821253077707	0.147916160226695	-0.992597785479897	0.320906004411238	0.676190940949526	951.477833545327	0.263542349325823	0.154661620402194	1.70399319909159	0.0883823578067603	0.175816058514017	923.22266110317	-0.174182098456322	0.139906901704991	-1.24498574647592	0.213136989646815	0.311392011887432	895.168640879878	-0.0176706355212482	0.155765732478179	-0.113443664663045	0.909678823728233	0.958687251564043
YCL039W	1175.66245549336	-0.150491573485564	0.169787712421868	-0.886351381610234	0.375428209267494	0.720050278489757	1054.61241558537	-0.258179978429936	0.155776385564925	-1.65737558676588	0.0974435640268088	0.188282439072836	1073.21604542668	-0.619495639736606	0.138420258193779	-4.4754694711619	7.62435931865637e-06	4.09060645942656e-05	1116.92337215301	-0.206589113582742	0.149260993347785	-1.38407971801032	0.166334046493069	0.374833999237499
YCL040W	8276.5162475545	-0.4263996928509	0.117336264169969	-3.63399751873157	0.000279063545871	0.0048946054651563	7182.2225385826	-0.668742934193511	0.127821318262263	-5.23185759062029	1.67815018514852e-07	1.96986919299279e-06	8157.55186291559	-0.65534138522664	0.114387508513298	-5.72913418382965	1.00944524055991e-08	8.69294584392884e-08	8319.65331728677	-0.302311544801262	0.129571522437554	-2.33316348464578	0.0196395665294595	0.096891876816694
YCL042W	720.519811948411	-0.462499949630296	0.153206882332134	-3.01879355933667	0.0025378339856696	0.0289723532722997	672.571677364992	-0.446929536956832	0.165776778147648	-2.69597190843447	0.0070183585257925	0.0233824069019927	738.365162825145	-0.553920459738239	0.158527823309398	-3.49415293905319	0.0004755684966637	0.0017298019422961	745.152210966664	-0.245149065630862	0.158081780798665	-1.5507736843064	0.120955929162809	0.307544798798406
YCL043C	1635.5014611354	-0.245212998486669	0.154092435280101	-1.59133703118478	0.11153374717076	0.409923853795751	1368.98425949172	-0.596605476075879	0.149346470832576	-3.99477451827236	6.47558516669035e-05	0.0004258433109049	1511.26337401249	-0.687314863051078	0.136961646572673	-5.01830169430959	5.213026640718e-07	3.43988428390366e-06	1414.19770332077	-0.627405999033409	0.148603480751195	-4.22201415378598	2.42128901381685e-05	0.000446813013375
YCL044C	235.722266357733	-0.0755428087004264	0.216020782352831	-0.349701579068632	0.726562668489439	0.906020463472315	179.092341333154	-0.750494951272543	0.25082874084936	-2.99206123162443	0.0027710067778602	0.010719128491629	208.983958659717	-0.62979166600567	0.253235653583857	-2.48697865838674	0.0128833127371401	0.0308081532272024	206.614535903844	-0.383230052021439	0.216198942465148	-1.77258060401113	0.0762982280535744	0.231050678046068
YCL045C	1088.70410992658	-0.0635548756736342	0.156445739534254	-0.406242291179291	0.684564582946206	0.890752465426075	888.139460723114	-0.476946495881973	0.158759589055694	-3.00420591108143	0.0026627504593973	0.0103557371697127	1056.85089578872	-0.308326866866969	0.141893317772141	-2.17294846373312	0.0297841963177779	0.0623593140705429	940.665591457241	-0.419535577332655	0.159467055746073	-2.63086049572962	0.0085168988563086	0.0541890874832586
YCL047C	483.790579157119	0.543489630258028	0.173885202495757	3.12556573220363	0.00177463404198	0.0217158178329392	535.728799256532	0.948110968973597	0.191637771202259	4.94741179166053	7.52067657677956e-07	7.68102301560261e-06	643.479045300844	1.07549489692632	0.17553181010924	6.12706549460754	8.951463189073751e-10	9.1361759215467e-09	427.777049187008	0.311960552329431	0.197810714978759	1.577065996465	0.114780340301694	0.297729192884761
YCL048W	237.714359960925	-0.729695082557616	0.226518754249985	-3.22134511543502	0.0012759040521964	0.016447511479093	224.982061838745	-0.660530369210769	0.245522156926402	-2.69030859568724	0.0071385972441186	0.0237011257898534	190.16691479446	-2.19182682489252	0.271171502047879	-8.08280666788325	6.32929216413085e-16	1.22500380447576e-14	243.026902997468	-0.52580450024236	0.226796487913361	-2.31839789531143	0.0204277063411864	0.0991737723124545
YCL048W-A	4517.12764355878	-0.294754301030456	0.12386164262085	-2.37970605583458	0.0173264529588087	0.127427585420057	3894.33007794384	-0.546446296841243	0.158949794191084	-3.43785469885116	0.0005863422350554	0.0028394665391347	3375.84730534076	-1.78599191679156	0.116442934814296	-15.3379156892591	4.26676233417382e-53	3.08646920348299e-51	4225.82312161039	-0.406484538983205	0.153957714428829	-2.64023495341712	0.0082848568265069	0.0531535104822567
YCL049C	749.424044770363	-0.20412461496038	0.160051809337724	-1.27536586937083	0.202179773278394	0.555394650087967	694.019350514487	-0.212565027274408	0.171712022632849	-1.23791580819539	0.215747280122004	0.342526336368286	640.2887985556	-0.948948976281135	0.162255398081454	-5.84848940313686	4.9605723701986304e-09	4.51365287835526e-08	707.472940988323	-0.280926904732515	0.167705831609151	-1.67511709066404	0.0939112603382065	0.264741968470986
YCL050C	506.859448023032	-0.498397888048021	0.179114588303806	-2.78256446204517	0.005393115048345	0.0530873297616004	425.193596512667	-0.882049463335559	0.187966300108399	-4.69259363421467	2.69762999171281e-06	2.46622192133366e-05	478.076572718725	-0.906263139308119	0.178690162869682	-5.07170134468483	3.94274813139225e-07	2.66550040144474e-06	507.808834274135	-0.380994021973373	0.167644688142274	-2.27262805756206	0.0230486033601596	0.107114489165122
YCL051W	682.883978886653	-0.21931075784081	0.161165195291252	-1.36078237887827	0.173582472123466	0.514964299667156	630.380313278488	-0.238646395166749	0.177731551061395	-1.34273511788749	0.179357759078423	0.298774712661725	725.924350645618	-0.183794975596887	0.159481081759829	-1.15245628866296	0.249133621960089	0.353860179793411	650.893462785487	-0.266209146925523	0.161920983198005	-1.64406824654708	0.100162106089913	0.273931052902802
YCL052C	1048.26818583215	-0.0989738476127342	0.137998529778525	-0.717209435285855	0.473244878278041	0.781652015972465	1085.06224839289	0.207237718496941	0.147823041327454	1.40193109704646	0.160935823284602	0.275298731702037	1223.29162526761	0.196158276916147	0.133223416993775	1.47240088373737	0.140912654670526	0.22366457087631	1064.31322857648	0.0402761997878249	0.147115746831415	0.273772187242327	0.784259698662071	0.887988823353044
YCL054W	2854.06299339013	0.126595860885537	0.139419240149371	0.908022886582258	0.363866129981541	0.709827152117681	2193.30698979764	-0.454442026448336	0.143552442485137	-3.16568648071165	0.001547174540637	0.0065641488758553	2487.33523343296	-0.446653523345133	0.12205135595754	-3.65955396268205	0.0002526546362874	0.0009740921920024	2916.42258277874	0.270971000838725	0.198160037484421	1.36743515129799	0.171488950686317	0.382282957481401
YCL054W-A	226.075303726574	-0.825881446661109	0.245275759719323	-3.36715477960885	0.0007594804906206	0.0109078736469283	230.218358461901	-0.487446951484489	0.266839857166317	-1.82673966573393	0.0677389212734317	0.144108996016557	511.992865277774	1.24258850918884	0.216978447430462	5.72678311557681	1.02352884579578e-08	8.77825708313455e-08	238.304556530748	-0.505088536266859	0.233093238793199	-2.16689483951517	0.0302428735380715	0.127935313716973
YCL055W	604.912259337254	0.137202825932413	0.154559112756928	0.887704538962964	0.374699703712781	0.720050278489757	700.745203419365	0.693903406143215	0.183153163291825	3.78865095023006	0.0001514675493077	0.0008774201279719	765.434394149603	0.610179599068222	0.147421505196237	4.13901349233949	3.48802438781793e-05	0.0001637080059391	645.207744660959	0.39344681569965	0.159017868729393	2.47423021603436	0.0133523624367843	0.0740844884196266
YCL056C	277.023108251867	-0.0590286132850732	0.197718261543476	-0.29854912148362	0.765284090896315	0.922805066272473	253.901393498427	-0.0971803855850362	0.219794261551773	-0.442142505900433	0.65838608745353	0.764527540242982	278.353136942006	-0.193259598991618	0.207283422934292	-0.932344691417415	0.351158418238226	0.460596955200502	257.743877350256	-0.175748169859844	0.200458446159672	-0.876731179088629	0.380632667392309	0.602494870404621
YCL057C-A	175.074618431714	-0.145402503581471	0.231784132683825	-0.627318625731008	0.530450396621852	0.813270776114371	143.46663998089	-0.556183557666582	0.26813218361784	-2.07428869657546	0.0380525069573658	0.0927980858669515	148.635580254721	-0.889973038689232	0.28103891922503	-3.16672523913539	0.0015416590493261	0.0048381675262747	157.401825542948	-0.37932471557854	0.239846646745599	-1.5815302015912	0.113756859037294	0.295894627741265
YCL057W	1511.1759485615	0.0309438690966593	0.132471557873088	0.233588776288904	0.815304241948537	0.94211278723803	1385.18703945669	-0.0075995886855831	0.15482358333677	-0.0490854721341297	0.960851181008923	0.976033998389411	1451.53696677723	-0.240124918831327	0.14008719704807	-1.7141103818997	0.0865084554566972	0.151246051881543	1438.44797899288	-0.0171131163331328	0.145933018143849	-0.117266925270222	0.90664853396919	0.957628926554661
YCL058C	97.3516173619272	-0.861100963204648	0.295527176653028	-2.91377927727996	0.0035708227996898	0.0382877469116146	81.1107131703876	-1.35972214399333	0.339399912008707	-4.00625367268347	6.16893955962382e-05	0.0004084628516194	90.8588910650132	-1.4122986349715	0.331777808713958	-4.25676039167862	2.0741043617532e-05	0.0001019782662826	95.927261235074	-0.788919121298331	0.289607991577135	-2.72409306456659	0.0064478334663111	0.0442969017714498
YCL058W-A	327.87152921509	0.0443980944067647	0.196034451751554	0.226481080290075	0.820827272707521	0.943592202985784	250.78819450676	-0.573903075153605	0.223573851841524	-2.56695078796784	0.0102597172018827	0.0319107194463163	309.962693606335	-0.274487229479674	0.204804329759339	-1.34024134061139	0.180166895342682	0.271800266774792	327.785710518195	0.127648592646314	0.227280359818185	0.56163494614505	0.574364765557913	0.753572518349032
YCL059C	1485.27266793758	0.125658573966069	0.13140948585341	0.956236706581776	0.338952658886788	0.689631403021177	1291.53223498291	-0.0635874776348865	0.149565984912823	-0.425146651305438	0.670729771655202	0.770753214568835	1543.73428652077	0.0930169688347425	0.124662068378862	0.746152940059147	0.455575032343341	0.564063353348614	1557.05159645554	0.33638490999424	0.175673136079354	1.9148340918915	0.0555136652287585	0.189873849008592
YCL061C	1172.26480523108	-0.169320289823553	0.135821837137317	-1.24663524947294	0.212531270685011	0.570297169552547	1109.74503941103	-0.112257453674619	0.147570267772379	-0.760705088966646	0.446833234542702	0.584419927158959	1658.20969343569	0.624644967127103	0.122409770540131	5.10290121753245	3.34485618141416e-07	2.29073168305843e-06	1111.68927551424	-0.233267113084288	0.145141561448686	-1.60716965392962	0.108017156956448	0.287532330867968
YCL063W	364.808968477969	-0.0366450427403362	0.189548745539356	-0.193327804075219	0.846702252556397	0.953927656162173	470.09996451163	0.79684963326948	0.1856817907862	4.29147968627144	1.77486441814946e-05	0.0001361077660052	518.892623361113	0.740263843470002	0.171506281068342	4.316249170927	1.58702828617004e-05	8.00709040284746e-05	339.479363835974	-0.154156692570702	0.194260405023389	-0.793556939985486	0.427453408687941	0.637216093785965
YCL064C	104.28927970246	-0.329867651697122	0.280978539348101	-1.17399589471298	0.240396669981803	0.601422606919925	164.098218059989	1.02986876471458	0.27656029960711	3.72384889001656	0.0001962083928236	0.0011002499702231	206.658717073975	1.25364935765313	0.237585619772058	5.27662136646103	1.31587375674257e-07	9.59063152426861e-07	85.7934567899068	-0.923114754188221	0.302772287132523	-3.04887466065934	0.0022970029425665	0.0196212900355977
YCL066W	16.2710319087994	0.563904312102303	0.665923097991323	0.846800950144624	0.39710607856222	0.735268708483086	20.3881035734732	1.22406519747848	0.645960289362753	1.89495425281643	0.0580984626398138	0.12867041840666	18.7224066910006	0.779106397545489	0.720437560516105	1.08143500595299	0.279503657125815	0.38816598603002	18.9393740866592	0.981051736757464	0.601410432514429	1.63125161074409	0.10283723919305	0.278874931213768
YCL067C	1307.89069296024	-0.0206790182944184	0.136068452398515	-0.151975112010931	0.879206565354147	0.963701865999012	1506.25476055961	0.54732633106728	0.159489169803107	3.43174606616217	0.000599708805496	0.0028920957145045	1590.41205293294	0.374136738309444	0.126253782261162	2.96337053519334	0.0030429003414615	0.0088222766914018	1399.85869169782	0.256777802357218	0.144113549018982	1.78177419198382	0.0747860624799739	0.227902550590631
YCL068C	69.6975913508613	0.13511683152131	0.343679938615875	0.393147275530469	0.694210708685135	0.89310770879519	59.8217562644856	-0.0911834449878717	0.390126320853338	-0.23372800068558	0.815196148348224	0.877510300123449	74.9262891073778	0.201623571159659	0.374487556933871	0.538398586085097	0.590301902307206	0.684473447168217	60.8614927438444	-0.159196417386759	0.351187891628524	-0.45330838898954	0.650326692932196	0.806535256289536
YCL069W	23.4727675566998	1.4626865855884	0.600076806200593	2.43749895092506	0.0147892571345915	0.113078230244406	20.9225532375963	1.38225873192553	0.698365613104781	1.97927662242748	0.0477848701638308	0.110568190179164	24.3664737722751	1.45104748176383	0.733127559124697	1.97925649323056	0.047787135293345	0.0924457680474074	19.7154946123445	1.17292021938441	0.606482866037969	1.93397090843945	0.0531167047856152	0.184949681464714
YCL073C	284.074729721748	1.65601280175761	0.202828823884528	8.16458316940395	3.2254703861154197e-16	4.3416331615897804e-14	129.354003705578	0.0450621052274755	0.318848271167809	0.141327738934985	0.887611037035675	0.925365568032633	110.275839103509	-0.909646793258104	0.310822374753641	-2.92658079708417	0.0034271047346478	0.0098230089645402	137.939447774539	0.10697480231904	0.25383121844499	0.4214406839883	0.673433316242172	0.819703065345442
YCR002C	871.207959297796	0.073766384005991	0.145189288271995	0.508070429188952	0.611403952295549	0.857268913732228	915.491565729966	0.402471194600911	0.153925385032391	2.61471617898645	0.008930162818528	0.02845751774825	1096.30676918096	0.54283107279737	0.13383724723987	4.05590434645209	4.99406956930601e-05	0.0002268499261975	812.746562898061	-0.0297322679204686	0.165643644568829	-0.179495373926732	0.857548749416138	0.931250631051077
YCR003W	693.373938160786	0.175061448932388	0.154661082185393	1.13190368552148	0.257674929063613	0.615232553268011	817.985852165178	0.768557915464654	0.199031168174835	3.86149527489851	0.0001126951921984	0.0006872150445228	894.201202583757	0.688852804482183	0.143358832493527	4.80509496694798	1.5467806849568e-06	9.43226535705479e-06	743.711517026162	0.444485166500572	0.162749570749698	2.73109885607116	0.0063123534159976	0.0435913952486614
YCR004C	1831.27060744928	0.0473128573642033	0.130155941931208	0.363509008211163	0.716224684922115	0.902659105682911	1687.53335384874	0.0247266061776878	0.152222437137584	0.162437329493937	0.870961476488847	0.913254949164877	1983.32867355204	0.129708706441437	0.129083296728403	1.00484500883448	0.314971487292301	0.425812022118012	1744.81642263998	0.0026738313531251	0.143888439707193	0.0185826697305656	0.985174028001665	0.992203637320855
YCR005C	4215.09610561129	1.32129993224318	0.628637643714209	2.10184666071933	0.0355667102338617	0.208390770743386	5096.08607274407	1.82924806626405	0.170383539911121	10.7360609318145	6.8922701097872e-27	6.43315598795783e-25	9480.99826178353	2.69703586716709	0.117234139151401	23.0055501468222	4.1016102762249904e-117	7.41750583391064e-115	2845.36397437854	0.526745642095596	0.183798277721224	2.8658899780037	0.0041583873982202	0.0315527058321191
YCR007C	281.752327538861	0.307485557965499	0.194656175272392	1.57963423217999	0.114190655024903	0.414639593026436	294.848113841958	0.604501317441354	0.205154975587336	2.94655937888288	0.0032133071813435	0.0121379952078559	290.075097617413	0.250996705391075	0.203213164109596	1.23513998953192	0.216778408703324	0.315517266389873	266.984714560554	0.25279251264911	0.200878521640454	1.25843475243001	0.208234570233567	0.427321290837848
YCR008W	1629.23576529186	-0.033694348990498	0.128742532255666	-0.261718861670247	0.793538197753632	0.933530823382619	1307.02848396718	-0.50000150891239	0.145106001011564	-3.44576726962894	0.0005694405465742	0.002766878625546	1583.9256193817	-0.273026921972087	0.125870596126123	-2.16910803932726	0.03007448249567	0.0628533875776245	1466.29016194437	-0.256494166963122	0.144137181819442	-1.77951423585087	0.0751554930731515	0.228907809691751
YCR009C	1604.60033879264	-0.0268569498147973	0.132829103170836	-0.202191757481458	0.839766816636916	0.951869310879811	1676.71336654273	0.296940665245281	0.141657782140417	2.09618321534176	0.0360659413035098	0.0893848403954652	2059.23334326333	0.503960571464823	0.118908538997821	4.23822019606226	2.25298743679666e-05	0.00011021165086	1650.77482981617	0.144747406271918	0.138381209549161	1.04600477726346	0.295558826753837	0.521291959293007
YCR010C	28.8052853047607	-0.302598427995165	0.532971697254714	-0.567757030164679	0.570199960920229	0.838004651849021	31.7940508289746	0.212190382902993	0.533489681452113	0.397740369270927	0.690821576784779	0.787628042077708	32.8135187692155	-0.0511115456425777	0.546679254760994	-0.0934945769341905	0.925510657804984	0.948120052525658	34.6778383291683	0.33946626672748	0.468714529326768	0.724249506869496	0.468912569920334	0.674520766127014
YCR011C	7803.31519418551	0.0484472604998084	0.122628290255525	0.395074092600143	0.692788208018212	0.892469544525074	7292.14333576676	0.0654460820419975	0.13356757455907	0.48998480550423	0.624144650875941	0.738061706361156	8808.22904047317	0.242981363633667	0.115139742863784	2.11031705986287	0.0348310551096251	0.0708128365998628	8028.48064562575	0.216537255317813	0.131570619559944	1.64578730450652	0.0998075569741382	0.273348950406691
YCR012W	66042.2543873641	0.236454289604349	0.123099641974843	1.92083653381114	0.0547523190333085	0.273897463300875	46421.1889464372	-0.626015024638491	0.123719282522096	-5.05996326422831	4.19337260760995e-07	4.51060358368751e-06	57353.2762093808	-0.323877889982341	0.0999331907340753	-3.2409441508196	0.0011913452191327	0.0038601986467643	66905.5973293964	0.355243743012726	0.12487628969412	2.84476535844302	0.0044444149200349	0.03322975341375
YCR014C	1585.80770216578	-0.211433143709256	0.144213790823703	-1.46610904894475	0.142618580903981	0.464539083818694	1621.4228546202	0.0724404961708335	0.16918303807859	0.428178244069498	0.668521354459032	0.770615787324268	1714.02426166965	-0.127442709078962	0.136311400650493	-0.934938005704522	0.349820249276943	0.459262310551744	1668.10404159031	0.0362280538660044	0.150628314023368	0.240512908219793	0.809932657598108	0.902903019757472
YCR015C	749.769832671025	0.215188452825861	0.153622570476595	1.40076065748845	0.161285657095722	0.498143747742816	748.962434638791	0.403980794166071	0.169740240654733	2.37999423476608	0.0173129089149424	0.049088585933744	955.819592737971	0.695308795333949	0.144206904898688	4.82160542744078	1.42407421636694e-06	8.72075924879942e-06	785.742649453478	0.420974114780173	0.158293315727442	2.65945604111944	0.0078266942766364	0.0508911008751631
YCR016W	821.772619140456	-0.0994248538000466	0.165576639505672	-0.600476335894235	0.548188827193804	0.824991401923488	698.769003794314	-0.379243410155591	0.176005245976296	-2.15472787786488	0.0311831349275048	0.0793216711320748	803.445939133977	-0.325357662404873	0.160958453830497	-2.02137666374146	0.0432407885352007	0.0847390596861519	837.171903945688	0.045464862315772	0.188699048741228	0.240938481773272	0.80960279638263	0.902903019757472
YCR017C	2018.05276405417	0.118161489814342	0.129136533272824	0.915012094716106	0.360185280733522	0.707415135692442	1901.40247345253	0.156924284206281	0.145143129221756	1.08116922273685	0.279621845827761	0.416410607772839	2139.32023137879	0.140083251874523	0.12314914721261	1.13750890724949	0.25532560313299	0.360558629900101	1989.19081019417	0.167708215792698	0.136900092765596	1.22504092148317	0.220559802650465	0.443341291399181
YCR018C	35.5480425434818	1.13953768214066	0.509639394540004	2.23596859730436	0.0253538282423196	0.166222820670668	271.585687701258	4.65015443987094	0.303120250162854	15.3409560640459	4.07153921544997e-53	1.30899985776717e-50	45.3223985443065	1.51980494113914	0.527911306973991	2.87890204483538	0.0039906226317799	0.0111881749843109	19.4354979754859	-0.328639133463532	0.600482411345061	-0.547291856105146	0.584178237946058	0.761062463528555
YCR019W	494.589314682885	0.266412915855579	0.162648713511577	1.63796509731763	0.101428974860567	0.39220790891625	414.480029670326	-0.0186112432541937	0.184978534210697	-0.10061298914281	0.919857685188203	0.949218335268211	489.43844356426	0.101702161057113	0.165541345990201	0.614361085738262	0.538976744694587	0.639938125061053	454.55241325595	0.126582039330712	0.171816335539784	0.736728780374911	0.461287301114374	0.667367402887221
YCR020C	282.712443771065	-0.0644722713516951	0.196039176648597	-0.328874424254813	0.742250606467016	0.911191470770825	289.207120179522	0.207890098895619	0.212929341439342	0.976333733483325	0.328899108372363	0.466994729363702	283.628306254997	-0.206269111513764	0.206823276520159	-0.997320586852125	0.318608924111679	0.429287507295526	272.090201842007	-0.0743454420080426	0.233272289125847	-0.318706702311882	0.749948931785918	0.868338228940598
YCR020C-A	488.739651995688	0.0646465768205092	0.174972793990565	0.369466448732569	0.71178007687925	0.901287045499256	557.684766294353	0.597831849226811	0.194031498187023	3.08110721616226	0.0020623237339909	0.0083517616855182	608.413044704001	0.508906352176982	0.159483820556547	3.19095912300735	0.0014180134111251	0.0044955703938854	515.209020167	0.298089750287512	0.171191153025333	1.74126843017057	0.0816365372530538	0.241672592280777
YCR020W-B	661.037551286082	-0.0259015393011614	0.15093624114388	-0.171605832402245	0.863747421885955	0.958468189776822	708.007144232288	0.361519557844406	0.19350836692964	1.86823734591206	0.0617289954035533	0.134649715944351	932.180543231154	0.729498851285392	0.141740616309901	5.14671708277618	2.65084660563837e-07	1.84824690443726e-06	699.181434857087	0.220659212521036	0.156447453531823	1.41043658774639	0.158410808258301	0.364792418380736
YCR021C	676.490830521994	-1.11077531934117	0.225704384682156	-4.92137235572713	8.5939445073246e-07	2.94329886440206e-05	545.276055335204	-1.88587754899571	0.255621616527314	-7.37761373476878	1.61151692292645e-13	4.960557677114549e-12	596.13826376541	-2.14931699116936	0.432131348790225	-4.97375855092783	6.56670904580707e-07	4.25073213065834e-06	516.931013093241	-2.69761066212684	0.256766233603301	-10.506095853299	8.097676624260201e-26	1.80235594709976e-23
YCR023C	918.306828788562	0.0422021694024658	0.145256097531009	0.290536301881968	0.771405982957435	0.924026868658451	874.448802519484	0.111190217304574	0.154945777016241	0.71760727814427	0.472999468747513	0.60742660993931	1105.90191539625	0.404917503922657	0.133510104578354	3.03286036065547	0.0024224766848946	0.0072571287534256	890.108664751152	0.0467022697614299	0.156110471839113	0.299161671931663	0.764816692186281	0.877605097589282
YCR024C	444.718262847028	0.0816157356726297	0.167469922460526	0.487345634807153	0.626013413130313	0.86455872946749	445.885383643395	0.288831019025107	0.182337248754253	1.58404835544263	0.113182715512452	0.211422974393337	454.567146967621	0.0022943639190269	0.17270636073302	0.0132847679106254	0.989400600563784	0.992143697013103	427.093872855189	0.0612712814972743	0.177041358424626	0.346084564886346	0.729279162948899	0.854146633472026
YCR024C-A	849.124085378264	-0.489473530788774	0.163493925760708	-2.99383312567328	0.0027549657830869	0.031022844265578	761.3506886407	-0.615407630108005	0.1814078893914	-3.39239727760804	0.000692839049493	0.0032783806863584	991.687713375114	-0.148239718862398	0.150815920737821	-0.982918236597171	0.325647681575952	0.435828661720638	838.608262778341	-0.422139515806361	0.167327821859839	-2.5228292050557	0.0116414927451221	0.0675720346198811
YCR024C-B	1904.95062301407	-0.684190964785442	0.150939274387005	-4.53288892214487	5.8182414741001e-06	0.0001642730812297	1773.90641627119	-0.676344914533094	0.164079576937207	-4.12205423220911	3.75508765670843e-05	0.0002656563847111	2383.41919625019	-0.103349156703907	0.140246786716808	-0.736909266324898	0.461177528570119	0.569412066958668	1903.83885624365	-0.56800927469675	0.159981073746871	-3.5504779496322	0.0003845323467819	0.0045137701639491
YCR026C	2731.32642057847	0.0888891040507062	0.123692350580262	0.718630567158862	0.472368574359929	0.781268592924873	2559.19410574147	0.112399861752463	0.133960810872511	0.839050323899821	0.40144107051502	0.537888278553003	2910.13439542183	0.125356898728551	0.116134749854282	1.07940903894691	0.280405423251331	0.38895162616382	2858.71021825261	0.299031634566068	0.137841170310079	2.16939274306351	0.0300528794534625	0.127504408648964
YCR027C	517.539159729652	0.0712592950753772	0.176946337214325	0.402716982997308	0.687156438853945	0.890752465426075	468.081159073136	-0.0055092370366996	0.187501782201772	-0.0293823182478935	0.976559674710644	0.984987845161218	646.88443908008	0.522964131848325	0.165262582372487	3.16444366498891	0.001553797389363	0.0048709780564701	502.957389277193	0.080601654298841	0.179850180055188	0.448159986685072	0.654037738078985	0.808697939840158
YCR028C	1729.30552869246	0.190657479289234	0.146646154396606	1.30011918876235	0.193560121915161	0.545271990769432	1760.97370242986	0.430065086810237	0.166237888606819	2.58704613259024	0.0096802630855621	0.0304277949141559	1870.69294159768	0.265699121910975	0.139627178938648	1.90291835680304	0.057051199285391	0.106846372253902	1791.4840197422	0.368997436497545	0.153143664642215	2.4094854812285	0.0159750316705654	0.0843499163116443
YCR028C-A	435.96150897298	-0.286134590546227	0.207955413414774	-1.37594201491414	0.168839586072722	0.509246234595578	346.629490743139	-0.841359809827449	0.224459557670091	-3.74838041454253	0.0001779801629059	0.0010094535206778	442.127769802014	-0.400660643856387	0.207500338200571	-1.93089152206155	0.0534964688417703	0.10140323130931	398.483069825402	-0.474490565892966	0.207442542977351	-2.28733488841183	0.0221762835841921	0.104336709838796
YCR030C	1169.73834982506	-0.244835189207839	0.167375709248368	-1.46278806110706	0.143525380929992	0.465065709457408	914.020709146258	-0.859750058462194	0.162911497687592	-5.2774056507104	1.31025626396088e-07	1.57967770823783e-06	1003.41395593002	-0.984939924400274	0.147614172204542	-6.67239405058944	2.51663731022619e-11	3.02153114404128e-10	1016.81716120214	-0.606999050052003	0.151285697180074	-4.01226990631837	6.01376848445045e-05	0.0009508655251233
YCR031C	1646.6075399544	-0.194973207991484	0.151948063777965	-1.28315690995833	0.19943710893367	0.55205259995604	1289.08607694564	-0.789444045052624	0.164113970822862	-4.81034028422065	1.50673560159689e-06	1.43885790865366e-05	1479.3378448051	-0.732537104033221	0.162967917652732	-4.49497738318155	6.95773419959999e-06	3.76302876757805e-05	1514.45766776578	-0.359276255072757	0.159435440135661	-2.2534278123299	0.0242321875505693	0.111030617066623
YCR032W	4267.41082091328	-0.0509425915394193	0.11974974704082	-0.425408761173034	0.670538720381805	0.886093178719049	3660.53110612583	-0.295651163965075	0.133446214924699	-2.21550805417677	0.0267252121366145	0.0702994557429946	3875.97765024959	-0.519854822120692	0.114097433457225	-4.5562358974147	5.20784469926439e-06	2.9006542131514e-05	4221.33955519369	0.0119349818515316	0.132691893327818	0.089945071640858	0.928330864288899	0.967200248173146
YCR033W	2262.79918049717	-0.240210505901264	0.131877705741585	-1.82146409471178	0.0685363398369038	0.311916321474178	1885.93775328635	-0.606897302683351	0.144536686244737	-4.19891529584207	2.68196613067928e-05	0.0001969611421096	2373.68700891947	-0.24678999295101	0.125146913490891	-1.97200223375044	0.0486093515215457	0.0937674390850616	2058.53091498489	-0.443963495475949	0.140835572244318	-3.15235340334169	0.0016196012327723	0.0148536170111781
YCR034W	576.006438565729	-0.173216170273409	0.162723737899787	-1.06448003535958	0.287111293883977	0.644974496889283	446.076986386978	-0.804680610026208	0.188099154779614	-4.27795973335984	1.88614128681586e-05	0.0001436197319316	623.296135835139	-0.0854796983065536	0.1643768683768	-0.520022671989402	0.60304777314997	0.694771543543475	507.350026971397	-0.485725062823451	0.195019587168853	-2.4906475799423	0.0127510527965081	0.0721241733484878
YCR035C	1664.61939032334	0.0854923080644921	0.130109331805468	0.657080525110336	0.511129140460808	0.802983334011941	1471.80205747899	-0.0568709378106057	0.144433473542213	-0.393751783543338	0.69376430561273	0.789385378800799	1600.5754520402	-0.176374542024174	0.124066303028773	-1.42161519863512	0.155137990132355	0.241015717824413	1674.47547430109	0.189694236833987	0.1531778880081	1.23839177638978	0.215570828405298	0.436802655455693
YCR036W	1610.47791339785	-0.0627667218248017	0.137817225283333	-0.455434519856007	0.648796665565659	0.876981574099494	1570.09696156822	0.0764435914446274	0.146479035408015	0.521873940743089	0.601758103382763	0.719945037063479	1543.17210244987	-0.351390614069318	0.12613703965171	-2.78578453275563	0.0053398352976871	0.0144967104027179	1565.37911123958	-0.049745947618811	0.143246655298517	-0.347274758458714	0.728384911999107	0.853431569240547
YCR037C	2608.28363504748	0.594202242345928	0.141611158267194	4.19601286803104	2.71654819408391e-05	0.0006606462582923	2271.71645909921	0.435716494695969	0.135430534985959	3.21726924242855	0.0012941708669156	0.0056268721313606	2220.19336198544	0.0440444553838232	0.128396322026312	0.343035179580901	0.73157199460385	0.801819532722061	2433.56525790134	0.503729223093642	0.138968297614852	3.62477796547323	0.0002892098136182	0.0036069544108053
YCR038C	656.05834014712	-0.141908803201662	0.152076646595057	-0.933140007877277	0.35074768473371	0.702979740631031	636.579630841803	-0.0134762848863399	0.186789102880842	-0.0721470614639487	0.942484874147643	0.96380278612695	703.197421318953	-0.0837982869442773	0.14824582337395	-0.565265752768603	0.571893019126011	0.668189966017005	623.652800110064	-0.197525730734612	0.159935807249548	-1.23503131744858	0.216818848942156	0.438563676626444
YCR039C	1307.89069296024	-0.0206790182944184	0.136068452398515	-0.151975112010931	0.879206565354147	0.963701865999012	1506.25476055961	0.54732633106728	0.159489169803107	3.43174606616217	0.000599708805496	0.0028920957145045	1590.41205293294	0.374136738309444	0.126253782261162	2.96337053519334	0.0030429003414615	0.0088222766914018	1399.85869169782	0.256777802357218	0.144113549018982	1.78177419198382	0.0747860624799739	0.227902550590631
YCR040W	16.2710319087994	0.563904312102303	0.665923097991323	0.846800950144624	0.39710607856222	0.735268708483086	20.3881035734732	1.22406519747848	0.645960289362753	1.89495425281643	0.0580984626398138	0.12867041840666	18.7224066910006	0.779106397545489	0.720437560516105	1.08143500595299	0.279503657125815	0.38816598603002	18.9393740866592	0.981051736757464	0.601410432514429	1.63125161074409	0.10283723919305	0.278874931213768
YCR042C	3073.26202001684	-0.009956900191073	0.121346117054496	-0.0820537190044692	0.934603995845612	0.980641363493903	2801.48706141974	-0.0652793926520705	0.132802713143202	-0.491551649111863	0.623036331271994	0.737625050955612	3464.62506573386	0.185222987580243	0.112393238290691	1.64799048765894	0.099354623183752	0.168958332167021	3006.44466622148	0.0198386953589312	0.13363137090962	0.148458368898639	0.881981038628742	0.945189679730469
YCR043C	484.478999896639	0.242121528391774	0.163343337707922	1.48228591254035	0.138264235098041	0.457354258697554	568.908207008902	0.81436148146362	0.169630116103157	4.8008071925647	1.58027361522536e-06	1.50164916441858e-05	777.000467035998	1.22036481562915	0.155256711369077	7.86030313838154	3.83204934215107e-15	6.740446669613451e-14	461.544066851234	0.199241682064452	0.170520274057787	1.16843397751596	0.24263175615075	0.466951035444848
YCR044C	518.01465647861	0.0302432708494564	0.160728862468525	0.188163285579022	0.850748652240563	0.954659402708099	529.684705179893	0.292301450448769	0.174929265820563	1.67096940056105	0.0947277219883159	0.184422672071475	570.127441335175	0.157282559128374	0.158965979709673	0.989410183333736	0.322462494194628	0.432967622715617	541.405844108223	0.241824353845275	0.165530902532268	1.46090156065049	0.144042458277594	0.344879481196706
YCR045C	30.6305556256314	1.48343090011567	0.536627671797698	2.76435781842219	0.0057034957351056	0.0552037346401193	22.661355763059	1.01835188464422	0.616397631309986	1.65210220305356	0.0985137179411855	0.18977992201253	19.9973643600953	0.439660648629568	0.696366430777501	0.63136393312165	0.52780259279204	0.630551941471415	87.95899441051	3.36848672116182	0.386201997907485	8.72208517670266	2.73124739474212e-18	3.6757508542727098e-16
YCR046C	381.184873992173	0.386817063575264	0.191500219969479	2.01993012664379	0.0433906358111377	0.236929245353646	347.144607258205	0.334981604417936	0.199342686763041	1.6804308693608	0.0928735141656051	0.182004411268661	381.597064193158	0.258277079344582	0.185772171269963	1.39028939361028	0.164441017301938	0.252821510926226	349.977993926038	0.251544914291986	0.197143243226708	1.27594996498418	0.201973206904006	0.420800811303649
YCR047C	708.32561781934	0.0534614837830945	0.148750869000625	0.35940283335669	0.719293755425353	0.904665853194686	671.056334873584	0.107736422157781	0.173690226637056	0.620279127062846	0.535074034536582	0.664479278511416	742.233465303251	0.0446562134976301	0.165105755162008	0.270470362791484	0.786798414587861	0.846949855881687	763.364238662476	0.34029320066891	0.171367034319155	1.98575649056951	0.0470603690737198	0.170402241211632
YCR048W	696.991221723343	0.33698757615075	0.151340638850891	2.22668265912878	0.0259684901811728	0.168315365250423	616.799873094474	0.208815474176609	0.173145312825129	1.20601286150613	0.227812531342861	0.35583026150638	673.907679127604	0.112650112609952	0.15152673367721	0.743433913450052	0.4572190184372	0.565219616261071	660.617824132133	0.282900618606874	0.163142575996387	1.7340698274443	0.0829056943139684	0.24391217742498
YCR050C	2.4397385268644	1.70200125037467	1.85628718392188	0.916884663707452	0.359203081212095	0.705965172854195	1.77517168089489	1.21505211290039	2.17562592077472	0.558483929290434	0.576513975462287	0.698260020092142	2.09027782322402	1.29640406960874	2.17305316109171	0.596581847522515	0.550786593650025	0.649694663157907	2.98603094827903	2.1631253399531	1.66961222823423	1.2955854679148	0.195118338390127	0.41383201656048
YCR051W	511.582642720374	0.172620661686841	0.173913145534516	0.99256822223701	0.320920417401952	0.676190940949526	492.401321101499	0.266480015225314	0.17482093641261	1.52430264185504	0.12743312753058	0.230960071725482	513.286801535582	0.041569280385047	0.164941873906755	0.252023815423286	0.801022655770022	0.855893299287503	517.753711040671	0.289468589467458	0.16619139722166	1.74177842118612	0.0815472240026834	0.241672592280777
YCR052W	643.787519291978	-0.189016609429926	0.154333961620995	-1.22472466490625	0.220678977716755	0.579944243095576	543.570329935609	-0.502116011814538	0.17213255043175	-2.91703115160446	0.0035338047732944	0.0131766290097002	646.618359554158	-0.332710842064557	0.159868650833249	-2.08115124716722	0.0374200643524442	0.0751648429044063	557.779491428726	-0.558130576835214	0.167830621032294	-3.32555866981996	0.0008824152679311	0.009086365045405
YCR053W	1613.50031383941	0.0893698351451883	0.149115888836351	0.599331404873078	0.548951909544946	0.825557760802973	1192.53681073959	-0.639573475780784	0.178721163463086	-3.57861074417684	0.0003454254956442	0.0018056390103163	1433.49559066819	-0.425645632052705	0.144166399640914	-2.95246071978556	0.0031525217630094	0.0090945381069468	1429.98745387126	-0.169603025043354	0.159531213333924	-1.06313379995643	0.287721278333396	0.512163345959816
YCR054C	769.916452318729	0.194716576770708	0.148051142634137	1.31519806808847	0.18844334427527	0.537599445866203	616.250265536838	-0.238687953966857	0.167033516575989	-1.42898239143681	0.153009294547198	0.26526806097802	729.94250822655	-0.0975427078846933	0.162137464882293	-0.601604989664211	0.547437106737071	0.647459337152551	700.8775814102	0.0230274702559174	0.158356363794835	0.145415502756501	0.884382825330632	0.947062067022274
YCR057C	2803.47853554972	0.263784112161751	0.168232049711428	1.56797775818713	0.116886323149654	0.421299466687992	2012.54736502672	-0.514805914173388	0.14411250251715	-3.57225018774566	0.0003539270426208	0.0018443781410255	2460.91017115987	-0.256855387530268	0.126609720919268	-2.0287177450936	0.0424870474248945	0.0835732642582816	2743.67691535513	0.290660510792545	0.189705172553517	1.53216966559279	0.125480572019246	0.314032196642894
YCR059C	560.076317940655	0.534676491717155	0.162829549491094	3.28365762472615	0.0010246932465593	0.0138139489037621	581.235143304983	0.79428567953668	0.171786394704787	4.62368210766429	3.76987471284976e-06	3.36670755605888e-05	576.665885824328	0.4819973794091	0.158941664670259	3.0325426653172	0.0024250281361478	0.0072572781791442	564.023737247719	0.627094995007044	0.168675413777132	3.71776171147037	0.0002009957206715	0.0027432612612193
YCR060W	128.942409897118	0.774371136801308	0.262954814850556	2.94488289648319	0.0032307691640936	0.0355507450984301	144.454335900891	1.18169237968581	0.267137059705089	4.42354340872945	9.70951119626586e-06	7.85859318780287e-05	117.566490979167	0.433368318747004	0.298575333564747	1.45145385445254	0.146653522896475	0.231186035685617	124.083504866111	0.758762913713538	0.262342295986518	2.89226299122019	0.0038247763758885	0.0296304965023651
YCR061W	415.275543596637	0.0632784493405722	0.228665222294969	0.276729660529425	0.781987695120734	0.928821009513403	299.884279792092	-0.761630359761703	0.22577812590882	-3.37335761246104	0.000742574412348	0.0034795774285489	303.750572231459	-1.23395618410941	0.239860063556172	-5.14448368692456	2.68257560800245e-07	1.86811853712517e-06	391.10370676439	-0.0152153080809526	0.187472846641487	-0.0811600631959758	0.93531465965164	0.968969913248127
YCR063W	175.740851374363	0.217792205120484	0.232575365724716	0.936437117670793	0.349048174645319	0.701489873210801	153.00143020844	0.0390823232550216	0.25881665692657	0.151003894877252	0.879972643464314	0.91887435722266	155.520685959219	-0.283959100638738	0.255152139453767	-1.11290111557223	0.26575090089065	0.372914758354557	141.408222967703	-0.330890812857498	0.250801946509789	-1.31933111948389	0.187058438456506	0.402471141262489
YCR065W	766.00118806019	-0.65952848541061	0.15042779402871	-4.38435257040821	1.16331234812436e-05	0.0003019395457822	638.346647262826	-1.10495695139012	0.169960752647219	-6.50124769501134	7.96565473456834e-11	1.7043439378223801e-09	894.15462171312	-0.298470063995583	0.142606909397427	-2.09295654226533	0.0363530341028847	0.0733803197785967	666.455575512522	-1.09775429123648	0.16351641490731	-6.71341951729277	1.90115499340566e-11	1.22244266075984e-09
YCR066W	338.090986645195	-0.127800778905152	0.190870642888285	-0.669567498549018	0.503133538682483	0.79925295562741	285.324657471282	-0.433824283779514	0.217690308000985	-1.99285070503714	0.0462777975566536	0.108074904947681	325.608263744941	-0.408354260963974	0.200741215094775	-2.03423228643495	0.0419281807143078	0.0826143622041877	334.01644199533	-0.0660941994099263	0.194854321239648	-0.339198017213272	0.734460562856518	0.857621156375827
YCR067C	1160.50875987294	-0.0080300738744267	0.139274725164514	-0.0576563613027525	0.954022354471903	0.985997523821841	905.712667671682	-0.565770559898294	0.15584763408637	-3.63028006947316	0.000283113852491	0.0015097596204465	1164.33549277668	-0.146311671900228	0.133550718102605	-1.0955513678917	0.273275154103099	0.38134635080652	990.658032953047	-0.399517083548931	0.15219678788828	-2.62500338602545	0.0086648105576027	0.0546394766019856
YCR068W	1179.3873442952	0.157734526242915	0.136743787470965	1.15350414933041	0.248703515450445	0.608023843833247	962.114566089966	-0.220847621611172	0.161277069456334	-1.36936777407756	0.170884342384041	0.288227248433822	1023.94567665371	-0.420411961003097	0.1397062843401	-3.00925590419147	0.0026188842645873	0.0077402876604531	1003.20527615584	-0.217689166939201	0.154640973574949	-1.40770690915041	0.159217875112743	0.365197718302593
YCR069W	817.476844703869	0.0605571197577359	0.146571997767333	0.413156132686843	0.679492225517281	0.890096698010481	663.540814237973	-0.348497936473805	0.181982547808016	-1.9150074590749	0.0554915523617828	0.124084085594141	743.02985112919	-0.383948767032223	0.14636755310959	-2.62318224821829	0.00871126604797	0.0219948065530553	732.82494562715	-0.16196668653499	0.174998661723742	-0.925531000863739	0.354689765738009	0.578098098847301
YCR071C	207.807409972631	0.302475147659122	0.219957062457648	1.37515542478825	0.169083264354267	0.509715590667969	183.167769795713	0.16428315158154	0.246060138315055	0.667654471408906	0.50435417844399	0.637131113437103	181.979866598966	-0.212610335316816	0.259109017055684	-0.820543946068556	0.411906087518793	0.521255309090587	178.711142898336	-0.0194084935595975	0.227177008329179	-0.0854333530595429	0.931916878176253	0.967658731715442
YCR072C	1773.62832683382	0.342427389157281	0.175750395161867	1.94837336690995	0.0513703042079813	0.264370423917429	1326.23659181438	-0.277877497222698	0.15805643762326	-1.75809034672185	0.0787321380225939	0.161282436366992	1705.95540826192	0.102528194108866	0.136585258223077	0.75065344124776	0.452861249963132	0.561369630622057	1772.1422207064	0.420754715864259	0.192900596505254	2.18119966183101	0.0291686518367443	0.12522180131991
YCR073C	451.184088308405	0.245726829604905	0.168862724955945	1.45518692576477	0.145617519400915	0.46746211996256	748.777141583167	1.53751238294974	0.162745108414142	9.44736464236566	3.4746857155368504e-21	2.01080062358118e-19	831.275029437877	1.49957147547243	0.164889398435601	9.09440806807295	9.510309285986981e-20	2.32220083704669e-18	411.913675879974	0.0846702759988011	0.175295243424683	0.483015250982438	0.629084907473973	0.790042178722197
YCR073W-A	637.347778189344	0.161788733099924	0.155006514915321	1.04375440727964	0.296599030522633	0.653783214855451	533.857467877058	-0.134711521117457	0.181292365002081	-0.743062296726676	0.457443964978904	0.594481972902071	619.977389675593	-0.058970342279443	0.155634181968328	-0.37890353862909	0.70475949635519	0.780810866540189	577.145648494318	-0.026045599503921	0.163415360033536	-0.1593828113745	0.873367280337752	0.940486872220799
YCR075C	604.788463266781	-0.104992382139359	0.170143353992688	-0.617081888158094	0.537180714422192	0.818857512529799	591.380851103668	0.0450235542329127	0.181200310657387	0.248473935113958	0.803767734601124	0.870397432660311	851.338699007492	0.66210101916593	0.172434588539152	3.83972278865383	0.00012317331071	0.0005146598910316	640.448992920734	0.152323134624143	0.17436734867659	0.873576020856213	0.382349189624909	0.603596409932277
YCR075W-A	166.741271941767	-0.0156663227682261	0.245214883478045	-0.063888139847061	0.949059296017025	0.984562583476465	162.585712994735	0.123051226740056	0.268238077424049	0.458738848420571	0.64642171300162	0.755420527693936	194.173273011172	0.267180243745847	0.249005439067123	1.07298958909016	0.283275787274843	0.391899828104115	153.851442045971	-0.1502102632317	0.258799233341026	-0.580412319204071	0.56163659951756	0.743750801237556
YCR076C	866.820886125911	0.0705784533474857	0.15748508181567	0.448159613175902	0.654038007621896	0.878977084571855	880.126672040077	0.31137692251795	0.192621107916949	1.61652544669301	0.105980756206681	0.20096238253107	843.149362172733	-0.15853238432655	0.159668966116139	-0.992881636192452	0.320767639978605	0.431092041931302	885.389531304696	0.217856278506271	0.163071833425563	1.33595283704047	0.181564689228185	0.394164369853304
YCR077C	1664.64693989804	-0.213591529388474	0.154335288783713	-1.38394485844261	0.166375339684868	0.505553014810712	1430.3491026148	-0.468932338572979	0.150721527033495	-3.11124991766284	0.0018629719727011	0.0076569735838221	1600.48656179315	-0.507000259872523	0.135214197256907	-3.74960817841653	0.0001771110826859	0.0007102854022895	1559.81977017605	-0.317495984819201	0.148400334489068	-2.1394559918771	0.032398756418208	0.134789075048289
YCR079W	1116.28506967992	0.0296404466418805	0.144193268866758	0.205560542977008	0.837134201385816	0.950552816432925	1162.70736046932	0.340412316285813	0.152239733169243	2.23602806704464	0.0253499327035481	0.0671396158148435	1254.08674116803	0.212991887162618	0.135348799126997	1.57365184276787	0.115567960842138	0.190322080077819	1120.2623333572	0.131877592232189	0.153334169777779	0.860066561962759	0.389752352170786	0.607459429575098
YCR081W	1450.96150878407	0.0736045312866919	0.131343007611764	0.560399313408897	0.575207099843015	0.838973686367401	1285.15299962146	-0.063891394262838	0.144467791178474	-0.44225355521569	0.658305735734835	0.764527540242982	1365.05684883833	-0.258568620994095	0.131382263416981	-1.96806337681556	0.0490607460418491	0.0944178707496445	1367.05199401888	-0.0036463688566474	0.141880448084659	-0.0257002913782146	0.979496391448613	0.989758270877095
YCR082W	811.682898598619	-0.0489962366608977	0.144443276240515	-0.339207458707272	0.734453450784467	0.909113895025769	770.786901919026	0.0145452016921443	0.156814244429978	0.0927543396648452	0.926098726230711	0.952093325403646	798.699939359811	-0.250894286643545	0.143025044464306	-1.75419827753425	0.0793965382767444	0.140897812636467	793.011363598263	-0.0240303080773334	0.15692742198368	-0.153130076143304	0.878295698243794	0.944037371050675
YCR083W	1177.19490304683	-0.0281212300038392	0.152799442540355	-0.184040134808819	0.853981969616039	0.955508919415742	1124.31482075923	0.0519829207182088	0.173730986988015	0.29921501983866	0.764775989806601	0.843644424897217	964.332297274365	-0.881263924116747	0.147828814068304	-5.96138127516577	2.50114609381553e-09	2.38847070048027e-08	1293.60107758305	0.320901836311617	0.149706337355199	2.14354209702047	0.0320695945695492	0.133997648934282
YCR084C	1446.92616540333	-0.17406519576846	0.157085018722033	-1.10809545801738	0.267820592324466	0.62505870498952	1095.48602966666	-0.896448100896533	0.162498386645524	-5.51665846905949	3.45505945550321e-08	4.71566723325402e-07	1426.94894252267	-0.376859785216781	0.144942194165898	-2.60006954762554	0.0093204868917303	0.0233395316496943	1187.6020247982	-0.737690630583973	0.160237641851643	-4.60372869982054	4.14993005474765e-06	9.56798614614528e-05
YCR086W	139.122860930211	0.470094741206119	0.267598918259761	1.75671390700389	0.0789665858841512	0.340073362423711	117.573860358163	0.227445081305171	0.318980379963573	0.713037840544125	0.475822341786537	0.609739568626813	139.100064491738	0.344316197701307	0.286450339522448	1.20201008759609	0.229359619770057	0.329928938505921	112.055552544804	-0.0179327469815463	0.287896024963486	-0.0622889704149986	0.950332711755368	0.977702293853923
YCR087C-A	222.282444925648	0.211316764824052	0.234033649796162	0.902933253436438	0.366561320620216	0.711965410654299	176.5063958617	-0.245133306645034	0.264279892575826	-0.927551862746051	0.353640077498137	0.492779949068558	182.594066726851	-0.540999688958482	0.264947243947833	-2.04191476347269	0.0411599870553251	0.0815449657956748	215.307902835948	0.20380840063906	0.283573244948821	0.718715197111926	0.472316417717208	0.677342070832268
YCR088W	887.570710986165	-0.221508560302823	0.180035450571685	-1.23036079616234	0.218562027188207	0.577115425805356	676.244853407506	-0.933036809997442	0.197957133551398	-4.71332754348652	2.43703986526812e-06	2.25289931314802e-05	792.041191731308	-0.791320238584654	0.170951934875599	-4.6289048390151	3.67604634352569e-06	2.10835284340765e-05	727.099519069944	-0.803612218585686	0.182971989092998	-4.39199585996324	1.12314838478852e-05	0.0002313046157569
YCR089W	314.697002859742	-0.076106770321385	0.220828048460031	-0.344642679460893	0.730363015787121	0.906687258648998	259.661652190096	-0.451962725795496	0.257737018918586	-1.75358094732314	0.0795023380485897	0.162572448864731	300.490600005468	-0.371859824000365	0.231695918869369	-1.60494766509039	0.108505322565316	0.180644505663257	272.236793202669	-0.433727492900869	0.207922335141729	-2.08600722286628	0.0369779687983856	0.146847573535295
YCR090C	670.994293733529	0.409320381045513	0.157739955807535	2.59490614758978	0.0094616751317072	0.0816157610466787	688.043094407293	0.650372331593957	0.186604325676079	3.48530147539515	0.0004915828476576	0.0024293680097306	821.403879286288	0.77405478766475	0.152695828407399	5.06925955828695	3.99366296635605e-07	2.68736367282587e-06	724.134223241394	0.672371388068576	0.169522934617475	3.96625618584157	7.30103869818865e-05	0.0011236997592132
YCR091W	430.047568934894	-0.562763244365821	0.175518990700721	-3.20628122415195	0.0013446250745785	0.0172183405567709	356.846085674866	-1.00680546241441	0.200880127480387	-5.01197144308221	5.3875200803149e-07	5.6583627413398e-06	426.165168911121	-0.781251942230448	0.195719892871268	-3.99168388439854	6.56057881607831e-05	0.0002907049740325	396.606482609927	-0.740945721149591	0.185344773777647	-3.99766179562463	6.39712637828084e-05	0.000992497864641
YCR092C	1030.0641641015	-0.10508280717862	0.143240021234251	-0.733613457141074	0.463184356882039	0.775855752422891	925.677788401221	-0.206245687270924	0.156404973061645	-1.31866451068429	0.187281296370063	0.309363346826413	1164.5654551309	0.103084220943051	0.145765492248593	0.707192212319001	0.479447037472425	0.586463750972928	1076.96409148036	0.116510066895423	0.14952997818775	0.779175308573459	0.435876452945612	0.645614802456169
YCR093W	6229.40389935285	-0.277758516254668	0.124266801697492	-2.2351787642433	0.0254056150541097	0.166222820670668	5050.47785921903	-0.755377306444917	0.134661190832928	-5.60946551692168	2.02952429560812e-08	2.86459929236199e-07	6142.84090708545	-0.490615959374637	0.116817097362434	-4.19986432167941	2.67074971827672e-05	0.0001286896637774	5675.95441398465	-0.479171757793253	0.133075765839236	-3.60074394290636	0.0003173079582785	0.0038658129569645
YCR094W	642.070121984309	0.166078645226374	0.153439752560155	1.08237039264818	0.279087978698643	0.636495007032497	566.058024533608	0.0203383956968865	0.171527294731596	0.11857235741234	0.905614166410261	0.938278656965616	633.510813767128	-0.0124769646900916	0.15266662421925	-0.0817268656715233	0.934863914101233	0.954190567379069	576.177328107825	-0.0485458781242928	0.162121599159974	-0.299441150197328	0.764603468346447	0.877605097589282
YCR095C	959.30606342433	0.037098877092797	0.151783798663523	0.24441921614466	0.806906160684876	0.940091155000817	978.75477682471	0.293304806241157	0.173160667576757	1.6938304197236	0.0902975118530892	0.178277061943806	1058.62967845937	0.172003180296043	0.140074647721893	1.22793941011753	0.2194697138066	0.318393390272949	1025.82334047545	0.307602514614169	0.155984483371803	1.97200713792134	0.0486087916828312	0.173963560586607
YCR095W-A	51.1829395208111	0.236196813881497	0.394609042178057	0.598559051201162	0.549466969601062	0.825734484732253	37.561304344915	-0.472868697854902	0.475582638236395	-0.994293441006263	0.320080027980562	0.458945273023666	35.0524270914354	-1.25699824041947	0.520923939517905	-2.41301684384628	0.0158210884017038	0.0366666554187664	45.0491648846562	-0.0272437389758987	0.399218664593005	-0.0682426484334673	0.945592477541369	0.97507905693726
YCR096C	1031.45136428972	-0.0004525711922018	0.14013264972381	-0.0032295913414454	0.997423163410472	0.999600298863461	1169.36393298411	0.525926290825359	0.161583771968912	3.25482122627106	0.0011346376444757	0.0050508831142931	1234.5981525402	0.351572533466997	0.130809122116331	2.68767596463446	0.0071951181016949	0.0187643751484943	1091.40415407581	0.245066662337943	0.146460339121146	1.67326297213632	0.0942755383882853	0.265227292490523
YCR097W	1559.70212634561	-0.144393769625954	0.136724263567683	-1.05609469642142	0.290924953199763	0.647922755917914	1963.00045347877	0.660545746274407	0.172559861843881	3.8279223176014	0.0001292295266284	0.0007670269442042	1775.55449904044	0.0871321455124323	0.123588317317483	0.705019272077315	0.480798242881474	0.587687548227608	1770.03206865721	0.302403036510783	0.138807939402953	2.17857161349338	0.0293635068583635	0.125795778152002
YCR098C	101.792857257142	2.20590009786346	0.324420235890028	6.79951449949384	1.0497230022189e-11	8.10106231579063e-10	96.5917235530051	2.24548292611125	0.33792777989747	6.64486041009279	3.0350457444992696e-11	7.25777261298234e-10	50.8597057021629	0.738555029002648	0.429206658353802	1.72074457520145	0.085297183842446	0.149625584388068	75.659719226807	1.72781403820563	0.334264273948346	5.16900600173811	2.35342341157567e-07	7.34976991004978e-06
YCR099C	159.527858789547	-0.038694776612769	0.253022961006604	-0.152929901929964	0.878453554936151	0.963701865999012	161.282387971213	0.199804085052326	0.26518717131149	0.753445515724571	0.451182240260624	0.588193652711924	160.744475555916	-0.168582496728427	0.271391166357974	-0.621179012533006	0.534481846722896	0.635992650700223	153.883096185806	-0.0477408222702284	0.254122508825573	-0.187865382294794	0.850982180438804	0.927775787151349
YCR100C	316.717757815972	0.0903732345435272	0.204387192815544	0.442166817297049	0.658368496170238	0.881115868191158	329.262209079579	0.389770019220957	0.215945081976712	1.80494973839224	0.0710825475088719	0.149692395354382	309.348297647661	-0.127401935047521	0.223533199535002	-0.569946367307161	0.568714074948909	0.665416164927079	305.635524286936	0.0836374632575384	0.210459116407686	0.397404800918779	0.691068975763287	0.830317610883111
YCR101C	173.295585906612	0.191971463127071	0.231692431667847	0.828561648497354	0.407352497063556	0.741431447142756	182.133024302819	0.50964634818759	0.240857362739667	2.11596748544675	0.0343475730200233	0.0858986193028846	168.012866008739	-0.0390161579224668	0.259043525773856	-0.150616224844499	0.880278461830423	0.915065826946768	166.184017258261	0.168475527576304	0.234947507630305	0.717077313462734	0.473326393170793	0.678172774765877
YCR102C	169.553371393543	0.687857173812711	0.24480242061776	2.80984629186631	0.0049565165404274	0.0498927264973805	244.094630679027	1.60759557685635	0.243431440477479	6.60389460664214	4.0049429913325696e-11	9.27064203633662e-10	217.530971327044	1.12675733024099	0.248258927073159	4.53863771798607	5.6618813047476e-06	3.1354360871363e-05	161.926844847729	0.656261465600976	0.246630818788534	2.6609061625979	0.0077930672521935	0.0507294490308709
YCR104W	16.5252576467489	0.379930104365232	0.659827550552047	0.575802122914331	0.564748938455	0.835574349636385	18.6870355721501	0.850289306872699	0.656887210094313	1.29442207704214	0.195519668973938	0.318904262782463	18.1364054950268	0.49237700927015	0.723185797606292	0.680844412182724	0.495969944628587	0.600707004932112	16.2746260689892	0.423002883695793	0.637760806344648	0.663262589183319	0.507162392067374	0.702730112193114
YCR105W	59.2292925364851	1.00221868370915	0.393198868532133	2.5488849636078	0.0108067940971006	0.0906517742522005	52.1379267695537	0.88658440484328	0.421194878497082	2.10492684053237	0.0352976768851653	0.0880084688213924	40.5420684941764	-0.0709855090540669	0.490772710178046	-0.144640293932224	0.884994881783148	0.918483748364253	43.3051764374322	0.339822889292184	0.419316971765528	0.810420069241091	0.417698787150654	0.629157439156906
YCR106W	868.27047265681	0.71691996675743	0.147853643195285	4.84884884311254	1.24179998647797e-06	4.10716475527685e-05	722.84720130295	0.453144427464971	0.16367359084864	2.76858609330581	0.0056300108733668	0.0194861680168504	651.45078171209	-0.176027817597059	0.169158816737842	-1.04060681548667	0.29805806677965	0.408058204980799	627.013708035839	-0.0396886148991869	0.166770203683617	-0.237983848568543	0.811893621339376	0.903007676033927
YCR107W	452.348733912337	0.55464864246073	0.18516692605828	2.99539801339121	0.0027408694089573	0.0309242731755269	394.424971402145	0.396780833595635	0.192794245578611	2.0580533013567	0.0395850170898313	0.0957285808185766	354.375043966004	-0.255699757542783	0.194785711575119	-1.3127233793233	0.189276176621321	0.282477937612778	351.198617467625	-0.0271222032309252	0.198306600114263	-0.136769039534224	0.891213356503569	0.949407885920411
YCR108C	7.37116244693079	2.15928366408563	1.11761662630586	1.93204325460231	0.0533541673046516	0.270651989797829	13.0503377317896	3.23042265770275	0.970870942038584	3.32734508555759	0.0008767772337877	0.0040365233507793	17.6533254172282	3.51804085183042	0.948199449748244	3.71023296075999	0.0002070686140202	0.0008179563613207	10.8768962390732	2.88786115751438	0.970038388445471	2.9770586318159	0.0029102834772362	0.0236175800344559
YDL001W	683.654100423624	0.02193762172426	0.151980793441473	0.144344697954929	0.885228283991967	0.964733818065431	628.567390840786	-0.0073174631718615	0.166039877294022	-0.0440705166199555	0.964848194271125	0.978064147219323	737.341585285081	0.0951245583350507	0.154183834163249	0.616955460027889	0.537264104274825	0.638624943088965	651.933447671051	-0.0192627110620592	0.163450791567306	-0.117850215819402	0.906186340274444	0.957628926554661
YDL002C	960.707081374411	0.0080754492545055	0.140530156139765	0.0574641733584505	0.954175444447364	0.985997523821841	930.457103609264	0.125151257426954	0.154408180616299	0.81052219466242	0.417640114212668	0.554203930508762	1124.05530161024	0.300550755675039	0.132142757984952	2.27443985775796	0.0229395532936432	0.0503463814476687	958.561881167716	0.0923161131989201	0.151298795934629	0.610157619752681	0.541757400633833	0.729274267845544
YDL003W	1066.19781673375	-0.596646656535525	0.147746726426895	-4.03830711491767	5.38383368481908e-05	0.001198651762292	1091.490291181	-0.267942554641013	0.154663616700255	-1.73242136940518	0.0831985659264283	0.168287347436645	2002.07837313248	0.9749649338051	0.150086637476638	6.4960142368228	8.24758557381434e-11	9.26772382828419e-10	1015.99007804886	-0.654911849419047	0.152023344740518	-4.30796895395826	1.64760504264128e-05	0.0003276525904386
YDL004W	895.990312683108	-0.31670118207681	0.146785754766364	-2.15757436803658	0.0309609393347583	0.19051161686114	864.779218066805	-0.195372527260044	0.159991066089118	-1.22114648046171	0.22203056374369	0.350356937796567	905.78485208623	-0.446628900044272	0.139971404906215	-3.19085816380515	0.0014185089924373	0.0044955703938854	886.238397612191	-0.246254741532496	0.156091988115125	-1.57762576097673	0.114651610604327	0.297528641509974
YDL005C	931.361964815623	-0.215603695168074	0.143876338248688	-1.49853476806872	0.133994366433969	0.450644621103901	837.880483719206	-0.317458103024275	0.15592881815812	-2.03591681623827	0.0417587089112377	0.0997941804559656	932.21612734542	-0.372417141821875	0.150530600416821	-2.47402947168646	0.0133598675279422	0.0317639907083819	884.964161798684	-0.27333009936547	0.150694605533672	-1.81380148544464	0.0697082937474051	0.219359377877234
YDL006W	740.739236093939	0.128883010694476	0.161635914904253	0.797366171811637	0.425238399768677	0.756669824819324	682.85921186379	0.107927740432978	0.180847240061129	0.596789535723611	0.550647905254095	0.677507947838775	804.222741350038	0.215451964111435	0.161060297940493	1.33770995624904	0.180991004156148	0.272688086709614	704.360084043185	0.0808474004652437	0.170043240159668	0.475452010849295	0.634464830476217	0.793526685534011
YDL007C-A	1.20497897134966	1.70028181607737	2.55539610521168	0.665369181947832	0.505814391295788	0.800270477495092	1.02973090214007	1.52425552873292	3.02807313231545	0.503374741008114	0.614700827052397	0.730746443334475	2.12626642809596	2.63157822598789	2.55483697945385	1.03003762946568	0.302992341611961	0.413834477438853	0.676945027521888	0.58833352661464	3.2040410787959	0.183622341956908	0.854309734789799	0.930176939836043
YDL007W	2792.53014482315	-0.228442335665897	0.124207962748799	-1.839192356193	0.0658868985678829	0.30532695669408	2897.94186454145	0.0983004619791617	0.138012883189211	0.712255694596241	0.476306454270404	0.610224806478377	2869.49891577694	-0.301327646546156	0.112001845731389	-2.69038107879778	0.007137046733119	0.018654963615429	2859.04022857207	-0.0582034559427897	0.133279771079481	-0.436701349885124	0.662327950152042	0.814062279258374
YDL008W	513.011658216558	0.265147747344583	0.168668716691659	1.57200311086315	0.115949829761692	0.419186517589426	548.750193747644	0.619154298739769	0.173609740419604	3.56635691778187	0.0003619782978233	0.0018787160623353	630.234565694781	0.653787306923592	0.157757051987606	4.14426676136771	3.40902723820686e-05	0.0001605210791497	511.158710015992	0.343585125629471	0.177492597467002	1.93577157883076	0.0528956832887933	0.184513152014615
YDL009C	3.71846317145656	0.321783360011181	1.35525305949224	0.237434151325023	0.812319998160319	0.941330205562544	5.73686945942014	1.45358854503748	1.20296038939319	1.20834281648353	0.226915425540301	0.354907991243708	4.91440787087814	0.878801063108967	1.3422742049553	0.654710535198159	0.512654140963107	0.616143201194912	3.96270076206487	0.52035106176037	1.32211934303486	0.393573442898073	0.693895991438599	0.831856730090376
YDL010W	233.75390221373	-0.248138006631289	0.216799219781495	-1.14455212007395	0.252394735827014	0.612212640979429	286.803748550776	0.521091560584185	0.207090480267832	2.516250674151	0.0118610788142278	0.0358808484568408	285.678601677691	0.192848499074978	0.202158310877643	0.953947914571267	0.340110007996137	0.450315419224151	228.867056167992	-0.202283236218855	0.231578036570887	-0.873499228226399	0.382391026717397	0.603596409932277
YDL012C	116.820829922312	-0.374979183185461	0.293949328741635	-1.27565926001841	0.202075995954482	0.555373155073382	100.88881971634	-0.624740017544942	0.301747670659297	-2.07040543570703	0.0384143932471366	0.0935139259334795	120.685113871183	-0.428545578911484	0.286117073838429	-1.49779799283661	0.134185742474795	0.215084763708412	97.7367627874284	-0.895152826819107	0.296867550693346	-3.01532728898272	0.0025670208971317	0.0216454436767207
YDL013W	937.831144317377	-0.140309656513714	0.143063400288101	-0.980751584480431	0.326715258920492	0.682928103514557	804.525262533008	-0.393510253905689	0.157596617471186	-2.49694606534076	0.0125268007900413	0.0374638739906817	885.719423903783	-0.486398708544833	0.143991791045134	-3.37796137553684	0.0007302533692001	0.0025154620521197	920.930301578494	-0.0975206010124866	0.149484412150396	-0.652379733843897	0.514156234811335	0.708096651797525
YDL014W	1173.43644842054	-0.0812453913207205	0.184866359623668	-0.439481750417498	0.660312502606657	0.881431910767373	791.037893832434	-1.2823500534298	0.201176160564073	-6.37426447464876	1.8384310163449e-10	3.75936406063177e-09	1022.45430850063	-0.705346350890096	0.186578542347958	-3.78042588399402	0.0001565603214864	0.0006357997055733	1048.65208964553	-0.331651289127885	0.197626850027567	-1.67816918137198	0.0933140762864249	0.263547369189625
YDL015C	1817.16962234463	-0.0060089967478747	0.142081292501318	-0.0422926666986718	0.966265391184136	0.990107752363381	1584.45351402723	-0.196236015037852	0.143516381341877	-1.36734227272905	0.171518047411536	0.289127567832963	1843.06019335146	-0.112857062771254	0.123652108653067	-0.912698246722984	0.361401266296072	0.470512739719994	1825.04186355409	0.096766964733262	0.145438028411116	0.665348435965639	0.505827657371439	0.701972338898925
YDL017W	397.127630479597	0.217870004573721	0.183271788534342	1.18878091557936	0.234525889806605	0.596675098989287	388.739353446655	0.355271883584916	0.194706300393185	1.82465530323101	0.0680530622172238	0.144628377176303	429.404008463586	0.290002288518155	0.189411962825197	1.53106638140797	0.12575298751642	0.203903765412587	383.152987881192	0.205974003932915	0.191859900351227	1.07356463521481	0.283017855006649	0.508459316086239
YDL018C	518.174357941922	0.0206189572446677	0.168254346408534	0.122546357254887	0.902466334844139	0.97297393993274	523.062808070915	0.250163929014056	0.177970068000481	1.40565170213555	0.15982757530251	0.273888711363821	677.530332779842	0.590353161526349	0.158580023058308	3.7227460946281	0.0001970676738016	0.0007832627941552	495.433250699513	-0.0147268945609594	0.173605831338414	-0.08482949246245	0.932396946446986	0.967658731715442
YDL019C	4673.81887891346	-0.111865606750109	0.120271679702433	-0.930107628220367	0.352315361574377	0.70347895972158	4174.23365448734	-0.232582451603874	0.13172742043971	-1.76563429867151	0.0774572218992652	0.159347651308584	4953.56094852943	-0.0881646880408629	0.106942891477298	-0.824409054430502	0.40970717183555	0.519040149608653	4582.85299900865	-0.0734928277578885	0.132196326102803	-0.555936991023008	0.578253929453195	0.756067666006697
YDL020C	5430.47780438768	-0.599636133966915	0.150770225452927	-3.97715220074491	6.97455265057325e-05	0.0015176207045683	4793.66889737179	-0.791498783385453	0.148074335057499	-5.34528001140848	9.02773827315694e-08	1.13081215122855e-06	4694.12234968068	-1.4566371803887	0.130665705246634	-11.1478155468512	7.33858534986021e-29	2.65427458872756e-27	5237.92188638013	-0.612105847441815	0.15130254569743	-4.04557533794497	5.21947760892912e-05	0.0008432678182847
YDL021W	1636.85009440337	0.686121403018743	0.131730164095429	5.20853676703613	1.90335639119453e-07	7.39370925653283e-06	1231.84249715768	0.155438825306698	0.150261612069706	1.03445466320826	0.300923660998723	0.439346638582118	1514.86668834934	0.374290948072464	0.128434053201788	2.91426563860287	0.0035652639172449	0.0101748817196779	1674.11277975676	0.811928201992304	0.144229220860389	5.62942930114167	1.80806863898928e-08	6.70723923963524e-07
YDL022C-A	116.244242597179	0.357597153565531	0.27514951433086	1.29964668276873	0.193722091936102	0.545345452330355	83.8104988759467	-0.372856243554619	0.34268566034222	-1.08804156900604	0.276576756812846	0.412725552263006	66.6323370099614	-2.03343907462751	0.400989243642919	-5.07105641077567	3.95613474779756e-07	2.66576215196122e-06	117.660128117721	0.475101792461785	0.268406745401786	1.77008141785181	0.0767135785984384	0.231702233480774
YDL022W	3230.21277105831	-0.492679196592669	0.136963025032704	-3.59716935629179	0.0003216990388656	0.0055564287943402	2383.97959217118	-1.47807466752443	0.17407586140742	-8.49098005647684	2.04901735287293e-17	9.12127955467357e-16	2587.64402597396	-1.71931981003287	0.125838193681054	-13.6629409540844	1.6901726869560098e-42	9.58924445040629e-41	3060.92516633825	-0.568290890690485	0.14179738972951	-4.00776693967742	6.12955630809515e-05	0.0009605233642724
YDL024C	806.86200899326	0.198947233038241	0.153821466228719	1.29336456033012	0.195885001304064	0.548515910763387	602.867060373861	-0.458929946490938	0.206477362053932	-2.22266471212987	0.0262384170738361	0.0692077117622104	504.954802391131	-1.84541611662784	0.185346987253631	-9.95654768373739	2.36119913795235e-23	6.86646201574385e-22	773.506355644977	0.173898384821767	0.167400126645295	1.03881871720588	0.298889054702106	0.524592348416934
YDL025C	1503.85942852846	-0.0860941168242713	0.136050010224691	-0.632812277500634	0.526856238245378	0.810375739294245	1419.15554552065	-0.0393557894475137	0.145437037379766	-0.270603624472545	0.78669590788029	0.858496929832781	1445.43407485741	-0.367525385661732	0.129764305631156	-2.83225332169842	0.0046221214430771	0.0127372460909939	1465.48630784584	-0.0659699868509529	0.144245300188418	-0.457345832167707	0.64742249185774	0.804171272887045
YDL027C	1131.3967902709	-0.414801263374075	0.158079896841707	-2.62399755858543	0.0086904408086694	0.0764441814598459	1059.10351939715	-0.388605501040497	0.156693454274428	-2.48003659655052	0.0131368898730469	0.0389377561901431	1058.46452268208	-0.842054243211945	0.140770631184003	-5.98174659110029	2.20757533221249e-09	2.12566363519363e-08	1094.92521680751	-0.414114605761285	0.147457459519475	-2.80836661034834	0.0049793505689464	0.0364753186613838
YDL028C	1045.66625642727	-0.0496676607276238	0.137719231428	-0.360644335672103	0.718365341595514	0.904284166410359	953.30611427014	-0.105558969444165	0.152458716463721	-0.692377398240026	0.488700355799533	0.621425831468226	1171.0681075897	0.129402781345037	0.131899777117654	0.981068991720969	0.326558720454259	0.436946893703768	973.060874322955	-0.168067212368388	0.147864176670335	-1.13663238894635	0.25569199425917	0.48041869181098
YDL029W	1947.28057145778	0.236420591399776	0.129076944748633	1.83162525159071	0.0670072720223498	0.308052494412518	1705.47286382495	0.0753729955016631	0.159035962734631	0.473936801498357	0.635544974943806	0.746781476142092	2085.00534232251	0.283760754232367	0.134472835960381	2.11017156145922	0.0348435811316217	0.0708128365998628	1785.33424634466	0.087741420160127	0.13994783332099	0.62695804628057	0.53068673621384	0.720235493074458
YDL030W	853.809285141091	0.0736162388867345	0.146984576046034	0.500843291636796	0.616481415197411	0.86110096143974	824.191386343144	0.178950667109717	0.157997424941568	1.13261761814092	0.257374866754886	0.389189535905546	902.548919608538	0.0879915991018816	0.139242734484864	0.631929554008049	0.527432910533208	0.630240399185561	859.063510406774	0.179199533610788	0.151545961202468	1.18247647241073	0.237016695597469	0.461667996439769
YDL031W	2306.00961253008	-0.0237811441636771	0.132457727679471	-0.179537612340929	0.857515586719213	0.957088887765165	1918.67188219168	-0.364875801948469	0.165052929714902	-2.21065934775423	0.0270594356473936	0.0709545336990091	2097.32003146963	-0.481415439980964	0.126241766820438	-3.81344029084854	0.000137045646723	0.000566807658342	2286.28883708494	0.0439014044668581	0.150140952718604	0.292401264757781	0.7699798413285	0.880607379796053
YDL033C	373.779724461979	0.168311316232294	0.181389511845459	0.927899934896419	0.353459478198697	0.703844225650253	337.590605594545	0.0904077713758265	0.207398222027954	0.435913917158078	0.662899187270369	0.767392997946315	418.789065169238	0.336343238175994	0.180180783349073	1.86669872293972	0.0619436721913614	0.114489949208371	389.538921718674	0.361702986831156	0.183240117675251	1.97392902504127	0.0483898138675629	0.173501767566039
YDL035C	3750.34482006409	-0.0360117077233091	0.123897850063771	-0.290656437579617	0.771314091557951	0.924026868658451	3884.2371448442	0.266007810468953	0.133778888699507	1.98841396467612	0.0467659256041591	0.108775888855011	4014.96728195851	0.0156580321508178	0.117136947370895	0.13367287181592	0.893661257763017	0.924658984207864	3799.26473809502	0.0937336111528998	0.134488696707345	0.696962744436952	0.485826109309936	0.687906947535258
YDL036C	626.565824563026	0.327541584951612	0.162752089021151	2.01251846855893	0.0441653118366288	0.240027065643575	597.542188049566	0.393871494745871	0.166491839285846	2.36571051431321	0.0179955092669767	0.0506884362682386	694.891861518096	0.462103914448883	0.149453248288823	3.09196300341264	0.0019883762897706	0.0060721549281807	629.89829658923	0.420087399308608	0.177638304620266	2.36484692987034	0.0180375243535424	0.0915960181518052
YDL037C	260.934441114826	-2.25277893881091	0.259182579675831	-8.69186093304783	3.5655036179464e-18	5.43082498438784e-16	261.289336355549	-1.72220695972588	0.730665603640392	-2.35703850180621	0.0184213367814362	0.0514996502194063	254.103460339774	-3.04181565603768	0.576753027481134	-5.27403500476152	1.33456434661891e-07	9.71462122501085e-07	252.935623934646	-2.26480199064038	0.295149363898765	-7.67340969576745	1.67483457241976e-14	1.49111810316818e-12
YDL039C	140.998659600004	-1.6271634120288	0.278065422975944	-5.85172868533737	4.8648977695397305e-09	2.63159142898093e-07	138.867528831677	-1.30960379286394	0.28640749394023	-4.57251929705875	4.81894827432525e-06	4.21894911702273e-05	135.04462716349	-2.26420976041449	0.314814636601399	-7.19219978098193	6.37556467123901e-13	9.06520706448653e-12	141.053383857394	-1.4518925323717	0.274794728909871	-5.28355306570638	1.26702140153973e-07	4.13027460721298e-06
YDL040C	1177.2928493444	-0.0390451607411299	0.164341435173342	-0.237585613755571	0.812202509621682	0.941330205562544	973.727384376684	-0.401839949811828	0.161318801468504	-2.49096786086824	0.0127395643069767	0.0379824104299198	1171.3348045266	-0.203663151476403	0.149984637554467	-1.35789341360006	0.174497507626708	0.265392135778123	1084.19194427423	-0.188900754414911	0.155762705109424	-1.21274700694372	0.225226561737355	0.447745143515655
YDL042C	473.105288316346	-0.170286291912819	0.16567744345178	-1.02781820122895	0.304035352842609	0.661538303650483	421.689527019697	-0.300029660863117	0.186214960019368	-1.61120062980929	0.107136000594562	0.202878283848407	492.463957319248	-0.200200712463084	0.16935856332745	-1.18211154210137	0.237161445217561	0.339380139335812	449.499600231819	-0.230386419300356	0.175164688955739	-1.31525606372966	0.188423858876857	0.404154511238091
YDL043C	456.776758969658	0.191978366035039	0.173476920669522	1.10665075961754	0.268444952199471	0.626263354828915	384.001891689329	-0.0924592450459477	0.189786567424155	-0.487174863325865	0.626134417138105	0.739477524893514	476.092839378409	0.167056180128267	0.173830054914473	0.961031624884783	0.336536266912032	0.446989987748434	436.835069814365	0.155836895769212	0.179389946065866	0.868704736172864	0.385008650242992	0.603596409932277
YDL044C	545.556546752091	0.097092503785391	0.159650693328099	0.608155854267764	0.543084110524308	0.823087413384314	481.474309539416	-0.0495744608686481	0.180882062965829	-0.274070629535077	0.784030344179631	0.856718958037675	562.93746586025	0.0445814998717798	0.168359880344388	0.264798833193433	0.791164435796564	0.849122512973797	497.550895285734	-0.0773784362395436	0.173950225346889	-0.444830905422724	0.656441958146456	0.810676400297384
YDL045C	646.221625026998	0.0318861300245019	0.155215724235558	0.205431055271894	0.837235359048903	0.950552816432925	575.791520573088	-0.0892078241531875	0.17772238804746	-0.501950402159603	0.615702409797463	0.731582983269495	648.814503395488	-0.103740103780352	0.156266580491893	-0.66386621793221	0.506775939500845	0.611109056447467	613.940196821841	-0.0217612656618446	0.163533572684736	-0.133069101986762	0.894138730837645	0.950364819734786
YDL045W-A	195.838836984331	-0.0454350422417993	0.238803802720236	-0.190260966216805	0.849104639358433	0.954241713950685	169.494640514278	-0.258554487657477	0.245061327354265	-1.05506034121698	0.291397728500351	0.429416515108616	182.873270074279	-0.412519276694238	0.24712785979088	-1.66925443793877	0.0950669656176902	0.163105479049466	171.598273931617	-0.356006525874121	0.232117978806106	-1.5337309402108	0.125095858751262	0.313380531931255
YDL046W	730.613025426102	-0.241492739359558	0.20582981929997	-1.17326410809123	0.240689910729701	0.601422606919925	592.420530123676	-0.709875763914006	0.183516931172007	-3.86817586464899	0.0001096525717851	0.0006714914634078	699.648218237743	-0.550935215354567	0.170585083179552	-3.22967990568479	0.0012392888315338	0.0039865283313432	628.041555583511	-0.643685659842037	0.177824805093478	-3.61977430259894	0.0002948600907521	0.0036617067493185
YDL047W	1028.04277210589	-0.0870857876078514	0.139512796580394	-0.624213618696035	0.53248730419899	0.814409352591501	886.303402486091	-0.318964760412296	0.156674663411815	-2.03584136366647	0.0417662873793587	0.0997941804559656	1036.97313089297	-0.212613100072077	0.141565648364447	-1.50186929193956	0.133130868640604	0.21377034873007	985.315726704956	-0.117974683823786	0.150180079275737	-0.785554811215537	0.432128347174633	0.641305411628985
YDL048C	399.940084878541	-2.91113798807388	0.241649674723715	-12.0469352644578	2.01295984755707e-33	8.32215114118593e-31	370.10898324799	-2.9621094071161	0.247920671227187	-11.9478113400303	6.66576080718337e-33	8.38581691112394e-31	431.526744445246	-2.60862719837573	0.231638824868261	-11.2616147135927	2.03004530069839e-29	7.5306872789369e-28	408.381607491479	-2.36566158160463	0.23246044780133	-10.1766197388832	2.52169200618436e-24	5.21179701421032e-22
YDL049C	869.729460916209	0.129592666584152	0.155013071686224	0.836011216179702	0.40314859319732	0.73983007527777	599.328640890665	-0.85303817232526	0.186841914549493	-4.56556107542613	4.98160127798639e-06	4.33511678130936e-05	726.58385580433	-0.590121999800417	0.155580909729229	-3.79302319820251	0.0001488242470213	0.0006090848072929	893.216206740452	0.287503629008036	0.162311651094802	1.77130616975926	0.0765098020377071	0.231328225910246
YDL051W	1439.02037759384	0.16352848803641	0.141768819768257	1.15348698186049	0.248710557849924	0.608023843833247	1141.03833419752	-0.305802544882558	0.149765718353918	-2.0418727880028	0.0411641516916266	0.0987632445437162	1319.67855157108	-0.235732886440341	0.13734472806902	-1.71635919160929	0.0860963207693425	0.15070762501276	1376.21610737588	0.127666398356738	0.166746103631762	0.765633472543824	0.44389442198246	0.65248082804483
YDL052C	517.235007586159	0.477409561257364	0.162978275832544	2.929283420251	0.0033974448377906	0.0370456721734598	379.920152988223	-0.165201390591664	0.226416456859857	-0.72963508431685	0.465613270779556	0.6014882199452	504.477200994159	0.285222242332081	0.164389625369496	1.73503797268831	0.0827340795481627	0.145970158032079	435.833633965476	0.114097272476858	0.173578515349326	0.657323703035703	0.510972798648448	0.705480680478178
YDL053C	827.484827994209	0.139730020919258	0.145984324354372	0.95715770537163	0.338487661123842	0.689631403021177	865.241286394426	0.448879338686431	0.156673464690492	2.86506294842711	0.0041692635407356	0.0150715659025014	837.999890761254	0.0341870121739723	0.141302688541261	0.241941696417118	0.808825340642572	0.862319868514843	820.645881886041	0.205368102737704	0.152061435639939	1.35056006720855	0.176836399898377	0.388663975014018
YDL054C	472.955572597008	-0.028229480699385	0.183593193295506	-0.153761041968193	0.877798152468904	0.963701865999012	474.125077448584	0.186957717471877	0.182554463577458	1.02412022038865	0.305778494819029	0.444496395256901	476.325910090834	-0.153696409047409	0.176026599691292	-0.8731430892658	0.382585090079865	0.491998371985241	448.102531258584	-0.0897838368968199	0.173749646236537	-0.516742559432847	0.6053358823261	0.772666679680118
YDL055C	8418.83882844055	-0.17201686382285	0.124005454673234	-1.38717175205019	0.165389396866034	0.505395304468766	9100.46553522542	0.258555636383648	0.144811366989973	1.78546506229412	0.0741859134762134	0.154707704968233	11716.6992252685	0.58316323113567	0.131437479035888	4.43681083518378	9.13014598548147e-06	4.83847571593235e-05	8117.30712505587	-0.184829031395155	0.131840669785289	-1.40191210873064	0.16094149414238	0.367258843297301
YDL056W	1822.49093913211	-0.306640050899904	0.127994806365498	-2.39572260474595	0.0165876385080095	0.122931180133622	1627.64856822488	-0.43713789999817	0.145001485112005	-3.0147132607677	0.0025722230680637	0.0100781685138017	2028.82491203463	-0.128837647302119	0.120330022681779	-1.07070242679866	0.284303251266917	0.392851698921119	1753.84878908478	-0.32658065721189	0.140544637616326	-2.32367924348295	0.0201426917416364	0.0984508083689608
YDL057W	818.742760136434	0.0818239378310631	0.155705457875002	0.525504622302644	0.599232440881484	0.849267747560248	952.171236176084	0.656695159898255	0.1566600225577	4.19184900638187	2.76690131834117e-05	0.0002021724486015	1056.4998823964	0.608812711783634	0.143398004858501	4.2456149399316	2.17994723754547e-05	0.0001068192604883	877.352049322593	0.353983659747517	0.1549772846824	2.28410028265076	0.0223656379822786	0.105014187008952
YDL058W	3681.71602621241	-0.216936884290588	0.122185514079671	-1.77547138811509	0.075820085776883	0.332964079269043	3361.76207193173	-0.271613896853547	0.135678922454587	-2.00188719028528	0.0452968656548649	0.106514815743479	3968.78200373409	-0.140053237317224	0.110672768374047	-1.26547152813489	0.205702348496087	0.302362075373852	3577.42029271462	-0.205608672849416	0.131637515420838	-1.56193067145103	0.118304322021944	0.304008486474684
YDL059C	1534.80024798137	-0.105565216925049	0.138363948896294	-0.762953195302141	0.445491309782885	0.767868880590631	1806.6238839804	0.531117789480948	0.154705666782914	3.4330855522327	0.000596753767232	0.00288264945824	1920.57764512174	0.3741179245522	0.128162983326667	2.9190794006303	0.0035106679081947	0.0100376656051004	1517.22893027016	-0.0421701356204184	0.157584719779275	-0.267602948302887	0.789004961294468	0.890226498539888
YDL060W	2358.26864239453	0.256145457617476	0.160022171432035	1.60068730054864	0.109446195314544	0.406797243870444	1846.274154676	-0.236785513459827	0.140570220977659	-1.68446426144168	0.0920919806842341	0.18084027560898	2038.37060450378	-0.315861458950641	0.120964617480545	-2.61118883793803	0.0090228055858122	0.0226922972295069	2410.51093342554	0.395324563687419	0.176580730007045	2.23877522576584	0.0251705450174981	0.113879283392863
YDL061C	2164.12752419892	-0.114358207404949	0.135941056329356	-0.841233770671044	0.400216985087931	0.737489942594379	1901.93060474931	-0.286439455199548	0.17675347331252	-1.62055913149209	0.105112223056864	0.199896298005281	2145.90510397574	-0.295991080833143	0.117001294672827	-2.52981030390158	0.0114124209575922	0.0278215473013765	2155.39155401128	-0.0311408877533508	0.148328825661512	-0.209944949098529	0.833710639617758	0.915673462036054
YDL063C	1973.80503326649	0.249361767251182	0.15630555642815	1.59534806663004	0.110634422476007	0.408831667023275	1420.80102925474	-0.524127848481311	0.146192162326975	-3.58519800335836	0.0003368225625738	0.0017639748141311	1702.83076050211	-0.32964056058619	0.126882237748629	-2.59800399516324	0.0093767402986512	0.0234499551029796	1877.04989959118	0.199396266624795	0.182915148972554	1.09010252975118	0.27566798207518	0.501409531028556
YDL064W	466.298159792739	-0.184575634433942	0.164834794186448	-1.11976136679713	0.262815466420963	0.619623592523231	459.358283387715	-0.0092712091018024	0.183377547648006	-0.0505580384333559	0.959677700514983	0.975352099206218	506.407132216641	-0.0862293978230347	0.1660826738756	-0.519195625954471	0.603624328964466	0.695159003326839	439.391318897939	-0.271633496462795	0.174860848634716	-1.55342661655632	0.120321248208341	0.306821587316356
YDL065C	822.357381824956	-0.218439289113206	0.148498981611756	-1.47098173160747	0.141296057409043	0.462100355299788	748.532653450875	-0.282387871847687	0.158083285649582	-1.78632339710883	0.0740469107056511	0.154473493963087	847.219357234573	-0.28109453311179	0.157678429725214	-1.78270758785239	0.0746339155286549	0.133758584442343	806.207369685704	-0.17855737647329	0.152353840354531	-1.17199130693249	0.241200546312134	0.465709183336088
YDL066W	2345.30083730694	0.255518269009124	0.123466681426903	2.06953216897143	0.0384961758366341	0.219739512566507	2444.56178856583	0.547447728371146	0.158240136311195	3.45960096555108	0.0005409764208591	0.0026374309583083	2731.86008199656	0.515956121653036	0.121630728868944	4.2419882413841	2.21548302220406e-05	0.0001084686992343	2153.8717425766	0.113398730652259	0.14966854563176	0.757665748495089	0.448651108705589	0.657486600031849
YDL067C	1190.54186602447	-0.315262506522082	0.140807365303737	-2.23896318095312	0.0251583119275953	0.165473078905593	1383.20413625836	0.327923186467373	0.148890493227735	2.2024454305877	0.0276338597684704	0.0720205455638305	1458.3007852787	0.139337854777016	0.130929246681154	1.06422253475833	0.287227900833529	0.396136287446052	1237.21267338971	-0.0944146646212447	0.154451958856256	-0.611288230465979	0.541008781325078	0.728605496283041
YDL069C	291.419025217438	0.0809350743961161	0.19397152251204	0.41725235409797	0.676493834765669	0.889290555444854	282.165746393452	0.195278066002857	0.210030656538972	0.929759822783884	0.352495452796596	0.491851458351899	304.483112504105	0.0649721112204512	0.198318164700735	0.3276155329417	0.743202375990041	0.810880872898637	269.356639812854	-0.0499108537509964	0.197265403639417	-0.25301372075475	0.800257610461589	0.896976717362235
YDL070W	4347.99145791175	-0.700788228120771	0.120886787259535	-5.79706222662885	6.748665559167441e-09	3.55102511422374e-07	4837.52667542273	-0.0977180360524454	0.155650810064594	-0.627802939232332	0.530133040422403	0.659617266163071	6986.36334818174	0.554022528225029	0.108376125895841	5.11203481066938	3.18707077745368e-07	2.19305333996723e-06	4502.84476284773	-0.45829269530605	0.131987194033781	-3.47225121846861	0.0005161131232035	0.0057995080465606
YDL072C	972.732016568974	-0.179391249204308	0.148337107810805	-1.20934843514079	0.226529010122091	0.588223378459696	922.003111850325	-0.118065554430267	0.158987209735676	-0.742610393795553	0.457717593966305	0.594704022515268	876.85905700322	-0.701573042218422	0.143811727103798	-4.87841330013407	1.06942653276471e-06	6.71233334610564e-06	929.610487729751	-0.217647325222097	0.158684731186918	-1.37157068354438	0.170197125374773	0.380603291202609
YDL073W	1497.57083467786	0.0582526433543724	0.134939806309189	0.43169354505295	0.665964159494399	0.883639294712682	1465.22533322112	0.201052424351737	0.143257271650425	1.40343608415455	0.160486839073703	0.274611868042435	1571.93858159816	0.0526097820480587	0.127433390301687	0.412841421887229	0.679722801112268	0.760401285528068	1483.85084047405	0.123342331206579	0.142161158670022	0.867623283043691	0.385600596096657	0.603752881388353
YDL074C	2922.44263303351	-0.0706016972697689	0.12747123358703	-0.553863764263064	0.579672085577276	0.840677031150407	2752.47716362417	-0.0304592758535088	0.136321923966142	-0.223436370081411	0.823195900492268	0.88366865794374	3386.10043005102	0.202878059317801	0.110567554426684	1.83487877949156	0.0665236525385982	0.121595823512593	2792.73775767695	-0.109652653320634	0.132370670573298	-0.828375748538007	0.407457736397869	0.620188827073769
YDL075W	2327.31978789387	-0.224342120794385	0.149504418904708	-1.5005718388657	0.133466339665956	0.450644621103901	1924.59437916214	-0.617771044972409	0.183659493042397	-3.3636760874092	0.0007691175404869	0.003595220684005	2201.6534637706	-0.57728448455196	0.141060080909254	-4.09247237652823	4.26798100206919e-05	0.0001977486473897	2214.93233560526	-0.279517097159625	0.161003830142138	-1.73608973719979	0.0825479687263188	0.243230700111613
YDL076C	663.67633282494	-0.392008729326355	0.157752116045357	-2.48496653581271	0.0129563613460683	0.103866231954354	628.301773460425	-0.329674650177038	0.182698043238125	-1.80447827647145	0.0711563616760911	0.149738860007105	720.115562371545	-0.291004306606309	0.156070081851724	-1.86457457543196	0.0622410593601193	0.114966169970319	642.781152700901	-0.390975055707862	0.161888166756807	-2.41509347805017	0.0157311718492204	0.0832141604126493
YDL077C	965.978333920471	-0.145857372802326	0.156649821063554	-0.931104624391181	0.35179944674635	0.703262013630781	840.767071041281	-0.350413777715634	0.158000047944352	-2.21780804673585	0.0265679232399815	0.0699493047269211	900.884404238844	-0.536392404563186	0.144564748635932	-3.71039558138769	0.0002069356381086	0.0008179563613207	909.85386502605	-0.230375804687351	0.149910805022671	-1.53675250194615	0.124353928898902	0.312511722396198
YDL078C	2544.10170511241	-0.61269011117458	0.127495890743496	-4.80556751752278	1.54313149674217e-06	4.94911931351731e-05	2724.07268520133	-0.141716112148695	0.1546792493498	-0.916193430886196	0.359565450358024	0.498277121940106	2861.17238532433	-0.379333411512245	0.123177013588119	-3.07957954542285	0.0020729300668559	0.0063070695567271	2780.53881788023	-0.205058460470487	0.136510004107876	-1.50214969086398	0.133058454201502	0.326740758061551
YDL079C	313.659324299891	-0.597001672600939	0.187918349474721	-3.17692058423091	0.0014884778930391	0.0185879126340587	303.869213839692	-0.448496141271073	0.203918200174063	-2.19939240778037	0.0278500320218092	0.0723116442590638	291.601103478622	-1.09424360222551	0.202774617800682	-5.39635391299861	6.80087359457631e-08	5.13794458117665e-07	342.081678953337	-0.195396889951003	0.188940818844055	-1.03416980590243	0.301056787008539	0.525830087424734
YDL080C	1100.16145329367	0.131819799713283	0.142484586062417	0.925151297808012	0.354887212707644	0.704158740735835	1074.38889413121	0.266214021633987	0.157314253661585	1.69224348994254	0.0905995575291558	0.17851536922752	1215.602764807	0.264738430902896	0.137956652564037	1.91899720660451	0.0549846873690903	0.103782252382559	1108.61646594513	0.239642745485002	0.148867005266849	1.60977743224856	0.107446453663973	0.286408395832985
YDL081C	3412.98214183181	-0.120785907010134	0.156091385765441	-0.773815328871758	0.439040006284357	0.764650481455721	2854.08958718557	-0.459270540154973	0.182309718119912	-2.51917750129422	0.0117629341389687	0.0356211930205191	3126.93777246014	-0.570722129849295	0.149770654035518	-3.81064056590118	0.0001386071725091	0.0005713103328423	3259.34559886477	-0.163492519707786	0.169731671794359	-0.96324108505729	0.335426551419626	0.557970502878271
YDL082W	2583.1017072143	-0.017629593929989	0.15287748563008	-0.115318445075997	0.908192718837984	0.973980531108932	1992.78502332271	-0.620981483491348	0.165673938895216	-3.74821464155628	0.0001780978131349	0.0010094535206778	2464.13005811615	-0.31511420938314	0.136669810713842	-2.30566068495496	0.0211295995304139	0.0469573703849866	2486.15373531315	-0.036208875296143	0.16441359621299	-0.220230419686436	0.825691706669502	0.91153718170477
YDL083C	2651.05072935251	-0.288979495336631	0.14282530668411	-2.02330736790066	0.0430414677371109	0.235689702235003	2131.72210609949	-0.801808332775115	0.156682821660305	-5.11739783773789	3.09779756419095e-07	3.43428247202549e-06	2386.61291758852	-0.842716271051134	0.146550416128569	-5.75035058455118	8.90585799009266e-09	7.76177713684733e-08	2520.9680862419	-0.348266469847557	0.163243763909562	-2.13341362332529	0.0328908104762261	0.136443813782022
YDL084W	4809.02038442745	-0.127796803836224	0.121015505978958	-1.0560366029329	0.290951492453314	0.647922755917914	4419.87201378581	-0.160869865109547	0.132809053229062	-1.21128689045081	0.22578547128454	0.353742405588239	6060.71923495088	0.373646950170759	0.119881967393646	3.1167902754202	0.0018283158800336	0.0056338998923082	4732.17367895	-0.0794979241919908	0.134837192214648	-0.589584541818683	0.555469217771318	0.738117190182002
YDL085C-A	239.379544787881	0.687887555564604	0.209522519474461	3.2831199113585	0.0010266498568029	0.0138139489037621	286.005376952642	1.23599612655609	0.2298113854875	5.37830675331498	7.51896287753437e-08	9.58419343002014e-07	314.118972513415	1.17571883367347	0.205317253657027	5.72635184200082	1.02613295184748e-08	8.784365965002e-08	266.145980130666	0.993702016050785	0.221942081818466	4.4773033032265	7.55918196115332e-06	0.0001632275597357
YDL085W	1617.5753934019	-0.673179022656113	0.152400095012118	-4.41718243418802	9.99958282206144e-06	0.0002654935108903	1288.1605255784	-1.33899842127947	0.167902401347376	-7.97486164899569	1.5255161081756802e-15	5.80800113027148e-14	1184.51992769535	-2.91476647072206	0.169758435299295	-17.1700832749968	4.44781393090667e-66	4.43784469278568e-64	1708.92006035193	-0.364801332601632	0.165327809524632	-2.20653339356849	0.0273466747627746	0.120713353815543
YDL086W	987.043995450558	0.250445271735812	0.139199174530425	1.79918647205104	0.071989188630824	0.322644428102558	836.364795030298	-0.0037534237587599	0.165762098704595	-0.0226434377224491	0.981934694407401	0.987880495427972	967.701286794456	0.0589749006438795	0.136393923140801	0.432386570353278	0.6654604771339	0.748206679847266	901.201741292555	0.0925928068615416	0.157043168670188	0.589600984529286	0.555458191496012	0.738117190182002
YDL087C	288.355628354779	0.312241163274459	0.194655565740832	1.60407005104689	0.108698612491719	0.406163698581065	235.816846235859	-0.0392938687991037	0.227386124205713	-0.17280680136645	0.862803290759755	0.908817372338315	283.73229216199	0.133133405738581	0.200748913383095	0.663183692977298	0.50721291408938	0.611262357546501	255.196209147872	0.0698496325905575	0.201218025593318	0.347134072032545	0.728490597390967	0.853431569240547
YDL088C	1042.06667262494	0.0160946213208726	0.145426805807599	0.110671627775184	0.91187674549342	0.975043585104694	937.128417559436	-0.079052071470145	0.153302201427674	-0.515661684789573	0.606090719561274	0.724529434848398	1130.29373882486	0.103183446964222	0.133226142068021	0.774498498286765	0.438636055903663	0.548247700975053	948.865537992883	-0.166636269799688	0.150206171193658	-1.10938364566158	0.267264714489485	0.493195440928141
YDL089W	340.223345447424	-0.0720890343795078	0.1816071724126	-0.39695037052681	0.691404058799939	0.891665687260566	317.840730665439	-0.0542044246012088	0.212632895213287	-0.254920220819256	0.798784718146885	0.867348645239208	323.30846999199	-0.388243540940883	0.191138057309611	-2.03122050315702	0.0422326314134594	0.083157617553484	316.167549608131	-0.190754535442436	0.197228776952974	-0.967173950928665	0.333457081921143	0.556701915797354
YDL090C	662.39006764758	0.225568912466266	0.154152736050676	1.46328192573963	0.143390251316275	0.465065709457408	622.24273092334	0.254804147137275	0.170196088566425	1.49712105186148	0.134361762935755	0.240355957375337	748.149245591343	0.410296652463314	0.160830644217161	2.55110992348768	0.0107380452158144	0.0263980746235844	653.196785401919	0.274490077281119	0.160680902313835	1.70829310346413	0.0875819703305599	0.252786464989002
YDL091C	678.880547735245	-0.140705202375166	0.152790483396169	-0.920902920441278	0.357101113729962	0.704249767173703	603.657921746785	-0.275934896730321	0.187503960680277	-1.47162169657223	0.141123063267056	0.249367684618765	729.831711230585	-0.0729585450516912	0.151989788207521	-0.480022677260898	0.631211268112394	0.719625612404733	656.430853696195	-0.143060170085869	0.160409072501805	-0.891845877883616	0.372475547342988	0.594600692939852
YDL092W	519.839106309541	0.0699911798312175	0.16158613383187	0.433150903307355	0.664905144243877	0.883081912547857	483.983306803116	0.07558212736567	0.17438540588594	0.433420027218941	0.664709653621849	0.768105983528283	571.150196773242	0.190233601144412	0.160324878357504	1.18655072807986	0.235404880774039	0.337033163047839	497.913984631843	0.0408545336482749	0.16973128441036	0.24070125781586	0.809786664032244	0.902903019757472
YDL093W	608.802073647572	0.140390213146604	0.154092171977251	0.911079462020501	0.362253506955144	0.708779373227778	605.603668952962	0.323048248285281	0.169100186355471	1.91039557819404	0.0560822997568923	0.125163235130403	808.475304338317	0.725795996182411	0.16901388411991	4.29429806883489	1.75246901806073e-05	8.76537442309202e-05	572.28153991348	0.0583124333457142	0.162386362095705	0.359096863758466	0.719522627715244	0.847694919908004
YDL095W	2687.22668059399	0.158422652903737	0.125160791164172	1.26575304798078	0.205601509579025	0.561254248518301	2338.67379457379	-0.0259957317591778	0.14063570685729	-0.18484446333076	0.853351032035868	0.901642578128046	3166.6390111614	0.455734524064612	0.120427956793507	3.78429175582577	0.0001541469123714	0.0006277608598827	2292.00645641982	-0.210713545130614	0.137559362664019	-1.53180082438497	0.125571592585147	0.314037513522146
YDL097C	2077.62579700658	-0.0420844605877691	0.127711051262903	-0.329528730455244	0.74175608170214	0.911191470770825	1861.17831682293	-0.150783785834336	0.151263652058724	-0.996827617092033	0.318848190636806	0.457973313282501	2007.26526853149	-0.301784045532019	0.119105356528062	-2.53375712334917	0.0112846916675437	0.0275430243273198	1915.91049903007	-0.187619649308102	0.143170834988975	-1.31045997826687	0.190040274801069	0.406266372469076
YDL098C	154.395301501422	0.12081840825635	0.251635886460664	0.480131868135735	0.631133629176765	0.866461443471328	126.466667574179	-0.249144338320982	0.278803914174801	-0.893618509834753	0.371526039362693	0.509846144128978	129.199995057227	-0.589809242523461	0.289496500305075	-2.03736225447255	0.0416137534612437	0.0821549835986383	133.537694560618	-0.213300011437565	0.259554455332852	-0.821792911102334	0.411194768978691	0.622900661670873
YDL099W	766.311115940717	-0.22991301686364	0.145930404262194	-1.57549770403263	0.115141608006313	0.416785257748929	691.841781881441	-0.32075750674125	0.166298063562712	-1.92881083441053	0.0537543503149878	0.121029955173369	786.017053845814	-0.308364966926889	0.145022984807961	-2.1263178890934	0.0334767995045972	0.0684856449282459	737.221633535474	-0.250536382606942	0.155156128422171	-1.61473726597023	0.106367603702657	0.284928507751504
YDL100C	1479.56749843417	0.0515966923511323	0.135175792523638	0.381700683146428	0.702683393306207	0.897549298960964	1506.80067138064	0.301238678615659	0.159155292876618	1.89273427965219	0.0583932152847144	0.129196946783781	1734.86871478008	0.34504067774198	0.140530502282503	2.45527250054482	0.014077782794187	0.0331036688459814	1487.42642262774	0.15711521421559	0.145942140768862	1.07655824005229	0.281677668952573	0.507131015359645
YDL101C	421.584319151688	-0.348874658556677	0.171710133299902	-2.0317651139863	0.0421774404830705	0.233696633430987	474.014077360756	0.214863463061229	0.177197363161865	1.21256580361727	0.225295869756831	0.353617087786198	662.175447725315	0.737049243561344	0.153906065971951	4.78895512601609	1.6765196227519e-06	1.01698312965045e-05	376.241950647821	-0.625768945912256	0.189866615261233	-3.29583452599749	0.0009812979609529	0.0098933297910009
YDL102W	1183.18249640632	0.131804795172542	0.137325434151323	0.959798860182755	0.337156456100779	0.688639778397314	1085.54662212243	0.0971978292798208	0.148450269434678	0.654750103519283	0.512628660765698	0.644592468268131	1303.4405211389	0.257947379797499	0.128878538375704	2.00147660773073	0.045341052206098	0.0882869007795051	1129.74733218337	0.0937300894715642	0.14496885151876	0.646553300861562	0.517921090104206	0.710575947945244
YDL103C	610.404981611553	0.064413656385179	0.155712645125732	0.413670041589541	0.679115770160634	0.890096698010481	561.593731093201	0.0372350859883481	0.172373810832899	0.216013591672834	0.828977153049055	0.887429285747385	690.492816512645	0.262986963232588	0.158745037455184	1.65666257949532	0.0975877125502603	0.166589997795975	563.914677213601	-0.0714328277178348	0.164878684549649	-0.433244769710208	0.664836957444447	0.814611787578025
YDL104C	2870.54754219147	0.139475348623654	0.139733038851035	0.998155838951906	0.318203796757811	0.674872373788616	2814.89762239118	0.285045882984671	0.187038793598496	1.52399337859589	0.127510365252195	0.231027703104086	2939.62564784158	0.0660428334828846	0.114955906123488	0.574505788436306	0.565625584657121	0.662993561919915	2903.25618135262	0.257191937794308	0.149959969099771	1.71507062410231	0.0863322793726532	0.250805673057
YDL105W	300.21020213094	-0.0676392083744844	0.189873147521031	-0.356233671046046	0.721665577883441	0.905211313620906	283.624825247657	-0.0170828423037973	0.212519504120162	-0.0803824683034191	0.935933070047821	0.959326102910946	413.738128467627	0.643388989707481	0.176134066497861	3.65283674248954	0.0002593591390655	0.000997283280912	283.041345736389	-0.141794467246747	0.202118852866471	-0.701540035656262	0.482966058660395	0.685749085901105
YDL106C	606.352412607966	-0.32953463763314	0.16453277479023	-2.0028510310683	0.0451932805178651	0.243294716766137	532.738297341549	-0.516818091089585	0.173911174228029	-2.97173596454443	0.0029612122523468	0.0113486988770405	643.269393940472	-0.299218512973789	0.153070162065879	-1.95478014092002	0.0506090261421873	0.0966901400742284	580.522473816004	-0.36400435928684	0.164283842997618	-2.21570394656593	0.0267117844444667	0.118286591248076
YDL107W	433.528574049423	0.143508884225388	0.169909667136219	0.844618712073248	0.398323758088612	0.735406032477475	388.170684378318	0.0396872855364394	0.186234331162928	0.213104024851995	0.831245825372952	0.888580262160238	458.451773993676	0.158608456839098	0.170192191890085	0.931937329660414	0.351368914278771	0.460664229028376	420.525700332687	0.147605656133671	0.175460949520098	0.841245055024412	0.400210664679185	0.614499174673839
YDL108W	581.163356599587	0.163440486054074	0.164166623665807	0.995576825571975	0.319455799318981	0.675067603672239	541.945127494867	0.174514864755062	0.180102583051937	0.968974802014562	0.332557761583793	0.471001411229909	635.191002624166	0.266917733841777	0.161955972989877	1.64808823604462	0.0993345659783098	0.168958332167021	586.044213858735	0.271927249579724	0.171739615530117	1.58336938591806	0.113337296480874	0.295575905693925
YDL109C	495.499163996963	0.307533158594305	0.169598821907218	1.81329772893438	0.0697859133976139	0.314825305335455	432.572183044676	0.139908570197436	0.179985544393993	0.777332261146332	0.43696276609022	0.57515209156676	492.327140108689	0.155704822754008	0.16556135877285	0.940465963242273	0.346978600630818	0.456978871609136	441.541762221843	0.08009483685323	0.176509189075294	0.453771485058852	0.649993309282271	0.806326105212541
YDL110C	2393.51894357591	-0.718464410741259	0.127840611182006	-5.62000137591945	1.90955938175193e-08	9.17733121486727e-07	2320.53058219973	-0.560553708659883	0.13657350235255	-4.10441043836506	4.05347264426947e-05	0.0002839884526923	2266.48905402728	-1.15898063221894	0.119299806520013	-9.71485760142042	2.60613044861463e-22	7.14771417352269e-21	2580.43795014387	-0.338255497678755	0.145217443839974	-2.32930348265532	0.0198429940141789	0.0976457537075285
YDL111C	911.554227294756	0.139636591577739	0.158375619579939	0.881679844082686	0.377949963792381	0.721616836504984	746.550273823033	-0.230477742767299	0.176042353948147	-1.30921756951277	0.190460662426998	0.313152857836515	846.762554810666	-0.222009163554203	0.159018011745923	-1.39612589238587	0.162676587981187	0.250508093306847	906.108940018844	0.209181229481169	0.180233264752395	1.16061388428236	0.245798956537378	0.470148686032814
YDL112W	2004.67372354703	-0.0286664335700756	0.127420757074267	-0.224974597767987	0.82199903577142	0.943592202985784	1738.01576566038	-0.237825101303075	0.13998125151163	-1.69897824697842	0.0893232823532421	0.177207348295582	2061.06088596095	-0.095665609428486	0.136636076923931	-0.700148976626031	0.483834272222528	0.59070652602358	1999.1244828117	0.0558757527622937	0.136566263277334	0.409147555343323	0.682431378894014	0.825884292108925
YDL113C	2619.05659412116	-0.106341186527974	0.133821139865527	-0.794651627051098	0.426816178062799	0.7575166797166	2709.7925135868	0.19983576389354	0.161223038194077	1.23949880942562	0.215160829401392	0.342070252677433	2810.72733482239	-0.0463023188956152	0.127111783307799	-0.364264568482176	0.715660455252517	0.790066206513986	2652.17066089102	0.0257355305089768	0.142698276904936	0.180349273075817	0.856878375466067	0.930982801693004
YDL114W	32.0646678545648	0.850417510711527	0.487773487166108	1.74346809141334	0.0812518832924035	0.344939003985605	29.8890951985188	0.858354679518398	0.528048013471057	1.62552392513724	0.104050970190857	0.198399658812024	25.7831047853212	0.200989470115447	0.607955264475643	0.330599111250067	0.74094731762149	0.808725410614025	19.2446306388958	-0.427519374997036	0.58930048619329	-0.725469238552112	0.468164209846642	0.673779229640019
YDL115C	971.924743643951	-0.167423005353245	0.147411651560854	-1.13575150661772	0.256060577522073	0.614993120200241	901.639717843501	-0.171303337842201	0.157751081314197	-1.08590911970367	0.27751920174238	0.413918458887411	938.52429748331	-0.441164025641056	0.139740149744701	-3.15703129306104	0.0015938424080441	0.0049776395117925	1004.03083458234	0.0272799183141653	0.162675524398974	0.167695284308777	0.866823006230856	0.93600351377817
YDL116W	2237.53352943957	0.0709839130665438	0.130892080115229	0.542308694338528	0.587605867164784	0.843615503037308	1950.05581770602	-0.115165699540261	0.136511102350607	-0.843636140630348	0.398872762313096	0.535190511362367	2535.87960114588	0.27459895123766	0.118565859894467	2.31600353999097	0.0205580754081082	0.0458456964881395	2203.62974761467	0.117616282552923	0.145118074113364	0.810486793402753	0.41766045233929	0.629157439156906
YDL117W	1330.24800443105	0.333190309025302	0.140902672113898	2.36468410447155	0.0180454557500971	0.131050311018271	1617.40243266908	0.968678373240666	0.148805518638588	6.50969387495197	7.530410781988209e-11	1.63215307847812e-09	1716.2334022878	0.825344223548165	0.127346004806443	6.48111595493421	9.10466633420844e-11	1.0210989162028002e-09	1230.03160527511	0.211305764384693	0.144716696208989	1.46013397154632	0.144253257720098	0.345241357496362
YDL119C	370.561550283568	0.297380096618945	0.182258245378108	1.63164138885464	0.102755053811444	0.395328105099849	367.533842599346	0.464051674189374	0.193688609957355	2.39586454924503	0.0165812164967482	0.0473062690589274	368.882420048541	0.148603785061424	0.195042856166619	0.761903245174365	0.446117753026402	0.554604390282232	367.032748296758	0.357529349043488	0.186579407608107	1.91623155859969	0.0553356280772947	0.189595784300358
YDL120W	141.606267727416	-0.150868200969997	0.259038411799194	-0.582416329385736	0.560286285066256	0.833067136364538	126.547225854618	-0.273469378119259	0.281271455334277	-0.972261397070151	0.330920523110075	0.469141858706028	125.258001250938	-0.740326861877326	0.289680567599799	-2.55566629136168	0.0105984706368318	0.0261104085037656	135.372562157227	-0.190705635846486	0.248966793430101	-0.765988239712889	0.443683299758969	0.652336193014521
YDL121C	744.922251565547	0.129071225808511	0.147992898986354	0.872144722433018	0.383129430988538	0.724927475175436	735.55125295807	0.292724422866049	0.17544842035142	1.66843578460112	0.095229249540899	0.184885846855779	779.851099287326	0.117621499238562	0.144912556473507	0.811672239458873	0.416979727590434	0.526524478194598	839.922180036476	0.523414668407054	0.155065891833436	3.37543390244246	0.0007369939308291	0.0077124482417871
YDL122W	2860.31823343739	0.0373008424613809	0.14555324034202	0.256269406120617	0.797742818998636	0.934305025569427	2388.19087608433	-0.285425947459733	0.139930925609108	-2.03976316327	0.0413739204111747	0.0991286296134723	2699.8946374712	-0.288573775553466	0.128162297931371	-2.2516276643853	0.024345811320113	0.0527477387156472	2856.2051441797	0.12278492242967	0.15787513984746	0.777734370011046	0.436725625665277	0.646118494985217
YDL123W	143.282816891037	-0.129623797234824	0.248358166356381	-0.521922830791162	0.601724061434226	0.850911035324042	116.077921624449	-0.57768505346501	0.291511079154705	-1.98169158832702	0.0475137692418542	0.110092972530873	126.299847926035	-0.720889236502314	0.292477632454484	-2.46476706766456	0.0137102347712659	0.0324503593543214	129.132327822386	-0.349512909195105	0.258427454208863	-1.35246044297068	0.1762280649075	0.388234852010618
YDL124W	3086.89251126014	-0.568407839550698	0.149069083589283	-3.813049801237	0.0001372624404832	0.0026931356119222	2685.24544579759	-0.816875321162717	0.1479185622953	-5.52246660924091	3.3427333935538e-08	4.59486891888262e-07	2485.88461845021	-1.82220609671383	0.127460478386516	-14.2962439791579	2.30941857301288e-46	1.48495614244728e-44	2959.29282234342	-0.603251343970508	0.140077718616432	-4.30654746471396	1.65822360923978e-05	0.0003286349324202
YDL125C	1177.99500793335	-0.316735992085854	0.141151433519002	-2.24394456499242	0.0248359683052809	0.163933299444129	1173.46913279377	-0.0992858602956433	0.151213379999143	-0.65659441179217	0.511441743041475	0.643840765015451	1224.43165545538	-0.353843698508667	0.134690730290808	-2.62708278249505	0.0086120379879712	0.0218013402608879	1167.85038083825	-0.239136455440806	0.15151104137754	-1.57834342148648	0.114486735602219	0.29723406860926
YDL126C	10237.3995114266	-0.171768930011024	0.134076004729343	-1.28113102980486	0.200147646419911	0.552562326339334	9724.93348543158	-0.104157066177501	0.134555717391142	-0.774081311422278	0.438882708401276	0.57723050761777	10160.5800874887	-0.354961219352209	0.102371910491388	-3.46736929738232	0.000525579271369	0.0018868035008764	10188.8264647572	-0.0880416561249463	0.127690615611991	-0.689491985789117	0.490513714833801	0.690489629711313
YDL127W	137.381750821896	-0.405558915730477	0.255624545391431	-1.58654136718153	0.112616555960258	0.412405854249926	125.149430784807	-0.469496374256984	0.278276483351691	-1.68715792510438	0.0915729893502527	0.180065541749885	168.110934314875	0.0617435918554723	0.247494829333583	0.249474269913946	0.80299394145924	0.857524624326375	109.552664171746	-1.16332612929361	0.275763739067667	-4.21856090734305	2.4586655761105e-05	0.0004516919901254
YDL128W	2282.58729786448	-0.149766772256049	0.125233200107772	-1.1959031001936	0.231734375214985	0.5939562801282	2456.18804349104	0.265685796380217	0.134910159877481	1.96935350622592	0.0489125108430585	0.112681807423877	3199.13309420265	0.61774474281685	0.112955953578314	5.46889936517207	4.52838754719176e-08	3.54132145075658e-07	2258.09380785844	-0.0846004744536019	0.136093139753455	-0.621636583643107	0.534180859708948	0.7226096799913
YDL129W	382.459904832157	-0.396460917237304	0.216165919296666	-1.83405838685053	0.0666453276265479	0.306876019333699	421.724254269499	0.122847242929871	0.212667201020675	0.577650161098079	0.563500333782093	0.687969711307379	412.366949567265	-0.316224415336179	0.207193107271439	-1.52623038237416	0.126952499441792	0.205388346175468	387.805015176814	-0.251038209139317	0.223520888220532	-1.12310849843991	0.261391417215784	0.48592101876895
YDL130W	1010.1179070948	-0.223589490970687	0.158943911105458	-1.40671944848731	0.159510596389676	0.494773489766047	763.538206526704	-0.970437076406598	0.186942407725932	-5.19110183832291	2.09053237488464e-07	2.39765184139396e-06	886.298016982708	-0.862899180068026	0.16140073152084	-5.34631517426927	8.97628503292544e-08	6.67683309582771e-07	935.090024307967	-0.369348584189919	0.173572855227165	-2.12791673966837	0.0333439874178424	0.137928273900682
YDL130W-A	431.633994487353	-0.218102547253819	0.192070674203739	-1.13553278322159	0.256152154051272	0.614993120200241	358.412557181224	-0.59389134289347	0.201182120210069	-2.95200856951574	0.0031571416885789	0.0119492341084412	309.61275633204	-1.88619196669299	0.219071731337872	-8.60992860728316	7.310609020900109e-18	1.63345538239185e-16	433.245755072915	-0.103329845128519	0.18944075560049	-0.545446753529796	0.585446292288066	0.762028271136086
YDL131W	2412.18400976063	-0.141189084940046	0.143834633108978	-0.981607015558433	0.326293489923569	0.682292890056943	2005.19959290607	-0.502141612653551	0.181228627816751	-2.77076319951664	0.0055925081711648	0.0194260773028399	2145.92244122785	-0.70383282261897	0.141362088541045	-4.97893621891848	6.39347059823999e-07	4.14787156412722e-06	2108.70141846306	-0.470518804784731	0.15117586092926	-3.11239375051353	0.0018557680074128	0.0166759774206495
YDL132W	2886.52785408811	-0.189128991251845	0.13681197973765	-1.38240080740383	0.166848668341461	0.506408019066793	2621.34336057444	-0.259592742844571	0.137904029771652	-1.88241593283689	0.0597795642960015	0.131338017684495	2739.32146051554	-0.526539001052758	0.119840090270809	-4.39367994352231	1.1144785876448e-05	5.80383227722512e-05	2836.48610174375	-0.142468340644341	0.142470740473807	-0.999983155632813	0.317318659619034	0.540890451609823
YDL133C-A	10012.5486725451	-0.060901351858414	0.119193361844882	-0.510945835537981	0.609388984673373	0.856310619880914	11234.6635806657	0.449749102771513	0.185488694314548	2.4246712417353	0.0153222552189212	0.0444020196404296	11012.543846822	0.0687071581111901	0.114196121402983	0.601659296892682	0.547400949201908	0.647459337152551	11480.7436542592	0.400319775016396	0.136329180037862	2.93642032399239	0.0033202410098943	0.0260708747954663
YDL133W	1247.31078831148	-0.0626970082019037	0.139912462530033	-0.448115965283975	0.654069506435898	0.878977084571855	1332.14998550493	0.322589158197252	0.148395565347247	2.17384635074768	0.0297166762489975	0.076160498429118	1334.5533121693	-0.0124276808815202	0.133675139762543	-0.0929692753910445	0.925927970164731	0.948211849821855	1251.930066982	0.0428716005980506	0.153004704946063	0.280197923411333	0.779325659765051	0.884628207062205
YDL134C	2815.30423462261	-0.142443301642971	0.133102200643128	-1.0701799140413	0.284538333621757	0.642140177593037	2766.14899124469	0.0230456645910182	0.155270959458888	0.148422246319153	0.882009544484324	0.920435610839583	3063.57715383379	-0.0405305236598049	0.122683675954294	-0.330366068220067	0.741123377188889	0.808765035600999	2806.97695006784	-0.0540814638299078	0.141410179714964	-0.382443922629318	0.702132116354807	0.836554866130703
YDL135C	764.846781781535	0.0808984802505147	0.165568673044824	0.488609824327174	0.625117956343381	0.864373356522439	650.596724509852	-0.176900418585296	0.168169823583462	-1.05191534851971	0.29283838936359	0.430990783124897	742.333759385961	-0.151537114492434	0.149113699879291	-1.01625212582818	0.30950933984851	0.420453180681532	645.114434630005	-0.333121649076186	0.163137128413918	-2.04197323022001	0.0411541868160247	0.156099352466149
YDL136W	5337.0674299666	-0.0828288644651229	0.125902158995717	-0.657882796655938	0.510613445875644	0.80271935994954	4422.70767741367	-0.44634980283225	0.13806796529137	-3.23282668713414	0.0012257190000265	0.0053771367058308	5019.31039182567	-0.435653553133915	0.134032832828049	-3.25034951468059	0.0011526325259141	0.003760025043667	5192.17079120561	-0.0690790619451333	0.148238352534927	-0.465999930273492	0.641215550463542	0.798174745221019
YDL137W	3128.12110439792	-0.156835011934663	0.135041168734357	-1.16138666011679	0.245484691451514	0.605138583526985	3171.09956986838	0.0978924348398556	0.132014317893186	0.741528922029969	0.458372802184305	0.595020952499006	3548.24102908418	0.065683062660086	0.109856976384965	0.597896144801189	0.549909232416221	0.649078545236288	3214.29382789177	0.0197903009029699	0.132510763595643	0.149348629243131	0.881278544930357	0.945032057600689
YDL138W	1879.20437413627	0.144784651176141	0.140336036222873	1.03169973353246	0.302212802296361	0.659200875099925	2066.10664177873	0.577163934645488	0.145856916586704	3.95705564159788	7.58792609436008e-05	0.0004870707519939	2601.6233958184	0.825199812401177	0.118716790697584	6.95099494816421	3.62718861945951e-12	4.7169754024297e-11	1866.28980207255	0.214359836520056	0.142738359085376	1.50176755494185	0.133157150275148	0.326794074911909
YDL139C	175.101036109977	-0.0937216440203977	0.233621755260391	-0.401168306932448	0.688296212894681	0.890752465426075	147.019834002055	-0.415091139195807	0.261155428424101	-1.58944097658856	0.111960869630243	0.209794709703599	178.5127372445	-0.187099162180014	0.246992878492731	-0.757508327048874	0.448745379003602	0.557152865971647	159.177629534062	-0.288048492678765	0.236867340745032	-1.21607517428426	0.223956286597839	0.446293054594248
YDL140C	8260.62210119843	-0.154245364679998	0.130926778375057	-1.17810402573369	0.23875513733219	0.600491107483874	6274.90044743689	-0.856783343207476	0.13557911347677	-6.31943461818163	2.62521987943696e-10	5.256798422941761e-09	7516.12008647605	-0.636551328671869	0.118545742753291	-5.36966839877677	7.88815492318199e-08	5.90324112105115e-07	7227.50270850393	-0.482630888071758	0.135769725905688	-3.55477544682542	0.0003783020283404	0.0044587247209898
YDL141W	523.442407151989	0.18865584515984	0.161667955634122	1.16693406816373	0.243236996497348	0.603299385671262	432.070863929936	-0.149728405015242	0.181493952908459	-0.824977375917097	0.409384435255256	0.54575160719239	503.134677720059	-0.0627725938271643	0.181128981358022	-0.346562948438865	0.728919685520675	0.79997311210092	441.355349710172	-0.212052952594012	0.173369314519172	-1.2231285171896	0.221281159206648	0.443712428388382
YDL142C	499.654041467362	-0.0165139721489598	0.165939602596132	-0.0995179685295013	0.920727021894992	0.977176766817245	535.461207594319	0.371648231801248	0.172925586940006	2.14918010907308	0.0316201254097274	0.0801865318782176	686.24372985769	0.675209156087231	0.154468158807949	4.37118666589872	1.23573089114356e-05	6.34531913668836e-05	525.578585182025	0.216535001418075	0.172126092009918	1.25800219414496	0.208390962732948	0.427321290837848
YDL143W	1966.36858191097	0.11429527717249	0.137519460291335	0.831120751422062	0.405905417934785	0.741431447142756	1796.24114463327	0.0666190119797313	0.147682874428098	0.45109503886428	0.651921053170785	0.759852393695737	2087.99846079845	0.140956868271632	0.124694305855286	1.13041944702125	0.258299523510265	0.364057580432539	1967.36833686286	0.203134503354707	0.142432141134832	1.42618443938445	0.153815110041176	0.359067382738316
YDL144C	648.67222800968	0.030353134868124	0.151497529361809	0.200353992543562	0.84120373853195	0.952016045138085	587.343265827598	-0.0434134026663451	0.178160021378587	-0.243676456313912	0.807481408943884	0.873438301599674	681.712600783696	0.0289231342258065	0.149166063345314	0.193898890787581	0.846255052240254	0.891711214004798	624.305003175446	0.0156672728158043	0.165673579473894	0.0945671172528331	0.924658669378344	0.966233246603914
YDL145C	4827.83981490554	-0.0095805066907551	0.117993492756598	-0.0811952122691902	0.935286707002005	0.980641363493903	4204.75685922654	-0.203093971600512	0.136107942631928	-1.4921537103072	0.135658854194112	0.242077640832972	5247.56240112347	0.0847328356514583	0.122372412550003	0.692417791606708	0.488674995954647	0.595109890906891	4467.26311399434	-0.143894097441283	0.129851106326369	-1.10814687307798	0.267798390520927	0.493533729160432
YDL146W	650.358092397888	0.0443198106518511	0.155435084758144	0.285133891880411	0.775541565341421	0.926679310527693	600.102092828685	0.0240379673403883	0.175749403104367	0.136774105150808	0.891209352353741	0.927183597586386	775.912462758216	0.382269957230988	0.158338234118145	2.41426184496762	0.0157671267723671	0.0365708868263281	620.378666838978	0.000403495789404	0.162204884713865	0.0024875686704244	0.998015209410912	0.999733388233468
YDL147W	4201.77220327694	-0.212657672722868	0.122657593887257	-1.73375056515732	0.0829623503965318	0.348213258952231	4438.7164168955	0.161443932452757	0.129149414161237	1.2500554764515	0.211279282590111	0.336824575302747	4523.29728464797	-0.140083216668603	0.107956246168922	-1.29759251214989	0.194427396554445	0.288500344579634	4406.98989086165	0.0265036530304576	0.132699199059499	0.199727302186458	0.841693859910461	0.921642832034406
YDL148C	1576.08352771897	0.0482808073615764	0.186057158474662	0.25949448952888	0.79525373316936	0.933584596989416	1222.80613003513	-0.519074286348578	0.160481100271786	-3.23448858133132	0.0012186079337486	0.0053565143722554	1468.22470077529	-0.318855534257557	0.142574817143879	-2.23640850919546	0.0253250242639302	0.0546850430654344	1576.07371411809	0.136157440774023	0.179975192757957	0.756534490601359	0.4493288013118	0.657629178854675
YDL149W	2100.39036819519	-0.0948307669398026	0.127002494086481	-0.74668428854026	0.455254155832549	0.773557697502187	1855.66471673776	-0.248566622343662	0.146727775031705	-1.69406659570727	0.090252629032844	0.178277061943806	1909.07465817435	-0.569962849201256	0.122827319114596	-4.64035894709619	3.47804511934117e-06	2.00672453695188e-05	1995.63669212706	-0.150066003589173	0.153012855692067	-0.980741146947652	0.326720407316242	0.549790926763329
YDL150W	924.801878769921	0.107122354016619	0.153256371674417	0.698974880106085	0.484567729523984	0.788887482736707	789.216386696979	-0.140515055950134	0.162415053417593	-0.865160297603999	0.386950813237602	0.524299779022712	946.250528049789	0.0294856430734827	0.136713594824527	0.215674550225439	0.82924144032419	0.879065802373345	958.938086918796	0.289152491086428	0.176070320019746	1.64225572517844	0.100537018490565	0.274567119398253
YDL153C	1821.66787142191	0.0475941429535658	0.134160956872162	0.354754051127682	0.722773854119645	0.905211313620906	1479.76350844272	-0.362853227022082	0.149049548233033	-2.43444700989483	0.0149145634737044	0.043415784115859	1628.69506302888	-0.455798567951737	0.124473610650469	-3.66180884100528	0.0002504407080883	0.0009668448150148	1880.4246264747	0.22250456230981	0.181218999317149	1.22782138268189	0.219514026918664	0.441981982593808
YDL154W	478.24491091761	-0.0363590860594964	0.170674037656791	-0.213032319142827	0.83130175420322	0.948280361318139	423.04717320913	-0.182566524207873	0.184987338070496	-0.986913623992472	0.323684984714678	0.462738390944625	488.125506392295	-0.12389899817847	0.170087419679771	-0.728443046591798	0.466342420534297	0.574563250507127	448.415362655321	-0.128452224622981	0.178366034447834	-0.720160791939057	0.471426001287109	0.677126400955199
YDL155W	1177.53200780942	0.0273639586578532	0.152404704677543	0.179547991748351	0.857507437561074	0.957088887765165	1085.10512297755	0.0030869521458009	0.160672898549967	0.0192126498847033	0.98467146631719	0.988772128332046	1457.11432727601	0.460347768520793	0.1378897254447	3.33852117723892	0.0008422560993206	0.0028520398167166	1105.46171636567	-0.0637847664880174	0.159801539513595	-0.399149887305002	0.689782765417197	0.830240009397233
YDL156W	373.282135359757	-0.17359293368191	0.178017491957843	-0.97514537348397	0.329488154378914	0.683540300195396	357.464736151922	-0.081639784137064	0.191967017347328	-0.425280265668514	0.670632377795413	0.770753214568835	465.60020374964	0.307890434833175	0.171894252777616	1.79116189086031	0.0732673197138477	0.131717297043814	350.15023694762	-0.271135023066645	0.184233776850982	-1.47169008691578	0.141104585748973	0.338686120999297
YDL157C	540.187067319352	-0.0114596212997512	0.169444169342935	-0.0676306617347115	0.946079646736244	0.983990834736637	533.597391415261	0.161160203662413	0.22785424683224	0.707295149873018	0.47938307897677	0.613080636030622	601.793939479294	0.150771611675984	0.173870513693523	0.867148825140904	0.385860471489186	0.495467791898092	588.118678442509	0.309923558372834	0.171124152662921	1.81110353827913	0.0701248259351945	0.21976388590439
YDL159W	779.849499841746	0.0167243613924573	0.145804819798467	0.114703762300683	0.908679931729794	0.974141478857829	843.812575713131	0.42553653013563	0.1665313096001	2.55529444377452	0.0106098006221941	0.0327810550991121	887.156002300248	0.2345286036812	0.140049470063733	1.67461257493136	0.0940102704106135	0.16172337540613	756.985364242556	0.0259234498368753	0.16020394790603	0.161815299658415	0.871451304444914	0.93929757847322
YDL159W-A	1.15505949435577	3.5112948567034	2.68120490698973	1.30959586398998	0.190332588377383	0.540022069376613	0.47409836499203	2.3420502989171	4.32626183818844	0.541356576766468	0.588261831122826	0.708927783570969	0.605896134636809	2.52060095781405	4.21008616138081	0.598705314141921	0.549369412840548	0.648684103674404	1.04136107287243	3.38477383915546	2.69753756149477	1.25476430336706	0.209564334656187	0.428230510118417
YDL160C	1485.78211152415	-0.32074126078177	0.14981432700772	-2.14092515173961	0.0322800744805748	0.195640912139861	1183.57334674252	-0.877823026870999	0.148370493334816	-5.91642588186374	3.2901263178544104e-09	5.34830365208524e-08	1433.75593949156	-0.614343888232232	0.132425800948977	-4.63915554091256	3.49835693613113e-06	2.01643342523813e-05	1350.29199932998	-0.534022565542419	0.141771590277906	-3.7667812323725	0.0001653657846803	0.00227850427606
YDL160C-A	176.95154442238	0.288120697491205	0.234844871462841	1.22685539478256	0.219876946116635	0.579793969987738	189.15027345032	0.637783629277173	0.243476952397416	2.61948255470254	0.0088063276836711	0.0281559217156935	198.217301677062	0.450189310158002	0.244639808371276	1.84021281391283	0.0657369994529585	0.120424189881061	162.474232407891	0.148682588203685	0.241775304002784	0.614961849875177	0.538579915207666	0.727365687119432
YDL161W	469.209620406496	-0.102556253889201	0.169229354653677	-0.606019293160333	0.544501941814195	0.823580637855515	405.707942338338	-0.325712091202226	0.202908667865897	-1.60521526570511	0.108446439059038	0.204756783959103	468.417507506499	-0.261304149130586	0.173267316903841	-1.5080983176741	0.131529365736005	0.211668642801518	406.262220499972	-0.458598853956157	0.18111982507149	-2.53201908612236	0.011340781804114	0.0668140569981195
YDL164C	860.563788708511	-0.070582271878439	0.14677156453894	-0.480898817834109	0.63058841301234	0.866461443471328	804.064459031822	-0.0534126531383531	0.159872851745506	-0.334094579255883	0.73830819042348	0.824983490631527	1150.80554028966	0.567697050612436	0.153459217836104	3.69933496740966	0.0002161651480382	0.00084982860849	766.29028782597	-0.328766560432589	0.157681623735627	-2.08500237785354	0.0370690846912786	0.147031386640459
YDL165W	833.490074033202	0.068563863846546	0.146349489943467	0.468494040348424	0.639431331874232	0.871101638965562	918.929543881467	0.516637011790216	0.174909678611911	2.95373598471088	0.0031395246994476	0.0119059170614048	1102.90372967382	0.657330015021275	0.144103198894701	4.56152271471502	5.07839810435479e-06	2.84223305898464e-05	860.217510818024	0.243019536870426	0.151691845341259	1.60206065344982	0.109142197696742	0.289860439683821
YDL166C	407.389107387842	0.0978331452398397	0.174660133324126	0.560134378566432	0.575387782658658	0.838973686367401	379.987774020694	0.107921115077136	0.189198254872218	0.570412846302545	0.568397718606997	0.691468908467246	468.754947997134	0.339271270774625	0.169566228335994	2.00081864239124	0.0454119376457092	0.0883951843779747	395.800960624022	0.107206495054929	0.178818215569461	0.599527820549607	0.548820963688505	0.734642607134696
YDL167C	2071.54400885675	0.217297198750341	0.164833805244181	1.31828054584096	0.187409750868336	0.537526084254673	1718.93944238978	-0.103349975889303	0.157436067614035	-0.65645679198919	0.511530259680515	0.643840765015451	2208.41352832541	0.253202838031195	0.135363170350112	1.87054453125097	0.0614082391331155	0.113754635039481	2199.24522332544	0.453882546796746	0.190978444186586	2.37661663194461	0.0174722367612741	0.0892425720542745
YDL168W	1615.83411824665	-0.372964105255928	0.144644944293597	-2.57848006425232	0.009923602566521	0.0843433357636181	1402.34146829476	-0.608060619808022	0.153490382097439	-3.96155518996632	7.44631651437885e-05	0.0004803994834861	1530.88052429489	-0.745164501856643	0.136824711778736	-5.44612513462972	5.14789271220762e-08	3.99341221522058e-07	1647.81589756884	-0.20492326974621	0.152100987362782	-1.34728428328634	0.177888691961548	0.390213873585914
YDL169C	546.223604513421	-0.536282188023348	0.161178745238461	-3.32725129005024	0.0008770724252804	0.0122325185482484	552.006540859997	-0.25423160884773	0.215979800123743	-1.17710826985705	0.239152294728923	0.369355305470051	539.710098641277	-0.766084947713134	0.174758791530738	-4.38367043513454	1.16696271890084e-05	6.01890664374256e-05	571.524262465553	-0.271795070415965	0.184323204900877	-1.47455699114025	0.140331685012802	0.3376712936254
YDL170W	1735.42376896776	0.0672875267606298	0.141145573870157	0.47672431317279	0.633558447418631	0.867434036616629	1716.25241871244	0.238316572218285	0.166701970646883	1.42959661060696	0.152832828896473	0.265058720674377	1857.3459255291	0.116291528384991	0.119553056414256	0.972718990822249	0.330692984066322	0.441085854968823	1684.09354946251	0.074576431418298	0.149779005332292	0.497909778829459	0.618547634537278	0.781899336187686
YDL171C	37068.6679620068	-0.418144734977066	0.119874960192908	-3.48817412997819	0.0004863312410282	0.007690943232436	34822.4998657606	-0.380817356772994	0.122609103803294	-3.10594682580791	0.0018967081974646	0.0077845747083176	35834.6353954415	-0.71935465072866	0.110276689967053	-6.52317956717397	6.88323731670315e-11	7.8773421807096e-10	37885.9137095866	-0.241607567175265	0.124264444482731	-1.94430167197859	0.0518590831570646	0.181663749533858
YDL173W	906.810193538803	0.226264206006821	0.171216486365723	1.32150945746845	0.186331551190687	0.536027345075396	948.731284176278	0.529023549159511	0.189484310013375	2.79191215949315	0.0052397578362324	0.0183661287693985	947.425308182942	0.210332196233585	0.167681686247816	1.25435401408557	0.209713359314685	0.307010172110822	777.246924840814	-0.118263378821148	0.18348838695265	-0.644527867868096	0.519233192491087	0.711701204392686
YDL174C	3217.55465133836	1.33002343176999	0.121172668688634	10.9762659035563	4.97047143377763e-28	1.5982827032613801e-25	2428.09146824395	0.891139281573791	0.144618188959116	6.16201383787012	7.18255729870239e-10	1.35834833619578e-08	3136.59660550869	1.17495301638303	0.112452318546129	10.4484552348385	1.4893120221218e-25	4.8692930350389205e-24	3418.61988712711	1.51432692567033	0.131764892338143	11.492643440896	1.4364787131453499e-30	4.15645115648606e-28
YDL175C	329.13687216039	0.281606153882757	0.190615699620828	1.47735026255931	0.139581771250962	0.459294268046328	297.088129836774	0.204945636812494	0.223209459675466	0.918176304492086	0.358526571937662	0.497194649365744	325.811547441557	0.118018503920093	0.196909655494189	0.599353564577111	0.548937135403601	0.648684103674404	289.359222323845	0.0167477297720848	0.196694768339515	0.0851457815246846	0.932145494037897	0.967658731715442
YDL176W	1039.23299604003	0.0545987454111177	0.140944639829831	0.387377238872208	0.698476951727864	0.895411870786462	888.920809287426	-0.188931446768472	0.155704230963039	-1.21339956916984	0.224977090967116	0.353333386399326	1096.65180961646	0.0645527359536337	0.135596377305126	0.476065343607031	0.634027826148097	0.721699258441982	988.22513453215	0.0040276282268261	0.14986840027477	0.0268744326318417	0.978559885954367	0.989675997905963
YDL177C	348.862126713898	-0.0418911682191294	0.187049478803912	-0.223957684816887	0.822790229521294	0.943592202985784	394.040282420827	0.480893235085115	0.18682660104093	2.57400837142972	0.0100527840846265	0.0314122362298776	408.367666715101	0.255819909111075	0.177572383273307	1.44065143686975	0.149683181025939	0.234521920795723	371.132810567096	0.220302356738778	0.1805125036926	1.22042712960171	0.222302998093857	0.44489485645842
YDL178W	1704.83430315375	0.189477055351149	0.13141815194076	1.4417875502964	0.14936231607127	0.475304317564549	1688.92162290191	0.358784118641948	0.149758324705559	2.39575408811067	0.0165862139140424	0.0473062690589274	1746.79711816297	0.118065344706009	0.126177040765912	0.935711790269731	0.349421598492315	0.459066502032001	1880.22431599183	0.523820476295512	0.143244536000064	3.65682692633581	0.0002553566694994	0.0033133386690435
YDL179W	168.879055443363	-0.0911883963250634	0.248470173301018	-0.366999367020966	0.7136194901566	0.902387962369822	176.970479889864	0.245749499838197	0.258584998002937	0.95036255674587	0.341928062693443	0.480859708094035	220.149742190052	0.490566238604233	0.248931212644675	1.97068994840944	0.0487593509644952	0.0939611521112473	145.051129620878	-0.472253301062598	0.261109143595563	-1.8086432920713	0.0705064381849884	0.220247104503294
YDL180W	573.664944672733	-0.0003740545008926	0.159256906892355	-0.0023487490005409	0.998125971158319	0.999600298863461	617.085508201845	0.395366307397533	0.179924147104299	2.19740548314699	0.0279915000338379	0.0725097630688541	662.198835717131	0.25667201352844	0.151683926151749	1.69215038165388	0.0906173043540948	0.157198522701876	570.899895887529	0.0797215887626607	0.169270280594651	0.470972154607393	0.63766061983455	0.796490828185309
YDL181W	277.026654490598	-0.700558608013016	0.201824586402847	-3.47112619180442	0.0005182803752204	0.0080870551006164	251.284625776818	-0.79197838453805	0.224283607478716	-3.5311469859125	0.00041376175222	0.0020985444873771	250.545306816941	-1.35401246285483	0.23829112600209	-5.68217745063219	1.32990567782119e-08	1.12352761424105e-07	260.419408906064	-0.804192298767414	0.235558397634408	-3.41398271869525	0.000640206363898	0.0069120787833547
YDL182W	2270.85692205116	-0.297009416464598	0.159709036851853	-1.85969073710027	0.0629292933061404	0.295645089006445	1751.65034985132	-0.982530195606992	0.155423787160331	-6.32162047752345	2.58834457271677e-10	5.2009548758027505e-09	1888.31524138735	-1.1998902082645	0.155676026034068	-7.70761072743416	1.28195067328018e-14	2.11961387036355e-13	2039.5375789634	-0.549777268486936	0.149495900496226	-3.67754076641597	0.0002354934480244	0.0030972740539034
YDL183C	364.477233442677	-0.616165367016838	0.184064985752592	-3.34754252416615	0.0008153147810097	0.0115379998838249	312.755881790691	-0.924454802149163	0.20141603139495	-4.58977766440265	4.43718388962856e-06	3.92629712068508e-05	320.05398674757	-1.39192930363013	0.21536830361505	-6.46301837487688	1.02634823888948e-10	1.14661723136166e-09	366.856426364496	-0.470621896048231	0.202717639830779	-2.32156361153913	0.0202564451655156	0.0988277480771193
YDL184C	7580.73221846306	-0.272959583523915	0.123951499796639	-2.20214829164428	0.0276548352200525	0.1749357226816	8083.99725451183	0.134818309603277	0.179299282681942	0.751917729879767	0.452100535176843	0.589258062402791	7774.08530641493	-0.353788007997781	0.110251873448816	-3.20890699568953	0.0013324058392093	0.0042482824195617	8917.35985267223	0.287582386905077	0.136052345817487	2.11376279605547	0.0345355320439447	0.140843639139047
YDL185W	20661.1981555976	-0.0307350399405431	0.113184057744194	-0.271549196530902	0.785968667187286	0.930380535748758	18986.8458579673	-0.0628752931630998	0.124508199317169	-0.504989177483267	0.613566437341879	0.730027865015827	24403.8225123772	0.290444557760763	0.113152561010597	2.56684033632754	0.0102629856327658	0.0254137346413417	20949.4478142398	0.100934708493519	0.127099360336088	0.794140176839736	0.427113830492045	0.637216093785965
YDL186W	4.49715504606201	0.391774743829109	1.25229905316019	0.312844398341164	0.75439888220568	0.916553469816641	6.45081627758215	1.37134521496208	1.12036009950948	1.22402182616329	0.220943993985822	0.348773293288585	6.29217691349209	1.0653910212894	1.20343271040621	0.885293387886875	0.375998415250076	0.485172851334711	3.71065977492793	-0.0280448517182551	1.29415241504717	-0.0216704395805133	0.982710844031007	0.991441684874393
YDL188C	2006.2989492201	-0.184727786169107	0.134091607792649	-1.37762376937681	0.168319478304165	0.508472411495044	1845.98960368137	-0.214257589119765	0.140853370600043	-1.52113924009781	0.128224899076567	0.232104313717889	1964.94855701652	-0.412693576641262	0.121949148696957	-3.38414479355493	0.0007140033878596	0.0024653565665536	2005.1723091726	-0.0877468180902575	0.136510246614905	-0.642785580321975	0.520363240949669	0.712066596253402
YDL189W	747.758383002965	-0.0484005524463128	0.161245074605777	-0.300167633427847	0.76404929214416	0.921700146504877	701.574899473691	-0.0190139962035177	0.166834933640221	-0.113968913995682	0.909262435883475	0.940969548722759	787.622778631366	-0.0412900918212976	0.154772461308559	-0.266779318957656	0.789639078418199	0.848371828550551	768.448067523835	0.122692461064534	0.153370700201839	0.799973273272325	0.423726282346819	0.634459951218201
YDL190C	2520.92074199811	-0.0613276110604842	0.122363048831277	-0.50119387875867	0.616234681878631	0.86110096143974	2405.18473077086	0.0160643784644966	0.13414604795255	0.119752901480772	0.904678892526577	0.937735402301863	2683.83336998436	-0.0251239249276746	0.116064937042698	-0.216464382507113	0.828625785635115	0.878932389505149	2433.11557021145	-0.0703313331792649	0.133450924822633	-0.527020200667331	0.598179560488003	0.768785085801682
YDL191W	5151.05133251085	-0.106319554505249	0.134118215825768	-0.79273015861893	0.427935055255436	0.7575166797166	4352.57701017948	-0.407374371432997	0.146091461636294	-2.78848857332393	0.005295461548201	0.018550142844697	4888.66846382205	-0.431332327160709	0.142942816036525	-3.01751664840922	0.002548550416818	0.0075553930214121	5051.34634863885	-0.068888742937144	0.152457710072552	-0.451854766179821	0.651373612874446	0.807173254326429
YDL192W	3599.0703421116	0.0616480809649738	0.12027161739958	0.512573808333844	0.608249478410945	0.855332356910241	3440.95245385821	0.141333437276962	0.139538826010445	1.01286101738009	0.31112655072893	0.449868367416223	4383.43320042122	0.451136832041081	0.117970985801351	3.82413378151083	0.0001312326476067	0.0005447943555957	3622.30915569478	0.168894208560563	0.135637933800042	1.24518417399035	0.213064058614192	0.433521869132947
YDL193W	700.083429441888	0.062011699746278	0.158689198821673	0.390774546766499	0.695963890717283	0.894369227236153	639.672202759768	0.0155393309092389	0.163100420152491	0.0952746221911037	0.924096699500501	0.950879729731401	656.907620525132	-0.277999413503067	0.151477949935379	-1.83524673803456	0.0664691388807302	0.121545369491639	647.544111727474	-0.0684637063123853	0.158384069177034	-0.432263842368263	0.665549663350682	0.81496739352738
YDL194W	650.867044633629	-0.176092132375114	0.155529268655478	-1.13221218036578	0.257545240462908	0.615232553268011	661.052225695468	0.0854643612665342	0.168163489234646	0.508221859902551	0.611297762227961	0.728796899467081	842.511697034368	0.399886959044101	0.16382569967639	2.44092935256196	0.0146495203051482	0.0342532420225829	702.678094711151	0.140250391101598	0.158772232016246	0.883343323454997	0.37705080291556	0.5983332950617
YDL195W	3375.34392149037	-0.307023751818806	0.162733072224463	-1.88667089990975	0.0592046040330278	0.285240532593952	2565.42001333392	-1.06082242749082	0.142835369882208	-7.42688893070142	1.11181642977183e-13	3.5158916279178097e-12	3094.64459963161	-0.792733695749004	0.128800845532807	-6.15472431465589	7.52082061416488e-10	7.70318387507472e-09	2907.38703071029	-0.715699466985724	0.135241947593892	-5.2919931997345	1.20990392396163e-07	3.97824659543519e-06
YDL197C	943.326616204984	-0.436504788070035	0.150343770135852	-2.90337795623727	0.003691608220542	0.0391337516126322	886.270292231666	-0.399173997227668	0.165112594525972	-2.41758660733103	0.0156238154386282	0.0452075099716706	1093.96080414512	-0.124519472497486	0.132572484633534	-0.939255780275153	0.347599436192434	0.457692363423348	883.734092978645	-0.549737831349958	0.15573918024154	-3.5298621098259	0.0004157763021622	0.0048315210052471
YDL198C	1030.53405462298	0.470168305614372	0.144751744780886	3.24810112877104	0.0011617797086033	0.01524802937278	1222.73444783444	1.03305756865418	0.17723542592081	5.82873070260659	5.5850546354206606e-09	8.6419013837378e-08	1241.05811929268	0.792990858841624	0.142481572381774	5.56556785264015	2.61300080180241e-08	2.1195735217688e-07	874.079708799382	0.124553933820826	0.157795110660377	0.789339627188477	0.429913531629517	0.639655868028126
YDL199C	795.445400082673	-0.216326327764821	0.150855500243294	-1.43399695348156	0.15157313223651	0.479401797478098	660.117643807715	-0.593354694489391	0.170508460662599	-3.47991350214297	0.0005015756915004	0.0024724178251388	692.429685274318	-0.887277121033732	0.150210622607092	-5.90688664778784	3.4863345480778404e-09	3.26463074914668e-08	734.047443882871	-0.366706079372739	0.166374252705377	-2.20410354011998	0.0275170632506924	0.120734413956617
YDL200C	931.852846528969	0.0133950325312806	0.148278449264518	0.0903370152420788	0.928019406477494	0.978026541907282	1080.33608880416	0.592343656381315	0.178202807765901	3.32398610216881	0.0008874061815504	0.004082209517196	1123.61756736293	0.383185212609829	0.138622979940069	2.76422576383434	0.0057058046310875	0.0153579029767924	935.117757637157	0.114881099416154	0.154283057049685	0.744612542770379	0.456505983236618	0.662936798607663
YDL201W	277.692173969982	-0.0624185004129284	0.207160920668143	-0.301304416931601	0.763182373110608	0.921296807090293	213.906138837038	-0.67961740697071	0.235902557859163	-2.8809242813571	0.0039651088353178	0.0145136526438865	248.643476283683	-0.579853885555335	0.219927913705855	-2.63656338926975	0.0083750550697284	0.0213375188132196	263.469410599238	-0.124256678833845	0.207495746394612	-0.598839643669302	0.549279823141549	0.734642607134696
YDL202W	560.117422923858	0.19376179393302	0.165927754490027	1.16774794264251	0.242908451996011	0.603299385671262	485.743222869266	0.0007312448572429	0.176774613193241	0.0041365942995646	0.996699484686821	0.998116922527172	579.641378321889	0.148817875467873	0.161291292370461	0.922665280194187	0.356181664688379	0.465497582102901	515.768979126496	0.0532631905933239	0.169231621680068	0.314735449938653	0.752962525948373	0.869392286046137
YDL203C	1087.49981841214	0.232482189593567	0.144733776596191	1.6062746033512	0.108213587898519	0.405673406775398	1080.21608726303	0.406177247172868	0.151075890408242	2.68856431079296	0.0071760011512405	0.0238089824072114	1248.06967245163	0.457221972062995	0.135084644538827	3.38470722282264	0.0007125421199902	0.0024617798497812	1053.52806396244	0.234060609034394	0.147501914553127	1.58683098957398	0.112550928112272	0.294720461984489
YDL204W	5032.45690643776	-1.03417281938327	0.141750524509332	-7.29572481627878	2.97055500350746e-13	2.6451649785078698e-11	3893.38219315026	-2.06142597012075	0.157765390205276	-13.0664017465334	5.12321414191468e-39	8.47086863978865e-37	3726.2391250952	-4.37775185446695	0.120761421629385	-36.2512447717138	9.498258411453379e-288	7.85234591815438e-285	5201.17774028153	-0.763002504007041	0.154373190582984	-4.94258427338057	7.70937626933392e-07	2.12532181723032e-05
YDL205C	1073.73989074914	-0.0186746643633085	0.14759122077172	-0.126529642248794	0.899312686478235	0.97131360775585	1000.6221238125	-0.0103279862399851	0.149486812028768	-0.0690896146611085	0.944918287575455	0.964927144908974	1154.11849825519	0.0433306748985447	0.135749369282047	0.319196141593236	0.749577782620209	0.816144238574441	1103.85128840269	0.149011561888488	0.148919209108863	1.00062015357305	0.317010482903769	0.540524356088423
YDL206W	1036.05554765423	-0.36488571619981	0.144935685071304	-2.51756988639684	0.011816752415453	0.0975682781464219	1060.16219540742	-0.0639541034877698	0.153170326273835	-0.417535857261503	0.676286502426964	0.775525492854218	1159.83241372607	-0.167062867217231	0.140642275561124	-1.18785668498818	0.234889877287727	0.336545610265926	1058.5401379658	-0.1916130642586	0.15660380691043	-1.22355304151829	0.221120883317838	0.443605874440768
YDL207W	954.382809178564	-0.0391604328371397	0.140807514169776	-0.278113231868598	0.780925438717999	0.928499608353552	934.076072740553	0.109757061473163	0.15289383918738	0.717864513419993	0.472840830351418	0.607398420697814	1100.52975386057	0.219445206497191	0.135216873127665	1.6229128911301	0.104608027424026	0.175633136664945	927.503836333862	-0.0275271145022526	0.149440625993582	-0.184201011734486	0.853855765812407	0.929857605712533
YDL208W	1537.98884597964	0.0098251417435453	0.160690862599337	0.0611431265263861	0.95124522337816	0.985114931635855	1290.40429125656	-0.301048693559067	0.156983736958265	-1.91770625029204	0.0551482687659611	0.123507365072994	1629.11428863106	0.0305579940801551	0.135514326635414	0.225496409411884	0.821593118323831	0.873518165669669	1559.08171410791	0.136747213264248	0.187401566634694	0.729701547964176	0.465572634719021	0.671397008936493
YDL209C	458.568849680307	-0.0347040850360722	0.166234666020617	-0.20876563154263	0.834631202195639	0.949168308324422	374.050664742032	-0.444138786265229	0.187873485838498	-2.36403122177136	0.0180772890411385	0.0507772568747829	418.874061469971	-0.480393044208349	0.175179648334082	-2.7422879813767	0.0061012823893186	0.0163010716468084	477.8102490554	0.171132299346931	0.169889413637208	1.00731585143014	0.313783014685717	0.537098335367687
YDL210W	300.088238900021	-2.17849479024305	0.204950228214388	-10.6293845545966	2.17543301987763e-26	5.99590777097701e-24	296.60163058423	-1.73978465500025	0.209706005540062	-8.2963034392827	1.07400993488764e-16	4.40801098808139e-15	302.523219897436	-2.54719727799905	0.211390111488352	-12.0497466038728	1.9454707823410598e-33	8.59422856290664e-32	284.430479927074	-2.3464553356748	0.210413345940285	-11.1516468938273	7.02931523383728e-29	1.69494363575901e-26
YDL211C	175.154278292348	-0.462086226606127	0.238912497341618	-1.93412329513008	0.053097970395815	0.269922368128038	178.250183288556	-0.166233760669125	0.269844878597317	-0.616034521511862	0.537871735928017	0.666544464602659	252.819517431283	0.456070757690392	0.212837706002287	2.14280996660192	0.0321283606979571	0.06628407249878	164.182005503063	-0.581036499473567	0.244052703670221	-2.38078288310503	0.0172758909090778	0.0888460380208253
YDL212W	2025.87054604057	-0.140374627774181	0.129610930658812	-1.08304621424025	0.27878791069145	0.636495007032497	2239.3136549337	0.344174148848974	0.148713308984838	2.31434665261912	0.0206487146567133	0.0564183719161471	2817.78696710196	0.606803136523778	0.12214024259187	4.96808524076214	6.76172406931812e-07	4.37207789822837e-06	2094.61564907508	0.0526348691027411	0.135427721726555	0.388656535247763	0.697530239152626	0.833586683519331
YDL213C	493.121513142582	0.104218638716751	0.180061015931963	0.578796238471355	0.562726669537095	0.834722783399527	442.878806062854	0.007644745679028	0.196776741818659	0.0388498437791654	0.969010105216572	0.979675310777132	455.835319200063	-0.277131498404776	0.191613662940699	-1.44630343239429	0.14809211346875	0.232946197511187	476.640173890118	0.0962941277095027	0.195123472142013	0.493503557785291	0.621656826591197	0.784213423372644
YDL214C	99.6868125240419	-1.06358218747618	0.292341172624685	-3.63815393475772	0.0002745992899707	0.0048309443475698	103.787407582348	-0.604917392422041	0.308534507825081	-1.96061502710416	0.0499239480813663	0.114419757444304	111.608175590697	-0.79893448188284	0.298565926352514	-2.6759064292539	0.0074527449202491	0.019349051078278	90.044992361693	-1.38272134696378	0.3111041931572	-4.44456030287284	8.80718031297439e-06	0.0001873792370264
YDL215C	14948.1794202532	2.05032720560297	0.122028596665923	16.8020223260958	2.35863185788343e-63	3.41294029835732e-60	11593.9059350026	1.71956621478809	0.129456958685022	13.2829183711315	2.90834337909814e-40	5.10017670752756e-38	18224.5913383349	2.31072944130163	0.15201732485555	15.2004348418665	3.51281464215225e-52	2.47910467489452e-50	15612.4048797432	2.18518680306782	0.138779558863078	15.7457396533718	7.3467046758413595e-56	7.08589665984899e-53
YDL216C	588.41663038005	0.0745696716206433	0.15943928107517	0.467699497374719	0.639999500589087	0.871443031418911	542.773495151404	0.0549627096948136	0.172800650614579	0.318070039084542	0.750431809714162	0.833541052363888	613.198719088344	0.0490787208574662	0.158259024286631	0.310116412499657	0.756472431752719	0.821950049296467	583.672271836689	0.141848077175102	0.165724356402119	0.855927760135132	0.392037738831996	0.6090529918445
YDL217C	557.121121159518	0.194629045717828	0.162959314161439	1.19434134047112	0.232344472618215	0.594259747023521	535.638629234694	0.286477421991709	0.174947586997527	1.63750427718537	0.101525145971225	0.194773447317554	591.175203040643	0.219183560326128	0.161039197156068	1.36105720965381	0.173495610800898	0.26414604043799	556.848194526283	0.282554787631309	0.17717194728309	1.59480545291877	0.110755747294712	0.291790266143449
YDL218W	3553.61612183629	-2.36927181991605	0.180872075544365	-13.0991575829786	3.32932410481458e-39	1.92701279186668e-36	2940.10643501123	-3.97794133990304	0.666542979822194	-5.96801925805923	2.4015103008476203e-09	4.05176096530762e-08	3184.13685974811	-5.89717203170676	0.177273951969728	-33.2658688215729	1.2036437231440699e-242	5.35806632756519e-240	3543.35476457044	-2.12094101588807	0.179376552838328	-11.8239590533311	2.93518567844761e-32	8.939957642724379e-30
YDL219W	474.39696161031	0.21773655878096	0.1717806191985	1.26752691774476	0.204966945007272	0.560656274906471	532.944426674092	0.692123669246381	0.203008369230657	3.4093356439901	0.0006512130425733	0.0031017036027751	673.689739114403	0.941764528611884	0.16777036488312	5.61341408101473	1.98373122052163e-08	1.63066087686913e-07	482.185956760362	0.346701252208915	0.172800746103836	2.0063643243796	0.0448173917118973	0.165196334927866
YDL220C	493.992040561481	-0.0300866277680582	0.163356382712126	-0.184177852548793	0.853873933366589	0.955508919415742	423.102675739573	-0.276856409907152	0.189565771895634	-1.46047678934136	0.144159082052067	0.253263086774534	522.517739712746	-0.0123825038552834	0.163073267715922	-0.0759321501845052	0.939473078538712	0.957339444533109	439.978443469142	-0.281639896707721	0.177224928749555	-1.58916637007494	0.112022836803582	0.293736364559279
YDL222C	3530.3432946943	-0.847869770054473	0.131870627251719	-6.42955742097164	1.27976009644104e-10	8.02154897944511e-09	2546.16069602967	-2.26654064688414	0.14175749047734	-15.9888598426229	1.52802038942528e-57	6.80204153354162e-55	2452.38462961775	-5.16615095385872	0.145481919151778	-35.5106049190139	3.3721166092768798e-276	2.1682709797650297e-273	3336.01325973868	-0.946409093229329	0.152572409041655	-6.20301599203918	5.53912083108293e-10	2.71651629232855e-08
YDL223C	6429.85375895754	-1.40419378433594	0.144051984968787	-9.74782669353843	1.88459535043553e-22	3.89572781725744e-20	4838.39493251707	-3.10691640213024	0.150645352447897	-20.6240441649524	1.66998326285641e-94	3.22139771405002e-91	5070.6613357863	-4.90151371122518	0.119325421520504	-41.0768606451805	0.0	0.0	6262.30338038192	-1.37198495280813	0.151998205794641	-9.02632334135417	1.7753642163542802e-19	2.63436736411338e-17
YDL224C	1106.57108574554	-0.0839823474582313	0.15976187569989	-0.525672017121223	0.59911610956334	0.849267747560248	869.213320018522	-0.63567221924749	0.161648557290975	-3.93243360720658	8.40902088535261e-05	0.0005335855686791	1042.59763956734	-0.429367901139017	0.150276193331752	-2.85719175885124	0.0042740753882439	0.0118913818614269	935.898100712692	-0.516681962108461	0.156694454002184	-3.29738512698899	0.0009758958524921	0.0098560371699339
YDL225W	822.57250211123	-0.0096151362240849	0.148587685376521	-0.0647101824065713	0.948404755428795	0.984562583476465	845.504788623421	0.269295893707877	0.161169313629616	1.67088813399521	0.0947437757286143	0.184422672071475	980.158361420344	0.331967427172557	0.137082670524729	2.42165859405746	0.0154498578484529	0.035993690567229	780.886419384874	-0.0672798599350271	0.152995518179617	-0.43975052822162	0.660117802102604	0.813133614467384
YDL226C	1257.96940502999	0.152598750593234	0.136077183438053	1.12141320637124	0.262112017278159	0.618935805259465	1198.32369179156	0.220589541074891	0.147951268826908	1.49096079286055	0.135971788857067	0.242486515289937	1478.81577920579	0.444240263921191	0.127508067627747	3.4840169111348	0.0004939482766785	0.0017843187747432	1213.8280705991	0.143894892230841	0.146114557379811	0.984808733717068	0.324718029816572	0.548043196317463
YDL229W	17197.3378245277	0.226637721963611	0.141954190997311	1.5965553420533	0.110364860264722	0.40843466190039	12620.8484019419	-0.486469023026671	0.151912579070584	-3.20229585991453	0.0013633689347145	0.0058967234866915	16364.8748832774	-0.0523445000480456	0.123568502588175	-0.423607140587417	0.671852346866589	0.753782382961798	16314.3455409957	0.171155426425291	0.168428781251966	1.0161887128379	0.309539530291334	0.533133838285303
YDL230W	460.07325385366	0.282657498269998	0.176359396165187	1.60273568869133	0.108993020680845	0.406476548776242	491.065773320599	0.627607078233557	0.176260276565598	3.56068361211259	0.0003698905560752	0.0019146302754988	477.59231572089	0.24670786340505	0.173252027310496	1.42398254863079	0.154451523902387	0.240465689756016	449.179095456011	0.305332972713928	0.174718736508614	1.74756857115249	0.0805387615059641	0.239757384688005
YDL231C	4857.22789078709	-0.0214552027270943	0.135049818496304	-0.1588688009061	0.873772241739128	0.962579698360501	5176.27083831781	0.353521596409173	0.139247124909976	2.53880715050833	0.0111231117636121	0.0340219068583631	6380.55141019541	0.565180292069633	0.127399662269435	4.43627778913842	9.1527722016198e-06	4.84159896990619e-05	4900.39008260678	0.0963980037409351	0.142187626786307	0.677963377824788	0.497794913657813	0.695643795006093
YDL232W	43.6691199584572	-0.26952899825102	0.431601139061944	-0.624486299634943	0.532308265030647	0.814409352591501	38.3906188464031	-0.441929006063066	0.477923917933879	-0.924684849365934	0.355129862548033	0.494023200616698	54.2639181335624	0.223186275678082	0.412656462771168	0.540852490663273	0.588609259548608	0.683394177853463	43.5483844145637	-0.182912501511444	0.406465232805626	-0.450007741741873	0.652704858372201	0.808282565001518
YDL233W	403.233111537875	-0.173893330313136	0.172485968711389	-1.00815928166367	0.313378002022356	0.670547828356892	405.532981215827	0.0601839660636209	0.184255155655609	0.326633823892073	0.743944857757571	0.829040803358957	439.821356269907	-0.0622233233957917	0.174801580975926	-0.355965449788244	0.721866439746832	0.794912951519602	383.903557918754	-0.223312671473066	0.180170913734825	-1.2394490700188	0.215179238744926	0.436161910548823
YDL234C	1742.69773317485	-0.0684606082347775	0.139673710584796	-0.490146699390615	0.62403009444778	0.864290074567997	2469.65783701906	0.985767272967355	0.161920521294044	6.08796998113182	1.1435130482251e-09	2.074454548614e-08	1968.24632609257	0.134442689220977	0.143228207790977	0.938660696063296	0.347904979120811	0.457990471831696	1798.90151550454	0.115091611502765	0.146955503011385	0.783173199671521	0.433525410610355	0.642790558852709
YDL235C	981.012030129409	0.106292499100399	0.140783286727281	0.755007938593619	0.450244218974257	0.771923441772216	1023.12280439704	0.412678738136047	0.150002749312744	2.75114116259059	0.0059388045396837	0.0203721765685534	1111.7420932826	0.308539487090373	0.133272961685595	2.31509439865417	0.0206077665085261	0.045903442950285	938.733981463656	0.072769324834031	0.151758159431521	0.479508483145958	0.631576934709942	0.791454248845049
YDL236W	1733.86066643251	0.0469787993833697	0.131720918162549	0.356654053423738	0.721350806298811	0.905211313620906	2020.77317131764	0.632518486196533	0.140131213803681	4.51375870534219	6.36886751133682e-06	5.39628642578421e-05	3035.6355991631	1.25371748889914	0.124127847009451	10.100211347448	5.51232615833509e-24	1.66144955616068e-22	1837.85292097629	0.293708408904357	0.136954866276648	2.14456351124513	0.0319877623513962	0.133752298213533
YDL237W	1449.62147751767	0.0713228818631004	0.131541156970683	0.542209628572724	0.587674103014241	0.843615503037308	1352.38571508546	0.0833873809578127	0.171377085580393	0.486572523248423	0.626561299227443	0.73967977124219	1626.77715806426	0.249058455311789	0.123030085892699	2.0243703278319	0.042932062404207	0.0842767452961826	1414.926253794	0.0951453857405717	0.146661858249162	0.648739807857409	0.5165065693368	0.709644709580261
YDL238C	1967.17949579729	-0.0528446754910653	0.134336606169432	-0.393375097063378	0.694042459851318	0.89310770879519	2326.3107851743	0.585418207341601	0.145427468385905	4.0254995417244	5.68544911897084e-05	0.0003799271830425	2505.72158842919	0.463479615427541	0.128205823656877	3.61512139002339	0.0003002069201647	0.0011384649062865	1954.38116175069	0.0231708740254391	0.148483186970573	0.156050489608842	0.875993223714837	0.942437773868333
YDL239C	2952.78770573474	-0.254358638070324	0.135841437220403	-1.87246721821432	0.0611419930887652	0.290483797201795	3391.56370270319	0.348605676999197	0.153223947902931	2.2751383303349	0.0228976329205948	0.0616319077727824	3693.09960467903	0.24625079365945	0.13863849578968	1.77620791582319	0.0756986540340181	0.13541518111124	2884.70854465316	-0.225117881750557	0.147794687878584	-1.52317979070733	0.127713730701152	0.317065362319848
YDL240W	1654.74023545019	-0.0864728160043742	0.128838003434274	-0.671174759771003	0.502109205867132	0.79925295562741	1618.47587130209	0.062464320733956	0.140273211631339	0.44530470221301	0.656099570185752	0.763267861498032	2248.04990367638	0.593565885895342	0.117047679728037	5.07114611134972	3.95427024914784e-07	2.66576215196122e-06	1567.34335847263	-0.151477865698978	0.144818300551894	-1.04598566011136	0.295567653104107	0.521291959293007
YDL241W	21.5906466850452	0.781096437910287	0.599415376990738	1.30309709742791	0.192541614447339	0.543428083180772	26.1220924379097	1.33880420830517	0.581141031134002	2.30375095988784	0.0212366274151338	0.0576436973974575	24.7086922854582	0.962783004584595	0.615294004641762	1.56475278049418	0.117640887460558	0.193240935490845	21.1036628113681	0.805538036458344	0.570115811521758	1.41293754738742	0.157674087808942	0.363385084090142
YDL243C	358.646596302275	0.522915616349218	0.193170912524002	2.70701012650775	0.0067892186422306	0.063585756474484	351.689160033472	0.653133876754398	0.205771991625023	3.17406597271314	0.0015031951977518	0.006401023259301	314.657694969554	0.0444494827663204	0.211897414618016	0.209768877295878	0.833848064927215	0.882332922240591	304.620727042093	0.185092891773804	0.204005810179208	0.907292256094127	0.364252268188226	0.587502284691222
YDL244W	135.501095625778	1.1451919302766	0.267537439388708	4.28049222902495	1.86480399172283e-05	0.0004692819784387	96.7276743354742	0.554493860993298	0.322191847255537	1.72100525111524	0.0852498710200353	0.171120708842506	74.6262323508452	-0.54021523098562	0.437247529130573	-1.23549064315993	0.216647956669004	0.315406723331704	106.416407395977	0.688006319248809	0.277512650374974	2.4791890327132	0.0131681497411897	0.073556064239638
YDL245C	26.3227179316929	1.88222712372796	0.611701164290977	3.07703701350586	0.0020906933872622	0.0243989931292741	32.4474837891505	2.38623905718609	0.618072004463644	3.86077842056095	0.0001130263675539	0.0006877850568189	34.688104084654	2.2876062453596	0.661774819097148	3.45677438812278	0.0005466823347456	0.0019528707846747	26.6840126571609	1.97570051431891	0.584378708448056	3.3808564305257	0.0007226028814522	0.0075925513612346
YDL246C	235.180207326221	0.454991944102137	0.217357380233314	2.09328960265229	0.036323310234258	0.212362949127157	315.142816980991	1.27596674324273	0.217334670536364	5.87097649948695	4.33235686340167e-09	6.77604031581229e-08	310.672364494144	0.984452795894943	0.212577844951312	4.63102256079611	3.63864218187863e-06	2.09104491623949e-05	292.15290903543	1.03116868213278	0.200442854974312	5.14445217947493	2.68302583556774e-07	8.171931847595e-06
YDL247W	87.1023969335456	0.474841291938952	0.304185427423207	1.5610257728695	0.118517669982427	0.422569075062609	87.267977949136	0.658334033769416	0.32528888044051	2.0238442607626	0.0429861785306057	0.102142385524545	89.4337583639848	0.418537500156417	0.345779742434813	1.21041648423149	0.2261191196963	0.326639956096125	78.0004926299735	0.273041718839275	0.310905121687189	0.87821557058166	0.379826743700606	0.601877701477384
YDL248W	1258.8334963628	0.10196701430197	0.137050477797297	0.744010644404922	0.456870035474993	0.773751434185071	1419.94684006383	0.60142939169253	0.144236381564755	4.16974819506628	3.04936368070903e-05	0.0002214136464273	1187.0828058149	-0.218109514581953	0.131491662207448	-1.65873265970167	0.0971696751541175	0.166042934891115	1273.79138312792	0.223508535896633	0.146487891570999	1.52578164310805	0.127064253830249	0.316403113991244
YDR001C	7554.439697794	-0.230131702644685	0.115876277529091	-1.98601221537264	0.0470319675668605	0.249058580308315	6384.0157258523	-0.545559522805255	0.157563036297149	-3.46248419442984	0.000535213348873	0.002615945650277	6852.73438450426	-0.741189382874213	0.106539386272523	-6.95695187297476	3.47713674537121e-12	4.532024852581789e-11	7219.86507957693	-0.270980312793697	0.127532963298528	-2.12478645351782	0.0336044356795922	0.138412006603416
YDR002W	4417.16390176219	-0.03074063619135	0.120916268728953	-0.25423077071836	0.799317279768345	0.934636043494784	4392.78724310768	0.161123878189306	0.151487297911945	1.06361312407172	0.287503994582494	0.425303071740515	4576.99581080612	-0.0736277543755915	0.110094256266763	-0.66877016905576	0.503642098670418	0.608090303568894	4553.33173818201	0.146169232582353	0.150904914677113	0.968618105613774	0.332735766356799	0.556032884755067
YDR003W	802.642892583913	-0.188700750892474	0.152811708471332	-1.23485793582286	0.216883380839022	0.575547313934556	872.567117103434	0.260011435243872	0.158709207860738	1.63828828048858	0.101361571263501	0.194553702455017	823.706630463465	-0.264465610845844	0.146418984065046	-1.806224872646	0.0708832212865524	0.128348310884005	821.033617020098	-0.0222485675688565	0.15697940788823	-0.141729210653524	0.887293901075751	0.948124682514161
YDR003W-A	194.874977307326	-0.296948638699995	0.218508394506256	-1.35898046100692	0.174152780305434	0.515853070639299	215.563645458978	0.214416945434118	0.225717294661657	0.949935829044569	0.342144860035624	0.480895674562477	189.086268850114	-0.568998652215441	0.235323878306771	-2.41793844428183	0.0156087170395468	0.0363199217964847	193.315736433952	-0.213652740274346	0.226989347439755	-0.941245669385657	0.346578977903491	0.570273683573358
YDR004W	1231.8098953046	0.106579432458138	0.142718284178101	0.74678190725118	0.455195218620615	0.773557697502187	1322.79912180278	0.485839258151991	0.170549852774677	2.84866418966576	0.0043903193258062	0.0157708118798515	1540.29725106883	0.554711625096149	0.139909341495002	3.96479333809148	7.34595618391734e-05	0.0003227870040723	1235.99217758968	0.204606904449357	0.150785569183582	1.35693956362791	0.174800414471315	0.386827213876789
YDR005C	1733.32247950652	-0.0363378501519766	0.133845798704146	-0.271490405405238	0.786013878080834	0.930380535748758	1524.34604246616	-0.200912645160735	0.14097126554381	-1.42520281977817	0.154098581485637	0.266597456220443	1917.02977403963	0.108262295935917	0.122059680053274	0.886961983585937	0.375099368408129	0.484423129876778	1645.39353659309	-0.0934031148745866	0.140646701165251	-0.66409744487959	0.506627945402887	0.702730112193114
YDR006C	2892.3957154101	-0.259947026288201	0.124516478604378	-2.08765160404288	0.0368292733962036	0.213809262203838	2326.73714577864	-0.764037450497776	0.167913393822059	-4.55018764796954	5.35980957894257e-06	4.60196113254312e-05	2657.11364869995	-0.728566110249572	0.115088139169437	-6.3305056064635	2.44359139191519e-10	2.6631004491550302e-09	2766.72025785258	-0.299172866252024	0.144452412770838	-2.07108251439619	0.0383510856143289	0.15005931876276
YDR007W	795.940485005052	0.232122772667976	0.147049432116027	1.57853566197266	0.114442602060496	0.415033697196837	778.404117382221	0.366276560166995	0.177682501287633	2.06141042315734	0.0392639012991498	0.095190698289979	863.313745736481	0.314239429027531	0.14068925677735	2.2335708939371	0.025511320818853	0.055005221154509	784.057704875809	0.278992748074679	0.153649321226807	1.81577598812069	0.0694047420976703	0.218736330768615
YDR009W	168.615444237136	0.220108068034522	0.243417115181141	0.904242365499756	0.365866900219619	0.711400286962729	154.602960130388	0.184587670541744	0.26360716101186	0.700237693973111	0.483778875040074	0.617338114632174	148.778664466114	-0.295255444251128	0.271875536854036	-1.08599489188188	0.277481252199493	0.385875999387881	196.782108605877	0.684770413871013	0.233107684348607	2.93757117353092	0.0033079423201498	0.0260095953895477
YDR011W	4765.30697058589	0.0762904269989889	0.12182831186813	0.62621262520298	0.531175487286178	0.813344899579999	4264.08707420351	-0.031155735315677	0.14015655712064	-0.222292384714186	0.824086279934226	0.884249833877637	4198.12205744329	-0.471142048386668	0.110005764448448	-4.2828850901487	1.84485459044896e-05	9.17985684860546e-05	4882.15685426459	0.231523092543439	0.13237081864137	1.74904933670238	0.0802824915940358	0.239285654215388
YDR012W	4617.27664095063	0.0905825056642411	0.149877566891344	0.604376675863107	0.545593239099485	0.823796040649134	3145.02797457602	-0.961927963727459	0.163832617757046	-5.87140690844567	4.32112214012553e-09	6.77604031581229e-08	3958.97906493941	-0.547115649210286	0.145882348777315	-3.75038963792284	0.0001765600017507	0.0007085663870538	4015.44354726024	-0.227541356952598	0.180429468982472	-1.26110971913742	0.207269319405742	0.426553183286284
YDR013W	379.305924547371	0.0758029275237608	0.1880785804281	0.403038598819812	0.686919829349433	0.890752465426075	387.353246914855	0.331272460840257	0.205734990473414	1.61019017755789	0.107356345078267	0.203096165076147	483.604440976349	0.575985926657335	0.179836305176665	3.20283452271501	0.0013608215005821	0.0043341078832519	371.159845230388	0.105981570400942	0.192002179520174	0.551981079932516	0.580961316086921	0.758237062741319
YDR014W	714.856099994788	0.0135631478076928	0.153639214352285	0.0882792057019597	0.929654765866607	0.979191483893491	644.828477248324	-0.0720639440913367	0.164822608178119	-0.437221233712423	0.661950911981458	0.766448564953321	746.643360142113	-0.005231450183983	0.147389375478034	-0.0354940793189175	0.971685767421346	0.980667167085339	664.544148194396	-0.105803395898392	0.159542657102886	-0.663166815820052	0.507223721899194	0.702730112193114
YDR014W-A	10.5634995676553	1.74680687504931	0.928144516729959	1.88204190571924	0.0598303260964362	0.286670469740209	6.47248709646526	0.916032371305332	1.19449759996442	0.766876694714679	0.443154831221622	0.581395830487311	8.65699013480269	1.28734335797514	1.18154751155108	1.08954006960344	0.275915794894485	0.384382451866727	7.32317307708891	1.10030797780576	0.98028018437373	1.12244233367699	0.261674413386476	0.486290889617065
YDR016C	489.35161926517	0.20674991075692	0.190854903050492	1.08328320337792	0.278682738380469	0.636495007032497	538.314073090916	0.633677167896854	0.216910544910852	2.92137557515836	0.0034848944353399	0.0130026332026513	653.89321532507	0.797115160621425	0.178793706684077	4.45829540314806	8.26139988287533e-06	4.39822641418579e-05	494.513409890681	0.32156665902519	0.189465817119806	1.69722783726128	0.0896535941610798	0.256717144685883
[truncated: 4,888 more rows]
